# Supplementary material for: Comparative neurotranscriptomics reveal widespread species differences associated with bonding
Source: BMC Genomics. 2021 May 31;22:399. doi: 10.1186/s12864-021-07720-0 (PMC8165761; doi:10.1186/s12864-021-07720-0)
Supplement: Supplementary file 1 — Additional file 1: Supplementary Table 1. Results of DESeq2 comparison of virgin samples across species. Positive log2FoldChange values indicate higher expression in prairie voles and negative log2FoldChange values indicate higher expression in meadow voles. [file 12864_2021_7720_MOESM1_ESM.csv]

gene	cds	uniprot	gene_id	description	location	go	baseMean	log2FoldChange	lfcSE	stat	pvalue	padj
ENSMOCG00000001209	NA	NA	NA	NA	NA	NA	103.068832	-7.406509215	0.369303143	1737.870909	0	0
ENSMOCG00000003301	NA	NA	NA	NA	NA	NA	250.8718212	-9.231652117	0.450222411	1636.064815	0	0
ENSMOCG00000003746	ENSMOCT00000005000	PSB7_RAT	none	Proteasome_subunit_beta_type_7	17:27294437-27295487	GO:0005737;GO:0005634;GO:0000502;GO:0005839;GO:0019774;GO:0004175;GO:0004298;GO:0010498;GO:0010499;GO:0043161	120.5161408	-6.295690275	0.24366942	1588.446428	0	0
ENSMOCG00000005888	ENSMOCT00000007662	RS16_RAT	none	40S_ribosomal_protein_S16	LG7_11:18371109-18371603	GO:0022627;GO:0015935;GO:0003723;GO:0003735;GO:1990830;GO:0097421;GO:0000462;GO:0042274;GO:0006364;GO:0006412	249.4793746	-9.099516207	0.43296685	1570.17928	0	0
ENSMOCG00000007307	ENSMOCT00000009440	RLA0_RAT	none	60S_acidic_ribosomal_protein_P0	7:75887217-75888179	GO:0005737;GO:0036464;GO:0022625;GO:0030425;GO:0016020;GO:0005634;GO:0098794;GO:0014069;GO:1990904;GO:0045202;GO:0070180;GO:0042277;GO:0003735;GO:0071320;GO:0071353;GO:1904628;GO:1904401;GO:0002181;GO:0007595;GO:0010269;GO:0000027	202.8839279	-7.510508752	0.291810415	1427.711956	1.99803926304606e-312	0
ENSMOCG00000008479	ENSMOCT00000010927	TBCE_RAT	Xrra1	Tubulin_specific_chaperone_E	22:581979-644350	GO:0005737;GO:0005856;GO:0043014;GO:0008344;GO:0007409;GO:0048589;GO:0000226;GO:0007052;GO:0014889;GO:0048936;GO:0007023;GO:0009791;GO:0007021	90358.29024	-8.848860337	0.113859998	3131.252846	0	0
ENSMOCG00000008479	ENSMOCT00000010929	XRRA1_HUMAN	Xrra1	X_ray_radiation_resistance_associated_protein_1	22:581979-644350	GO:0005737;GO:0016604;GO:0005654;GO:0005634;GO:0010165	90358.29024	-8.848860337	0.113859998	3131.252846	0	0
ENSMOCG00000009429	NA	NA	NA	NA	NA	NA	178.0607405	7.991189056	0.374728198	1600.918269	0	0
ENSMOCG00000011741	ENSMOCT00000015080	RS2_RAT	none	40S_ribosomal_protein_S2	18:16097145-16098041	GO:0022627;GO:0005654;GO:1990904;GO:0045202;GO:0019899;GO:0017134;GO:0003729;GO:0044877;GO:0003735;GO:0071353;GO:0001731;GO:0051443;GO:0045471;GO:0000028;GO:0006412	131.6434174	-7.444747741	0.334053325	1790.984017	0	0
ENSMOCG00000018170	ENSMOCT00000024339	AGRV1_DANRE	none	Adhesion_G_protein_coupled_receptor_V1	19:18070486-18272655	GO:0016021;GO:0001917;GO:0060171;GO:0010855;GO:0004930;GO:0001965;GO:0016787;GO:0007166;GO:0071277;GO:0042462;GO:0007194;GO:0010739;GO:0090037;GO:0031647;GO:0097264	34958.6505	-8.665373	0.166507744	1425.856035	5.05701438718632e-312	0
ENSMOCG00000018450	ENSMOCT00000024742	RS18_RAT	none	40S_ribosomal_protein_S18	LG10:13572555-13573015	GO:0005829;GO:0022627;GO:0005634;GO:0014069;GO:0015935;GO:0045202;GO:0019901;GO:0019843;GO:0003735;GO:0006412	307.9649933	-9.982085749	0.517154076	2600.506063	0	0
ENSMOCG00000019458	ENSMOCT00000026247	RS16_ICTPU	none	40S_ribosomal_protein_S16	LG9:29878199-29878639	GO:0005840;GO:0003735;GO:0006412	141.5857341	-7.218861342	0.300952485	1842.837926	0	0
ENSMOCG00000020786	ENSMOCT00000028182	ROA1_PANTR	none	Heterogeneous_nuclear_ribonucleoprotein_A1	LG5:64205183-64206190	GO:0005737;GO:0005634;GO:1990904;GO:0005681;GO:0003729;GO:0003723;GO:1903936;GO:0006397;GO:0051028;GO:0051252;GO:0008380	348.5277902	-3.509941508	0.077674577	2218.553586	0	0
ENSMOCG00000022793	ENSMOCT00000031142	PSA6_RAT	none	Proteasome_subunit_alpha_type_6	10:6114103-6114843	GO:0005737;GO:0030016;GO:0016363;GO:0005654;GO:0005634;GO:0000932;GO:0005844;GO:0000502;GO:0005839;GO:0019773;GO:0030017;GO:0004175;GO:0051059;GO:0003723;GO:0004298;GO:0051092;GO:0010498;GO:0010499;GO:0043161;GO:0051603	96.64713661	-7.609742381	0.409815207	1505.247555	0	0
ENSMOCG00000023037	ENSMOCT00000031518	RLA0_MOUSE	none	60S_acidic_ribosomal_protein_P0	LG4:26139398-26140351	GO:0005737;GO:0036464;GO:0005829;GO:0022625;GO:0030425;GO:0005783;GO:0016020;GO:0005634;GO:0098794;GO:0014069;GO:1990904;GO:0045202;GO:0070180;GO:0042277;GO:0003735;GO:0071320;GO:0071353;GO:1904628;GO:1904401;GO:0002181;GO:0007595;GO:0010269;GO:0000027	163.7291285	-6.420966088	0.228994406	1419.292749	1.34925480411628e-310	1.07E-307
ENSMOCG00000017303	ENSMOCT00000023065	HSP7C_RAT	none	Heat_shock_cognate_71_kDa_protein	17:2357891-2359850	GO:0032279;GO:0005776;GO:0030424;GO:0009986;GO:0101031;GO:0005737;GO:0005829;GO:0030425;GO:0043198;GO:0043197;GO:0070062;GO:0098978;GO:0098690;GO:0005882;GO:0005770;GO:1990836;GO:0005765;GO:0005764;GO:0042470;GO:0045121;GO:1990124;GO:0005874;GO:0043005;GO:0044309;GO:0043025;GO:0005730;GO:0005634;GO:0043204;GO:0048471;GO:0001917;GO:0098684;GO:0005886;GO:0098794;GO:0099524;GO:0014069;GO:0099634;GO:…	877.721139	-6.686134968	0.16310565	1397.041283	9.23E-306	6.88E-303
ENSMOCG00000017303	ENSMOCT00000023061	HSP7C_SAGOE	none	Heat_shock_cognate_71_kDa_protein	17:2357891-2359850	GO:0042470;GO:0005730;GO:0005886;GO:0005681;GO:0005524;GO:0006397;GO:0008380	877.721139	-6.686134968	0.16310565	1397.041283	9.23E-306	6.88E-303
ENSMOCG00000012194	ENSMOCT00000015663	PSA7_MOUSE	none	Proteasome_subunit_alpha_type_7	LG1:1852133-1852956	GO:0005737;GO:0005829;GO:0005654;GO:0005634;GO:0098794;GO:0000502;GO:0005839;GO:0019773;GO:0004175;GO:0042802;GO:0004298;GO:0010498;GO:0010499;GO:0043161	84.41854038	-7.519911983	0.426642587	1326.164124	2.33E-290	1.64E-287
ENSMOCG00000006069	ENSMOCT00000007875	RN167_MOUSE	none	E3_ubiquitin_protein_ligase_RNF167	1:96008000-96009378	GO:0005737;GO:0012505;GO:0016021;GO:0061630;GO:0004842;GO:0008270;GO:0045786;GO:0000209;GO:0006511	129.7050239	-4.765199231	0.156540516	1320.224107	4.55E-289	3.04E-286
ENSMOCG00000021493	ENSMOCT00000029211	ADA28_HUMAN	Adamdec1	Disintegrin_and_metalloproteinase_domain_containing_protein_28	17:9895218-9911401	GO:0005576;GO:0016021;GO:0005739;GO:0005886;GO:0046872;GO:0004222;GO:0008237;GO:0007283	385.6914658	-8.744439274	0.328455785	1308.262853	1.81E-286	1.15E-283
ENSMOCG00000006179	NA	NA	NA	NA	NA	NA	92.93504467	-7.343803714	0.385264001	1301.693522	4.84E-285	2.92E-282
ENSMOCG00000006053	ENSMOCT00000007857	IF4B_MOUSE	none	Eukaryotic_translation_initiation_factor_4B	LG1:1578105-1579984	GO:0005829;GO:0030425;GO:0043025;GO:0005844;GO:0098794;GO:0033592;GO:0003743;GO:0097010	91.81535371	-7.648215047	0.428217152	1275.864215	1.99E-279	1.14E-276
ENSMOCG00000006053	ENSMOCT00000007861	IF4B_MOUSE	none	Eukaryotic_translation_initiation_factor_4B	LG1:1578105-1579984	GO:0005829;GO:0030425;GO:0043025;GO:0005844;GO:0098794;GO:0033592;GO:0003743;GO:0097010	91.81535371	-7.648215047	0.428217152	1275.864215	1.99E-279	1.14E-276
ENSMOCG00000019235	ENSMOCT00000025932	RSSA_MOUSE	none	40S_ribosomal_protein_SA	5:76734075-76734972	GO:0005604;GO:0062023;GO:0005737;GO:0005829;GO:0022627;GO:0098978;GO:0016020;GO:0043025;GO:0005634;GO:0005886;GO:0015935;GO:0045202;GO:0043236;GO:0005055;GO:0043022;GO:0003735;GO:0098609;GO:0002181;GO:0030855;GO:0000028;GO:0006412	266.9353768	-7.404107547	0.260232983	1258.263229	1.33E-275	7.32E-273
ENSMOCG00000002623	NA	NA	NA	NA	NA	NA	388.0611559	8.768468902	0.354820838	1211.02445	2.45E-265	1.29E-262
ENSMOCG00000009952	ENSMOCT00000012770	SMK_RAT	none	Sperm_motility_kinase	15:587472-588346	GO:0005737;GO:0005634;GO:0005524;GO:0004674;GO:0035556;GO:0006468	330.7744027	-9.418874184	0.429954638	1209.458432	5.37E-265	2.72E-262
ENSMOCG00000009952	ENSMOCT00000012780	SMK_RAT	none	Sperm_motility_kinase	15:587472-588346	GO:0005737;GO:0005634;GO:0005524;GO:0004674;GO:0035556;GO:0006468	330.7744027	-9.418874184	0.429954638	1209.458432	5.37E-265	2.72E-262
ENSMOCG00000009952	ENSMOCT00000012775	SMK_RAT	none	Sperm_motility_kinase	15:587472-588346	GO:0005737;GO:0005634;GO:0005524;GO:0004674;GO:0035556;GO:0006468	330.7744027	-9.418874184	0.429954638	1209.458432	5.37E-265	2.72E-262
ENSMOCG00000017233	ENSMOCT00000022966	TCPG_RAT	none	T_complex_protein_1_subunit_gamma	X:975200-976044	GO:0044297;GO:0005832;GO:0005874;GO:0005886;GO:0002199;GO:0005524;GO:0051082;GO:0007339;GO:0046931;GO:1904851;GO:0032212;GO:0006457;GO:0050821;GO:1901998	126.8466663	-6.570107848	0.269139026	1182.34663	4.19E-259	2.04E-256
ENSMOCG00000012824	ENSMOCT00000016583	NA	none	NA	LG5:42372243-42373298	NA	91.682003	-5.854101817	0.245723294	1151.596346	2.02E-252	9.47E-250
ENSMOCG00000021154	ENSMOCT00000028740	RL5_CHICK	none	60S_ribosomal_protein_L5	LG3:29876376-29878234	GO:0022625;GO:0005783;GO:0005730;GO:0005654;GO:0045202;GO:0008097;GO:0003730;GO:0048027;GO:0003723;GO:0003735;GO:1990948;GO:0031625;GO:2000435;GO:2000059;GO:0045727;GO:0050821;GO:1901796;GO:0000027;GO:0006364;GO:0006412	92.91697628	-9.12039199	0.600284492	1141.185184	3.70E-250	1.67E-247
ENSMOCG00000014155	ENSMOCT00000018514	SF3B4_HUMAN	none	Splicing_factor_3B_subunit_4	2:15395765-15396998	GO:0005730;GO:0005654;GO:0005634;GO:1990904;GO:0005681;GO:0005689;GO:0071005;GO:0003723;GO:1990935;GO:0006397;GO:0000398;GO:0048026;GO:0051252;GO:0008380;GO:0000375	103.8985387	-8.811555536	0.579786061	1129.285235	1.43E-247	6.23E-245
ENSMOCG00000004665	ENSMOCT00000006106	PRP46_SCHPO	none	Pre_mRNA_splicing_factor_prp5	5:13493105-13494646	GO:0071013;GO:0080008;GO:0005634;GO:0071014;GO:0000974;GO:0005681;GO:0045292;GO:0000398	80.64796597	-5.46423757	0.230960116	1079.122665	1.14E-236	4.81E-234
ENSMOCG00000012575	ENSMOCT00000016234	IF4B_HUMAN	none	Eukaryotic_translation_initiation_factor_4B	10:13214818-13216924	GO:0005829;GO:0016281;GO:0005844;GO:0003723;GO:0033592;GO:0003743;GO:0097010;GO:0006446;GO:0006413	98.6716576	-7.339290023	0.380835721	1023.047322	1.76E-224	7.18E-222
ENSMOCG00000012575	ENSMOCT00000016227	IF4B_MOUSE	none	Eukaryotic_translation_initiation_factor_4B	10:13214818-13216924	GO:0005829;GO:0030425;GO:0043025;GO:0005844;GO:0098794;GO:0033592;GO:0003743;GO:0097010	98.6716576	-7.339290023	0.380835721	1023.047322	1.76E-224	7.18E-222
ENSMOCG00000012575	ENSMOCT00000016231	IF4B_MOUSE	none	Eukaryotic_translation_initiation_factor_4B	10:13214818-13216924	GO:0005829;GO:0030425;GO:0043025;GO:0005844;GO:0098794;GO:0033592;GO:0003743;GO:0097010	98.6716576	-7.339290023	0.380835721	1023.047322	1.76E-224	7.18E-222
ENSMOCG00000010450	NA	NA	NA	NA	NA	NA	76.12189782	-7.785212715	0.494964315	998.4995532	3.81E-219	1.51E-216
ENSMOCG00000005104	ENSMOCT00000006676	RL17_RAT	none	60S_ribosomal_protein_L17	6:62873313-62873873	GO:0031672;GO:0022625;GO:0005634;GO:0005844;GO:0045202;GO:0070180;GO:0003735;GO:0034198;GO:0002181;GO:1900087;GO:1990928	80.67280041	-8.452905209	0.579477078	969.4467574	7.86E-213	3.02E-210
ENSMOCG00000002924	ENSMOCT00000003929	RL15_RAT	none	60S_ribosomal_protein_L15	18:48646809-48647420	GO:0031672;GO:0022625;GO:0016020;GO:0005634;GO:0003723;GO:0003735;GO:0002181;GO:0045471	71.61276677	-7.566006514	0.471932127	959.2620227	1.29E-210	4.79E-208
ENSMOCG00000017959	ENSMOCT00000024027	ADT1_MOUSE	none	ADP/ATP_translocase_1	8:45852802-45853881	GO:0032592;GO:0045121;GO:0005743;GO:0005741;GO:0005739;GO:0043209;GO:0005471;GO:0019899;GO:0015866;GO:0008637;GO:0010667;GO:1902109;GO:0060546;GO:0061051;GO:2000277	670.0545079	-7.49175391	0.224185549	954.9399545	1.12E-209	4.05E-207
ENSMOCG00000003518	ENSMOCT00000004710	NA	none	NA	19:42809376-42810916	NA	171.3076188	-6.701643026	0.264282062	912.5090286	1.87E-200	6.59E-198
ENSMOCG00000021743	ENSMOCT00000029598	NA	none	NA	15:2292200-2293302	NA	771.0660625	-8.714525134	0.284600003	885.0376681	1.76E-194	6.01E-192
ENSMOCG00000010327	ENSMOCT00000013261	SUCB1_HUMAN	none	Succinate__CoA_ligase_[ADP_forming]_subunit_beta,_mitochondrial	10:62162237-62164754	GO:0070062;GO:0005759;GO:0005739;GO:0042709;GO:0005524;GO:0000287;GO:0004775;GO:0006105;GO:0006104;GO:0006781;GO:0006099	96.14193357	-8.69685895	0.5781077	818.0868368	6.31E-180	2.10E-177
ENSMOCG00000008569	ENSMOCT00000011027	CYC_RAT	none	Cytochrome_c,_somatic	21:29633281-29633598	GO:0005829;GO:0005758;GO:0005739;GO:0070469;GO:0045155;GO:0019899;GO:0020037;GO:0046872;GO:0008635;GO:0006915;GO:0034349;GO:0042743;GO:0006123;GO:0006122;GO:0010730;GO:1901857;GO:0043280;GO:0051260;GO:0034465;GO:0046688;GO:0009629;GO:0002931;GO:0006979	115.1522335	6.744978847	0.326739779	811.278631	1.91E-178	6.19E-176
ENSMOCG00000018569	ENSMOCT00000024930	NA	none	NA	6:31375797-31378302	NA	682.010458	-2.206024568	0.075816372	801.4233917	2.65E-176	8.38E-174
ENSMOCG00000022811	ENSMOCT00000031168	NUDC_MOUSE	none	Nuclear_migration_protein_nudC	1:30682725-30683719	GO:0005737;GO:0005829;GO:0005794;GO:0005874;GO:0005634;GO:0051082;GO:0007049;GO:0051301;GO:0032502;GO:0007097;GO:0006457	136.9442495	-4.028386262	0.149274588	772.475933	5.20E-170	1.61E-167
ENSMOCG00000004994	ENSMOCT00000006534	TIM8B_HUMAN	none	Mitochondrial_import_inner_membrane_translocase_subunit_Tim8_B	10:34800170-34800421	GO:0005615;GO:0005743;GO:0042719;GO:0008270;GO:0072321;GO:0006626;GO:0007605	43.2133747	-8.506362497	0.601425964	763.3461893	5.03E-168	1.52E-165
ENSMOCG00000019128	ENSMOCT00000025768	NFE2_BOVIN	Nfe2	Transcription_factor_NF_E2_45_kDa_subunit	15:994704-1002580	GO:0005737;GO:0005634;GO:0032993;GO:0000987;GO:0003700;GO:0047485;GO:0000976;GO:0050699;GO:0045893;GO:0006357	62.87420698	6.05267836	0.33576841	762.5534415	7.48E-168	2.20E-165
ENSMOCG00000019128	ENSMOCT00000025767	NFE2_BOVIN	Nfe2	Transcription_factor_NF_E2_45_kDa_subunit	15:994704-1002580	GO:0005737;GO:0005634;GO:0032993;GO:0000987;GO:0003700;GO:0047485;GO:0000976;GO:0050699;GO:0045893;GO:0006357	62.87420698	6.05267836	0.33576841	762.5534415	7.48E-168	2.20E-165
ENSMOCG00000003481	ENSMOCT00000004667	RS15A_RAT	Rps15a	40S_ribosomal_protein_S15a	8:9889631-9895102	GO:0005737;GO:0022627;GO:0003735;GO:0045787;GO:0008284;GO:0009615;GO:0006412	362.6192298	3.216701716	0.114142146	733.5029421	1.55E-161	4.47E-159
ENSMOCG00000003848	NA	NA	NA	NA	NA	NA	40.5701936	-6.601261929	0.450065728	725.3645372	9.12E-160	2.57E-157
ENSMOCG00000009645	NA	NA	NA	NA	NA	NA	48.25980572	-7.711166756	0.574776305	722.8905246	3.15E-159	8.67E-157
ENSMOCG00000000468	ENSMOCT00000000623	CENPC_SHEEP	Cenpc1	Centromere_protein_C_(Fragment)	LG1:35186950-35227281	GO:0000777;GO:0000776;GO:0005634;GO:0005721;GO:0019237;GO:0051301;GO:0007059;GO:0051382;GO:0000278	443.8474806	2.839668338	0.10246982	710.5018984	1.56E-156	4.20E-154
ENSMOCG00000012618	ENSMOCT00000016292	RL31_RAT	none	60S_ribosomal_protein_L31	LG2:24482733-24486269	GO:0022625;GO:0005730;GO:0005654;GO:0042788;GO:0045202;GO:0003735;GO:0002181	281.7987304	1.90594381	0.072020493	707.6667888	6.43E-156	1.70E-153
ENSMOCG00000012618	ENSMOCT00000016295	RL31_RAT	none	60S_ribosomal_protein_L31	LG2:24482733-24486269	GO:0022625;GO:0005730;GO:0005654;GO:0042788;GO:0045202;GO:0003735;GO:0002181	281.7987304	1.90594381	0.072020493	707.6667888	6.43E-156	1.70E-153
ENSMOCG00000010297	ENSMOCT00000013224	NA	none	NA	1:58644352-58645576	NA	106.9780435	-7.211610195	0.36939201	701.0457147	1.77E-154	4.58E-152
ENSMOCG00000001952	ENSMOCT00000002620	TXD17_MOUSE	none	Thioredoxin_domain_containing_protein_17	18:39244048-39244419	GO:0005829;GO:0004601;GO:0047134;GO:0033209	40.7756046	-7.243525408	0.556034772	668.8365521	1.79E-147	4.53E-145
ENSMOCG00000017700	ENSMOCT00000023648	IF4B_HUMAN	none	Eukaryotic_translation_initiation_factor_4B	X:53056827-53058664	GO:0005829;GO:0016281;GO:0005844;GO:0003723;GO:0033592;GO:0003743;GO:0097010;GO:0006446;GO:0006413	95.92315325	-3.235853056	0.132297647	663.2972142	2.87E-146	7.12E-144
ENSMOCG00000022105	ENSMOCT00000030095	RL23A_RAT	none	60S_ribosomal_protein_L23a	7:20922431-20925042	GO:0022625;GO:0005634;GO:0070180;GO:0003735;GO:1904841;GO:0008283;GO:0000027;GO:0006412	778.0892539	2.60461434	0.096827724	663.2561246	2.93E-146	7.13E-144
ENSMOCG00000015919	ENSMOCT00000021055	ZC3HF_RAT	none	Zinc_finger_CCCH_domain_containing_protein_15	8:12750721-12752699	GO:0005829;GO:0005634;GO:0046872;GO:0019221;GO:0002181;GO:0043547	33.11135922	-7.161472657	0.577529225	662.0044697	5.48E-146	1.31E-143
ENSMOCG00000015919	ENSMOCT00000021057	ZC3HF_HUMAN	none	Zinc_finger_CCCH_domain_containing_protein_15	8:12750721-12752699	GO:0005829;GO:0005730;GO:0045296;GO:0046872;GO:0003723;GO:0019221;GO:0002181;GO:0043547	33.11135922	-7.161472657	0.577529225	662.0044697	5.48E-146	1.31E-143
ENSMOCG00000003212	ENSMOCT00000004318	NA	none	NA	10:82674851-82686757	NA	2953.712586	2.698893514	0.099558423	651.0970434	1.29E-143	3.03E-141
ENSMOCG00000003212	ENSMOCT00000004319	ENOA_THUAL	none	Alpha_enolase	10:82674851-82686757	GO:0000015;GO:0000287;GO:0004634;GO:0006096	2953.712586	2.698893514	0.099558423	651.0970434	1.29E-143	3.03E-141
ENSMOCG00000021374	ENSMOCT00000029044	HERC3_HUMAN	Herc3	Probable_E3_ubiquitin_protein_ligase_HERC3	LG3:13351250-13460209	GO:0031410;GO:0005829;GO:0004842	20353.23146	-3.233320465	0.115756658	647.5966261	7.44E-143	1.72E-140
ENSMOCG00000021374	ENSMOCT00000029042	NA	Herc3	NA	LG3:13351250-13460209	NA	20353.23146	-3.233320465	0.115756658	647.5966261	7.44E-143	1.72E-140
ENSMOCG00000010619	ENSMOCT00000013622	RL35_RAT	none	60S_ribosomal_protein_L35	4:39336712-39340537	GO:0022625;GO:0003729;GO:0043021;GO:0003735;GO:0071493;GO:0000463;GO:0006412	298.3999338	2.2959989	0.090886547	622.7356679	1.90E-137	4.30E-135
ENSMOCG00000000977	ENSMOCT00000001335	ACOT5_MOUSE	Acot5	Acyl_coenzyme_A_thioesterase_5	1:21901558-21906650	GO:0005829;GO:0005777;GO:0047617;GO:0052689;GO:0102991;GO:0016290;GO:0006637;GO:0006631;GO:0001676;GO:0032788;GO:0032789;GO:0000038	200.8493203	2.309803071	0.094251997	605.5697468	1.03E-133	2.29E-131
ENSMOCG00000000977	ENSMOCT00000001331	NA	Acot5	NA	1:21901558-21906650	NA	200.8493203	2.309803071	0.094251997	605.5697468	1.03E-133	2.29E-131
ENSMOCG00000009545	ENSMOCT00000012256	RM20_MOUSE	none	39S_ribosomal_protein_L20,_mitochondrial	19:33323102-33323551	GO:0005762;GO:0005761;GO:0005739;GO:0019843;GO:0003735;GO:0000027;GO:0006412	47.70580047	-4.141817806	0.204323487	603.1917991	3.39E-133	7.40E-131
ENSMOCG00000013860	ENSMOCT00000018082	RL19_RAT	none	60S_ribosomal_protein_L19	X:58901324-58901914	GO:0022625;GO:0042788;GO:0045202;GO:1990932;GO:0070180;GO:0003723;GO:0003735;GO:0002181;GO:0097421	36.36914278	-7.767144192	0.604744762	600.1183596	1.58E-132	3.39E-130
ENSMOCG00000010664	NA	NA	NA	NA	NA	NA	40.30697123	-7.211900035	0.555029864	596.4917349	9.70E-132	2.05E-129
ENSMOCG00000007409	ENSMOCT00000009559	RL18_RAT	none	60S_ribosomal_protein_L18	17:1143139-1143724	GO:0022625;GO:0042788;GO:0005791;GO:0045202;GO:0003723;GO:0003735;GO:0002181;GO:0097421	46.932387	-7.250068505	0.531047264	595.8050764	1.37E-131	2.84E-129
ENSMOCG00000000700	ENSMOCT00000000932	NA	none	NA	15:13851038-13857016	NA	692.015474	2.133036208	0.085071663	592.6501759	6.64E-131	1.36E-128
ENSMOCG00000015336	NA	NA	NA	NA	NA	NA	39.32531734	-6.417174455	0.437090027	589.8778401	2.66E-130	5.36E-128
ENSMOCG00000008451	ENSMOCT00000010876	TIM29_MOUSE	none	Mitochondrial_import_inner_membrane_translocase_subunit_Tim29	10:22692824-22693611	GO:0016021;GO:0005743;GO:0005758;GO:0042721;GO:0045039	41.66385142	-8.43233801	0.608817719	580.8485303	2.45E-128	4.85E-126
ENSMOCG00000017124	ENSMOCT00000022809	EXOS1_MOUSE	none	Exosome_complex_component_CSL4	2:28247354-28248550	GO:0005737;GO:0000178;GO:0000176;GO:0005730;GO:0003723;GO:0006396;GO:0006364	46.41724216	-5.783241129	0.337780309	580.5688198	2.82E-128	5.50E-126
ENSMOCG00000005386	ENSMOCT00000007042	OAZ1_RAT	none	Ornithine_decarboxylase_antizyme_1	16:24725592-24726269	GO:0005737;GO:0005829;GO:0005634;GO:0019899;GO:0008073;GO:0044877;GO:1902268;GO:0006596;GO:0090316;GO:0045732	278.7779954	-5.640796154	0.217535986	572.1588691	1.90E-126	3.66E-124
ENSMOCG00000017434	ENSMOCT00000023257	COF1_RAT	none	Cofilin_1	22:34383340-34383839	GO:0031252;GO:0005911;GO:0090732;GO:0030864;GO:0005737;GO:0043197;GO:0030175;GO:0005925;GO:0098978;GO:0030426;GO:0030027;GO:0031258;GO:0031966;GO:0043005;GO:0043025;GO:0016363;GO:0032587;GO:0097060;GO:0003779;GO:0051015;GO:1902936;GO:0019903;GO:0005102;GO:0030042;GO:0030043;GO:0007015;GO:0030030;GO:0071364;GO:0071362;GO:0070301;GO:1990314;GO:0071347;GO:0071354;GO:0071356;GO:0007010;GO:0030010;GO:…	74.19764526	-5.32794726	0.25803682	568.4502999	1.22E-125	2.31E-123
ENSMOCG00000020983	ENSMOCT00000028484	QOR_RAT	none	Quinone_oxidoreductase	21:45424236-45426662	GO:0005829;GO:0003730;GO:0070402;GO:0003960;GO:0008270;GO:0051289;GO:0042178	866.0526904	3.119309462	0.122408232	567.6050219	1.86E-125	3.47E-123
ENSMOCG00000016880	ENSMOCT00000022450	FA89A_RAT	Fam89a	Protein_FAM89A	4:32584823-32598538		170.4486929	3.519560288	0.14742462	551.8377419	5.01E-122	9.21E-120
ENSMOCG00000014438	ENSMOCT00000018912	NA	none	NA	4:12904651-12906116	NA	87.63720066	-4.083784942	0.184278372	534.048356	3.72E-118	6.73E-116
ENSMOCG00000005656	NA	NA	NA	NA	NA	NA	74.68488708	-6.203677506	0.330882337	528.1206776	7.24E-117	1.29E-114
ENSMOCG00000005633	NA	NA	NA	NA	NA	NA	241.1974829	-1.809660185	0.078735901	526.2095709	1.89E-116	3.32E-114
ENSMOCG00000008059	ENSMOCT00000010386	NA	1810037I17Rik	NA	21:19631582-19633511	GO:0005789;GO:0016021;GO:1901895;GO:1901877	832.0715462	1.355716459	0.058896413	519.5037505	5.43E-115	9.42E-113
ENSMOCG00000002705	ENSMOCT00000003640	PHB_RAT	none	Prohibitin	LG8:26489582-26490403	GO:0009986;GO:0005737;GO:0005769;GO:0031315;GO:0098891;GO:0098982;GO:0098978;GO:0005887;GO:0030061;GO:0005743;GO:0005739;GO:0005654;GO:0005634;GO:0005886;GO:0014069;GO:0001850;GO:0001851;GO:0000981;GO:0019899;GO:0042826;GO:0008022;GO:0031871;GO:0044212;GO:0031100;GO:0071354;GO:0071897;GO:0016575;GO:0007005;GO:0060766;GO:0043066;GO:0030308;GO:0008285;GO:0070373;GO:2000323;GO:0042177;GO:0010944;GO:…	93.58733052	-4.989024852	0.230636247	517.296834	1.64E-114	2.81E-112
ENSMOCG00000000320	ENSMOCT00000000414	WFDC3_MOUSE	Wfdc3	WAP_four_disulfide_core_domain_protein_3	LG8:13750637-13765650	GO:0005576;GO:0004867	510.6892623	6.209312662	0.239686391	515.3311472	4.39E-114	7.41E-112
ENSMOCG00000011944	ENSMOCT00000015339	S39A1_MOUSE	none	Zinc_transporter_ZIP1	19:20888194-20889169	GO:0016021;GO:0016020;GO:0005886;GO:0005102;GO:0005385;GO:0048701;GO:0001701;GO:0060173;GO:0071577;GO:0006829	28.27403621	-8.133895271	0.606870028	514.8762112	5.51E-114	9.19E-112
ENSMOCG00000001936	ENSMOCT00000002613	NA	Acss2	NA	LG8:22658424-22710677	NA	2246.635378	0.808995175	0.035738299	508.6599142	1.24E-112	2.04E-110
ENSMOCG00000001936	ENSMOCT00000002611	NA	Acss2	NA	LG8:22658424-22710677	NA	2246.635378	0.808995175	0.035738299	508.6599142	1.24E-112	2.04E-110
ENSMOCG00000001936	ENSMOCT00000002612	NA	Acss2	NA	LG8:22658424-22710677	NA	2246.635378	0.808995175	0.035738299	508.6599142	1.24E-112	2.04E-110
ENSMOCG00000005178	ENSMOCT00000006773	HMGX4_HUMAN	Hmgxb4	HMG_domain_containing_protein_4	4:483-26944	GO:0016589;GO:0003677;GO:0008333;GO:0030178;GO:0016055	818.9658908	2.320058604	0.099566965	503.1911549	1.92E-111	3.12E-109
ENSMOCG00000005178	ENSMOCT00000006770	HMGX4_HUMAN	Hmgxb4	HMG_domain_containing_protein_4	4:483-26944	GO:0016589;GO:0003677;GO:0008333;GO:0030178;GO:0016055	818.9658908	2.320058604	0.099566965	503.1911549	1.92E-111	3.12E-109
ENSMOCG00000011165	ENSMOCT00000014326	ZDH11_MOUSE	Zdhhc11	Probable_palmitoyltransferase_ZDHHC11	19:52486294-52507353	GO:0005783;GO:0010008;GO:0005794;GO:0016021;GO:0019706;GO:0018230;GO:0006612	173.334578	4.405027472	0.191064422	501.8614693	3.74E-111	6.00E-109
ENSMOCG00000005675	ENSMOCT00000007401	TEX43_MOUSE	Tex43	Testis_expressed_protein_43	18:42922049-42927797		243.2128892	-2.133734806	0.09474934	494.3070076	1.65E-109	2.61E-107
ENSMOCG00000016027	ENSMOCT00000021212	DYL1_RAT	none	Dynein_light_chain_1,_cytoplasmic	LG3:39016888-39018210	GO:1904115;GO:0005813;GO:0005929;GO:0005737;GO:0005868;GO:0005856;GO:0005829;GO:0030286;GO:0000776;GO:0016020;GO:0005874;GO:0005739;GO:0072686;GO:0005634;GO:0030141;GO:0045505;GO:0051959;GO:0019899;GO:0004857;GO:0042802;GO:0003774;GO:0030235;GO:0008022;GO:0019904;GO:0044877;GO:0097110;GO:0006915;GO:0035721;GO:0044458;GO:0045019;GO:0042326;GO:0042133;GO:0006809;GO:2000582;GO:0035774;GO:1902857;GO:…	44.96565839	-7.596090615	0.589672861	491.907759	5.48E-109	8.57E-107
ENSMOCG00000011603	ENSMOCT00000014907	NA	none	NA	18:31704717-31705907	NA	39.53101493	-6.206979736	0.41731819	482.3287671	6.65E-107	1.03E-104
ENSMOCG00000017922	ENSMOCT00000023979	F111B_HUMAN	Fam111a	Protein_FAM111B	8:43473861-43478446		93.31151527	-5.80209649	0.288039269	479.6500857	2.55E-106	3.89E-104
ENSMOCG00000021672	ENSMOCT00000029483	DEGS1_BOVIN	9130409I23Rik	Sphingolipid_delta(4)_desaturase_DES1	6:83511682-83516288	GO:0005789;GO:0016021;GO:0031966;GO:0042284;GO:0046513;GO:0006633;GO:0043217	28.72252529	-7.842708951	0.608851429	476.3570198	1.33E-105	2.00E-103
ENSMOCG00000011547	ENSMOCT00000014833	HNRPC_RAT	none	Heterogeneous_nuclear_ribonucleoprotein_C	LG8:22480222-22481006	GO:0015629;GO:0071013;GO:0005829;GO:1990826;GO:0005634;GO:0045120;GO:0032991;GO:0005681;GO:0005697;GO:1990827;GO:0004857;GO:0042802;GO:0003730;GO:0003729;GO:1990247;GO:0008266;GO:0019904;GO:0043021;GO:0003723;GO:0070034;GO:0070935;GO:0000398;GO:0090367;GO:0032211	37.39561671	4.98518302	0.3120723	471.587568	1.45E-104	2.16E-102
ENSMOCG00000001212	ENSMOCT00000001638	NUD17_MOUSE	Nudt17	Nucleoside_diphosphate_linked_moiety_X_motif_17	21:4762742-4764839	GO:0005829;GO:0005777;GO:0016787;GO:0046872;GO:0035529;GO:0019677;GO:0006734;GO:0006742	155.8832422	3.491909398	0.160377368	455.7286763	4.09E-101	6.02E-99
ENSMOCG00000018404	ENSMOCT00000024672	TAF9_RAT	none	Transcription_initiation_factor_TFIID_subunit_9	LG10:11056265-11057388	GO:0071339;GO:0005634;GO:0000125;GO:0070761;GO:0000124;GO:0030914;GO:0005669;GO:0033276;GO:0033613;GO:0051117;GO:0070742;GO:0003677;GO:0002039;GO:0046982;GO:0003713;GO:0008134;GO:0044212;GO:0000492;GO:0006352;GO:0043966;GO:0043066;GO:0032435;GO:0030307;GO:0060760;GO:0045944;GO:0050821;GO:0070555;GO:1902065;GO:0006366	30.32810048	-6.826237393	0.559031189	453.2915187	1.39E-100	2.02E-98
ENSMOCG00000016985	ENSMOCT00000022608	RL13_MOUSE	none	60S_ribosomal_protein_L13	5:31704437-31705057	GO:0005829;GO:0022625;GO:0005783;GO:0005730;GO:0003723;GO:0003735;GO:0006412	26.88063852	-5.867151034	0.439834237	445.0127739	8.78E-99	1.26E-96
ENSMOCG00000000378	ENSMOCT00000000482	NA	Ccdc178	NA	18:12472583-12829208	NA	57.28326868	-3.009339245	0.153092888	440.2783035	9.42E-98	1.34E-95
ENSMOCG00000017278	ENSMOCT00000023035	EX3L1_DANRE	Exoc3l	Exocyst_complex_component_3_like_protein	4:5630280-5635924	GO:0000145;GO:0030133;GO:0000149;GO:0051601;GO:0006887	432.1541145	2.209376719	0.102862601	435.2920251	1.15E-96	1.61E-94
ENSMOCG00000012729	ENSMOCT00000016460	ADNP2_HUMAN	none	Activity_dependent_neuroprotector_homeobox_protein_2	X:54251755-54254916	GO:0000790;GO:0003677;GO:0000981;GO:0046872;GO:0034599;GO:0071300;GO:0060548;GO:0030182;GO:0030307	25.57263574	-6.58025367	0.555102529	435.0605204	1.29E-96	1.79E-94
ENSMOCG00000012729	ENSMOCT00000016464	ADNP2_HUMAN	none	Activity_dependent_neuroprotector_homeobox_protein_2	X:54251755-54254916	GO:0000790;GO:0003677;GO:0000981;GO:0046872;GO:0034599;GO:0071300;GO:0060548;GO:0030182;GO:0030307	25.57263574	-6.58025367	0.555102529	435.0605204	1.29E-96	1.79E-94
ENSMOCG00000014200	ENSMOCT00000018577	RS2_RAT	none	40S_ribosomal_protein_S2	7:3313906-3315808	GO:0022627;GO:0005654;GO:1990904;GO:0045202;GO:0019899;GO:0017134;GO:0003729;GO:0044877;GO:0003735;GO:0071353;GO:0001731;GO:0051443;GO:0045471;GO:0000028;GO:0006412	257.3149138	3.633278114	0.16489724	431.7505383	6.76E-96	9.31E-94
ENSMOCG00000020523	ENSMOCT00000027806	TRM7_HUMAN	none	Putative_tRNA_(cytidine(32)/guanosine(34)_2'_O)_methyltransferase	24:17211283-17212481	GO:0005737;GO:0005829;GO:0008173;GO:0052666;GO:0009020;GO:0008175;GO:0002181;GO:0001510;GO:0030488;GO:0006400;GO:0002128	26.44471202	-5.15844629	0.357575902	424.5929294	2.44E-94	3.33E-92
ENSMOCG00000018172	ENSMOCT00000024344	NA	Slc4a8	NA	15:3582029-3645582	NA	4134.410932	-1.384155595	0.066932772	412.7481946	9.25E-92	1.25E-89
ENSMOCG00000013454	ENSMOCT00000017514	ZN428_MOUSE	none	Zinc_finger_protein_428	21:27012236-27012771	GO:0046872;GO:0003676	25.27474948	-7.733255815	0.613203253	408.3054049	8.57E-91	1.14E-88
ENSMOCG00000011558	ENSMOCT00000014847	GSTP1_CRILO	none	Glutathione_S_transferase_P	1:66536470-66552969	GO:0005739;GO:0005634;GO:0004364	73.39540278	-4.92065547	0.258882676	405.9177423	2.84E-90	3.74E-88
ENSMOCG00000000213	ENSMOCT00000000272	TM208_MOUSE	none	Transmembrane_protein_208	X:25027241-25027886	GO:0005789;GO:0016021;GO:0043231;GO:0005773;GO:0006914;GO:0006624	32.54277271	-4.994503987	0.320880532	401.7911197	2.24E-89	2.93E-87
ENSMOCG00000001228	NA	NA	NA	NA	NA	NA	216.7934599	5.94921997	0.276687856	398.4194374	1.22E-88	1.57E-86
ENSMOCG00000021437	ENSMOCT00000029140	PSB2_RAT	none	Proteasome_subunit_beta_type_2	2:21393217-21393805	GO:0005737;GO:0005654;GO:0005634;GO:0000502;GO:0005839;GO:0019774;GO:0004175;GO:0004298;GO:0010498;GO:0010499;GO:0043161;GO:0014070;GO:0010243	50.61400344	-4.293865391	0.236426765	394.3262206	9.46E-88	1.21E-85
ENSMOCG00000019285	ENSMOCT00000026000	NA	L3mbtl2	NA	15:29157075-29177368	NA	1668.432726	-1.157368501	0.057909375	391.12823	4.70E-87	5.96E-85
ENSMOCG00000005326	ENSMOCT00000006966	NA	none	NA	21:442386-452812	NA	169.3530014	2.642807791	0.131784161	386.3628051	5.13E-86	6.43E-84
ENSMOCG00000005326	ENSMOCT00000006963	NA	none	NA	21:442386-452812	NA	169.3530014	2.642807791	0.131784161	386.3628051	5.13E-86	6.43E-84
ENSMOCG00000014451	ENSMOCT00000018934	NA	Rps4x	NA	X:21653796-21658226	NA	818.4244818	1.287731164	0.064930738	385.3368874	8.57E-86	1.06E-83
ENSMOCG00000007773	ENSMOCT00000010022	RS2_RAT	none	40S_ribosomal_protein_S2	22:5784931-5785806	GO:0022627;GO:0005654;GO:1990904;GO:0045202;GO:0019899;GO:0017134;GO:0003729;GO:0044877;GO:0003735;GO:0071353;GO:0001731;GO:0051443;GO:0045471;GO:0000028;GO:0006412	22.39510782	-6.176726565	0.531831996	384.2308357	1.49E-85	1.84E-83
ENSMOCG00000002300	ENSMOCT00000003079	NA	none	NA	X:14159954-14160999	NA	58.67184384	-5.845948826	0.346166773	383.3585165	2.31E-85	2.82E-83
ENSMOCG00000005983	ENSMOCT00000007780	TDR15_HUMAN	Tdrd6	Tudor_domain_containing_protein_15	LG2:6778768-6795441		73.23765506	-3.644597278	0.191117532	377.9278309	3.52E-84	4.24E-82
ENSMOCG00000005983	ENSMOCT00000007783	TDR15_HUMAN	Tdrd6	Tudor_domain_containing_protein_15	LG2:6778768-6795441		73.23765506	-3.644597278	0.191117532	377.9278309	3.52E-84	4.24E-82
ENSMOCG00000007524	ENSMOCT00000009713	ATPMD_MOUSE	none	ATP_synthase_membrane_subunit_DAPIT,_mitochondrial	2:8526672-8526848	GO:0016021;GO:0005743;GO:0005753;GO:0005739	95.08933314	-4.197628763	0.213268045	376.3649874	7.70E-84	9.20E-82
ENSMOCG00000001193	NA	NA	NA	NA	NA	NA	35.49770249	-3.68475941	0.216942901	375.0111607	1.52E-83	1.80E-81
ENSMOCG00000009265	ENSMOCT00000011901	NA	Tubb6	NA	18:52614881-52628726	NA	435.2612891	-2.548064456	0.126293739	372.3480256	5.77E-83	6.77E-81
ENSMOCG00000015201	ENSMOCT00000020015	NTCP2_RABIT	Slc10a1	Ileal_sodium/bile_acid_cotransporter	1:18795322-18808925	GO:0016324;GO:0016021;GO:0005902;GO:0008508;GO:0009617	72.43452503	3.454917151	0.186131948	367.0397081	8.26E-82	9.60E-80
ENSMOCG00000022976	ENSMOCT00000031429	NA	Alppl2	NA	LG4:64851394-64854834	NA	26.15903705	-6.823350006	0.593347561	364.772457	2.57E-81	2.96E-79
ENSMOCG00000022976	ENSMOCT00000031428	NA	Alppl2	NA	LG4:64851394-64854834	NA	26.15903705	-6.823350006	0.593347561	364.772457	2.57E-81	2.96E-79
ENSMOCG00000013839	ENSMOCT00000018053	K2C1_CANLF	Krt77	Keratin,_type_II_cytoskeletal_1	15:2535448-2544987	GO:0045095;GO:0005886;GO:0046982;GO:0051290	398.9376462	-2.646475134	0.131877707	364.7018313	2.67E-81	3.04E-79
ENSMOCG00000021749	ENSMOCT00000029601	TTI1_SCHPO	Tti1	TEL2_interacting_protein_1	LG8:20220511-20267005	GO:0070209;GO:0005737;GO:0031931;GO:0031932;GO:0006338;GO:0032006	1385.891108	1.171384892	0.060792279	363.6522781	4.51E-81	5.10E-79
ENSMOCG00000002376	ENSMOCT00000003185	UB2V2_RAT	none	Ubiquitin_conjugating_enzyme_E2_variant_2	LG3:44015998-44016435	GO:0005634;GO:0031372;GO:0061631;GO:0000729;GO:0042275;GO:0043524;GO:0045739;GO:0010976;GO:0032436;GO:0051965;GO:0006301;GO:0070534	31.74960949	-8.521773157	0.626852247	363.6203615	4.58E-81	5.14E-79
ENSMOCG00000015837	ENSMOCT00000020934	PPK32_SCHPO	none	Protein_kinase_domain_containing_protein_ppk32	LG2:24148875-24152146	GO:0005737;GO:0005524;GO:0004674;GO:1904262	144.6431668	-2.538852221	0.131457135	361.3683329	1.42E-80	1.58E-78
ENSMOCG00000021565	ENSMOCT00000029325	CO8G_MOUSE	C8g	Complement_component_C8_gamma_chain	4:51884802-51887489	GO:0005576;GO:0005615;GO:0005579;GO:0001848;GO:0044877;GO:0019841;GO:0006957;GO:0006958;GO:0019835	45.21959105	3.382532848	0.196704665	359.0105008	4.62E-80	5.10E-78
ENSMOCG00000004298	ENSMOCT00000005677	NA	Slc27a5	NA	LG4:18845805-18856048	NA	174.6824839	5.747538538	0.286107123	357.1736751	1.16E-79	1.27E-77
ENSMOCG00000013220	ENSMOCT00000017165	CAR11_MOUSE	Card9	Caspase_recruitment_domain_containing_protein_11	4:50952830-50961192	GO:0032449;GO:0005737;GO:0001772;GO:0045121;GO:0005886;GO:0050700;GO:0030183;GO:0042100;GO:0048872;GO:0007249;GO:0002377;GO:0070970;GO:0046649;GO:0030890;GO:0001819;GO:0043123;GO:0045086;GO:0051092;GO:0050870;GO:0042102;GO:0042981;GO:0045577;GO:0050776;GO:0045580;GO:0007165;GO:0042110;GO:0031295;GO:0045061;GO:0038202	733.2710777	-3.319148287	0.162506897	353.8805272	6.05E-79	6.56E-77
ENSMOCG00000015195	ENSMOCT00000020088	CFA54_MOUSE	Cfap54	Cilia__and_flagella_associated_protein_54	24:29085588-29337070	GO:0005930;GO:0030154;GO:0060271;GO:0060294;GO:0007283	3621.659288	2.478173001	0.124827965	352.8107211	1.04E-78	1.11E-76
ENSMOCG00000015195	ENSMOCT00000020086	CFA54_CHLRE	Cfap54	Cilia__and_flagella_associated_protein_54	24:29085588-29337070	GO:0005930	3621.659288	2.478173001	0.124827965	352.8107211	1.04E-78	1.11E-76
ENSMOCG00000015195	ENSMOCT00000020087	CFA54_CHLRE	Cfap54	Cilia__and_flagella_associated_protein_54	24:29085588-29337070	GO:0005930	3621.659288	2.478173001	0.124827965	352.8107211	1.04E-78	1.11E-76
ENSMOCG00000015195	ENSMOCT00000020084	CFA54_CHLRE	Cfap54	Cilia__and_flagella_associated_protein_54	24:29085588-29337070	GO:0005930	3621.659288	2.478173001	0.124827965	352.8107211	1.04E-78	1.11E-76
ENSMOCG00000015014	ENSMOCT00000019763	NA	Rgn	NA	X:58750946-58760149	NA	136.0993152	-2.91936297	0.152452693	350.1607017	3.91E-78	4.16E-76
ENSMOCG00000022568	ENSMOCT00000030809	ERIC2_RAT	Erich2	Glutamate_rich_protein_2	4:80382067-80406646		256.9164854	2.963091791	0.152281633	345.7288719	3.61E-77	3.81E-75
ENSMOCG00000020543	ENSMOCT00000027842	ERMAP_HUMAN	Ermap	Erythroid_membrane_associated_protein	10:63811518-63822987	GO:0005829;GO:0009897;GO:0005794;GO:0016021;GO:0005886;GO:0005102;GO:0001817;GO:0050776;GO:0050852	66.80877631	2.26941902	0.129789006	332.2461551	3.12E-74	3.26E-72
ENSMOCG00000020543	ENSMOCT00000027840	ERMAP_HUMAN	Ermap	Erythroid_membrane_associated_protein	10:63811518-63822987	GO:0005829;GO:0009897;GO:0005794;GO:0016021;GO:0005886;GO:0005102;GO:0001817;GO:0050776;GO:0050852	66.80877631	2.26941902	0.129789006	332.2461551	3.12E-74	3.26E-72
ENSMOCG00000018146	ENSMOCT00000024299	NA	Ucp2	NA	22:71523-78107	NA	859.4482966	2.341768623	0.123006427	332.0905633	3.37E-74	3.50E-72
ENSMOCG00000015030	ENSMOCT00000019781	HDAC1_PONAB	none	Histone_deacetylase_1	LG1:10199996-10202620	GO:0005634;GO:0019213;GO:0004407;GO:0032041;GO:0000976;GO:0032922;GO:0070933;GO:0045892	30.38021066	-4.350720724	0.283226495	329.5946509	1.18E-73	1.21E-71
ENSMOCG00000018182	ENSMOCT00000024351	RL5_PIG	none	60S_ribosomal_protein_L5_(Fragment)	LG2:42521127-42521662	GO:0005737;GO:0022625;GO:0005730;GO:0008097;GO:0003723;GO:0003735;GO:0000027;GO:0006412	45.29972869	-6.238204741	0.425669648	328.9287334	1.64E-73	1.68E-71
ENSMOCG00000013951	ENSMOCT00000018209	ARMC7_MOUSE	Armc7	Armadillo_repeat_containing_protein_7	7:78493027-78502902		417.6963456	1.707422818	0.093043206	326.3244217	6.07E-73	6.16E-71
ENSMOCG00000014604	ENSMOCT00000019169	NA	Slc6a18	NA	19:52198480-52211265	NA	62.00438518	6.646990519	0.453962659	321.8118838	5.84E-72	5.87E-70
ENSMOCG00000014604	ENSMOCT00000019176	NA	Slc6a18	NA	19:52198480-52211265	NA	62.00438518	6.646990519	0.453962659	321.8118838	5.84E-72	5.87E-70
ENSMOCG00000022336	ENSMOCT00000030464	COEA1_CHICK	none	Collagen_alpha_1(XIV)_chain	LG8:842387-875981	GO:0005581;GO:0062023;GO:0031012;GO:0005615;GO:0007155;GO:0003429	200.1768775	4.89042913	0.252788464	316.2435348	9.53E-71	9.51E-69
ENSMOCG00000022336	ENSMOCT00000030468	COEA1_CHICK	none	Collagen_alpha_1(XIV)_chain	LG8:842387-875981	GO:0005581;GO:0062023;GO:0031012;GO:0005615;GO:0007155;GO:0003429	200.1768775	4.89042913	0.252788464	316.2435348	9.53E-71	9.51E-69
ENSMOCG00000022336	ENSMOCT00000030462	COEA1_CHICK	none	Collagen_alpha_1(XIV)_chain	LG8:842387-875981	GO:0005581;GO:0062023;GO:0031012;GO:0005615;GO:0007155;GO:0003429	200.1768775	4.89042913	0.252788464	316.2435348	9.53E-71	9.51E-69
ENSMOCG00000013955	ENSMOCT00000018215	CISD2_HUMAN	none	CDGSH_iron_sulfur_domain_containing_protein_2	X:17519650-17521184	GO:0005783;GO:0005789;GO:0016021;GO:0016020;GO:0005741;GO:0097038;GO:0032991;GO:0051537;GO:0046872;GO:0042803;GO:0003723;GO:0000422;GO:0010259;GO:0010506	59.87985622	-3.03080124	0.174042952	315.9061169	1.13E-70	1.12E-68
ENSMOCG00000011807	ENSMOCT00000015166	NA	none	NA	1:39739604-39747477	NA	1694.64162	-7.400394607	0.320064661	314.8544927	1.91E-70	1.88E-68
ENSMOCG00000002117	ENSMOCT00000002839	CDHR3_MOUSE	Gm281	Cadherin_related_family_member_3	6:45956667-46033111	GO:0005887;GO:0005886;GO:0005509;GO:0007155;GO:0007156	121.2459339	5.431448077	0.29651707	313.4724218	3.83E-70	3.73E-68
ENSMOCG00000013401	ENSMOCT00000017443	CSN8_MOUSE	none	COP9_signalosome_complex_subunit_8	LG3:12285180-12286628	GO:0008180;GO:0005829;GO:0005654;GO:0005634;GO:0048471;GO:0007250;GO:0010387;GO:0008285;GO:0000338;GO:0006468	30.89819903	-5.019772871	0.345922104	312.8637042	5.19E-70	5.02E-68
ENSMOCG00000016408	ENSMOCT00000021780	TEN1L_MOUSE	Ten1	CST_complex_subunit_TEN1	7:79222471-79231737	GO:1990879;GO:0000784;GO:0005654;GO:0005634;GO:0003697;GO:0010521;GO:0042162;GO:0032211	198.3098322	-2.123490671	0.117664613	312.7151976	5.59E-70	5.37E-68
ENSMOCG00000022619	ENSMOCT00000030873	NA	Klb	NA	LG1:22125014-22160446	NA	94.62685236	2.980259823	0.168099361	311.3616074	1.10E-69	1.05E-67
ENSMOCG00000014473	ENSMOCT00000018973	HA1Z_MOUSE	none	H_2_class_I_histocompatibility_antigen,_alpha_chain_(Fragment)	LG2:53512688-53513762	GO:0009897;GO:0005615;GO:0071556;GO:0042612;GO:0030670;GO:0002476;GO:0002474;GO:0006955;GO:0001916	197.581808	3.532647262	0.190539932	306.7802181	1.10E-68	1.04E-66
ENSMOCG00000016478	ENSMOCT00000021883	PALB2_MOUSE	none	Partner_and_localizer_of_BRCA2	8:13486151-13513540	GO:0005654;GO:0003677;GO:0009887;GO:0000724;GO:0048568;GO:0001701;GO:0001833;GO:0007498;GO:0035264;GO:0043066;GO:0036342;GO:0001756	327.7257181	1.751072381	0.098846381	304.1712119	4.06E-68	3.82E-66
ENSMOCG00000016478	ENSMOCT00000021878	NA	none	NA	8:13486151-13513540	NA	327.7257181	1.751072381	0.098846381	304.1712119	4.06E-68	3.82E-66
ENSMOCG00000022067	ENSMOCT00000030043	BPIA1_MOUSE	Bpifa1	BPI_fold_containing_family_A_member_1	LG8:24068541-24073299	GO:0005576;GO:0005615;GO:0005902;GO:0008289;GO:0019731;GO:0045087;GO:0050891;GO:1900229;GO:0050828;GO:1902305	47.16974166	3.227729707	0.197903656	302.5651922	9.10E-68	8.48E-66
ENSMOCG00000014869	ENSMOCT00000019542	LASP1_MOUSE	Nebl	LIM_and_SH3_domain_protein_1	16:4871475-5216747	GO:0030864;GO:0005737;GO:0005925;GO:0051015;GO:0015075;GO:0046872;GO:0006811	2216.385317	1.076962974	0.061624356	299.6426458	3.94E-67	3.65E-65
ENSMOCG00000017051	ENSMOCT00000022709	NA	none	NA	26:4455686-4457366	NA	470.2101067	-6.647848603	0.320888696	298.3113581	7.69E-67	7.06E-65
ENSMOCG00000017051	ENSMOCT00000022702	NA	none	NA	26:4455686-4457366	NA	470.2101067	-6.647848603	0.320888696	298.3113581	7.69E-67	7.06E-65
ENSMOCG00000018722	ENSMOCT00000025160	MYL6_RAT	none	Myosin_light_polypeptide_6	X:32345564-32346020	GO:0016459;GO:0016461;GO:0030898;GO:0005509;GO:0003774;GO:0008307;GO:0006936;GO:0030049;GO:0007519	48.29716378	-5.417571557	0.34413397	297.8658708	9.61E-67	8.76E-65
ENSMOCG00000020404	ENSMOCT00000027655	VW5B1_MOUSE	none	von_Willebrand_factor_A_domain_containing_protein_5B1	5:32379811-32398724	GO:0005576	83.70920433	-3.112773746	0.17837987	296.6686425	1.75E-66	1.59E-64
ENSMOCG00000020027	ENSMOCT00000027106	T11X2_HUMAN	Tcp11	T_complex_protein_11_X_linked_protein_2	LG2:52267416-52274563		39.26778217	-3.844438212	0.242067777	295.1221026	3.81E-66	3.42E-64
ENSMOCG00000001703	ENSMOCT00000002292	ZN622_CHICK	none	Zinc_finger_protein_622	2:42431174-42432715	GO:0005737;GO:0005634;GO:0030687;GO:0003676;GO:0008270;GO:0042273	33.89709131	-3.12875691	0.198333757	293.5399196	8.42E-66	7.51E-64
ENSMOCG00000000463	ENSMOCT00000000612	TWSG1_MOUSE	Twsg1	Twisted_gastrulation_protein_homolog_1	LG4:23614868-23644563	GO:0005615;GO:0050431;GO:0030509;GO:0043010;GO:0030154;GO:0030900;GO:0030097;GO:0001707;GO:0030514;GO:2000515;GO:2000562;GO:0001818;GO:0045668;GO:0001503;GO:0030513;GO:0010862;GO:0030510;GO:0007435;GO:0009888;GO:0007179	1850.039074	1.352272762	0.077731857	292.8975951	1.16E-65	1.03E-63
ENSMOCG00000010679	ENSMOCT00000013709	UBQL1_MOUSE	none	Ubiquilin_1	X:55847072-55848844	GO:0016235;GO:0005776;GO:0005737;GO:0031410;GO:0005829;GO:0005783;GO:0005654;GO:0048471;GO:0005886;GO:0000502;GO:0032991;GO:0042802;GO:0019215;GO:0019900;GO:0031593;GO:0019904;GO:0005102;GO:0035973;GO:0000045;GO:0097352;GO:0071456;GO:0016236;GO:1901340;GO:0034140;GO:1903071;GO:0031398;GO:0016241;GO:1902175;GO:0031396;GO:0034976;GO:0030433;GO:0006511	265.8529094	-1.792656706	0.103155193	292.3324272	1.54E-65	1.36E-63
ENSMOCG00000016993	ENSMOCT00000022621	BNI3L_HUMAN	none	BCL2/adenovirus_E1B_19_kDa_protein_interacting_protein_3_like	6:27640144-27671889	GO:0005829;GO:0005783;GO:0016021;GO:0031224;GO:0005741;GO:0005739;GO:0005635;GO:0016607;GO:0042802;GO:0005521;GO:0042803;GO:0071456;GO:0051607;GO:0097345;GO:0035694;GO:0043066;GO:0060548;GO:0010917;GO:0043065;GO:0016239;GO:0042981;GO:1903146;GO:0043067;GO:1903214;GO:0016032	84.25415737	-3.346429715	0.193167043	289.2198478	7.35E-65	6.43E-63
ENSMOCG00000013403	ENSMOCT00000017506	MYOI_DICDI	Myo15b	Myosin_I_heavy_chain	7:78865879-78899722	GO:0031252;GO:0005829;GO:0030175;GO:0032433;GO:0016020;GO:0016459;GO:0001891;GO:0003779;GO:0051015;GO:0030898;GO:0005524;GO:0008017;GO:0003774;GO:0043621;GO:0030048;GO:0000902;GO:0031589;GO:0046847;GO:0006909;GO:0009847	167.4170618	3.616546563	0.200137296	287.0669464	2.17E-64	1.88E-62
ENSMOCG00000013403	ENSMOCT00000017532	MY15B_HUMAN	Myo15b	Unconventional_myosin_XVB	7:78865879-78899722	GO:0005737;GO:0016459;GO:0005524;GO:0003774	167.4170618	3.616546563	0.200137296	287.0669464	2.17E-64	1.88E-62
ENSMOCG00000018217	ENSMOCT00000024400	TBRG1_XENTR	Tbrg1	Transforming_growth_factor_beta_regulator_1	5:31270156-31277973	GO:0005634;GO:0007049	654.0626314	0.796694218	0.047015275	286.6899192	2.62E-64	2.26E-62
ENSMOCG00000014718	ENSMOCT00000019322	S35E1_HUMAN	none	Solute_carrier_family_35_member_E1	X:45508187-45512142	GO:0005794;GO:0016021;GO:0015297;GO:0022857	131.824832	-2.126467757	0.124710322	284.5752005	7.56E-64	6.47E-62
ENSMOCG00000001119	ENSMOCT00000001531	HMCN1_MOUSE	Igsf10	Hemicentin_1	1:108026492-108048306	GO:0005912;GO:0005604;GO:0005938;GO:0030054;GO:0032154;GO:0062023;GO:0005576;GO:0005509;GO:0050839;GO:0042803;GO:0038023;GO:0007049;GO:0051301;GO:0007157;GO:0007156;GO:0009617	269.6938457	3.313880565	0.184619847	282.585097	2.05E-63	1.75E-61
ENSMOCG00000021818	ENSMOCT00000029702	DDX51_DANRE	none	ATP_dependent_RNA_helicase_DDX51	5:9682651-9687017	GO:0005730;GO:0005634;GO:0005524;GO:0003723;GO:0003724;GO:0006364	763.566386	1.131866183	0.067091306	280.4209272	6.08E-63	5.14E-61
ENSMOCG00000008778	ENSMOCT00000011309	NA	none	NA	LG9:27620428-27733719	NA	1286.103319	2.076217589	0.119378839	280.1553244	6.95E-63	5.83E-61
ENSMOCG00000008778	ENSMOCT00000011310	ARMC2_BOVIN	none	Armadillo_repeat_containing_protein_2	LG9:27620428-27733719	GO:0007288	1286.103319	2.076217589	0.119378839	280.1553244	6.95E-63	5.83E-61
ENSMOCG00000008778	ENSMOCT00000011302	NA	none	NA	LG9:27620428-27733719	NA	1286.103319	2.076217589	0.119378839	280.1553244	6.95E-63	5.83E-61
ENSMOCG00000011524	ENSMOCT00000014813	ALG12_MOUSE	Alg12	Dol_P_Man:Man(7)GlcNAc(2)_PP_Dol_alpha_1,6_mannosyltransferase	15:22443527-22455972	GO:0005783;GO:0005788;GO:0005789;GO:0016021;GO:0052917;GO:0052824;GO:0000030;GO:0006488;GO:0006487	839.2773199	1.034233749	0.061402049	280.1139948	7.09E-63	5.91E-61
ENSMOCG00000011524	ENSMOCT00000014812	ALG12_DROME	Alg12	Probable_Dol_P_Man:Man(7)GlcNAc(2)_PP_Dol_alpha_1,6_mannosyltransferase	15:22443527-22455972	GO:0005783;GO:0005788;GO:0005789;GO:0016021;GO:0000009;GO:0052917;GO:0052824;GO:0000030;GO:0006488;GO:0006486;GO:0006487	839.2773199	1.034233749	0.061402049	280.1139948	7.09E-63	5.91E-61
ENSMOCG00000008785	ENSMOCT00000011305	LCA5L_BOVIN	Lca5l	Lebercilin_like_protein	2:67946239-67962542	GO:0005930;GO:0042073	210.7248437	2.025862177	0.118864833	279.553045	9.40E-63	7.78E-61
ENSMOCG00000022914	ENSMOCT00000031335	WDR5_DICDI	Wdr31	WD_repeat_containing_protein_5_homolog	10:8316271-8334279	GO:0035097;GO:0005634;GO:0048188;GO:0042393;GO:0051568	1016.987588	1.356331663	0.080218907	277.5971031	2.51E-62	2.06E-60
ENSMOCG00000022914	ENSMOCT00000031336	WDR31_MOUSE	Wdr31	WD_repeat_containing_protein_31	10:8316271-8334279		1016.987588	1.356331663	0.080218907	277.5971031	2.51E-62	2.06E-60
ENSMOCG00000016438	ENSMOCT00000021821	LY96_CRIGR	Ly96	Lymphocyte_antigen_96	LG5:11179489-11205041	GO:0005615;GO:0031226;GO:0046696;GO:0001530;GO:0001875;GO:0035662;GO:0071222;GO:0032497;GO:0006954;GO:0045087;GO:0031663;GO:0032760;GO:0034142	116.2131424	-3.331322995	0.193446868	274.5545249	1.15E-61	9.44E-60
ENSMOCG00000013085	ENSMOCT00000016967	KCTD1_BOVIN	Kctd19	BTB/POZ_domain_containing_protein_KCTD1	4:5513803-5543195	GO:0005634;GO:0045892;GO:0051260	390.7103694	-4.132579985	0.21918267	273.690957	1.78E-61	1.45E-59
ENSMOCG00000001524	NA	NA	NA	NA	NA	NA	21.33346775	-7.727009954	0.633586185	271.4144774	5.58E-61	4.50E-59
ENSMOCG00000001154	ENSMOCT00000001565	UEVLD_DANRE	none	Ubiquitin_conjugating_enzyme_E2_variant_3	22:32047465-32082855	GO:0016616;GO:0005975;GO:0019752;GO:0006464;GO:0015031	243.4177327	1.066457292	0.06502737	271.0579489	6.67E-61	5.35E-59
ENSMOCG00000012873	ENSMOCT00000016662	NA	none	NA	5:34579061-34583200	NA	2839.530737	2.072781479	0.121282946	270.4678718	8.97E-61	7.15E-59
ENSMOCG00000010462	ENSMOCT00000013429	GPS2_MOUSE	none	G_protein_pathway_suppressor_2	18:19299359-19300341	GO:0005737;GO:0005829;GO:0005739;GO:0005654;GO:0005634;GO:0017053;GO:0030332;GO:0003713;GO:0003714;GO:0030183;GO:0050859;GO:0045599;GO:0050728;GO:0046329;GO:1900045;GO:0034122;GO:0000122;GO:0010804;GO:0010875;GO:0035360;GO:0045944;GO:0045598;GO:0019216;GO:0098780	26.12092494	-3.921024842	0.272886592	269.9135983	1.19E-60	9.39E-59
ENSMOCG00000020459	ENSMOCT00000027716	ATP5I_MOUSE	none	ATP_synthase_subunit_e,_mitochondrial	LG5:47891922-47892136	GO:0005753;GO:0000276;GO:0005739;GO:0044877;GO:0046933;GO:0046034;GO:0042776	18.11882354	-6.954740377	0.624067016	269.82282	1.24E-60	9.76E-59
ENSMOCG00000009003	ENSMOCT00000011577	BAF_PONAB	none	Barrier_to_autointegration_factor	19:54431650-54431922	GO:0005694;GO:0005737;GO:0005635;GO:0003677;GO:0015074	28.25901844	-3.103450126	0.208370621	269.3707413	1.56E-60	1.22E-58
ENSMOCG00000001880	ENSMOCT00000002542	NA	Scd3	NA	8:71843853-71876554	NA	57.04814149	-3.578138239	0.219538863	268.658324	2.22E-60	1.73E-58
ENSMOCG00000001880	ENSMOCT00000002538	NA	Scd3	NA	8:71843853-71876554	NA	57.04814149	-3.578138239	0.219538863	268.658324	2.22E-60	1.73E-58
ENSMOCG00000017085	ENSMOCT00000022759	NA	Kdr	NA	LG1:31696192-31740497	NA	668.0145095	1.36085545	0.082092394	267.9830353	3.12E-60	2.41E-58
ENSMOCG00000002350	ENSMOCT00000003147	ELOF1_MOUSE	none	Transcription_elongation_factor_1_homolog	7:47582869-47583114	GO:0008023;GO:0046872;GO:0000993;GO:0048096;GO:0006368	16.55734827	-7.61603731	0.628895779	265.6109611	1.03E-59	7.89E-58
ENSMOCG00000008115	ENSMOCT00000010456	DPH7_DICDI	Dph7	Diphthine_methyltransferase_homolog	4:52447948-52457559	GO:0061685;GO:0017183	789.7400247	1.165318718	0.071250715	262.2608567	5.52E-59	4.21E-57
ENSMOCG00000007763	ENSMOCT00000010011	5HT3A_CAVPO	Htr3b	5_hydroxytryptamine_receptor_3A	5:43122469-43149018	GO:0030054;GO:0030285;GO:0045211;GO:0005230;GO:0004890;GO:0006812	65.1576246	-5.196092318	0.323355618	260.7912579	1.15E-58	8.75E-57
ENSMOCG00000014003	ENSMOCT00000018283	LETM2_XENTR	Letm2	LETM1_domain_containing_protein_LETM2,_mitochondrial	LG7_11:3235279-3253936	GO:0005623;GO:0016021;GO:0005743;GO:0043022;GO:0006875	1524.53159	1.39637401	0.085286608	258.8264731	3.09E-58	2.33E-56
ENSMOCG00000014003	ENSMOCT00000018286	LETM2_MOUSE	Letm2	LETM1_domain_containing_protein_LETM2,_mitochondrial	LG7_11:3235279-3253936	GO:0005623;GO:0016021;GO:0005743;GO:0043022;GO:0006875	1524.53159	1.39637401	0.085286608	258.8264731	3.09E-58	2.33E-56
ENSMOCG00000014003	ENSMOCT00000018284	LETM2_XENTR	Letm2	LETM1_domain_containing_protein_LETM2,_mitochondrial	LG7_11:3235279-3253936	GO:0005623;GO:0016021;GO:0005743;GO:0043022;GO:0006875	1524.53159	1.39637401	0.085286608	258.8264731	3.09E-58	2.33E-56
ENSMOCG00000021416	ENSMOCT00000029118	NMRL1_CHICK	Nmral1	NmrA_like_family_domain_containing_protein_1	7:5684722-5695393	GO:0005634;GO:0048471	477.4941775	-1.524385414	0.093915273	254.6227474	2.55E-57	1.91E-55
ENSMOCG00000021416	ENSMOCT00000029116	NMRL1_CHICK	Nmral1	NmrA_like_family_domain_containing_protein_1	7:5684722-5695393	GO:0005634;GO:0048471	477.4941775	-1.524385414	0.093915273	254.6227474	2.55E-57	1.91E-55
ENSMOCG00000008667	ENSMOCT00000011155	TAF13_PONAB	none	Transcription_initiation_factor_TFIID_subunit_13	5:51587003-51587581	GO:0005634;GO:0046982;GO:0006366	69.36190926	-2.460190111	0.154601113	254.3360689	2.95E-57	2.20E-55
ENSMOCG00000003190	NA	NA	NA	NA	NA	NA	41.99178603	-6.387332668	0.476265269	253.4773218	4.53E-57	3.36E-55
ENSMOCG00000007981	ENSMOCT00000010293	MPPB_RAT	none	Mitochondrial_processing_peptidase_subunit_beta	26:13666432-13680770	GO:0005743;GO:0017087;GO:0005739;GO:0004175;GO:0046872;GO:0004222;GO:0006627	1678.70311	-0.777758801	0.048833428	251.3038367	1.35E-56	9.94E-55
ENSMOCG00000015033	ENSMOCT00000019787	PLF4_MOUSE	Pf4	Platelet_factor_4	LG1:43934778-43935710	GO:0062023;GO:0005737;GO:0005615;GO:0030430;GO:0031091;GO:0032991;GO:0020005;GO:0031982;GO:0008009;GO:0045236;GO:0048248;GO:0008201;GO:0007189;GO:0061844;GO:0071222;GO:0070098;GO:0019221;GO:0042832;GO:0006955;GO:0006954;GO:0051873;GO:0031640;GO:0030595;GO:0016525;GO:2001240;GO:0045653;GO:0045347;GO:0030593;GO:0030168;GO:0010628;GO:0010744;GO:0045651;GO:0045944;GO:0032760;GO:0065003;GO:0042127	28.05913379	-4.714689148	0.342947978	250.9161849	1.64E-56	1.20E-54
ENSMOCG00000013308	ENSMOCT00000017303	NA	Slc38a7	NA	4:13403286-13415865	NA	1322.646089	-0.85709232	0.054007247	249.1856512	3.91E-56	2.85E-54
ENSMOCG00000001338	NA	NA	NA	NA	NA	NA	16.8720624	-6.192012957	0.606463339	248.0173099	7.03E-56	5.09E-54
ENSMOCG00000000365	ENSMOCT00000000473	ZFP58_MOUSE	none	Zinc_finger_protein_58	19:47614389-47623855	GO:0005634;GO:0003677;GO:0046872;GO:0006355	80.28412005	2.796249959	0.176678763	247.3818294	9.67E-56	6.96E-54
ENSMOCG00000012724	ENSMOCT00000016449	CBR1_HUMAN	none	Carbonyl_reductase_[NADPH]_1	LG3:14884283-14885163	GO:0005829;GO:0070062;GO:1903561;GO:0047021;GO:0004090;GO:0016655;GO:0050221;GO:0019371;GO:0017144;GO:0030855;GO:0055114;GO:0042373	63.00461514	-2.134273986	0.137842207	247.2413579	1.04E-55	7.43E-54
ENSMOCG00000007836	ENSMOCT00000010103	MESH_BOMMO	Susd2	Protein_mesh	LG2:45775323-45782422	GO:0016021;GO:0016328;GO:0005918;GO:0007160	493.5448143	2.338439988	0.143029511	246.383536	1.60E-55	1.14E-53
ENSMOCG00000019530	NA	NA	NA	NA	NA	NA	36.35283618	-6.059611109	0.462031982	245.4888849	2.50E-55	1.77E-53
ENSMOCG00000006395	ENSMOCT00000008313	SPS2L_MOUSE	Spats2	SPATS2_like_protein	15:5528324-5597099	GO:0005737;GO:0005829;GO:0005730;GO:0005654;GO:0032991	601.7290916	0.904302146	0.057634635	244.7651417	3.60E-55	2.53E-53
ENSMOCG00000019026	ENSMOCT00000025630	NA	Dna2	NA	LG2:35589261-35620175	NA	208.8534549	1.603391364	0.101823832	244.5294013	4.05E-55	2.83E-53
ENSMOCG00000019026	ENSMOCT00000025628	NA	Dna2	NA	LG2:35589261-35620175	NA	208.8534549	1.603391364	0.101823832	244.5294013	4.05E-55	2.83E-53
ENSMOCG00000009783	ENSMOCT00000012555	RL10A_RAT	none	60S_ribosomal_protein_L10a	LG1:50750286-50751058	GO:0022625;GO:0042788;GO:0014069;GO:0045202;GO:0003723;GO:0003735;GO:0002181;GO:0000470;GO:0045471;GO:0006412	15.02600392	-6.473368435	0.620200171	244.1109995	4.99E-55	3.48E-53
ENSMOCG00000019914	ENSMOCT00000026945	TRM13_VANPO	Trmt13	tRNA:m(4)X_modification_enzyme_TRM13	21:13929126-13945039	GO:0005737;GO:0005730;GO:0046872;GO:0106050	605.0256223	1.841021161	0.114902265	243.7016435	6.13E-55	4.25E-53
ENSMOCG00000015447	ENSMOCT00000020368	LRC69_HUMAN	Lrrc69	Leucine_rich_repeat_containing_protein_69	LG5:63315953-63385772		116.8058076	2.21186343	0.140725829	242.250742	1.27E-54	8.75E-53
ENSMOCG00000019767	ENSMOCT00000026713	ARK73_RAT	none	Aflatoxin_B1_aldehyde_reductase_member_3	10:45559490-45566800	GO:0005829;GO:0004033;GO:0042802;GO:0046223;GO:0046222	145.0901466	-3.453552248	0.209487991	242.0246764	1.42E-54	9.75E-53
ENSMOCG00000001783	ENSMOCT00000002408	VP26C_DICDI	Vps26c	Vacuolar_protein_sorting_associated_protein_26C	2:69578288-69599126	GO:0005768;GO:0006886	1441.900915	1.132456502	0.072116543	241.3498839	2.00E-54	1.36E-52
ENSMOCG00000011485	ENSMOCT00000014749	HAGHL_MOUSE	Haghl	Hydroxyacylglutathione_hydrolase_like_protein	7:2223184-2228771	GO:0004416;GO:0046872;GO:0019243	206.817017	2.141385955	0.134969506	239.318802	5.54E-54	3.75E-52
ENSMOCG00000011485	ENSMOCT00000014750	HAGHL_MOUSE	Haghl	Hydroxyacylglutathione_hydrolase_like_protein	7:2223184-2228771	GO:0004416;GO:0046872;GO:0019243	206.817017	2.141385955	0.134969506	239.318802	5.54E-54	3.75E-52
ENSMOCG00000004928	ENSMOCT00000006449	NA	none	NA	7:37493870-37518691	NA	7931.097812	0.754397357	0.048572831	238.5233484	8.25E-54	5.56E-52
ENSMOCG00000010821	ENSMOCT00000013892	I12R2_BOVIN	Il23r	Interleukin_12_receptor_subunit_beta_2	LG3:19586339-19659958	GO:0009897;GO:0042022;GO:0043235;GO:0019955;GO:0004896;GO:0019972;GO:0016517	56.57106075	-2.20683509	0.145613059	238.18809	9.77E-54	6.55E-52
ENSMOCG00000018445	ENSMOCT00000024744	VW5B1_MOUSE	none	von_Willebrand_factor_A_domain_containing_protein_5B1	5:33440493-33462602	GO:0005576	67.25217012	3.029472069	0.196288035	237.2378493	1.57E-53	1.05E-51
ENSMOCG00000022224	ENSMOCT00000030284	TM219_MOUSE	none	Insulin_like_growth_factor_binding_protein_3_receptor	8:19679991-19690690	GO:0016021;GO:0005886;GO:0006915	438.2489135	-1.124784512	0.072588509	237.039286	1.74E-53	1.15E-51
ENSMOCG00000022224	ENSMOCT00000030282	TM219_MOUSE	none	Insulin_like_growth_factor_binding_protein_3_receptor	8:19679991-19690690	GO:0016021;GO:0005886;GO:0006915	438.2489135	-1.124784512	0.072588509	237.039286	1.74E-53	1.15E-51
ENSMOCG00000022224	ENSMOCT00000030283	TM219_MOUSE	none	Insulin_like_growth_factor_binding_protein_3_receptor	8:19679991-19690690	GO:0016021;GO:0005886;GO:0006915	438.2489135	-1.124784512	0.072588509	237.039286	1.74E-53	1.15E-51
ENSMOCG00000022721	ENSMOCT00000031034	C27C1_DANRE	Cyp27a1	Cytochrome_P450_27C1	LG4:56258287-56285768	GO:0016020;GO:0020037;GO:0005506;GO:0004497;GO:0016705	424.6391258	-1.780690777	0.113191454	236.4740865	2.31E-53	1.52E-51
ENSMOCG00000014684	ENSMOCT00000019283	CD5L_HUMAN	Cd5l	CD5_antigen_like	21:1540494-1549320	GO:0072562;GO:0009986;GO:0005737;GO:0005576;GO:0005615;GO:0005886;GO:0005044;GO:0004252;GO:0006915;GO:0006968;GO:0002376;GO:0006954;GO:1903661;GO:0030449;GO:0031638	255.1098797	2.637988084	0.163947081	236.0435446	2.87E-53	1.88E-51
ENSMOCG00000006804	ENSMOCT00000008827	PKD2_DANRE	Pkd2l2	Polycystin_2	18:22889902-22915355	GO:0016324;GO:0016323;GO:0034703;GO:0005623;GO:0005929;GO:0030659;GO:0005856;GO:0005783;GO:0005887;GO:0016328;GO:0016020;GO:0042383;GO:0030017;GO:0033017;GO:0005262;GO:0005509;GO:0005261;GO:0051371;GO:0015271;GO:0005267;GO:0005102;GO:0005245;GO:0005248;GO:0003171;GO:0070588;GO:0198738;GO:0071277;GO:0097704;GO:0050982;GO:0061371;GO:0007368;GO:0009953;GO:0003143;GO:0007507;GO:0003146;GO:0001947;GO:…	129.7295076	2.986316517	0.187487229	234.8384722	5.25E-53	3.43E-51
ENSMOCG00000010397	ENSMOCT00000013355	NA	Grin3b	NA	LG1:3823151-3830085	NA	250.003816	2.175135997	0.138178604	234.6161361	5.87E-53	3.81E-51
ENSMOCG00000020809	ENSMOCT00000028214	ZNF93_HUMAN	Zfp87	Zinc_finger_protein_93	19:47699713-47710970	GO:0005634;GO:0003700;GO:0000976;GO:0008270;GO:0045892;GO:0070895	304.4571756	1.32000539	0.085624807	234.4642832	6.34E-53	4.10E-51
ENSMOCG00000020809	ENSMOCT00000028217	ZN728_MOUSE	Zfp87	Zinc_finger_protein_728	19:47699713-47710970	GO:0005634;GO:0003677;GO:0003700;GO:0046872	304.4571756	1.32000539	0.085624807	234.4642832	6.34E-53	4.10E-51
ENSMOCG00000020809	ENSMOCT00000028215	ZN728_MOUSE	Zfp87	Zinc_finger_protein_728	19:47699713-47710970	GO:0005634;GO:0003677;GO:0003700;GO:0046872	304.4571756	1.32000539	0.085624807	234.4642832	6.34E-53	4.10E-51
ENSMOCG00000013387	ENSMOCT00000017422	NA	Prph2	NA	LG2:3556092-3570169	NA	34.29580544	-4.818368967	0.343227661	233.6302654	9.63E-53	6.19E-51
ENSMOCG00000013734	ENSMOCT00000017910	SHBG_PHOSU	Shbg	Sex_hormone_binding_globulin	7:29167665-29171806	GO:0005576;GO:0005496	43.31842387	-4.749675166	0.321566242	233.6210177	9.68E-53	6.19E-51
ENSMOCG00000011352	ENSMOCT00000014577	HECAM_MOUSE	Hepacam2	Hepatocyte_cell_adhesion_molecule	LG10:41364-82149	GO:0030424;GO:0005911;GO:0005737;GO:0016021;GO:0016020;GO:0007155;GO:0007050;GO:0034613;GO:0040008	71.09451676	4.348773097	0.279550398	233.2108378	1.19E-52	7.57E-51
ENSMOCG00000001968	ENSMOCT00000002649	RM47_MOUSE	none	39S_ribosomal_protein_L47,_mitochondrial	15:16711464-16712226	GO:0005762;GO:0005739;GO:0003735;GO:0032543	15.53920242	-4.912713646	0.437610902	232.053538	2.13E-52	1.35E-50
ENSMOCG00000014912	ENSMOCT00000019627	RET4_RAT	Rbp4	Retinol_binding_protein_4	8:66286334-66292579	GO:0005615;GO:0032991;GO:0044877;GO:0016918;GO:0019841;GO:0034632;GO:0048738;GO:0050908;GO:0048562;GO:0060059;GO:0048706;GO:0001654;GO:0048807;GO:0006094;GO:0042593;GO:0007507;GO:0060347;GO:0030324;GO:0030277;GO:0008584;GO:0060044;GO:0051024;GO:0032024;GO:0045471;GO:0032868;GO:0032526;GO:0060041;GO:0042574;GO:0042572;GO:0034633;GO:0007283;GO:0060157;GO:0060065;GO:0060068;GO:0071939	1093.791576	1.990212352	0.126191381	231.7157265	2.52E-52	1.59E-50
ENSMOCG00000014912	ENSMOCT00000019628	RET4_RAT	Rbp4	Retinol_binding_protein_4	8:66286334-66292579	GO:0005615;GO:0032991;GO:0044877;GO:0016918;GO:0019841;GO:0034632;GO:0048738;GO:0050908;GO:0048562;GO:0060059;GO:0048706;GO:0001654;GO:0048807;GO:0006094;GO:0042593;GO:0007507;GO:0060347;GO:0030324;GO:0030277;GO:0008584;GO:0060044;GO:0051024;GO:0032024;GO:0045471;GO:0032868;GO:0032526;GO:0060041;GO:0042574;GO:0042572;GO:0034633;GO:0007283;GO:0060157;GO:0060065;GO:0060068;GO:0071939	1093.791576	1.990212352	0.126191381	231.7157265	2.52E-52	1.59E-50
ENSMOCG00000003672	ENSMOCT00000004919	HBB_MICPE	none	Hemoglobin_subunit_beta	5:96046207-96130948	GO:0005833;GO:0020037;GO:0046872;GO:0019825;GO:0005344	329.2671106	-2.787741398	0.172549787	231.6031288	2.67E-52	1.67E-50
ENSMOCG00000021500	ENSMOCT00000029226	VCP_APIME	Cpvl	Venom_serine_carboxypeptidase	LG3:43862135-43963290	GO:0005576;GO:0004185	72.59894977	2.188879054	0.145354845	231.1679411	3.32E-52	2.07E-50
ENSMOCG00000013630	ENSMOCT00000017764	GRL1A_MOUSE	none	DNA_directed_RNA_polymerase_II_subunit_GRINL1A	18:771718-772814	GO:0043025;GO:0005635;GO:0016591;GO:0003899;GO:0051685	743.1559306	-1.05240011	0.068758859	230.3797817	4.93E-52	3.06E-50
ENSMOCG00000013584	ENSMOCT00000017710	HERC4_RAT	Herc6	Probable_E3_ubiquitin_protein_ligase_HERC4	LG3:47723531-47782087	GO:0005829;GO:0001650;GO:0004842;GO:0030154;GO:0007283	104.6184043	2.858106079	0.183199703	230.3032618	5.12E-52	3.16E-50
ENSMOCG00000000278	ENSMOCT00000000363	NA	Arsb	NA	19:6659836-6839353	NA	6356.346228	1.517287661	0.097881007	230.0256549	5.89E-52	3.62E-50
ENSMOCG00000001313	ENSMOCT00000001769	NA	none	NA	4:5349747-5389434	NA	3897.992743	0.541242278	0.035741734	228.23825	1.44E-51	8.84E-50
ENSMOCG00000011891	ENSMOCT00000015273	NA	Dhcr7	NA	8:36415993-36440032	NA	2238.302544	0.700003467	0.046290011	226.919782	2.80E-51	1.71E-49
ENSMOCG00000011891	ENSMOCT00000015277	DHCR7_RAT	Dhcr7	7_dehydrocholesterol_reductase	8:36415993-36440032	GO:0005829;GO:0030176;GO:0043231;GO:0005640;GO:0047598;GO:0050661;GO:0016627;GO:0009918;GO:0001568;GO:0016132;GO:0030154;GO:0006695;GO:0030324;GO:0035264;GO:0009791;GO:0042127;GO:0045540;GO:0016126	2238.302544	0.700003467	0.046290011	226.919782	2.80E-51	1.71E-49
ENSMOCG00000020013	ENSMOCT00000027079	PEBP1_BOVIN	none	Phosphatidylethanolamine_binding_protein_1	2:32841806-32842347	GO:0005737;GO:0005524;GO:0008289;GO:0004867;GO:0043409	71.6539202	-2.929256098	0.191432501	226.7635923	3.03E-51	1.84E-49
ENSMOCG00000016293	ENSMOCT00000021615	GDPD3_HUMAN	Gdpd3	Lysophospholipase_D_GDPD3	8:19563741-19573345	GO:0005789;GO:0070062;GO:0016021;GO:0048471;GO:0004622;GO:0046872;GO:0008081;GO:0046475;GO:0034638;GO:0006644	109.4736428	2.761789595	0.178845285	226.4823393	3.49E-51	2.10E-49
ENSMOCG00000018358	ENSMOCT00000024611	SSRA_BOVIN	none	Translocon_associated_protein_subunit_alpha	LG4:31905458-31906319	GO:0005783;GO:0005789;GO:0016021	35.68719106	-2.917416849	0.202196256	224.6377857	8.81E-51	5.29E-49
ENSMOCG00000018071	ENSMOCT00000024190	NA	2310009B15Rik	NA	6:29638927-29643624		198.45726	1.783122476	0.117403513	224.0872165	1.16E-50	6.94E-49
ENSMOCG00000008502	ENSMOCT00000010932	HAUS7_MOUSE	none	HAUS_augmin_like_complex_subunit_7	4:11675859-11677768	GO:0005813;GO:0005737;GO:0070652;GO:0005874;GO:0005819;GO:0051011;GO:0031996;GO:0051301;GO:0007098;GO:0051225	38.2235995	-3.278182193	0.225964704	222.659339	2.38E-50	1.42E-48
ENSMOCG00000003205	ENSMOCT00000004311	AKIP1_MOUSE	Akip1	A_kinase_interacting_protein_1	8:1006444-1014834	GO:0005654;GO:0005634;GO:0048471;GO:1901222;GO:0034446	273.7385379	1.230609427	0.082730555	219.7946122	1.00E-49	5.94E-48
ENSMOCG00000016334	ENSMOCT00000021669	NA	Slc2a2	NA	1:91493701-91523519	NA	74.36718882	-3.71522715	0.243288035	217.5544674	3.09E-49	1.82E-47
ENSMOCG00000019294	ENSMOCT00000026015	NA	Ecm1	NA	21:2747072-2752996	NA	718.5303282	3.007721364	0.189871228	217.3194232	3.48E-49	2.04E-47
ENSMOCG00000019294	ENSMOCT00000026022	NA	Ecm1	NA	21:2747072-2752996	NA	718.5303282	3.007721364	0.189871228	217.3194232	3.48E-49	2.04E-47
ENSMOCG00000019294	ENSMOCT00000026018	NA	Ecm1	NA	21:2747072-2752996	NA	718.5303282	3.007721364	0.189871228	217.3194232	3.48E-49	2.04E-47
ENSMOCG00000003726	ENSMOCT00000004984	RS8_RAT	none	40S_ribosomal_protein_S8	7:51641803-51642428	GO:0022627;GO:0016020;GO:1990904;GO:0003735;GO:0000462;GO:0006412	288.8048986	-3.040891981	0.19354168	217.2061408	3.68E-49	2.15E-47
ENSMOCG00000013664	ENSMOCT00000017803	NA	none	NA	X:55199032-55201051	NA	38.59014866	-2.84081406	0.19887919	216.8061546	4.50E-49	2.60E-47
ENSMOCG00000023022	ENSMOCT00000031495	F149B_DANRE	Fam149a	Protein_FAM149B1	LG7_11:18734998-18774019		3168.382708	1.034015919	0.069531915	216.8104458	4.49E-49	2.60E-47
ENSMOCG00000023022	ENSMOCT00000031496	F149B_DANRE	Fam149a	Protein_FAM149B1	LG7_11:18734998-18774019		3168.382708	1.034015919	0.069531915	216.8104458	4.49E-49	2.60E-47
ENSMOCG00000006729	ENSMOCT00000008713	NA	Aldh1l2	NA	24:34795583-34835883	NA	2289.075277	1.755861765	0.115510196	216.7355688	4.66E-49	2.68E-47
ENSMOCG00000020776	ENSMOCT00000028167	NA	Ucp3	NA	22:85169-90468	NA	66.58622948	4.344071008	0.291961157	216.5417765	5.14E-49	2.95E-47
ENSMOCG00000022696	ENSMOCT00000030996	NOC4L_CHICK	none	Nucleolar_complex_protein_4_homolog	2:44638-49308	GO:0016021;GO:0030692;GO:0031965;GO:0005730;GO:0032040;GO:0042254	191.6447562	1.452513163	0.098280047	216.4430271	5.40E-49	3.08E-47
ENSMOCG00000017191	ENSMOCT00000022916	TXND5_DROME	none	Thioredoxin_domain_containing_protein_5_homolog	16:42760951-42787782	GO:0005623;GO:0009986;GO:0012505;GO:0005783;GO:0016853;GO:0043277;GO:0045454;GO:2000427	927.9535485	1.063976606	0.071845735	215.5624466	8.40E-49	4.77E-47
ENSMOCG00000009007	ENSMOCT00000011582	ZN728_MOUSE	none	Zinc_finger_protein_728	19:47764740-47770885	GO:0005634;GO:0003677;GO:0003700;GO:0046872	49.16695909	-2.44236575	0.169081136	215.1587235	1.03E-48	5.82E-47
ENSMOCG00000004687	ENSMOCT00000006166	CO5A3_HUMAN	Col5a3	Collagen_alpha_3(V)_chain	5:14885478-14933465	GO:0005594;GO:0005588;GO:0062023;GO:0005788;GO:0031012;GO:0005576;GO:0005615;GO:0005518;GO:0005201;GO:0030020;GO:0008201;GO:0043394;GO:0007160;GO:0030199;GO:0030198;GO:0043588	882.3924292	1.999734001	0.131679161	214.8159033	1.22E-48	6.88E-47
ENSMOCG00000014724	ENSMOCT00000019346	ADA28_MOUSE	Adam8	Disintegrin_and_metalloproteinase_domain_containing_protein_28	8:32906261-32920197	GO:0016021;GO:0005739;GO:0005886;GO:0046872;GO:0004222;GO:0008237	475.3683665	2.784145658	0.178989695	214.4452932	1.47E-48	8.26E-47
ENSMOCG00000014724	ENSMOCT00000019352	ADA28_MOUSE	Adam8	Disintegrin_and_metalloproteinase_domain_containing_protein_28	8:32906261-32920197	GO:0016021;GO:0005739;GO:0005886;GO:0046872;GO:0004222;GO:0008237	475.3683665	2.784145658	0.178989695	214.4452932	1.47E-48	8.26E-47
ENSMOCG00000019898	ENSMOCT00000026926	TIM29_MOUSE	none	Mitochondrial_import_inner_membrane_translocase_subunit_Tim29	5:15741803-15744528	GO:0016021;GO:0005743;GO:0005758;GO:0042721;GO:0045039	1505.510832	1.260331421	0.084961555	214.1353944	1.72E-48	9.61E-47
ENSMOCG00000022627	ENSMOCT00000030891	NA	Chrnb1	NA	7:28979393-28989939	NA	187.6078947	1.296126252	0.088570692	213.7200282	2.12E-48	1.18E-46
ENSMOCG00000007817	ENSMOCT00000010071	MORC1_HUMAN	Morc2b	MORC_family_CW_type_zinc_finger_protein_1	LG3:27335572-27338709	GO:0001673;GO:0005634;GO:0008270;GO:0001662;GO:0030154;GO:0044026;GO:0043046;GO:0007275;GO:2000143;GO:0010529;GO:0040029;GO:0007283	10.66248577	-6.964807904	0.627676766	213.0658924	2.94E-48	1.63E-46
ENSMOCG00000021654	ENSMOCT00000029485	FANCI_MOUSE	Fanci	Fanconi_anemia_group_I_protein_homolog	22:15222402-15273215	GO:0005829;GO:0043240;GO:0005654;GO:0070182;GO:0007049;GO:0006281;GO:0031398	683.5861516	2.593128696	0.168584011	211.328493	7.05E-48	3.88E-46
ENSMOCG00000021654	ENSMOCT00000029508	NA	Fanci	NA	22:15222402-15273215	NA	683.5861516	2.593128696	0.168584011	211.328493	7.05E-48	3.88E-46
ENSMOCG00000011230	ENSMOCT00000014410	EFMT3_MOUSE	Eef1akmt3	EEF1A_lysine_methyltransferase_3	24:8472438-8480179	GO:0005813;GO:0005737;GO:0005654;GO:0032991;GO:0031072;GO:0008168;GO:0016279;GO:0018022	37.53470948	3.425860867	0.246783943	211.024951	8.21E-48	4.50E-46
ENSMOCG00000017655	ENSMOCT00000023576	BET1_RAT	none	BET1_homolog	17:23356099-23356620	GO:0005801;GO:0005789;GO:0000137;GO:0031985;GO:0000139;GO:0000138;GO:0030173;GO:0016021;GO:0031201;GO:0005484;GO:0019905;GO:0006888;GO:0015031;GO:0048280	13.40993068	-5.618905465	0.577094822	210.7063602	9.63E-48	5.26E-46
ENSMOCG00000004978	ENSMOCT00000006533	NA	Trpv6	NA	LG12:5369518-5385878	NA	160.9002799	-2.793348199	0.184822133	208.3877302	3.09E-47	1.68E-45
ENSMOCG00000004978	ENSMOCT00000006527	NA	Trpv6	NA	LG12:5369518-5385878	NA	160.9002799	-2.793348199	0.184822133	208.3877302	3.09E-47	1.68E-45
ENSMOCG00000005049	ENSMOCT00000006613	NEIL2_MOUSE	Neil1	Endonuclease_8_like_2	5:51338294-51342903	GO:0005737;GO:0043231;GO:0015630;GO:0005654;GO:0140078;GO:0003684;GO:0019104;GO:0003906;GO:0008017;GO:0008270;GO:0006284;GO:0006289	293.5024933	1.947905637	0.13181396	207.792366	4.16E-47	2.26E-45
ENSMOCG00000005049	ENSMOCT00000006618	NEIL2_MOUSE	Neil1	Endonuclease_8_like_2	5:51338294-51342903	GO:0005737;GO:0043231;GO:0015630;GO:0005654;GO:0140078;GO:0003684;GO:0019104;GO:0003906;GO:0008017;GO:0008270;GO:0006284;GO:0006289	293.5024933	1.947905637	0.13181396	207.792366	4.16E-47	2.26E-45
ENSMOCG00000008152	ENSMOCT00000010502	CFA53_DANRE	none	Cilia__and_flagella_associated_protein_53	18:58640243-58672530	GO:0005930;GO:0097546;GO:0005576;GO:0060271;GO:0003341;GO:0007368;GO:0060287	251.7059178	2.274420049	0.15292197	207.3993545	5.07E-47	2.74E-45
ENSMOCG00000015056	ENSMOCT00000019817	NA	Gm11437	NA	7:14873353-14893760	GO:0016021	54.67314343	2.354970566	0.166503618	207.2609882	5.44E-47	2.92E-45
ENSMOCG00000014032	ENSMOCT00000018350	NA	Npc1	NA	18:6157607-6205118	NA	2985.629864	0.561671134	0.038987131	206.4096394	8.34E-47	4.46E-45
ENSMOCG00000014032	ENSMOCT00000018344	NA	Npc1	NA	18:6157607-6205118	NA	2985.629864	0.561671134	0.038987131	206.4096394	8.34E-47	4.46E-45
ENSMOCG00000005710	ENSMOCT00000007441	RS15A_RAT	none	40S_ribosomal_protein_S15a	4:80379753-80380144	GO:0005737;GO:0022627;GO:0003735;GO:0045787;GO:0008284;GO:0009615;GO:0006412	14.22433012	-5.72892237	0.575134487	205.9905776	1.03E-46	5.48E-45
ENSMOCG00000012960	ENSMOCT00000016779	STYL1_HUMAN	Styxl1	Serine/threonine/tyrosine_interacting_like_protein_1	2:21810966-21836497	GO:0005759;GO:0005739;GO:0019903;GO:0004864;GO:0008138;GO:0001691;GO:0035556;GO:0032515;GO:0062030;GO:2001244;GO:0010976;GO:2001242	141.4260953	3.088383788	0.205685031	205.2720315	1.48E-46	7.83E-45
ENSMOCG00000012960	ENSMOCT00000016780	STYL1_HUMAN	Styxl1	Serine/threonine/tyrosine_interacting_like_protein_1	2:21810966-21836497	GO:0005759;GO:0005739;GO:0019903;GO:0004864;GO:0008138;GO:0001691;GO:0035556;GO:0032515;GO:0062030;GO:2001244;GO:0010976;GO:2001242	141.4260953	3.088383788	0.205685031	205.2720315	1.48E-46	7.83E-45
ENSMOCG00000000680	ENSMOCT00000000898	SNR40_DICDI	Snrnp40	U5_small_nuclear_ribonucleoprotein_40_kDa_protein	10:54244997-54276286	GO:0005634;GO:0005681;GO:0006397;GO:0008380	827.6612795	0.704724743	0.049125019	205.053817	1.65E-46	8.70E-45
ENSMOCG00000022002	ENSMOCT00000029956	HIKES_RAT	none	Protein_Hikeshi	21:417405-417699	GO:0005737;GO:0005829;GO:0005634;GO:0030544;GO:0061608;GO:0034605;GO:0007030;GO:0030324;GO:0006606;GO:0015031	12.38810963	-6.706044437	0.632455703	204.4337694	2.25E-46	1.18E-44
ENSMOCG00000007816	ENSMOCT00000010069	KHDC4_MOUSE	none	KH_homology_domain_containing_protein_4	21:835-8933	GO:0005737;GO:0005634;GO:0005681;GO:0003723;GO:0006376	374.6142756	0.856118128	0.059909264	204.0335506	2.75E-46	1.44E-44
ENSMOCG00000020373	ENSMOCT00000027600	NA	Aldh3b1	NA	8:38647715-38664912	NA	376.1027408	2.142452394	0.144987617	203.7380373	3.19E-46	1.66E-44
ENSMOCG00000015307	ENSMOCT00000020166	OR2D3_HUMAN	none	Olfactory_receptor_2D3	10:64093318-64095014	GO:0016021;GO:0005886;GO:0004930;GO:0004984	18.91034668	6.483537942	0.618277108	203.7006337	3.25E-46	1.69E-44
ENSMOCG00000015307	ENSMOCT00000020171	OR2D3_HUMAN	none	Olfactory_receptor_2D3	10:64093318-64095014	GO:0016021;GO:0005886;GO:0004930;GO:0004984	18.91034668	6.483537942	0.618277108	203.7006337	3.25E-46	1.69E-44
ENSMOCG00000006935	ENSMOCT00000008977	NA	none	NA	1:39690901-39695329	NA	1801.459931	-7.636914886	0.409432969	202.2878254	6.62E-46	3.42E-44
ENSMOCG00000020732	ENSMOCT00000028101	NA	Tex15	NA	LG7_11:9524321-9567507	NA	639.797809	-2.054554995	0.139372706	201.6456932	9.14E-46	4.71E-44
ENSMOCG00000020732	ENSMOCT00000028099	TEX15_HUMAN	Tex15	Testis_expressed_protein_15	LG7_11:9524321-9567507	GO:0005737;GO:0005634;GO:0030154;GO:0006281;GO:0007140;GO:0010569;GO:0007283;GO:0007129	639.797809	-2.054554995	0.139372706	201.6456932	9.14E-46	4.71E-44
ENSMOCG00000022773	ENSMOCT00000031105	TAF8_XENLA	Taf8	Transcription_initiation_factor_TFIID_subunit_8	LG2:2986374-3000828	GO:0005737;GO:0005669;GO:0046982;GO:0030154;GO:0007275	1759.361241	1.738351713	0.119200817	201.4732378	9.96E-46	5.11E-44
ENSMOCG00000018475	ENSMOCT00000024777	SAE1_MOUSE	none	SUMO_activating_enzyme_subunit_1	X:58993196-58994372	GO:0005737;GO:0031510;GO:0043008;GO:0008022;GO:0046982;GO:0044388;GO:0019948;GO:0033235;GO:0032446;GO:0016925	133.2936981	-1.990397246	0.137835446	201.4630441	1.00E-45	5.12E-44
ENSMOCG00000016362	ENSMOCT00000021713	NA	none	NA	8:19592455-19596549	NA	6324.144185	1.110631375	0.077354516	201.1673723	1.16E-45	5.91E-44
ENSMOCG00000016362	ENSMOCT00000021709	NA	none	NA	8:19592455-19596549	NA	6324.144185	1.110631375	0.077354516	201.1673723	1.16E-45	5.91E-44
ENSMOCG00000015478	ENSMOCT00000020410	WBP2_MOUSE	Wbp2	WW_domain_binding_protein_2	7:79087519-79096157	GO:0005737;GO:0000790;GO:0005634;GO:0031490;GO:0030331;GO:0000978;GO:0003713;GO:0071391;GO:0045184;GO:0045815;GO:0071442;GO:0033148;GO:0045944;GO:0045893;GO:0050847;GO:0043627;GO:0032570	3973.3041	1.109175551	0.077320166	201.1305177	1.18E-45	5.97E-44
ENSMOCG00000015478	ENSMOCT00000020411	WBP2_HUMAN	Wbp2	WW_domain_binding_protein_2	7:79087519-79096157	GO:0005737;GO:0000790;GO:0005634;GO:0031490;GO:0030331;GO:0000978;GO:0003713;GO:0071391;GO:0045184;GO:0045815;GO:0071442;GO:0033148;GO:0045944;GO:0045893;GO:0050847;GO:0043627;GO:0032570	3973.3041	1.109175551	0.077320166	201.1305177	1.18E-45	5.97E-44
ENSMOCG00000019598	ENSMOCT00000026452	AQP9_RAT	Aqp9	Aquaporin_9	5:68320383-68361574	GO:0016323;GO:0005887;GO:0043231;GO:0015254;GO:0005345;GO:0005350;GO:0015265;GO:0015204;GO:0015250;GO:0015837;GO:0015722;GO:0071320;GO:0015793;GO:0015791;GO:0006863;GO:0015855;GO:0046689;GO:0010033;GO:0071918;GO:0006833	1353.900508	-1.524283965	0.105307454	201.1361109	1.18E-45	5.97E-44
ENSMOCG00000004427	ENSMOCT00000005832	AB12B_HUMAN	Abhd12b	Protein_ABHD12B	1:11088249-11113617	GO:0016787	86.28526301	4.437990797	0.296956731	200.9118076	1.32E-45	6.64E-44
ENSMOCG00000004427	ENSMOCT00000005830	ABD12_HUMAN	Abhd12b	Lysophosphatidylserine_lipase_ABHD12	1:11088249-11113617	GO:0032281;GO:0032839;GO:0005789;GO:0016021;GO:0005886;GO:0047372;GO:0004622;GO:0008474;GO:0004620;GO:0046464;GO:0007628;GO:0046475;GO:0052651;GO:0006660;GO:0009395;GO:0002084;GO:0050727;GO:0010996	86.28526301	4.437990797	0.296956731	200.9118076	1.32E-45	6.64E-44
ENSMOCG00000009264	ENSMOCT00000011900	IMPCT_MOUSE	Impact	Protein_IMPACT	18:6934216-6954431	GO:0005737;GO:0005844;GO:0003779;GO:0043022;GO:0071468;GO:0034198;GO:0072755;GO:0042149;GO:0070301;GO:1990253;GO:0071494;GO:0060548;GO:0031953;GO:0001933;GO:0031333;GO:0000122;GO:0097201;GO:1990138;GO:0045666;GO:0071264;GO:0060733;GO:0006446	2241.927755	-1.34308943	0.09312703	200.6521613	1.50E-45	7.54E-44
ENSMOCG00000021373	ENSMOCT00000029052	ADA18_MACFA	Adam32	Disintegrin_and_metalloproteinase_domain_containing_protein_18	LG7_11:2598021-2663291	GO:0016021;GO:0004222;GO:0030154;GO:0007275;GO:0007283	21.50932336	4.064932605	0.334123619	199.6272492	2.52E-45	1.26E-43
ENSMOCG00000021373	ENSMOCT00000029049	ADAM2_HUMAN	Adam32	Disintegrin_and_metalloproteinase_domain_containing_protein_2	LG7_11:2598021-2663291	GO:0009986;GO:0005887;GO:0005886;GO:0032991;GO:0005178;GO:0004222;GO:0008237;GO:0030534;GO:0007339;GO:0007155;GO:0007342;GO:0010628;GO:0008542	21.50932336	4.064932605	0.334123619	199.6272492	2.52E-45	1.26E-43
ENSMOCG00000007018	NA	NA	NA	NA	NA	NA	36.89273773	-3.114478051	0.226266229	198.1343427	5.33E-45	2.65E-43
ENSMOCG00000012380	ENSMOCT00000015933	NA	none	NA	7:27741895-27748434	NA	42.70649852	-2.736152968	0.197633009	197.1393007	8.79E-45	4.35E-43
ENSMOCG00000012368	ENSMOCT00000015908	RS14_MOUSE	none	40S_ribosomal_protein_S14	LG4:15407144-15407598	GO:0022627;GO:0005739;GO:0005730;GO:0014069;GO:0048027;GO:0003723;GO:0070181;GO:0003735;GO:0045182;GO:0030218;GO:0030490;GO:0000462;GO:0000122;GO:0000028;GO:0006412	137.2412247	-4.182120851	0.272872564	196.8928883	9.95E-45	4.91E-43
ENSMOCG00000004585	ENSMOCT00000006021	ZWINT_MOUSE	Zwint	ZW10_interactor	LG2:43492946-43494554	GO:0005623;GO:0000777;GO:0005737;GO:0005829;GO:0030425;GO:0043231;GO:0000776;GO:0043005;GO:0016604;GO:0005654;GO:0005634;GO:0047485;GO:0051301;GO:0051649;GO:0007093;GO:0000070	1243.811983	-1.118517426	0.078841309	196.4544768	1.24E-44	6.09E-43
ENSMOCG00000009801	ENSMOCT00000012587	TERF2_CHICK	Terf2	Telomeric_repeat_binding_factor_2	4:3822331-3849109	GO:0000781;GO:0005654;GO:0070187;GO:0003691;GO:0098505;GO:0042803;GO:0042162;GO:0007049;GO:0032208;GO:1905839;GO:0031848;GO:0070198;GO:0032210;GO:0006278;GO:0000723;GO:0061820;GO:0031627	2741.304603	-0.375824882	0.026841006	195.7286633	1.79E-44	8.74E-43
ENSMOCG00000009801	ENSMOCT00000012594	TERF2_MOUSE	Terf2	Telomeric_repeat_binding_factor_2	4:3822331-3849109	GO:1904115;GO:0000781;GO:0001673;GO:0016604;GO:0000784;GO:0000783;GO:0005654;GO:0005634;GO:0070187;GO:0003691;GO:0019899;GO:0098505;GO:0008022;GO:0042803;GO:0044877;GO:0042162;GO:0008089;GO:0099087;GO:0007049;GO:0001701;GO:1903770;GO:2000773;GO:1905778;GO:0010629;GO:1904430;GO:1904354;GO:0032205;GO:0032208;GO:0032211;GO:1904357;GO:1905839;GO:0010628;GO:0051000;GO:0032206;GO:0031848;GO:0070198;GO:…	2741.304603	-0.375824882	0.026841006	195.7286633	1.79E-44	8.74E-43
ENSMOCG00000009801	ENSMOCT00000012590	TERF2_CHICK	Terf2	Telomeric_repeat_binding_factor_2	4:3822331-3849109	GO:0000781;GO:0005654;GO:0070187;GO:0003691;GO:0098505;GO:0042803;GO:0042162;GO:0007049;GO:0032208;GO:1905839;GO:0031848;GO:0070198;GO:0032210;GO:0006278;GO:0000723;GO:0061820;GO:0031627	2741.304603	-0.375824882	0.026841006	195.7286633	1.79E-44	8.74E-43
ENSMOCG00000014544	ENSMOCT00000019076	NCKP1_RAT	none	Nck_associated_protein_1	15:736604-780581	GO:0031941;GO:0016021;GO:0030027;GO:0031258;GO:0098794;GO:0001726;GO:0031209;GO:0045176;GO:0045175;GO:0016477;GO:0042074;GO:0000902;GO:0030031;GO:0030866;GO:0010172;GO:0048617;GO:0035050;GO:0007492;GO:0030950;GO:0001701;GO:0030032;GO:0008078;GO:0001843;GO:0048812;GO:0030903;GO:0048570;GO:0048339;GO:0048340;GO:0030838;GO:2000601;GO:0010592;GO:0050821;GO:0016601;GO:0032880;GO:0001756;GO:0007354	633.0293103	1.263544406	0.089493632	194.7462176	2.93E-44	1.43E-42
ENSMOCG00000000723	ENSMOCT00000000965	RT36_MOUSE	none	28S_ribosomal_protein_S36,_mitochondrial	4:39084708-39085015	GO:0009353;GO:0005763;GO:0005739;GO:0006103;GO:0055114	9.952164452	-6.63218931	0.629571427	193.962461	4.34E-44	2.11E-42
ENSMOCG00000022922	ENSMOCT00000031344	NA	Star	NA	LG7_11:3452580-3458061	NA	83.17469696	2.044415756	0.146761598	193.2829707	6.11E-44	2.95E-42
ENSMOCG00000012889	ENSMOCT00000016680	HSC20_MOUSE	none	Iron_sulfur_cluster_co_chaperone_protein_HscB	2:270141-281238	GO:0005737;GO:0005829;GO:0005739;GO:0005654;GO:0001671;GO:0051087;GO:0042802;GO:0046872;GO:0044571;GO:0016226;GO:0051259;GO:0097428	394.0691181	1.314235797	0.09354958	193.2716333	6.14E-44	2.96E-42
ENSMOCG00000001664	ENSMOCT00000002245	ADNP_HUMAN	none	Activity_dependent_neuroprotector_homeobox_protein	2:17548896-17552536	GO:0030424;GO:0005737;GO:0030425;GO:0005615;GO:0043025;GO:0000790;GO:0048487;GO:0003682;GO:0005507;GO:0003677;GO:0000981;GO:0042277;GO:0032147;GO:0031668;GO:0019934;GO:0044849;GO:0010629;GO:0043524;GO:0032091;GO:0050805;GO:0033484;GO:0045773;GO:0050731;GO:0051965;GO:0010835;GO:0009743;GO:0010035;GO:0007614	105.3003633	-1.3141072	0.095032224	192.9441492	7.24E-44	3.47E-42
ENSMOCG00000005588	ENSMOCT00000007290	ISK4_PIG	Spink4	Serine_protease_inhibitor_Kazal_type_4	LG5:37060562-37069090	GO:0005576	93.67552051	2.392998966	0.169742772	192.5669171	8.75E-44	4.18E-42
ENSMOCG00000021528	ENSMOCT00000029260	NA	none	NA	4:57296194-57298234	NA	186.606599	-2.317428337	0.161623742	192.4893051	9.10E-44	4.33E-42
ENSMOCG00000002331	ENSMOCT00000003121	PRDX5_CHLAE	none	Peroxiredoxin_5,_mitochondrial	5:73709774-73711015	GO:0005623;GO:0005739;GO:0005782;GO:0004601;GO:0051920;GO:0045454	79.64347312	-1.991680379	0.142997309	192.4061818	9.49E-44	4.50E-42
ENSMOCG00000014338	ENSMOCT00000018779	SF3B6_MOUSE	Sf3b6	Splicing_factor_3B_subunit_6	LG3:47543447-47552033	GO:0005634;GO:0005689;GO:0003729;GO:0001825;GO:0000398	627.6406097	0.75454168	0.054363999	191.9759122	1.18E-43	5.57E-42
ENSMOCG00000010844	ENSMOCT00000013941	CAD16_RABIT	Cdh17	Cadherin_16	LG5:61149886-61190351	GO:0016021;GO:0005886;GO:0005509;GO:0016339;GO:0007156	54.91701148	-3.26932697	0.231300299	191.0577785	1.87E-43	8.80E-42
ENSMOCG00000007379	ENSMOCT00000009526	SMCE1_MOUSE	none	SWI/SNF_related_matrix_associated_actin_dependent_regulator_of_chromatin_subfamily_E_member_1	4:60075102-60076722	GO:0071565;GO:0071564;GO:0005654;GO:0005634;GO:0016514;GO:0003677;GO:0008080;GO:0016922;GO:0047485;GO:0003723;GO:0043044;GO:0006338;GO:0045892;GO:0022008;GO:0006337	152.0420428	-1.146696948	0.083103472	190.7355705	2.20E-43	1.03E-41
ENSMOCG00000020169	ENSMOCT00000027314	RAB7L_MOUSE	Rab29	Ras_related_protein_Rab_7L1	6:22346804-22352175	GO:0005801;GO:0005737;GO:0005856;GO:0005829;GO:0005769;GO:0012505;GO:0005794;GO:0097708;GO:0042470;GO:0005739;GO:0048471;GO:0005886;GO:0055037;GO:0020003;GO:0005802;GO:0031982;GO:0070840;GO:0019003;GO:0005525;GO:0003924;GO:0019894;GO:0017137;GO:0060271;GO:0007030;GO:0006886;GO:0032438;GO:0007005;GO:0010977;GO:0090316;GO:0001921;GO:0050862;GO:1903441;GO:0072657;GO:0032482;GO:1901214;GO:1905279;GO:…	401.555821	-0.883621956	0.063933867	190.1346918	2.97E-43	1.39E-41
ENSMOCG00000019063	ENSMOCT00000025677	ZFP58_MOUSE	none	Zinc_finger_protein_58	19:47891773-47897039	GO:0005634;GO:0003677;GO:0046872;GO:0006355	18.85252261	-3.636217976	0.297225315	190.0602901	3.08E-43	1.44E-41
ENSMOCG00000013077	ENSMOCT00000016951	S2553_HUMAN	Slc25a51	Solute_carrier_family_25_member_53	LG5:40519008-40527185	GO:0016021;GO:0005743	2874.121658	-0.54818586	0.039675747	189.9838293	3.21E-43	1.49E-41
ENSMOCG00000001343	ENSMOCT00000001849	NA	Scube2	NA	8:1103045-1174622	NA	132.9038106	2.539738536	0.178960567	189.6000018	3.89E-43	1.80E-41
ENSMOCG00000001343	ENSMOCT00000001856	NA	Scube2	NA	8:1103045-1174622	NA	132.9038106	2.539738536	0.178960567	189.6000018	3.89E-43	1.80E-41
ENSMOCG00000016656	ENSMOCT00000022130	NA	none	NA	15:12012659-12033889	NA	64.20305681	-3.406949342	0.245323905	189.061137	5.10E-43	2.35E-41
ENSMOCG00000014096	ENSMOCT00000018429	TM269_MOUSE	Tmem269	Transmembrane_protein_269	10:63781576-63794701	GO:0016021	113.185381	-2.132760196	0.15257187	188.7894912	5.84E-43	2.68E-41
ENSMOCG00000019333	ENSMOCT00000026067	NA	Dct	NA	17:30157548-30192179	NA	133.5614113	3.303681864	0.226354832	188.7867255	5.85E-43	2.68E-41
ENSMOCG00000019333	ENSMOCT00000026069	NA	Dct	NA	17:30157548-30192179	NA	133.5614113	3.303681864	0.226354832	188.7867255	5.85E-43	2.68E-41
ENSMOCG00000018134	ENSMOCT00000024278	NA	Slc43a1	NA	4:92364874-92390574	NA	87.96814713	2.647247824	0.188002322	188.5958982	6.44E-43	2.94E-41
ENSMOCG00000018515	ENSMOCT00000024844	NA	none	NA	2:54466737-54467931	NA	234.1166254	-2.375299025	0.166021789	188.5266018	6.67E-43	3.03E-41
ENSMOCG00000006657	ENSMOCT00000008654	SPT17_MOUSE	Spata17	Spermatogenesis_associated_protein_17	6:73142740-73312811	GO:0005737;GO:0005516	189.748334	-2.148567239	0.151261017	188.4810132	6.82E-43	3.09E-41
ENSMOCG00000006657	ENSMOCT00000008650	SPT17_HUMAN	Spata17	Spermatogenesis_associated_protein_17	6:73142740-73312811	GO:0005737;GO:0005516	189.748334	-2.148567239	0.151261017	188.4810132	6.82E-43	3.09E-41
ENSMOCG00000009024	ENSMOCT00000011609	TTLL7_HUMAN	none	Tubulin_polyglutamylase_TTLL7	21:40327779-40363329	GO:0005929;GO:0005829;GO:0030425;GO:0005874;GO:0043204;GO:0043014;GO:0005524;GO:0048487;GO:0070740;GO:0030154;GO:0007399;GO:0018095	2072.261461	-0.873973348	0.063600739	186.1812448	2.17E-42	9.77E-41
ENSMOCG00000022624	ENSMOCT00000030886	NA	Aldh3b2	NA	8:38705092-38713815	NA	18.71524507	-5.127220433	0.464873142	185.8329638	2.58E-42	1.16E-40
ENSMOCG00000022624	ENSMOCT00000030884	NA	Aldh3b2	NA	8:38705092-38713815	NA	18.71524507	-5.127220433	0.464873142	185.8329638	2.58E-42	1.16E-40
ENSMOCG00000022624	ENSMOCT00000030889	NA	Aldh3b2	NA	8:38705092-38713815	NA	18.71524507	-5.127220433	0.464873142	185.8329638	2.58E-42	1.16E-40
ENSMOCG00000017321	ENSMOCT00000023088	TSTD1_HUMAN	Tstd1	Thiosulfate:glutathione_sulfurtransferase	6:69575336-69576679	GO:0005737;GO:0036464;GO:0005829;GO:0048471;GO:0050337;GO:0070221	89.94075989	2.692671633	0.193093518	185.7007916	2.76E-42	1.24E-40
ENSMOCG00000017805	ENSMOCT00000023812	CASR_PIG	none	Extracellular_calcium_sensing_receptor	LG3:29167046-29193522	GO:0005623;GO:0005887;GO:0016597;GO:0005509;GO:0004930;GO:0042803;GO:0038023;GO:0070509;GO:0006874;GO:0005513;GO:0007186;GO:0032781;GO:0010628;GO:0051924	189.511801	-2.008115014	0.14419711	185.1502723	3.64E-42	1.62E-40
ENSMOCG00000016213	ENSMOCT00000021498	ZMYM4_MOUSE	Zmym1	Zinc_finger_MYM_type_protein_4	10:57527748-57542690	GO:0005634;GO:0000981;GO:0008270;GO:0007010;GO:0022604;GO:0006357	395.4100536	2.869469246	0.198731086	184.652825	4.67E-42	2.08E-40
ENSMOCG00000016213	ENSMOCT00000021502	ZMYM4_MOUSE	Zmym1	Zinc_finger_MYM_type_protein_4	10:57527748-57542690	GO:0005634;GO:0000981;GO:0008270;GO:0007010;GO:0022604;GO:0006357	395.4100536	2.869469246	0.198731086	184.652825	4.67E-42	2.08E-40
ENSMOCG00000008711	ENSMOCT00000011208	NA	1700037C18Rik	NA	7:4841028-4843405		49.81617454	2.097929941	0.157722233	184.6204383	4.75E-42	2.10E-40
ENSMOCG00000008711	ENSMOCT00000011202	NA	1700037C18Rik	NA	7:4841028-4843405		49.81617454	2.097929941	0.157722233	184.6204383	4.75E-42	2.10E-40
ENSMOCG00000010740	ENSMOCT00000013782	RBIS_MOUSE	none	Ribosomal_biogenesis_factor	6:18703022-18704179	GO:0005730;GO:0042254	15.30872072	-4.795558569	0.442649597	184.2868916	5.62E-42	2.48E-40
ENSMOCG00000002927	ENSMOCT00000003934	PD1L2_MOUSE	Pdcd1lg2	Programmed_cell_death_1_ligand_2	8:58557065-58589233	GO:0009986;GO:0009897;GO:0016021;GO:0002250;GO:0007166;GO:0071222;GO:0006955;GO:0046007;GO:0032689;GO:0032693;GO:0042130;GO:0042102;GO:0007165;GO:0031295	38.28622464	-4.513117412	0.338374298	182.8869486	1.14E-41	5.00E-40
ENSMOCG00000022041	ENSMOCT00000030011	SGMR2_RAT	Tmem97	Sigma_intracellular_receptor_2	7:20574978-20582898	GO:0005783;GO:0016021;GO:0005764;GO:0031965;GO:0005886;GO:0005791;GO:0030867;GO:0042632	564.0031887	0.860860504	0.063493741	182.4801797	1.39E-41	6.11E-40
ENSMOCG00000013449	ENSMOCT00000017508	MND1_MOUSE	Mnd1	Meiotic_nuclear_division_protein_1_homolog	1:124167718-124215505	GO:0005634;GO:0003690;GO:0007131	140.1358359	1.647621151	0.121516853	181.1709795	2.69E-41	1.18E-39
ENSMOCG00000013330	ENSMOCT00000017337	CRTC3_XENTR	Crtc3	CREB_regulated_transcription_coactivator_3	22:10905606-11000732	GO:0005737;GO:0005634;GO:0008140;GO:0032793;GO:0045944;GO:0051289	2115.717693	1.029209746	0.075816147	180.8782253	3.12E-41	1.36E-39
ENSMOCG00000013330	ENSMOCT00000017340	CRTC3_XENTR	Crtc3	CREB_regulated_transcription_coactivator_3	22:10905606-11000732	GO:0005737;GO:0005634;GO:0008140;GO:0032793;GO:0045944;GO:0051289	2115.717693	1.029209746	0.075816147	180.8782253	3.12E-41	1.36E-39
ENSMOCG00000021229	ENSMOCT00000028836	NA	none	NA	4:15798228-15823133	NA	445.7811343	-5.1349767	0.319800716	180.8095604	3.23E-41	1.40E-39
ENSMOCG00000003050	ENSMOCT00000004088	F228A_RAT	Fam228a	Protein_FAM228A	LG3:47473136-47491201		26.85371628	3.59390222	0.288007717	180.2445252	4.29E-41	1.85E-39
ENSMOCG00000002037	ENSMOCT00000002741	TECT3_MOUSE	Tctn2	Tectonic_3	2:12916308-12951306	GO:0016021;GO:0005634;GO:0006915;GO:0060271;GO:0043065;GO:0007224	1709.79065	0.960153719	0.070974041	180.0844732	4.64E-41	2.00E-39
ENSMOCG00000021285	ENSMOCT00000028914	ACPM_MOUSE	none	Acyl_carrier_protein,_mitochondrial	8:13521070-13531677	GO:0005762;GO:0005747;GO:0005739;GO:0005654;GO:0000035;GO:0000036;GO:0032981;GO:0055114;GO:0009249	1216.027259	0.951838439	0.070504602	179.6803348	5.69E-41	2.44E-39
ENSMOCG00000019153	ENSMOCT00000025804	NA	Slc36a2	NA	7:43542373-43568016	NA	45.31403576	-2.7820726	0.208096952	179.4137457	6.51E-41	2.79E-39
ENSMOCG00000015281	ENSMOCT00000020132	GBB4_RAT	Gnb4	Guanine_nucleotide_binding_protein_subunit_beta_4	1:64085700-64128024	GO:0044297;GO:0044877;GO:0007165	1070.875556	1.183225724	0.087329848	179.2674761	7.00E-41	2.99E-39
ENSMOCG00000015281	ENSMOCT00000020131	NA	Gnb4	NA	1:64085700-64128024	NA	1070.875556	1.183225724	0.087329848	179.2674761	7.00E-41	2.99E-39
ENSMOCG00000021533	ENSMOCT00000029266	RAD16_SCHPO	Ercc4	DNA_repair_protein_rad16	7:52150554-52176493	GO:0005737;GO:0044732;GO:0000110;GO:0005634;GO:1990599;GO:0003684;GO:0003697;GO:0000014;GO:0000724;GO:0045002;GO:0000736;GO:0007534;GO:0007533;GO:0006289;GO:1901255;GO:0006296;GO:0007131;GO:0000712	887.6222326	0.891347545	0.066205525	179.1629143	7.38E-41	3.14E-39
ENSMOCG00000020880	ENSMOCT00000028325	ESTD_BOVIN	none	S_formylglutathione_hydrolase	X:82020-82872	GO:0031410;GO:0005829;GO:0052689;GO:0018738;GO:0046294	54.16781546	-2.715139908	0.201262018	178.9395864	8.26E-41	3.50E-39
ENSMOCG00000019754	ENSMOCT00000026697	RS15_RAT	none	40S_ribosomal_protein_S15	LG1:3500177-3501042	GO:0022627;GO:0005654;GO:0045202;GO:0003723;GO:0003735;GO:0097421;GO:0000028;GO:0042274;GO:0000056;GO:0006364;GO:0006412	424.321521	2.543325873	0.180296677	178.9234742	8.33E-41	3.52E-39
ENSMOCG00000017551	ENSMOCT00000023429	NA	none	NA	4:44190127-44205876	NA	276.0416404	1.434590247	0.105944171	178.8993207	8.43E-41	3.55E-39
ENSMOCG00000021945	ENSMOCT00000029877	BCAS3_DROME	none	Breast_carcinoma_amplified_sequence_3_homolog	LG9:20600196-20602341	GO:0005737;GO:0005829;GO:0044351;GO:0042594	19.24726757	-3.998762199	0.334966188	178.5356697	1.01E-40	4.25E-39
ENSMOCG00000013997	ENSMOCT00000018275	ALKB8_MOUSE	Trmt9b	Alkylated_DNA_repair_protein_alkB_homolog_8	LG7_11:12054178-12097479	GO:0005829;GO:0016604;GO:0005654;GO:0005634;GO:0016706;GO:0005506;GO:0016300;GO:0000049;GO:0008270;GO:0006974;GO:0055114;GO:0030488;GO:0002098	879.5871273	-1.411158594	0.104009751	177.8802516	1.41E-40	5.88E-39
ENSMOCG00000015055	ENSMOCT00000019814	ARM10_HUMAN	Armc12	Armadillo_repeat_containing_protein_10	LG2:51802097-51813384	GO:0005783;GO:0005789;GO:0016021;GO:0005739;GO:0050692;GO:0002039;GO:0043066;GO:1902254;GO:0040010;GO:0040008	22.48786972	-4.37992089	0.362824024	176.9719363	2.22E-40	9.26E-39
ENSMOCG00000005225	ENSMOCT00000006838	ST1A1_RAT	Sult1a1	Sulfotransferase_1A1	8:19460479-19463970	GO:0005829;GO:0050656;GO:0004062;GO:0047894;GO:0042802;GO:0000166;GO:0050294;GO:0008146;GO:0050427;GO:0018960;GO:0006584;GO:0017144;GO:0008210;GO:0006068;GO:0009812;GO:0008217;GO:0014823;GO:0051384;GO:0017085;GO:0051923;GO:0006805	440.6422322	-2.583356549	0.184351954	176.8954079	2.31E-40	9.59E-39
ENSMOCG00000005225	ENSMOCT00000006833	ST1A1_RAT	Sult1a1	Sulfotransferase_1A1	8:19460479-19463970	GO:0005829;GO:0050656;GO:0004062;GO:0047894;GO:0042802;GO:0000166;GO:0050294;GO:0008146;GO:0050427;GO:0018960;GO:0006584;GO:0017144;GO:0008210;GO:0006068;GO:0009812;GO:0008217;GO:0014823;GO:0051384;GO:0017085;GO:0051923;GO:0006805	440.6422322	-2.583356549	0.184351954	176.8954079	2.31E-40	9.59E-39
ENSMOCG00000006939	ENSMOCT00000008988	NA	Btn2a2	NA	16:30204862-30216692	NA	54.16896211	4.025256948	0.298806922	176.6331907	2.63E-40	1.09E-38
ENSMOCG00000006939	ENSMOCT00000008993	BT2A1_HUMAN	Btn2a2	Butyrophilin_subfamily_2_member_A1	16:30204862-30216692	GO:0009897;GO:0005887;GO:0005886;GO:0005102;GO:0006629;GO:0001817;GO:0050776;GO:0050852	54.16896211	4.025256948	0.298806922	176.6331907	2.63E-40	1.09E-38
ENSMOCG00000006939	ENSMOCT00000008984	NA	Btn2a2	NA	16:30204862-30216692	NA	54.16896211	4.025256948	0.298806922	176.6331907	2.63E-40	1.09E-38
ENSMOCG00000015262	ENSMOCT00000020106	NA	Ak8	NA	4:48340936-48461279	NA	825.4330899	1.61415864	0.118847808	176.3180142	3.09E-40	1.27E-38
ENSMOCG00000016030	ENSMOCT00000021214	MAGIX_MOUSE	Magix	PDZ_domain_containing_protein_MAGIX	10:34743427-34749425		28.67281394	-2.688586681	0.211332544	176.0579746	3.52E-40	1.45E-38
ENSMOCG00000001650	ENSMOCT00000002243	LIS1_CRYNJ	Wdr27	Nuclear_distribution_protein_PAC1	LG9:3690430-3780826	GO:0005623;GO:0005881;GO:0000776;GO:0005875;GO:0005635;GO:0000922;GO:0070840;GO:0051010;GO:0051301;GO:0000132;GO:0031023;GO:0051012;GO:0007097;GO:2000574;GO:0047496	823.3272185	4.562933075	0.298662597	175.8505441	3.90E-40	1.60E-38
ENSMOCG00000012986	ENSMOCT00000016816	DNM3B_HUMAN	none	DNA_(cytosine_5)_methyltransferase_3B	16:12838024-12840075	GO:0005654;GO:0005634;GO:0003682;GO:0003886;GO:0003677;GO:0009008;GO:0042826;GO:0046872;GO:0003714;GO:0071549;GO:0071455;GO:0006306;GO:0045814;GO:0051573;GO:0000122;GO:0010628;GO:0051571;GO:0045666;GO:0014823;GO:0031000;GO:0042220;GO:0032355;GO:0001666;GO:0010212;GO:0009636;GO:0033189	24.71321364	-3.20013501	0.254682422	174.7150175	6.91E-40	2.82E-38
ENSMOCG00000016396	ENSMOCT00000021760	SIR41_CAEEL	Sirt4	NAD_dependent_protein_deacylase_sir_2.2	2:5412007-5417537	GO:0005759;GO:0005739;GO:0070403;GO:0034979;GO:0016740;GO:0008270;GO:0045087;GO:0006471	197.7868563	1.567368965	0.117383037	173.8906814	1.05E-39	4.26E-38
ENSMOCG00000016396	ENSMOCT00000021767	SIR41_CAEEL	Sirt4	NAD_dependent_protein_deacylase_sir_2.2	2:5412007-5417537	GO:0005759;GO:0005739;GO:0070403;GO:0034979;GO:0016740;GO:0008270;GO:0045087;GO:0006471	197.7868563	1.567368965	0.117383037	173.8906814	1.05E-39	4.26E-38
ENSMOCG00000016045	ENSMOCT00000021244	SP140_HUMAN	none	Nuclear_body_protein_SP140	LG4:42682666-42720569	GO:0001650;GO:0005739;GO:0005635;GO:0005654;GO:0005634;GO:0016605;GO:0003677;GO:0003700;GO:0046872;GO:0006952	39.82294308	2.148775089	0.169177929	171.8527914	2.91E-39	1.18E-37
ENSMOCG00000009935	ENSMOCT00000012748	RLP24_MOUSE	none	Probable_ribosome_biogenesis_protein_RLP24	21:7276196-7276687	GO:0022625;GO:0005730;GO:0005654;GO:0003723;GO:0003735;GO:1902626;GO:0000027;GO:0006412	26.36177109	-2.774677984	0.221806548	171.5704779	3.36E-39	1.36E-37
ENSMOCG00000016149	ENSMOCT00000021386	CLC3A_MOUSE	Clec3a	C_type_lectin_domain_family_3_member_A	4:22593437-22603491	GO:0005615;GO:0030246;GO:0001503	35.84390251	-2.899971962	0.224935993	171.3581078	3.74E-39	1.51E-37
ENSMOCG00000022786	ENSMOCT00000031133	NA	Eral1	NA	7:21016819-21024929	NA	1037.399769	0.678993145	0.051766107	171.094529	4.27E-39	1.72E-37
ENSMOCG00000011450	ENSMOCT00000014706	NA	none	NA	15:28477991-28482318	NA	110.7474906	2.374719635	0.177455168	170.8637164	4.79E-39	1.92E-37
ENSMOCG00000022866	ENSMOCT00000031251	LEG3_CRILO	Lgals3	Galectin_3	17:1579004-1591024	GO:0005737;GO:0005576;GO:0005681;GO:0030246;GO:0019863;GO:0030154;GO:0045087;GO:0006397;GO:0008380	25.22549179	2.75632289	0.226144065	170.7723066	5.02E-39	2.01E-37
ENSMOCG00000017598	ENSMOCT00000023499	S7A13_MOUSE	Slc7a12	Solute_carrier_family_7_member_13	LG5:5590141-5624544	GO:0016021;GO:0015179	43.16431477	3.503108849	0.270524824	169.8957776	7.80E-39	3.11E-37
ENSMOCG00000008368	ENSMOCT00000010756	NEDD8_RABIT	none	NEDD8	X:33087072-33087347	GO:0005829;GO:0005654;GO:0031625;GO:0008104;GO:0045116;GO:0006357	117.9071863	-2.074474998	0.155823054	169.465866	9.68E-39	3.84E-37
ENSMOCG00000020035	ENSMOCT00000027115	RAD54_SCHPO	Rad54b	DNA_repair_protein_rhp54	LG5:60984625-61048359	GO:0000775;GO:0072686;GO:0005634;GO:0035861;GO:0005524;GO:0003677;GO:0015616;GO:0004386;GO:0033170;GO:0006338;GO:0030702;GO:0045003;GO:0030491;GO:0006311;GO:0007131;GO:0061806	157.6574795	-1.450715524	0.110458227	169.3925496	1.00E-38	3.98E-37
ENSMOCG00000020035	ENSMOCT00000027111	RAD54_SCHPO	Rad54b	DNA_repair_protein_rhp54	LG5:60984625-61048359	GO:0000775;GO:0072686;GO:0005634;GO:0035861;GO:0005524;GO:0003677;GO:0015616;GO:0004386;GO:0033170;GO:0006338;GO:0030702;GO:0045003;GO:0030491;GO:0006311;GO:0007131;GO:0061806	157.6574795	-1.450715524	0.110458227	169.3925496	1.00E-38	3.98E-37
ENSMOCG00000007974	ENSMOCT00000010279	CK001_MOUSE	1110032A03Rik	UPF0686_protein_C11orf1_homolog	5:45056479-45062376	GO:0005654	42.66084023	-2.061085689	0.161240548	169.0751324	1.18E-38	4.65E-37
ENSMOCG00000007974	ENSMOCT00000010282	CK001_MOUSE	1110032A03Rik	UPF0686_protein_C11orf1_homolog	5:45056479-45062376	GO:0005654	42.66084023	-2.061085689	0.161240548	169.0751324	1.18E-38	4.65E-37
ENSMOCG00000002751	ENSMOCT00000003691	DDIT3_MOUSE	Ddit3	DNA_damage_inducible_transcript_3_protein	24:8724140-8725325	GO:0005623;GO:1990622;GO:1990617;GO:0036488;GO:0005737;GO:0005770;GO:0005634;GO:0032993;GO:0090575;GO:0008140;GO:0003677;GO:0001228;GO:0003700;GO:0043522;GO:0046982;GO:0042803;GO:0000978;GO:0003713;GO:0008134;GO:0044212;GO:0000976;GO:0006915;GO:0001955;GO:0007050;GO:0045454;GO:0030968;GO:0006983;GO:0072655;GO:0070059;GO:1990442;GO:0042789;GO:0090090;GO:0120163;GO:0032792;GO:2000016;GO:0043392;GO:…	470.9594473	-0.835570234	0.064105603	168.9250529	1.27E-38	5.00E-37
ENSMOCG00000012373	ENSMOCT00000015932	RMND1_MOUSE	Rmnd1	Required_for_meiotic_nuclear_division_protein_1_homolog	LG9:16902544-16928347	GO:0005739;GO:0070131;GO:0006412	839.6172401	1.204159949	0.09160096	168.8732679	1.30E-38	5.12E-37
ENSMOCG00000012373	ENSMOCT00000015926	MRX10_YEAST	Rmnd1	MIOREX_complex_component_10	LG9:16902544-16928347	GO:0016021;GO:0005743;GO:0070131	839.6172401	1.204159949	0.09160096	168.8732679	1.30E-38	5.12E-37
ENSMOCG00000014800	ENSMOCT00000019446	NA	Myh13	NA	7:31420684-31475244	NA	61.42607169	-2.867832536	0.217119461	168.3068304	1.73E-38	6.78E-37
ENSMOCG00000017963	ENSMOCT00000024036	F118B_MACFA	Fam118a	Protein_FAM118B	15:26106308-26127249	GO:0015030;GO:0030576	829.9862689	1.10593896	0.084749039	166.9132409	3.49E-38	1.36E-36
ENSMOCG00000017963	ENSMOCT00000024037	F118B_BOVIN	Fam118a	Protein_FAM118B	15:26106308-26127249	GO:0015030;GO:0030576	829.9862689	1.10593896	0.084749039	166.9132409	3.49E-38	1.36E-36
ENSMOCG00000003638	ENSMOCT00000004880	SCNNB_MOUSE	none	Amiloride_sensitive_sodium_channel_subunit_beta	8:13717695-13737023	GO:0016324;GO:0009986;GO:0030659;GO:0009897;GO:0070062;GO:0016021;GO:0005887;GO:0016020;GO:0034706;GO:0015280;GO:0050699;GO:0050891;GO:0002028;GO:0050909;GO:0055078;GO:0035725;GO:0006814;GO:0035313	24.41644541	3.48187102	0.290504919	166.1778121	5.06E-38	1.97E-36
ENSMOCG00000002194	ENSMOCT00000002947	IMA5_XENLA	none	Importin_subunit_alpha_5	LG10:11590897-11593636	GO:0005737;GO:0005634;GO:0061608;GO:0006606	16.62988404	-3.863017738	0.339143861	166.0732915	5.33E-38	2.07E-36
ENSMOCG00000014129	ENSMOCT00000018523	NLRC5_ICTPU	Nlrc5	Protein_NLRC5	4:14668192-14722745	GO:0005737;GO:0005524;GO:0045087	118.3663788	2.892403843	0.214533088	166.0580246	5.37E-38	2.08E-36
ENSMOCG00000014129	ENSMOCT00000018518	NLRC5_ICTPU	Nlrc5	Protein_NLRC5	4:14668192-14722745	GO:0005737;GO:0005524;GO:0045087	118.3663788	2.892403843	0.214533088	166.0580246	5.37E-38	2.08E-36
ENSMOCG00000012195	ENSMOCT00000015666	NA	none	NA	15:11310288-11323701	NA	4075.595473	0.502101821	0.038942543	165.5441799	6.96E-38	2.68E-36
ENSMOCG00000012195	ENSMOCT00000015670	CYHR1_HUMAN	none	Cysteine_and_histidine_rich_protein_1	15:11310288-11323701	GO:0005654;GO:0048471;GO:0008270	4075.595473	0.502101821	0.038942543	165.5441799	6.96E-38	2.68E-36
ENSMOCG00000022445	ENSMOCT00000030623	CC172_RAT	Ccdc172	Coiled_coil_domain_containing_protein_172	8:85952325-86015332	GO:0005737;GO:0097225	17.66148283	-3.821599654	0.332711903	165.4903386	7.15E-38	2.74E-36
ENSMOCG00000021466	ENSMOCT00000029183	ACDA_BACSU	Acad8	Acyl_CoA_dehydrogenase	5:21138718-21156793	GO:0003995;GO:0050660;GO:0006635	1682.965592	0.840424224	0.064944124	165.3941572	7.50E-38	2.87E-36
ENSMOCG00000014518	ENSMOCT00000019045	NA	Pdgfd	NA	5:1734517-1958738	NA	189.0022869	-1.283180204	0.099392955	164.7588262	1.03E-37	3.94E-36
ENSMOCG00000014518	ENSMOCT00000019048	NA	Pdgfd	NA	5:1734517-1958738	NA	189.0022869	-1.283180204	0.099392955	164.7588262	1.03E-37	3.94E-36
ENSMOCG00000014518	ENSMOCT00000019042	NA	Pdgfd	NA	5:1734517-1958738	NA	189.0022869	-1.283180204	0.099392955	164.7588262	1.03E-37	3.94E-36
ENSMOCG00000009044	ENSMOCT00000011628	TBCD7_XENTR	Tbc1d7	TBC1_domain_family_member_7	16:47027460-47041274	GO:0031410;GO:0005096;GO:0017137;GO:0090630;GO:0032007;GO:0070848	722.5407802	-0.777710401	0.060387796	164.5023424	1.17E-37	4.47E-36
ENSMOCG00000015137	ENSMOCT00000019934	XRCC4_HUMAN	Xrcc4	DNA_repair_protein_XRCC4	19:10419696-10622537	GO:0005829;GO:0032807;GO:0005958;GO:0070419;GO:0005654;GO:0005634;GO:0042802;GO:0008022;GO:0071285;GO:0051103;GO:0006302;GO:0006303;GO:0075713;GO:0033152;GO:0051351;GO:0010165	654.7868582	-0.845239656	0.065748658	163.8297172	1.65E-37	6.25E-36
ENSMOCG00000013461	ENSMOCT00000017526	BRAP2_CAEEL	Brap	BRCA1_associated_protein_homolog_2	2:15986899-16021537	GO:0008270	3112.036304	-0.505421213	0.039413782	163.7857102	1.68E-37	6.37E-36
ENSMOCG00000018646	ENSMOCT00000025053	NDUF3_RAT	none	NADH_dehydrogenase_[ubiquinone]_1_alpha_subcomplex_assembly_factor_3	5:81498522-81499790	GO:0005743;GO:0005634;GO:0032981	513.5350139	1.253896167	0.096833277	163.6843235	1.77E-37	6.69E-36
ENSMOCG00000018646	ENSMOCT00000025048	NDUF3_MOUSE	none	NADH_dehydrogenase_[ubiquinone]_1_alpha_subcomplex_assembly_factor_3	5:81498522-81499790	GO:0005743;GO:0005739;GO:0005634;GO:0032981	513.5350139	1.253896167	0.096833277	163.6843235	1.77E-37	6.69E-36
ENSMOCG00000021250	ENSMOCT00000028869	ROA2_BOVIN	none	Heterogeneous_nuclear_ribonucleoproteins_A2/B1	15:428371-430122	GO:0071013;GO:0005737;GO:0070062;GO:0005654;GO:0005634;GO:1990904;GO:0035198;GO:0003730;GO:0003729;GO:1990247;GO:0003723;GO:0043047;GO:1990428;GO:0006406;GO:0000398;GO:0031053;GO:0051252	563.4809131	-1.551325919	0.118967701	163.319638	2.13E-37	8.01E-36
ENSMOCG00000010224	NA	NA	NA	NA	NA	NA	92.17222661	-7.544588764	0.572145855	162.3982165	3.39E-37	1.27E-35
ENSMOCG00000022187	ENSMOCT00000030223	NA	Ablim3	NA	18:47605389-47719834	NA	1874.326316	1.058479886	0.082253235	162.2803578	3.59E-37	1.34E-35
ENSMOCG00000022187	ENSMOCT00000030225	NA	Ablim3	NA	18:47605389-47719834	NA	1874.326316	1.058479886	0.082253235	162.2803578	3.59E-37	1.34E-35
ENSMOCG00000019022	ENSMOCT00000025615	NA	none	NA	16:38543815-38555900	NA	35.68548716	2.670652531	0.215456148	161.1109493	6.47E-37	2.41E-35
ENSMOCG00000017121	ENSMOCT00000022805	NA	Gdf9	NA	7:45354438-45359051	NA	127.3261662	-1.402951588	0.110259909	161.0976363	6.51E-37	2.42E-35
ENSMOCG00000007784	ENSMOCT00000010036	NDUV2_MOUSE	none	NADH_dehydrogenase_[ubiquinone]_flavoprotein_2,_mitochondrial	1:35604516-35605259	GO:0005747;GO:0005739;GO:0043209;GO:0051537;GO:0046872;GO:0008137;GO:0048738;GO:0006120;GO:0007399;GO:0022904	53.77041145	-4.884628426	0.369434101	160.5499382	8.58E-37	3.18E-35
ENSMOCG00000010580	ENSMOCT00000013578	KITM_MOUSE	Tk2	Thymidine_kinase_2,_mitochondrial	4:6300553-6319426	GO:0005737;GO:0005743;GO:0005739;GO:0005524;GO:0004137;GO:0019136;GO:0004797;GO:0046092;GO:0009262;GO:0071897;GO:0032042;GO:0006264;GO:0046104	1792.142837	0.612793381	0.048238993	160.5059217	8.77E-37	3.24E-35
ENSMOCG00000005743	ENSMOCT00000007480	IRPL2_HUMAN	Il1rap	X_linked_interleukin_1_receptor_accessory_protein_like_2	2:36189992-36326135	GO:0098978;GO:0016021;GO:0005886;GO:0004908;GO:0004910;GO:0050135;GO:0061809;GO:0007417;GO:1905606	1218.486054	-1.131600572	0.088415371	160.027447	1.12E-36	4.11E-35
ENSMOCG00000018600	ENSMOCT00000024982	RS11_RAT	none	40S_ribosomal_protein_S11	LG4:18967287-18967761	GO:0022627;GO:0016020;GO:0019843;GO:0003735;GO:0001649;GO:0006412	890.6039835	-2.351624922	0.177201121	159.0855024	1.79E-36	6.58E-35
ENSMOCG00000017999	ENSMOCT00000024080	HHATL_MOUSE	Hhat	Protein_cysteine_N_palmitoyltransferase_HHAT_like_protein	6:78552110-78798176	GO:0005783;GO:0005789;GO:0016021;GO:0048471;GO:0016746;GO:0060262	244.1514706	1.337375152	0.105103817	158.9441279	1.92E-36	7.05E-35
ENSMOCG00000002451	ENSMOCT00000003295	NA	Btrc	NA	8:72957929-73139833	NA	3510.527624	-0.410429975	0.03256929	158.3743957	2.56E-36	9.36E-35
ENSMOCG00000002451	ENSMOCT00000003290	NA	Btrc	NA	8:72957929-73139833	NA	3510.527624	-0.410429975	0.03256929	158.3743957	2.56E-36	9.36E-35
ENSMOCG00000000205	ENSMOCT00000000268	ANXA2_PONAB	Anxa9	Annexin_A2	21:3267724-3277105	GO:1990665;GO:0005604;GO:0016323;GO:0009986;GO:0005737;GO:0005829;GO:0005769;GO:0005768;GO:0070062;GO:0019897;GO:0031902;GO:0005811;GO:0005765;GO:0045121;GO:0030496;GO:0035749;GO:1990667;GO:0042383;GO:0043220;GO:0005509;GO:0005544;GO:0048306;GO:0008092;GO:0042802;GO:0005546;GO:0019834;GO:0002020;GO:0044548;GO:0001525;GO:0052362;GO:0030199;GO:0042730;GO:0001765;GO:0052405;GO:0044147;GO:0032804;GO:…	26.96438306	3.555133716	0.298130817	157.7147947	3.57E-36	1.30E-34
ENSMOCG00000003237	ENSMOCT00000004358	CHST3_TETCF	Chst3	Carbohydrate_sulfotransferase_3	LG2:33028887-33031293	GO:0000139;GO:0016021;GO:0008459;GO:0005975	32.24453979	-2.537490461	0.206215184	157.37897	4.23E-36	1.54E-34
ENSMOCG00000020189	ENSMOCT00000027341	NA	Usp44	NA	24:28436253-28446158	NA	137.9282498	-1.431864068	0.113476701	157.0309156	5.04E-36	1.82E-34
ENSMOCG00000006430	NA	NA	NA	NA	NA	NA	108.05279	-2.347397261	0.181240422	156.5584625	6.39E-36	2.31E-34
ENSMOCG00000017678	ENSMOCT00000023609	NDUF3_RAT	none	NADH_dehydrogenase_[ubiquinone]_1_alpha_subcomplex_assembly_factor_3	7:67787952-67788530	GO:0005743;GO:0005634;GO:0032981	24.13809527	-4.169027135	0.350804773	156.5435082	6.44E-36	2.32E-34
ENSMOCG00000021748	ENSMOCT00000029600	GSTA2_MOUSE	none	Glutathione_S_transferase_A2	5:61198984-61220114	GO:0005829;GO:0043295;GO:0004364;GO:0006749;GO:0009617;GO:0035634;GO:0006805	110.3967259	-4.424462753	0.318031407	155.9616979	8.63E-36	3.10E-34
ENSMOCG00000011836	ENSMOCT00000015207	GABR2_HUMAN	Gpr156	Gamma_aminobutyric_acid_type_B_receptor_subunit_2	2:48830714-48888035	GO:0030054;GO:0005737;GO:0038039;GO:1902710;GO:0005887;GO:0043005;GO:0005886;GO:0045211;GO:0004965;GO:0046982;GO:0004888;GO:0007268;GO:0007186;GO:0007214;GO:0007194;GO:0150099	140.694847	1.753965546	0.138841529	155.9136134	8.84E-36	3.17E-34
ENSMOCG00000011836	ENSMOCT00000015210	GABR2_HUMAN	Gpr156	Gamma_aminobutyric_acid_type_B_receptor_subunit_2	2:48830714-48888035	GO:0030054;GO:0005737;GO:0038039;GO:1902710;GO:0005887;GO:0043005;GO:0005886;GO:0045211;GO:0004965;GO:0046982;GO:0004888;GO:0007268;GO:0007186;GO:0007214;GO:0007194;GO:0150099	140.694847	1.753965546	0.138841529	155.9136134	8.84E-36	3.17E-34
ENSMOCG00000004820	ENSMOCT00000006305	WF10A_HUMAN	none	WAP_four_disulfide_core_domain_protein_10A	LG8:13822770-13824231	GO:0005576;GO:0004867	11.1619067	-5.421585094	0.560851621	154.6919333	1.63E-35	5.84E-34
ENSMOCG00000009344	ENSMOCT00000012010	EST1E_MOUSE	none	Carboxylesterase_1E	4:15744086-15755097	GO:0005788;GO:0005615;GO:0052689;GO:0080030;GO:0016290;GO:0004771;GO:0004806;GO:0016042	17.34289933	-4.352512102	0.396462011	154.3783566	1.91E-35	6.81E-34
ENSMOCG00000018753	ENSMOCT00000025213	ESIB_ECOL6	Dele1	Secretory_immunoglobulin_A_binding_protein_EsiB	18:26634683-26647856	GO:0009986;GO:0019862;GO:0046872;GO:0050777;GO:1902564;GO:0009405	1127.727611	1.044314916	0.083396654	153.9965893	2.32E-35	8.23E-34
ENSMOCG00000018753	ENSMOCT00000025211	ESIB_ECOL6	Dele1	Secretory_immunoglobulin_A_binding_protein_EsiB	18:26634683-26647856	GO:0009986;GO:0019862;GO:0046872;GO:0050777;GO:1902564;GO:0009405	1127.727611	1.044314916	0.083396654	153.9965893	2.32E-35	8.23E-34
ENSMOCG00000013964	ENSMOCT00000018232	NA	Birc3	NA	5:3186730-3198805	NA	514.373783	1.342265539	0.106919818	153.3555044	3.20E-35	1.13E-33
ENSMOCG00000001333	NA	NA	NA	NA	NA	NA	8.188114538	-6.086161344	0.636473084	152.820084	4.19E-35	1.48E-33
ENSMOCG00000001653	ENSMOCT00000002221	IL18_RAT	Il18	Interleukin_18	5:44818443-44826055	GO:0016324;GO:0005737;GO:0005615;GO:0005125;GO:0045515;GO:0032148;GO:0001525;GO:0008283;GO:0071320;GO:0070301;GO:0071346;GO:0071222;GO:0071260;GO:0071407;GO:0071374;GO:0071375;GO:0071356;GO:0042632;GO:0050966;GO:0048546;GO:0006954;GO:0042095;GO:0035655;GO:0032635;GO:0007611;GO:0031663;GO:0097421;GO:0030324;GO:0000165;GO:0030101;GO:0042267;GO:0045662;GO:0033030;GO:0050732;GO:0042119;GO:0001649;GO:…	33.80002758	-2.785082313	0.228828837	152.0481316	6.18E-35	2.18E-33
ENSMOCG00000010323	ENSMOCT00000013252	MESH1_MOUSE	Hddc3	Guanosine_3',5'_bis(diphosphate)_3'_pyrophosphohydrolase_MESH1	22:10660054-10661586	GO:0008893;GO:0046872	487.1346005	1.235530868	0.099200167	151.7454104	7.20E-35	2.53E-33
ENSMOCG00000016148	ENSMOCT00000021388	VMO1_MOUSE	Vmo1	Vitelline_membrane_outer_layer_protein_1_homolog	7:28255077-28256092	GO:0005576	12.97262438	3.837051372	0.378114401	151.6669252	7.49E-35	2.62E-33
ENSMOCG00000012949	ENSMOCT00000016760	NA	none	NA	22:32621303-32622603	NA	29.7761926	-3.98022675	0.327631165	151.0952578	9.99E-35	3.49E-33
ENSMOCG00000016414	ENSMOCT00000021796	NA	Ezr	NA	LG9:11002608-11045489	NA	3692.763573	-2.081366531	0.161776718	151.0887314	1.00E-34	3.49E-33
ENSMOCG00000016414	ENSMOCT00000021793	NA	Ezr	NA	LG9:11002608-11045489	NA	3692.763573	-2.081366531	0.161776718	151.0887314	1.00E-34	3.49E-33
ENSMOCG00000012523	ENSMOCT00000016144	CCS_HUMAN	Ccs	Copper_chaperone_for_superoxide_dismutase	8:39592624-39606733	GO:0005737;GO:0005829;GO:0005634;GO:0045296;GO:0005507;GO:0015035;GO:0016532;GO:0034599;GO:0030001;GO:0051353;GO:0015680;GO:0019430;GO:0006801	700.5030833	0.951150048	0.077161336	150.1072852	1.64E-34	5.70E-33
ENSMOCG00000016166	ENSMOCT00000021409	HUS1_HUMAN	Hus1	Checkpoint_protein_HUS1	LG1:8701012-8713985	GO:0030896;GO:0005829;GO:0005730;GO:0005654;GO:0005634;GO:0035861;GO:0006974;GO:0071479;GO:0000077;GO:0006281;GO:0006260;GO:0000724;GO:0009792;GO:0031573;GO:0044778;GO:0033314;GO:0008156;GO:0006289;GO:0006468;GO:0001932;GO:1901796;GO:0009411;GO:0000723	860.0440977	1.430882442	0.114736884	150.0079533	1.73E-34	5.98E-33
ENSMOCG00000004463	NA	NA	NA	NA	NA	NA	34.48516263	-4.175878302	0.339865181	149.7816368	1.94E-34	6.68E-33
ENSMOCG00000005648	ENSMOCT00000007386	KNT2_RAT	none	T_kininogen_2	2:32672539-32696681	GO:0005623;GO:0005576;GO:0005615;GO:0004869;GO:0004866;GO:0006953;GO:0030195;GO:0010951;GO:0007204;GO:0042311	917.2737448	-2.30689704	0.179211855	149.7003829	2.02E-34	6.94E-33
ENSMOCG00000005648	ENSMOCT00000007398	KNT2_RAT	none	T_kininogen_2	2:32672539-32696681	GO:0005623;GO:0005576;GO:0005615;GO:0004869;GO:0004866;GO:0006953;GO:0030195;GO:0010951;GO:0007204;GO:0042311	917.2737448	-2.30689704	0.179211855	149.7003829	2.02E-34	6.94E-33
ENSMOCG00000005648	ENSMOCT00000007390	KNG1_MOUSE	none	Kininogen_1	2:32672539-32696681	GO:0005623;GO:0062023;GO:0005576;GO:0005615;GO:0004869;GO:0004866;GO:0005102;GO:0007596;GO:0006954;GO:0030195;GO:0010951;GO:0007204;GO:0042311	917.2737448	-2.30689704	0.179211855	149.7003829	2.02E-34	6.94E-33
ENSMOCG00000022780	ENSMOCT00000031125	DFFA_MOUSE	none	DNA_fragmentation_factor_subunit_alpha	10:83846548-83853611	GO:0005829;GO:0000790;GO:0005634;GO:0005886;GO:0032991;GO:0060703;GO:0019904;GO:0044183;GO:0006309;GO:0061077;GO:1902511;GO:0032076;GO:1900118;GO:0043065;GO:0042981;GO:0070242	407.8827678	1.299089917	0.104994959	149.4926166	2.24E-34	7.69E-33
ENSMOCG00000022554	ENSMOCT00000030781	NA	Thsd1	NA	LG7_11:395895-414910	NA	327.7083639	1.454718852	0.11746809	149.3162166	2.45E-34	8.38E-33
ENSMOCG00000022554	ENSMOCT00000030780	NA	Thsd1	NA	LG7_11:395895-414910	NA	327.7083639	1.454718852	0.11746809	149.3162166	2.45E-34	8.38E-33
ENSMOCG00000013930	ENSMOCT00000018175	MET23_MOUSE	Mettl23	Methyltransferase_like_protein_23	7:79918176-79924244	GO:0005737;GO:0016021;GO:0005634;GO:0032991;GO:0031072;GO:0008168;GO:0008134;GO:0050890;GO:0032259;GO:0045944	405.2581682	0.809695596	0.06618372	149.0590413	2.78E-34	9.51E-33
ENSMOCG00000016348	ENSMOCT00000021703	PHF3_HUMAN	Dido1	PHD_finger_protein_3	LG8:1139698-1182659	GO:0046872;GO:0007275;GO:0006351	4494.514493	0.381870244	0.031305742	148.4558865	3.77E-34	1.28E-32
ENSMOCG00000016348	ENSMOCT00000021701	PHF3_HUMAN	Dido1	PHD_finger_protein_3	LG8:1139698-1182659	GO:0046872;GO:0007275;GO:0006351	4494.514493	0.381870244	0.031305742	148.4558865	3.77E-34	1.28E-32
ENSMOCG00000010752	ENSMOCT00000013799	AAAS_DROME	Aaas	Aladin	15:1974599-1986695	GO:0005737;GO:0012505;GO:0072686;GO:0005643;GO:0000922;GO:0001578;GO:0090307;GO:0051028;GO:0006913;GO:1902365;GO:0015031	588.0180564	0.943789932	0.076883134	148.3833861	3.91E-34	1.33E-32
ENSMOCG00000006370	ENSMOCT00000008288	NA	Fgd1	NA	X:56634988-56676973	NA	3569.690832	-0.54655292	0.044933399	147.1736366	7.19E-34	2.44E-32
ENSMOCG00000006370	ENSMOCT00000008282	NA	Fgd1	NA	X:56634988-56676973	NA	3569.690832	-0.54655292	0.044933399	147.1736366	7.19E-34	2.44E-32
ENSMOCG00000006534	ENSMOCT00000008481	SRP19_PONAB	none	Signal_recognition_particle_19_kDa_protein	18:22824247-22830624	GO:0005786;GO:0008312;GO:0006614	545.3313003	0.933390475	0.076597624	146.854209	8.45E-34	2.85E-32
ENSMOCG00000006534	ENSMOCT00000008475	SRP19_PONAB	none	Signal_recognition_particle_19_kDa_protein	18:22824247-22830624	GO:0005786;GO:0008312;GO:0006614	545.3313003	0.933390475	0.076597624	146.854209	8.45E-34	2.85E-32
ENSMOCG00000001134	ENSMOCT00000001538	MSTRO_MOUSE	Mro	Protein_maestro	18:58260671-58275871	GO:0005730;GO:0005634	709.2004129	-1.161748244	0.094875125	146.6561564	9.33E-34	3.14E-32
ENSMOCG00000001304	ENSMOCT00000001761	PTGES_MOUSE	Ptges	Prostaglandin_E_synthase	4:46150432-46161554	GO:0005737;GO:0016021;GO:0043231;GO:0005739;GO:0005641;GO:0048471;GO:0043295;GO:0004364;GO:0004667;GO:0050220;GO:0002526;GO:0002544;GO:0006749;GO:0008285;GO:0055114;GO:0001516;GO:0006693;GO:0051592;GO:0034097;GO:0032496;GO:0014070;GO:0032526	35.25231125	-2.372903648	0.199415901	145.2138254	1.93E-33	6.48E-32
ENSMOCG00000005805	ENSMOCT00000007559	NA	none	NA	10:64314055-64344060	NA	97.5838771	-2.177089163	0.176758497	144.9676532	2.18E-33	7.32E-32
ENSMOCG00000018290	ENSMOCT00000024508	CIA2A_MOUSE	Ciao2a	Cytosolic_iron_sulfur_assembly_component_2A	5:73433976-73448744	GO:0097361;GO:0005829;GO:0005654;GO:0046872;GO:0007059;GO:0016226;GO:0106035;GO:0097428	560.1461044	-0.724084037	0.059959509	144.9039706	2.25E-33	7.54E-32
ENSMOCG00000016928	ENSMOCT00000022534	ZFP91_HUMAN	Zfp692	E3_ubiquitin_protein_ligase_ZFP91	7:40456888-40464110	GO:0005829;GO:0005654;GO:0046872;GO:0003676;GO:0004842;GO:0007250;GO:0070534	714.176298	1.012698323	0.08352773	144.3003373	3.05E-33	1.02E-31
ENSMOCG00000020957	ENSMOCT00000028449	DNSL2_HUMAN	Dnase1l2	Deoxyribonuclease_1_like_2	7:3595772-3598364	GO:0005737;GO:0005576;GO:0005634;GO:0005509;GO:0004536;GO:0004530;GO:0003677;GO:0003335;GO:0006308;GO:0000737;GO:0006259;GO:0001942	234.1767773	1.406034447	0.115805305	144.106006	3.37E-33	1.12E-31
ENSMOCG00000000916	ENSMOCT00000001230	FABPI_MOUSE	none	Fatty_acid_binding_protein,_intestinal	21:19597628-19601328	GO:0045179;GO:0005737;GO:0005902;GO:0005886;GO:0005504;GO:0036041;GO:0005324;GO:0006631;GO:0050892;GO:0098856;GO:0015909	19.82575276	7.377972409	0.688951895	143.7335987	4.06E-33	1.35E-31
ENSMOCG00000014230	ENSMOCT00000018620	NA	Cep128	NA	1:28050066-28219735	NA	209.3550876	1.227845589	0.10193423	143.4352147	4.72E-33	1.56E-31
ENSMOCG00000014230	ENSMOCT00000018623	NA	Cep128	NA	1:28050066-28219735	NA	209.3550876	1.227845589	0.10193423	143.4352147	4.72E-33	1.56E-31
ENSMOCG00000001776	ENSMOCT00000002407	NA	Fancc	NA	16:62206639-62282255	NA	625.2732317	2.801262413	0.2196265	143.2996767	5.05E-33	1.67E-31
ENSMOCG00000001776	ENSMOCT00000002409	NA	Fancc	NA	16:62206639-62282255	NA	625.2732317	2.801262413	0.2196265	143.2996767	5.05E-33	1.67E-31
ENSMOCG00000001776	ENSMOCT00000002412	FANCC_RAT	Fancc	Fanconi_anemia_group_C_protein_homolog	16:62206639-62282255	GO:0000785;GO:0005829;GO:0043240;GO:0048854;GO:0034599;GO:0007276;GO:0007281;GO:0036297;GO:0002262;GO:0097150;GO:0006289;GO:0019430	625.2732317	2.801262413	0.2196265	143.2996767	5.05E-33	1.67E-31
ENSMOCG00000008340	ENSMOCT00000010732	ARSM_PSEA4	As3mt	Arsenite_methyltransferase	8:74373421-74398892	GO:0030791;GO:0046685	369.8453322	2.327888408	0.1864288	143.0951262	5.60E-33	1.84E-31
ENSMOCG00000015595	ENSMOCT00000020574	CR021_MOUSE	none	UPF0711_protein_C18orf21_homolog	6:77974849-77975502		74.01441911	-4.862390972	0.374851093	143.0394128	5.76E-33	1.89E-31
ENSMOCG00000021355	ENSMOCT00000029011	NXPE2_HUMAN	Nxpe3	NXPE_family_member_2	2:65907131-65960581	GO:0016021	1708.74522	-0.815978262	0.067799857	143.0382834	5.77E-33	1.89E-31
ENSMOCG00000019560	ENSMOCT00000026410	TGS1_SCHPO	Tgs1	Trimethylguanosine_synthase	LG5:55536033-55577177	GO:0005737;GO:0005829;GO:0072686;GO:0005730;GO:0005634;GO:0071164;GO:0036261;GO:0009452	1543.502336	-0.648225099	0.054002766	142.9594497	6.00E-33	1.96E-31
ENSMOCG00000009641	ENSMOCT00000012369	NA	none	NA	X:46200010-46201241	NA	19.62432617	-3.793495329	0.339545382	142.6009369	7.19E-33	2.34E-31
ENSMOCG00000008131	ENSMOCT00000010474	CC169_MOUSE	Ccdc169	Coiled_coil_domain_containing_protein_169	1:104712120-104740929		24.51719873	3.158205687	0.27795865	141.8474027	1.05E-32	3.41E-31
ENSMOCG00000010732	ENSMOCT00000013775	F216A_MOUSE	Fam216a	Protein_FAM216A	2:15288309-15297771		1796.485559	-0.654089601	0.054734331	141.7922157	1.08E-32	3.50E-31
ENSMOCG00000018195	ENSMOCT00000024376	NA	Dsg3	NA	18:11160764-11191827	NA	12.08181961	4.133384959	0.429665675	141.5635137	1.21E-32	3.92E-31
ENSMOCG00000005468	ENSMOCT00000007159	ALS2_HUMAN	Als2cl	Alsin	5:83214752-83235126	GO:0005813;GO:0005829;GO:0030425;GO:0043197;GO:0005769;GO:0030426;GO:0030027;GO:0016020;GO:0043025;GO:0005634;GO:0014069;GO:0032991;GO:0001726;GO:0031982;GO:0005096;GO:0042802;GO:0042803;GO:0043539;GO:0017137;GO:0017112;GO:0048365;GO:0030676;GO:0007409;GO:0001662;GO:0008219;GO:0016197;GO:0007032;GO:0001701;GO:0007626;GO:0007041;GO:0007528;GO:0048812;GO:0043547;GO:0045860;GO:0035022;GO:0051260;GO:…	1088.106145	1.678733034	0.137796258	141.0709429	1.55E-32	5.01E-31
ENSMOCG00000005468	ENSMOCT00000007156	ALS2_HUMAN	Als2cl	Alsin	5:83214752-83235126	GO:0005813;GO:0005829;GO:0030425;GO:0043197;GO:0005769;GO:0030426;GO:0030027;GO:0016020;GO:0043025;GO:0005634;GO:0014069;GO:0032991;GO:0001726;GO:0031982;GO:0005096;GO:0042802;GO:0042803;GO:0043539;GO:0017137;GO:0017112;GO:0048365;GO:0030676;GO:0007409;GO:0001662;GO:0008219;GO:0016197;GO:0007032;GO:0001701;GO:0007626;GO:0007041;GO:0007528;GO:0048812;GO:0043547;GO:0045860;GO:0035022;GO:0051260;GO:…	1088.106145	1.678733034	0.137796258	141.0709429	1.55E-32	5.01E-31
ENSMOCG00000022701	ENSMOCT00000031006	IL6RB_MOUSE	Il12rb2	Interleukin_6_receptor_subunit_beta	LG3:19716171-19776563	GO:0005623;GO:0044297;GO:0070110;GO:0030425;GO:0009897;GO:0005615;GO:0005896;GO:0043025;GO:0032809;GO:0005900;GO:0043235;GO:0004897;GO:0005127;GO:0019955;GO:0004896;GO:0019838;GO:0042802;GO:0019981;GO:0004915;GO:0005138;GO:0004923;GO:0004924;GO:0070120;GO:0019221;GO:0005977;GO:0038154;GO:0070106;GO:0070102;GO:0048861;GO:0051481;GO:0070104;GO:0038165;GO:0048711;GO:0008284;GO:0045669;GO:0014911;GO:…	1271.165282	-1.153010885	0.095623391	141.043667	1.57E-32	5.06E-31
ENSMOCG00000022701	ENSMOCT00000031008	OSMR_HUMAN	Il12rb2	Oncostatin_M_specific_receptor_subunit_beta	LG3:19716171-19776563	GO:0016324;GO:0009897;GO:0005900;GO:0005886;GO:0043235;GO:0019955;GO:0004896;GO:0019838;GO:0019221;GO:0038165;GO:0002675;GO:0008284;GO:0034097	1271.165282	-1.153010885	0.095623391	141.043667	1.57E-32	5.06E-31
ENSMOCG00000009750	ENSMOCT00000012517	SPAG4_MOUSE	Sun5	Sperm_associated_antigen_4_protein	LG8:26497782-26512261	GO:0005623;GO:0005737;GO:0016021;GO:0034993;GO:0005874;GO:0031514;GO:0005635;GO:0005637;GO:0042802;GO:0043495;GO:0030154;GO:0090286;GO:0006998;GO:0007283	52.10963404	3.825146069	0.311209553	141.0353374	1.58E-32	5.07E-31
ENSMOCG00000009750	ENSMOCT00000012522	SPAG4_MOUSE	Sun5	Sperm_associated_antigen_4_protein	LG8:26497782-26512261	GO:0005623;GO:0005737;GO:0016021;GO:0034993;GO:0005874;GO:0031514;GO:0005635;GO:0005637;GO:0042802;GO:0043495;GO:0030154;GO:0090286;GO:0006998;GO:0007283	52.10963404	3.825146069	0.311209553	141.0353374	1.58E-32	5.07E-31
ENSMOCG00000015197	ENSMOCT00000020019	NA	Trim2	NA	1:124220955-124316435	NA	4217.186581	-0.568430517	0.047752884	140.8469185	1.74E-32	5.56E-31
ENSMOCG00000015197	ENSMOCT00000020016	NA	Trim2	NA	1:124220955-124316435	NA	4217.186581	-0.568430517	0.047752884	140.8469185	1.74E-32	5.56E-31
ENSMOCG00000015197	ENSMOCT00000020018	NA	Trim2	NA	1:124220955-124316435	NA	4217.186581	-0.568430517	0.047752884	140.8469185	1.74E-32	5.56E-31
ENSMOCG00000007125	ENSMOCT00000009215	MPH6_MOUSE	Mphosph6	M_phase_phosphoprotein_6	4:25802182-25811849	GO:0005829;GO:0000178;GO:0000176;GO:0005730;GO:0005654;GO:0005634;GO:0003723;GO:0000460	295.3182769	-1.06964858	0.090028103	139.5057086	3.41E-32	1.09E-30
ENSMOCG00000005083	ENSMOCT00000006654	WSB1_HUMAN	none	WD_repeat_and_SOCS_box_containing_protein_1	7:19839072-19855446	GO:0005829;GO:0005622;GO:0035556;GO:0043687;GO:0000209	4928.180475	1.082275808	0.090637375	139.3382868	3.71E-32	1.18E-30
ENSMOCG00000019663	ENSMOCT00000026553	LGSN_RAT	none	Lengsin	LG2:17352952-17413774	GO:0005737;GO:0016020;GO:0005886;GO:0003824;GO:0006807	36.07118255	2.712889651	0.232906132	139.2711725	3.84E-32	1.22E-30
ENSMOCG00000019663	ENSMOCT00000026555	LGSN_RAT	none	Lengsin	LG2:17352952-17413774	GO:0005737;GO:0016020;GO:0005886;GO:0003824;GO:0006807	36.07118255	2.712889651	0.232906132	139.2711725	3.84E-32	1.22E-30
ENSMOCG00000011119	ENSMOCT00000014272	CAH2_MOUSE	Car2	Carbonic_anhydrase_2	LG5:6139748-6154719	GO:0045177;GO:0030424;GO:0016323;GO:0005623;GO:0005737;GO:0005829;GO:0005615;GO:0005902;GO:0043209;GO:0005886;GO:0004064;GO:0004089;GO:0008270;GO:0038166;GO:0015670;GO:0071498;GO:0001822;GO:0002009;GO:0042475;GO:0045780;GO:0032849;GO:2001150;GO:0045672;GO:0032230;GO:0044070;GO:2001225;GO:0051453;GO:0006885;GO:0043627;GO:0009268;GO:0048545;GO:0010043;GO:0046903	1379.426502	-1.288489195	0.10734629	138.8048351	4.86E-32	1.54E-30
ENSMOCG00000011842	ENSMOCT00000015206	ANR37_MOUSE	Ankrd37	Ankyrin_repeat_domain_containing_protein_37	LG7_11:19344082-19347612	GO:0005737;GO:0005829;GO:0005739;GO:0005654;GO:0005634	273.074145	-1.620253483	0.135157768	138.4024415	5.95E-32	1.88E-30
ENSMOCG00000016164	ENSMOCT00000021422	NHSL1_MOUSE	Nhs	NHS_like_protein_1	X:47476923-47811535	GO:0030154	2008.576718	1.207552137	0.101076997	138.3214246	6.20E-32	1.95E-30
ENSMOCG00000016164	ENSMOCT00000021421	NHSL1_MOUSE	Nhs	NHS_like_protein_1	X:47476923-47811535	GO:0030154	2008.576718	1.207552137	0.101076997	138.3214246	6.20E-32	1.95E-30
ENSMOCG00000016164	ENSMOCT00000021429	NHSL1_MOUSE	Nhs	NHS_like_protein_1	X:47476923-47811535	GO:0030154	2008.576718	1.207552137	0.101076997	138.3214246	6.20E-32	1.95E-30
ENSMOCG00000008125	ENSMOCT00000010464	FKBP7_MOUSE	Fkbp7	Peptidyl_prolyl_cis_trans_isomerase_FKBP7	4:85956331-85966315	GO:0005783;GO:0005788;GO:0005509;GO:0003755	280.864121	0.994735183	0.084316024	138.1560923	6.74E-32	2.12E-30
ENSMOCG00000001514	ENSMOCT00000002051	ACTA_RAT	Acte1	Actin,_aortic_smooth_muscle	8:36448670-36463628	GO:0015629;GO:0044297;GO:0005737;GO:0005856;GO:0030175;GO:0030027;GO:0032991;GO:0030485;GO:0001725;GO:0005524;GO:0019901;GO:0072144;GO:0090131;GO:0006936;GO:0070374;GO:0010628;GO:2000491;GO:0061874;GO:0061870;GO:0008217;GO:0061041;GO:0009615;GO:0014829	69.32150224	3.775722712	0.302748857	138.0318207	7.17E-32	2.25E-30
ENSMOCG00000001514	ENSMOCT00000002054	ACTS_ATRMM	Acte1	Actin,_alpha_skeletal_muscle	8:36448670-36463628	GO:0005737;GO:0005856;GO:0005524	69.32150224	3.775722712	0.302748857	138.0318207	7.17E-32	2.25E-30
ENSMOCG00000009471	ENSMOCT00000012169	NA	none	NA	1:39704004-39709030	NA	590.7181348	-8.740287282	0.572010582	138.002214	7.28E-32	2.28E-30
ENSMOCG00000014427	ENSMOCT00000018901	PPR21_DANRE	Ppp1r21	Protein_phosphatase_1_regulatory_subunit_21	16:11710486-11772504	GO:0005769	2982.062075	-0.720274546	0.060959533	137.9831416	7.35E-32	2.29E-30
ENSMOCG00000021465	ENSMOCT00000029178	3BP1_HUMAN	none	SH3_domain_binding_protein_1	15:15053914-15067609	GO:0005912;GO:0005923;GO:0031252;GO:0005829;GO:0030027;GO:0005634;GO:0001891;GO:0005096;GO:0048365;GO:0030215;GO:0017124;GO:0007015;GO:0034329;GO:0016477;GO:0045198;GO:0051058;GO:0006911;GO:0043547;GO:0032956;GO:0030834;GO:0043535;GO:0035020;GO:0071526	990.5022119	2.283754696	0.185666285	137.7486677	8.27E-32	2.58E-30
ENSMOCG00000020484	ENSMOCT00000027753	PXDC1_RAT	Pxdc1	PX_domain_containing_protein_1	16:39189555-39215257	GO:0035091	470.3456504	1.474588862	0.123639593	137.4898731	9.42E-32	2.93E-30
ENSMOCG00000004372	ENSMOCT00000005750	UN45A_RAT	none	Protein_unc_45_homolog_A	22:10656060-10656834	GO:0005829;GO:0005794;GO:0016607;GO:0048471;GO:0051879;GO:0030154;GO:0061077;GO:0007517	183.7464961	2.451174004	0.200962249	137.1035227	1.14E-31	3.55E-30
ENSMOCG00000011394	ENSMOCT00000014635	BTF3_MOUSE	none	Transcription_factor_BTF3	19:2064746-2071591	GO:0005829;GO:0005854;GO:0005634;GO:0042788;GO:0001701;GO:0015031	174.5792725	1.273949484	0.108179387	137.0904873	1.15E-31	3.56E-30
ENSMOCG00000011394	ENSMOCT00000014633	BTF3_HUMAN	none	Transcription_factor_BTF3	19:2064746-2071591	GO:0005829;GO:0005854;GO:0005634;GO:0042788;GO:0003723;GO:0001701;GO:0015031;GO:0006366	174.5792725	1.273949484	0.108179387	137.0904873	1.15E-31	3.56E-30
ENSMOCG00000009530	NA	NA	NA	NA	NA	NA	152.9076558	-3.06193098	0.245181111	136.6081117	1.47E-31	4.53E-30
ENSMOCG00000015615	ENSMOCT00000020612	ACO11_MOUSE	Acot12	Acyl_coenzyme_A_thioesterase_11	19:8706096-8746931	GO:0005737;GO:0005829;GO:0005759;GO:0047617;GO:0052689;GO:0000062;GO:0008289;GO:0052816;GO:0036042;GO:0102991;GO:0016290;GO:0006637;GO:0006631;GO:0035556;GO:0120163;GO:0009409;GO:0009266	155.9264145	2.274904017	0.186736287	136.2205362	1.79E-31	5.49E-30
ENSMOCG00000000763	ENSMOCT00000001018	M3KE2_ARATH	Stkld1	MAP3K_epsilon_protein_kinase_2	4:50261319-50282769	GO:0005737;GO:0005856;GO:0005730;GO:0005886;GO:0005773;GO:0005524;GO:0004674;GO:0032147;GO:0007049;GO:0051301;GO:0046777;GO:0051302;GO:0007346;GO:0023014;GO:0031098	221.408074	1.275710826	0.108405645	136.0922956	1.90E-31	5.84E-30
ENSMOCG00000005059	ENSMOCT00000006626	AK1CD_MOUSE	none	Aldo_keto_reductase_family_1_member_C13	16:29768472-29776655	GO:0005829;GO:0008106;GO:0004032;GO:0004033;GO:0047023;GO:0032052;GO:0047086;GO:0016491;GO:0016229;GO:0008207;GO:0044597;GO:0044598;GO:0042448;GO:0006693;GO:0008202;GO:0006805	21.05816457	-3.214665013	0.287936523	136.0852982	1.91E-31	5.85E-30
ENSMOCG00000005323	ENSMOCT00000006951	NEK9_HUMAN	Nek8	Serine/threonine_protein_kinase_Nek9	7:20929277-20939634	GO:0005829;GO:0005634;GO:0005524;GO:0046872;GO:0019901;GO:0004674;GO:0051301;GO:0007077	137.5169072	2.038434021	0.170947519	135.8432139	2.16E-31	6.59E-30
ENSMOCG00000016198	ENSMOCT00000021478	SH22A_HUMAN	Sh2d2a	SH2_domain_containing_protein_2A	21:937521-942856	GO:0005737;GO:0005829;GO:0017124;GO:0005070;GO:0035591;GO:0001525;GO:0030154;GO:0008283;GO:0007165;GO:0048010	25.23884201	-5.089934497	0.464476172	134.5788686	4.08E-31	1.24E-29
ENSMOCG00000022830	ENSMOCT00000031201	NA	Map3k6	NA	10:51558586-51570595	NA	317.1028698	2.14606861	0.178918632	134.1458073	5.08E-31	1.54E-29
ENSMOCG00000022830	ENSMOCT00000031202	NA	Map3k6	NA	10:51558586-51570595	NA	317.1028698	2.14606861	0.178918632	134.1458073	5.08E-31	1.54E-29
ENSMOCG00000018529	ENSMOCT00000024862	DNAS1_RAT	Dnase1	Deoxyribonuclease_1	7:4989202-4991559	GO:0005576;GO:0005635;GO:0005634;GO:0003779;GO:0004536;GO:0004530;GO:0003677;GO:0006915;GO:0006308;GO:0000737;GO:0002283;GO:0002673;GO:0070948	36.7474867	2.440270866	0.213129806	134.060868	5.30E-31	1.61E-29
ENSMOCG00000018529	ENSMOCT00000024864	DNAS1_MOUSE	Dnase1	Deoxyribonuclease_1	7:4989202-4991559	GO:0005576;GO:0005635;GO:0005634;GO:0003779;GO:0004536;GO:0004530;GO:0003677;GO:0006915;GO:0006308;GO:0000737;GO:0002283;GO:0002673;GO:0070948	36.7474867	2.440270866	0.213129806	134.060868	5.30E-31	1.61E-29
ENSMOCG00000007021	ENSMOCT00000009082	BPIA3_MOUSE	Bpifa3	BPI_fold_containing_family_A_member_3	LG8:24080005-24087247	GO:0005576;GO:0008289	17.91864522	3.968802702	0.37911666	134.018812	5.41E-31	1.64E-29
ENSMOCG00000009767	ENSMOCT00000012535	NA	Cps1	NA	LG4:41194400-41304230	NA	46.6335407	2.657729812	0.228528324	133.7881076	6.08E-31	1.83E-29
ENSMOCG00000012994	ENSMOCT00000016842	S38A6_MOUSE	Slc38a6	Probable_sodium_coupled_neutral_amino_acid_transporter_6	1:11320219-11381945	GO:0005887;GO:0005886;GO:0015171;GO:0003333	834.9726213	1.389188163	0.118225667	133.6172654	6.63E-31	1.99E-29
ENSMOCG00000012994	ENSMOCT00000016840	S38A6_DANRE	Slc38a6	Probable_sodium_coupled_neutral_amino_acid_transporter_6	1:11320219-11381945	GO:0005887;GO:0005886;GO:0015171;GO:0003333;GO:0006814	834.9726213	1.389188163	0.118225667	133.6172654	6.63E-31	1.99E-29
ENSMOCG00000009245	ENSMOCT00000012112	NA	Obscn	NA	7:39504811-39641079	NA	638.0667302	3.607038514	0.278548094	133.5358176	6.90E-31	2.07E-29
ENSMOCG00000009245	ENSMOCT00000012162	NA	Obscn	NA	7:39504811-39641079	NA	638.0667302	3.607038514	0.278548094	133.5358176	6.90E-31	2.07E-29
ENSMOCG00000009245	ENSMOCT00000012140	NA	Obscn	NA	7:39504811-39641079	NA	638.0667302	3.607038514	0.278548094	133.5358176	6.90E-31	2.07E-29
ENSMOCG00000019834	ENSMOCT00000026854	NA	none	NA	7:82519334-82627704	GO:0016887;GO:0004842;GO:0006511	471.1782595	1.131543232	0.097081443	133.3983739	7.40E-31	2.22E-29
ENSMOCG00000008995	ENSMOCT00000011567	MSMP_HUMAN	Msmp	Prostate_associated_microseminoprotein	LG5:38823730-38826528	GO:0005737;GO:0005615;GO:0031727;GO:0005125;GO:0006954;GO:0048247;GO:0002548	1919.147069	-0.615636212	0.05319214	133.134479	8.45E-31	2.53E-29
ENSMOCG00000012842	ENSMOCT00000016622	NA	none	NA	6:9182868-9196746	NA	331.3725944	0.826663636	0.071512917	133.0804164	8.68E-31	2.59E-29
ENSMOCG00000001281	ENSMOCT00000001721	NA	4930505A04Rik	NA	LG1:6379600-6416452		59.56783177	2.685350385	0.227070444	132.8974998	9.52E-31	2.83E-29
ENSMOCG00000002794	ENSMOCT00000003751	RL39_RAT	none	60S_ribosomal_protein_L39	LG2:929997-930152	GO:0022625;GO:0005615;GO:0042788;GO:0003735;GO:0019731;GO:0061844;GO:0002181;GO:0050830;GO:0002227	6.89062697	-6.090951084	0.645138297	132.8337207	9.83E-31	2.92E-29
ENSMOCG00000000697	ENSMOCT00000000935	NB5R5_MOUSE	Cyb5rl	NADH_cytochrome_b5_reductase_like	10:74423739-74443113	GO:0005654;GO:0004128	334.0053957	-1.21841503	0.104456414	132.8208415	9.90E-31	2.93E-29
ENSMOCG00000000697	ENSMOCT00000000931	NB5R5_HUMAN	Cyb5rl	NADH_cytochrome_b5_reductase_like	10:74423739-74443113	GO:0005789;GO:0005654;GO:0004128;GO:0015701	334.0053957	-1.21841503	0.104456414	132.8208415	9.90E-31	2.93E-29
ENSMOCG00000000697	ENSMOCT00000000939	NB5R5_HUMAN	Cyb5rl	NADH_cytochrome_b5_reductase_like	10:74423739-74443113	GO:0005789;GO:0005654;GO:0004128;GO:0015701	334.0053957	-1.21841503	0.104456414	132.8208415	9.90E-31	2.93E-29
ENSMOCG00000000697	ENSMOCT00000000937	NB5R5_MOUSE	Cyb5rl	NADH_cytochrome_b5_reductase_like	10:74423739-74443113	GO:0005654;GO:0004128	334.0053957	-1.21841503	0.104456414	132.8208415	9.90E-31	2.93E-29
ENSMOCG00000000697	ENSMOCT00000000934	NB5R5_MOUSE	Cyb5rl	NADH_cytochrome_b5_reductase_like	10:74423739-74443113	GO:0005654;GO:0004128	334.0053957	-1.21841503	0.104456414	132.8208415	9.90E-31	2.93E-29
ENSMOCG00000011369	ENSMOCT00000014602	SYCP2_RAT	none	Synaptonemal_complex_protein_2	LG8:3433193-3486571	GO:0000780;GO:0000800;GO:0005634;GO:0000795;GO:0003677;GO:0046982;GO:0009887;GO:0051301;GO:0007143;GO:0009566;GO:0048808;GO:0007140;GO:0140013;GO:0043066	112.0592589	-3.085262208	0.25300611	132.5964282	1.11E-30	3.27E-29
ENSMOCG00000014754	ENSMOCT00000019373	NUP35_XENTR	Nup35	Nucleoporin_NUP35	4:89471364-89487661	GO:0031965;GO:0044613;GO:0044615;GO:0005543;GO:0003697;GO:0017056;GO:0051028;GO:0006607;GO:0006999;GO:0006355	521.7100163	0.521874464	0.045546501	131.4220532	2.00E-30	5.90E-29
ENSMOCG00000015845	ENSMOCT00000020959	ABCA4_DICDI	Abca15	ABC_transporter_A_family_member_4	8:15234221-15307676	GO:0016021;GO:0043231;GO:0005524;GO:0016887;GO:0042626;GO:0005319;GO:0006869;GO:0031288	183.8694714	3.012704969	0.247285937	131.1270898	2.32E-30	6.83E-29
ENSMOCG00000019504	ENSMOCT00000026331	NA	Mycbpap	NA	7:70446685-70460044	NA	604.4545436	1.984947081	0.167344947	131.0971986	2.36E-30	6.92E-29
ENSMOCG00000017329	ENSMOCT00000023096	RAB38_MOUSE	Rab38	Ras_related_protein_Rab_38	22:9911536-9962132	GO:0005623;GO:0005737;GO:0005829;GO:0005769;GO:0012505;GO:0005783;GO:0005764;GO:0042470;GO:0033162;GO:0016020;GO:0044233;GO:0005739;GO:0045335;GO:0030670;GO:0005886;GO:0005802;GO:0031982;GO:0035650;GO:0035651;GO:0036461;GO:0005525;GO:0030742;GO:0003924;GO:0035646;GO:0006886;GO:1903232;GO:0032438;GO:0007005;GO:0006996;GO:0090383;GO:0060155;GO:2001247;GO:0072657;GO:0032482;GO:0016192	69.46424112	-1.957741099	0.169919334	130.9981297	2.48E-30	7.25E-29
ENSMOCG00000022890	ENSMOCT00000031297	NSUN5_HUMAN	Nsun7	Probable_28S_rRNA_(cytosine_C(5))_methyltransferase	LG1:23077308-23124416	GO:0005730;GO:0005654;GO:0008168;GO:0003723;GO:0001510;GO:0070475	667.3235819	1.342126925	0.11561561	130.6786524	2.91E-30	8.50E-29
ENSMOCG00000022890	ENSMOCT00000031295	NSUN5_MOUSE	Nsun7	Probable_28S_rRNA_(cytosine_C(5))_methyltransferase	LG1:23077308-23124416	GO:0005730;GO:0005654;GO:0008168;GO:0003723;GO:0001510;GO:0070475	667.3235819	1.342126925	0.11561561	130.6786524	2.91E-30	8.50E-29
ENSMOCG00000004408	ENSMOCT00000005795	TF3A_XENLA	Gtf3a	Transcription_factor_IIIA	2:28268950-28280527	GO:0005634;GO:0003677;GO:0046872;GO:0003723;GO:0042273	1089.422932	-0.666111145	0.058089868	130.6145554	3.01E-30	8.76E-29
ENSMOCG00000004408	ENSMOCT00000005798	TF3A_HUMAN	Gtf3a	Transcription_factor_IIIA	2:28268950-28280527	GO:0005654;GO:0008097;GO:0003677;GO:0046872;GO:0042273;GO:0009303;GO:0006383	1089.422932	-0.666111145	0.058089868	130.6145554	3.01E-30	8.76E-29
ENSMOCG00000012427	ENSMOCT00000016003	CP2R1_MOUSE	Cyp2u1	Vitamin_D_25_hydroxylase	21:26758786-26768992	GO:0005737;GO:0005789;GO:0043231;GO:1902271;GO:0020037;GO:0005506;GO:0016712;GO:0042803;GO:0008395;GO:0030343;GO:0036378;GO:0042738;GO:0006082;GO:0055114;GO:0010164;GO:0010212;GO:0042359;GO:0006805	238.4094486	0.992210345	0.086690533	130.3462316	3.44E-30	1.00E-28
ENSMOCG00000002132	ENSMOCT00000002856	ARCH_HUMAN	Zbtb8os	Protein_archease	10:55279335-55292474	GO:0005654;GO:0072669;GO:0046872;GO:0006388	997.8299901	-1.08931379	0.094508787	130.1109897	3.87E-30	1.12E-28
ENSMOCG00000015084	ENSMOCT00000019857	ING1_MOUSE	none	Inhibitor_of_growth_protein_1	2:21593916-21594740	GO:0005634;GO:0046872;GO:0035064;GO:0007049;GO:0008285;GO:0045893;GO:0006606;GO:0010941	92.01263922	-1.672650126	0.145600408	129.8848084	4.34E-30	1.26E-28
ENSMOCG00000014108	ENSMOCT00000018442	PDCL2_MOUSE	Pdcl2	Phosducin_like_protein_2	LG1:32039099-32069809		34.16983651	-3.808835604	0.328088053	129.6575589	4.87E-30	1.41E-28
ENSMOCG00000014108	ENSMOCT00000018443	PDCL2_MOUSE	Pdcl2	Phosducin_like_protein_2	LG1:32039099-32069809		34.16983651	-3.808835604	0.328088053	129.6575589	4.87E-30	1.41E-28
ENSMOCG00000001764	ENSMOCT00000002382	T150C_RAT	Tmem150c	Transmembrane_protein_150C	LG1:50328249-50346918	GO:0005887;GO:0005765;GO:0005764;GO:0005886;GO:0008381;GO:0071260;GO:0019230;GO:0010506	1952.988642	0.92844792	0.080785109	129.4557823	5.39E-30	1.55E-28
ENSMOCG00000019805	ENSMOCT00000026793	NOD2_HYLLA	Lrrc71	Nucleotide_binding_oligomerization_domain_containing_protein_2	21:1052977-1061371	GO:0016323;GO:0009986;GO:0005737;GO:0005856;GO:0005829;GO:0005886;GO:0032991;GO:0031982;GO:0005524;GO:0050700;GO:0019899;GO:0032500;GO:0042834;GO:0019901;GO:0071222;GO:0071225;GO:0002367;GO:0042742;GO:0016045;GO:0032498;GO:0045087;GO:0035556;GO:0070431;GO:0043123;GO:0050718;GO:0032740;GO:0051092;GO:0045944;GO:0042981;GO:0032495	180.7189576	2.361870412	0.199813423	129.0944169	6.47E-30	1.86E-28
ENSMOCG00000019805	ENSMOCT00000026795	NOD2_PANTR	Lrrc71	Nucleotide_binding_oligomerization_domain_containing_protein_2	21:1052977-1061371	GO:0016323;GO:0005737;GO:0005856;GO:0005829;GO:0032991;GO:0031982;GO:0005524;GO:0071222;GO:0071225;GO:0042742;GO:0045087;GO:0035556;GO:0070431;GO:0043123;GO:0051092;GO:0045944;GO:0042981;GO:0032495	180.7189576	2.361870412	0.199813423	129.0944169	6.47E-30	1.86E-28
ENSMOCG00000017789	ENSMOCT00000023775	NA	Wnt1	NA	15:5956922-5961022	NA	67.76882164	2.698740405	0.235073327	128.9567266	6.93E-30	1.99E-28
ENSMOCG00000000203	ENSMOCT00000000262	NA	Sdha	NA	19:52804933-52833610	NA	11644.42365	-0.641552087	0.056286577	128.858918	7.28E-30	2.08E-28
ENSMOCG00000002135	ENSMOCT00000002864	PD2R_MOUSE	Ptgdr	Prostaglandin_D2_receptor	17:4068469-4075616	GO:0005623;GO:0016021;GO:0016020;GO:0005886;GO:0004956;GO:0001785;GO:0046085;GO:0071799;GO:0006954;GO:0030238;GO:0007204;GO:0030431	21.48580955	3.572731772	0.33398943	128.7255629	7.79E-30	2.22E-28
ENSMOCG00000010288	ENSMOCT00000013210	S35G3_PANPA	Slc35g3	Solute_carrier_family_35_member_G3	7:29010848-29012581	GO:0016021	93.91153259	1.147869527	0.101783246	128.6880522	7.94E-30	2.26E-28
ENSMOCG00000022599	ENSMOCT00000030848	KDM2A_MOUSE	none	Lysine_specific_demethylase_2A	2:64613194-64622901	GO:0000790;GO:0005654;GO:0051864;GO:0045322;GO:0008270;GO:0032922;GO:0006303;GO:0001947;GO:0070544;GO:0001701;GO:0035264;GO:0043066;GO:0010629;GO:0010944;GO:0001843;GO:0060563;GO:0030182;GO:0010628;GO:0033184;GO:0042752	6.604463119	-6.018090874	0.645383399	128.3004386	9.65E-30	2.74E-28
ENSMOCG00000010153	ENSMOCT00000013055	NA	Adam28	NA	17:9823471-9876222	NA	19.90855774	-3.705270506	0.343132089	127.3478641	1.56E-29	4.42E-28
ENSMOCG00000019336	ENSMOCT00000026104	NA	Fbn2	NA	18:44273286-44475834	NA	276.6425935	1.797499479	0.155337961	127.057884	1.80E-29	5.09E-28
ENSMOCG00000019336	ENSMOCT00000026100	NA	Fbn2	NA	18:44273286-44475834	NA	276.6425935	1.797499479	0.155337961	127.057884	1.80E-29	5.09E-28
ENSMOCG00000019528	ENSMOCT00000026360	NA	none	NA	15:28450097-28454228	NA	29.47659357	5.554455356	0.525059168	127.0618134	1.80E-29	5.09E-28
ENSMOCG00000010078	NA	NA	NA	NA	NA	NA	182.084884	-4.412107018	0.339933429	126.8323763	2.02E-29	5.69E-28
ENSMOCG00000018846	ENSMOCT00000025359	FA98C_HUMAN	Fam98c	Protein_FAM98C	LG4:23313223-23317020	GO:0072669	456.4281622	-1.209815445	0.106620741	125.9575507	3.14E-29	8.83E-28
ENSMOCG00000018846	ENSMOCT00000025362	FA98C_HUMAN	Fam98c	Protein_FAM98C	LG4:23313223-23317020	GO:0072669	456.4281622	-1.209815445	0.106620741	125.9575507	3.14E-29	8.83E-28
ENSMOCG00000020890	ENSMOCT00000028337	TPPC2_CANLF	0610009B22Rik	Trafficking_protein_particle_complex_subunit_2	7:47103346-47106987	GO:0005793;GO:0005634;GO:0048471;GO:0030008;GO:0006888	251.0670127	0.970528996	0.086205437	125.863792	3.29E-29	9.23E-28
ENSMOCG00000010124	ENSMOCT00000013023	ST14_BOVIN	Tmprss6	Suppressor_of_tumorigenicity_14_protein_homolog	15:15489076-15514923	GO:0016021;GO:0004252;GO:0030216	44.5192097	1.963461638	0.177297255	125.7241556	3.53E-29	9.88E-28
ENSMOCG00000018536	ENSMOCT00000024876	ZHX1R_HUMAN	none	Zinc_fingers_and_homeoboxes_protein_1,_isoform_2	15:43642785-43689311		3121.581648	0.895024507	0.079219956	125.6326121	3.70E-29	1.03E-27
ENSMOCG00000018536	ENSMOCT00000024881	ZHX1R_HUMAN	none	Zinc_fingers_and_homeoboxes_protein_1,_isoform_2	15:43642785-43689311		3121.581648	0.895024507	0.079219956	125.6326121	3.70E-29	1.03E-27
ENSMOCG00000018536	ENSMOCT00000024878	NA	none	NA	15:43642785-43689311	NA	3121.581648	0.895024507	0.079219956	125.6326121	3.70E-29	1.03E-27
ENSMOCG00000021441	ENSMOCT00000029147	NSE1_RAT	Nsmce1	Non_structural_maintenance_of_chromosomes_element_1_homolog	8:18160026-18185743	GO:0000781;GO:0005634;GO:0030915;GO:0046872;GO:0046983;GO:0061630;GO:0004842;GO:0000724;GO:0035556;GO:2001022;GO:0006301	1038.897939	-0.565306151	0.050400206	125.1917065	4.62E-29	1.29E-27
ENSMOCG00000021441	ENSMOCT00000029153	NSE1_RAT	Nsmce1	Non_structural_maintenance_of_chromosomes_element_1_homolog	8:18160026-18185743	GO:0000781;GO:0005634;GO:0030915;GO:0046872;GO:0046983;GO:0061630;GO:0004842;GO:0000724;GO:0035556;GO:2001022;GO:0006301	1038.897939	-0.565306151	0.050400206	125.1917065	4.62E-29	1.29E-27
ENSMOCG00000005831	ENSMOCT00000007585	PUMP3_ARATH	Slc25a27	Mitochondrial_uncoupling_protein_3	LG2:6805177-6831771	GO:0016021;GO:0005743;GO:0006839;GO:0009409	1724.479689	0.57766004	0.051524559	125.0568384	4.95E-29	1.37E-27
ENSMOCG00000018910	ENSMOCT00000025461	NA	Afp	NA	LG1:43659363-43676221	NA	62.45765865	-2.924968047	0.252309035	124.8929191	5.37E-29	1.49E-27
ENSMOCG00000015880	ENSMOCT00000021000	NA	Lck	NA	10:55064203-55093047	NA	467.378605	0.896352852	0.079813907	124.8460837	5.50E-29	1.52E-27
ENSMOCG00000015880	ENSMOCT00000020998	NA	Lck	NA	10:55064203-55093047	NA	467.378605	0.896352852	0.079813907	124.8460837	5.50E-29	1.52E-27
ENSMOCG00000005944	ENSMOCT00000007728	RS12_PIG	none	40S_ribosomal_protein_S12	17:23817952-23818350	GO:0022627;GO:0005794;GO:0003735;GO:0006412	36.49961374	-1.896175615	0.172325356	124.1701312	7.73E-29	2.13E-27
ENSMOCG00000003487	ENSMOCT00000004673	RL21_PIG	none	60S_ribosomal_protein_L21	2:28148233-28151994	GO:0022625;GO:0005783;GO:0003735;GO:0006412	323.3172959	1.067535459	0.095097153	124.0425331	8.25E-29	2.27E-27
ENSMOCG00000009038	ENSMOCT00000011631	POC5_XENLA	Poc5	Centrosomal_protein_POC5	19:4045503-4078234	GO:0005814;GO:0005737;GO:0007049	1101.645849	0.863046577	0.077038964	123.8783331	8.96E-29	2.46E-27
ENSMOCG00000022115	ENSMOCT00000030107	NA	none	NA	4:15756191-15758065	NA	123.3401616	-2.79248042	0.237342981	123.7704375	9.46E-29	2.59E-27
ENSMOCG00000011182	ENSMOCT00000014351	SPB6_BOVIN	none	Serpin_B6	16:38507197-38518322	GO:0005737;GO:0005615;GO:0004867;GO:0010951	26.34742153	-2.511961953	0.229907726	123.6772315	9.91E-29	2.71E-27
ENSMOCG00000013875	ENSMOCT00000018093	SPCS1_MOUSE	Spcs1	Signal_peptidase_complex_subunit_1	6:65496722-65498544	GO:0030176;GO:0005787;GO:0008233;GO:0043022;GO:0045047;GO:0006465;GO:0019082;GO:0019068	2616.449807	-0.853345567	0.076266489	123.4848139	1.09E-28	2.98E-27
ENSMOCG00000007236	ENSMOCT00000009373	NA	Vipas39	NA	1:25068703-25092494	NA	1686.494122	0.415517835	0.037368707	123.4142217	1.13E-28	3.08E-27
ENSMOCG00000007236	ENSMOCT00000009379	NA	Vipas39	NA	1:25068703-25092494	NA	1686.494122	0.415517835	0.037368707	123.4142217	1.13E-28	3.08E-27
ENSMOCG00000023031	ENSMOCT00000031509	GEMI2_RAT	Gemin2	Gem_associated_protein_2	1:54812329-54827027	GO:0005737;GO:0005829;GO:0097504;GO:0005730;GO:0005634;GO:0032797;GO:0034719;GO:0005681;GO:0000245;GO:0000387	857.101376	0.669744163	0.060105639	123.3905577	1.15E-28	3.11E-27
ENSMOCG00000021925	ENSMOCT00000029850	RSAD1_DANRE	Rsad1	Radical_S_adenosyl_methionine_domain_containing_protein_1,_mitochondrial	7:70487066-70493654	GO:0005739;GO:0051539;GO:0004109;GO:0046872;GO:0006779	337.3473754	1.794612312	0.157447166	123.1813289	1.27E-28	3.45E-27
ENSMOCG00000002840	ENSMOCT00000003807	FGF22_MOUSE	Fgf22	Fibroblast_growth_factor_22	LG1:4030358-4032877	GO:0009986;GO:0005794;GO:0005730;GO:0005104;GO:0008083;GO:0008543	174.4011639	1.60655337	0.141553093	123.1224821	1.31E-28	3.55E-27
ENSMOCG00000016514	ENSMOCT00000021936	NA	none	NA	21:38563190-38583687	NA	39.68467587	-3.94900234	0.343198561	123.1012103	1.33E-28	3.58E-27
ENSMOCG00000004604	ENSMOCT00000006026	MUP4_MOUSE	none	Major_urinary_protein_4	10:8624207-8629829	GO:0005829;GO:0005615;GO:0005634;GO:0005009;GO:0005550;GO:0036094;GO:0009060;GO:0071396;GO:0006112;GO:0042593;GO:0031649;GO:0045475;GO:0070584;GO:0045721;GO:0061179;GO:0051055;GO:0010888;GO:0045892;GO:0010628;GO:0010907;GO:0045834;GO:0051897	63.62910984	3.646512625	0.311529143	123.0318556	1.37E-28	3.70E-27
ENSMOCG00000020616	ENSMOCT00000027949	PPIP2_MOUSE	Pstpip1	Proline_serine_threonine_phosphatase_interacting_protein_2	5:50230896-50274114	GO:0005737;GO:0005856;GO:0005829;GO:0016020;GO:0005886;GO:0003779;GO:0008092;GO:0016477;GO:0007010	75.64180207	2.999835806	0.259189346	122.9922255	1.40E-28	3.77E-27
ENSMOCG00000020616	ENSMOCT00000027945	PPIP2_HUMAN	Pstpip1	Proline_serine_threonine_phosphatase_interacting_protein_2	5:50230896-50274114	GO:0005737;GO:0005856;GO:0005829;GO:0005886;GO:0003779;GO:0008092;GO:0016477;GO:0007010	75.64180207	2.999835806	0.259189346	122.9922255	1.40E-28	3.77E-27
ENSMOCG00000021293	ENSMOCT00000028927	NONO_PONAB	none	Non_POU_domain_containing_octamer_binding_protein	X:12965444-12966822	GO:0016607;GO:0005730;GO:0005634;GO:0070888;GO:0003723;GO:0007623;GO:0006310;GO:0006281;GO:0045087;GO:0006397;GO:0045892;GO:0042752;GO:0008380	29.09344613	-2.106831398	0.193483837	122.9363287	1.44E-28	3.87E-27
ENSMOCG00000002922	ENSMOCT00000003926	NA	none	NA	6:83574466-83592221	NA	335.6942806	1.924254199	0.16700524	122.8167205	1.53E-28	4.10E-27
ENSMOCG00000019363	ENSMOCT00000026112	NA	Qars	NA	5:81444475-81451678	NA	2559.17874	-0.539921046	0.048606335	122.6988183	1.62E-28	4.34E-27
ENSMOCG00000002420	NA	NA	NA	NA	NA	NA	29.39726188	4.45594907	0.408055789	122.5328324	1.76E-28	4.71E-27
ENSMOCG00000004079	ENSMOCT00000005402	PRDX6_BOVIN	none	Peroxiredoxin_6	10:27918475-27919148	GO:0005623;GO:0005737;GO:0005829;GO:0005764;GO:0005739;GO:0004601;GO:0051920;GO:0004623;GO:0102567;GO:0102568;GO:0045454;GO:0016042;GO:0000302	314.2690707	-1.312800446	0.117045195	122.418053	1.87E-28	4.98E-27
ENSMOCG00000022937	ENSMOCT00000031364	NA	none	NA	7:5909529-5923768		653.64517	1.132777782	0.101232671	122.2540536	2.03E-28	5.40E-27
ENSMOCG00000010884	ENSMOCT00000013964	SH3G1_CHICK	Sh3gl3	Endophilin_A2	22:12401983-12499038	GO:0030054;GO:0042995;GO:0031901;GO:0002102;GO:0008289;GO:0006897	3554.621113	0.606369194	0.054638992	121.9739582	2.34E-28	6.20E-27
ENSMOCG00000010884	ENSMOCT00000013966	SH3G3_MOUSE	Sh3gl3	Endophilin_A3	22:12401983-12499038	GO:0001669;GO:0005737;GO:0005769;GO:0031901;GO:0098978;GO:0099092;GO:0098845;GO:0098793;GO:0045202;GO:0042802;GO:0008289;GO:0008022;GO:1900186;GO:0045666;GO:2000369;GO:0016191	3554.621113	0.606369194	0.054638992	121.9739582	2.34E-28	6.20E-27
ENSMOCG00000022075	ENSMOCT00000030057	UBTD2_MOUSE	none	Ubiquitin_domain_containing_protein_2	7:53869863-53930404	GO:0005737	437.189329	-0.876326836	0.079057966	121.7628808	2.60E-28	6.88E-27
ENSMOCG00000000184	ENSMOCT00000000235	ARPC5_RAT	none	Actin_related_protein_2/3_complex_subunit_5	22:32776869-32777473	GO:0005885;GO:0005737;GO:0005768;GO:0030426;GO:0030027;GO:0043005;GO:0005634;GO:0035861;GO:0051015;GO:0005200;GO:0051639;GO:0034314;GO:0016477;GO:0097581;GO:0030011;GO:0061842;GO:0021769;GO:0014909	6.014576395	-6.142716703	0.65232096	121.5712519	2.87E-28	7.56E-27
ENSMOCG00000014377	ENSMOCT00000018832	XNIF_XENLA	none	Low_molecular_weight_neuronal_intermediate_filament	6:76701523-76702981	GO:0005882;GO:0005198	63.71341047	-1.48232279	0.134916793	121.4314449	3.07E-28	8.10E-27
ENSMOCG00000018926	ENSMOCT00000025485	NA	Ccdc175	NA	1:9315723-9367330	NA	47.61497686	4.187954001	0.363185992	121.3967566	3.13E-28	8.23E-27
ENSMOCG00000006712	ENSMOCT00000008707	BCLF1_HUMAN	none	Bcl_2_associated_transcription_factor_1	1:49374935-49377800	GO:0005737;GO:0016607;GO:0005654;GO:0005634;GO:0003677;GO:0003723;GO:0006915;GO:1990830;GO:0045892;GO:0043065;GO:2000144;GO:2001244;GO:2001022;GO:0043620	40.96442518	-1.927101051	0.176187492	121.1088886	3.62E-28	9.49E-27
ENSMOCG00000004128	ENSMOCT00000005471	TRM3_YEAST	Tarbp1	tRNA_(guanosine(18)_2'_O)_methyltransferase	4:34068584-34119059	GO:0005737;GO:0003723;GO:0016423;GO:0009020;GO:0030488	1768.070727	0.998529778	0.089927253	120.914974	3.99E-28	1.04E-26
ENSMOCG00000000872	ENSMOCT00000001170	JMY_XENTR	Whamm	Junction_mediating_and__regulatory_protein	22:11886088-11912324	GO:0031252;GO:0005737;GO:0005856;GO:0005634;GO:0003779;GO:0071933;GO:0003713;GO:0070060;GO:0070358;GO:0034314;GO:0007050;GO:0006281;GO:0072332;GO:0043065;GO:0051091;GO:0006357	762.3297812	1.011355849	0.091207682	120.7866242	4.26E-28	1.11E-26
ENSMOCG00000001794	ENSMOCT00000002418	RL36A_RAT	none	60S_ribosomal_protein_L36a	15:21739317-21739637	GO:0022625;GO:0005783;GO:0005634;GO:0005886;GO:0003735;GO:0010033;GO:0032526;GO:0006412	571.3811918	-1.446254094	0.12946006	120.2850186	5.48E-28	1.43E-26
ENSMOCG00000017929	ENSMOCT00000023990	KCNKD_HUMAN	Kcnk12	Potassium_channel_subfamily_K_member_13	16:10904645-10959972	GO:0005887;GO:0005886;GO:0022841;GO:0005244;GO:0071805;GO:0034765;GO:0030322	451.5534865	2.706290086	0.231613865	120.2219186	5.66E-28	1.47E-26
ENSMOCG00000014499	ENSMOCT00000019010	CC85C_MOUSE	none	Coiled_coil_domain_containing_protein_85C	1:43572414-43576054	GO:0005912;GO:0043296;GO:0005923;GO:0021987	974.8115871	0.949688778	0.085995388	120.0894518	6.05E-28	1.57E-26
ENSMOCG00000010210	ENSMOCT00000013114	ICP55_ARATH	Xpnpep3	Intermediate_cleaving_peptidase_55,_mitochondrial	15:12470825-12521272	GO:0005739;GO:0005634;GO:0004177;GO:0030145;GO:0008237;GO:0008233;GO:0050821;GO:0006508	901.5085631	0.674178926	0.06133334	120.0410888	6.20E-28	1.61E-26
ENSMOCG00000010210	ENSMOCT00000013110	ICP55_ARATH	Xpnpep3	Intermediate_cleaving_peptidase_55,_mitochondrial	15:12470825-12521272	GO:0005739;GO:0005634;GO:0004177;GO:0030145;GO:0008237;GO:0008233;GO:0050821;GO:0006508	901.5085631	0.674178926	0.06133334	120.0410888	6.20E-28	1.61E-26
ENSMOCG00000006367	ENSMOCT00000008272	OVOL3_MOUSE	Ovol3	Putative_transcription_factor_ovo_like_protein_3	LG4:22357402-22360129	GO:0005634;GO:0001228;GO:0001227;GO:0046872;GO:0043565;GO:0009913;GO:0045892	43.47637626	1.625809874	0.15128083	119.6392726	7.59E-28	1.96E-26
ENSMOCG00000021698	ENSMOCT00000029534	SNP47_DANRE	Snap47	Synaptosomal_associated_protein_47	7:39176543-39223267	GO:0005886;GO:0098793;GO:0031201;GO:0005484;GO:0019905;GO:0006887;GO:0031629;GO:0016082;GO:0006906	1418.504774	-0.900411937	0.081806528	119.3153821	8.93E-28	2.31E-26
ENSMOCG00000021698	ENSMOCT00000029529	SNP47_BOVIN	Snap47	Synaptosomal_associated_protein_47	7:39176543-39223267	GO:0012505;GO:0048471;GO:0005886;GO:0098793;GO:0031201;GO:0005484;GO:0019905;GO:0006887;GO:0031629;GO:0016082;GO:0006906	1418.504774	-0.900411937	0.081806528	119.3153821	8.93E-28	2.31E-26
ENSMOCG00000021698	ENSMOCT00000029527	SNP47_DANRE	Snap47	Synaptosomal_associated_protein_47	7:39176543-39223267	GO:0005886;GO:0098793;GO:0031201;GO:0005484;GO:0019905;GO:0006887;GO:0031629;GO:0016082;GO:0006906	1418.504774	-0.900411937	0.081806528	119.3153821	8.93E-28	2.31E-26
ENSMOCG00000010739	ENSMOCT00000013787	RIPR3_DANRE	Ripor3	RIPOR_family_member_3	LG8:10480768-10547464		150.3843639	1.907841387	0.171824216	119.0072816	1.04E-27	2.69E-26
ENSMOCG00000010739	ENSMOCT00000013791	RIPR3_DANRE	Ripor3	RIPOR_family_member_3	LG8:10480768-10547464		150.3843639	1.907841387	0.171824216	119.0072816	1.04E-27	2.69E-26
ENSMOCG00000004826	ENSMOCT00000006360	TRI47_MOUSE	Fbxw10	E3_ubiquitin_protein_ligase_TRIM47	7:35743823-35808257	GO:0005829;GO:0005634;GO:0004842;GO:0008270;GO:0016567	470.8021363	1.609885338	0.144581683	118.8358771	1.14E-27	2.92E-26
ENSMOCG00000004826	ENSMOCT00000006336	POF1_SCHPO	Fbxw10	F_box/WD_repeat_containing_protein_pof1	7:35743823-35808257	GO:0030126;GO:0005634;GO:0019005;GO:0030674;GO:0006888;GO:0006891;GO:0006886;GO:0006890;GO:0031146	470.8021363	1.609885338	0.144581683	118.8358771	1.14E-27	2.92E-26
ENSMOCG00000004826	ENSMOCT00000006352	TR16L_HUMAN	Fbxw10	Tripartite_motif_containing_protein_16_like_protein	7:35743823-35808257	GO:0005829;GO:0005886	470.8021363	1.609885338	0.144581683	118.8358771	1.14E-27	2.92E-26
ENSMOCG00000016623	ENSMOCT00000022089	PHF7_MOUSE	Phf7	PHD_finger_protein_7	6:65231508-65242831	GO:0005829;GO:0005794;GO:0016607;GO:0005654;GO:0005886;GO:0046872	105.7815609	-1.425435525	0.13005882	118.6585055	1.24E-27	3.19E-26
ENSMOCG00000016623	ENSMOCT00000022091	PHF7_MOUSE	Phf7	PHD_finger_protein_7	6:65231508-65242831	GO:0005829;GO:0005794;GO:0016607;GO:0005654;GO:0005886;GO:0046872	105.7815609	-1.425435525	0.13005882	118.6585055	1.24E-27	3.19E-26
ENSMOCG00000021349	ENSMOCT00000029005	STON2_RAT	Ston1	Stonin_2	16:11781600-11824741	GO:0030054;GO:0030136;GO:0005829;GO:0016020;GO:0043005;GO:0005730;GO:0098793;GO:0008021;GO:0002244;GO:0030100;GO:0048488	313.165443	1.685203716	0.149565038	118.4635887	1.37E-27	3.51E-26
ENSMOCG00000003178	ENSMOCT00000004281	PIGL_RAT	Pigl	N_acetylglucosaminyl_phosphatidylinositol_de_N_acetylase	7:36085175-36149148	GO:0005783;GO:0005789;GO:0016021;GO:0000225;GO:0006506	488.3626234	1.048411519	0.095442647	118.4068712	1.41E-27	3.61E-26
ENSMOCG00000012077	ENSMOCT00000015514	NRA4_CAEEL	none	Nicotinic_receptor_associated_protein_4	6:35948335-35953126	GO:0005783;GO:0005789;GO:0016021;GO:0065003	1453.185062	-0.696333546	0.063892818	117.8101803	1.91E-27	4.86E-26
ENSMOCG00000012077	ENSMOCT00000015519	NRA4_CAEEL	none	Nicotinic_receptor_associated_protein_4	6:35948335-35953126	GO:0005783;GO:0005789;GO:0016021;GO:0065003	1453.185062	-0.696333546	0.063892818	117.8101803	1.91E-27	4.86E-26
ENSMOCG00000009340	ENSMOCT00000011996	TM10A_MOUSE	none	tRNA_methyltransferase_10_homolog_A	2:90810172-90811020	GO:0015629;GO:0005829;GO:0005739;GO:0005730;GO:0005654;GO:0005634;GO:0052905;GO:0009019;GO:0000049;GO:0010960;GO:0090646;GO:0030488	6.62526589	-5.479901363	0.640618197	117.6906834	2.03E-27	5.16E-26
ENSMOCG00000018053	ENSMOCT00000024176	SPEF1_XENLA	Spef1l	Sperm_flagellar_protein_1	8:32900472-32905500	GO:0005930;GO:0008017;GO:0016477;GO:0007026	31.31426992	-2.554708906	0.235779934	117.5312111	2.20E-27	5.58E-26
ENSMOCG00000018053	ENSMOCT00000024174	SPEF1_XENLA	Spef1l	Sperm_flagellar_protein_1	8:32900472-32905500	GO:0005930;GO:0008017;GO:0016477;GO:0007026	31.31426992	-2.554708906	0.235779934	117.5312111	2.20E-27	5.58E-26
ENSMOCG00000018053	ENSMOCT00000024177	SPEF1_XENLA	Spef1l	Sperm_flagellar_protein_1	8:32900472-32905500	GO:0005930;GO:0008017;GO:0016477;GO:0007026	31.31426992	-2.554708906	0.235779934	117.5312111	2.20E-27	5.58E-26
ENSMOCG00000013810	ENSMOCT00000018010	NA	Lrif1	NA	21:11939583-12003402	NA	428.8588097	-1.00712862	0.092086456	117.4901652	2.24E-27	5.68E-26
ENSMOCG00000013810	ENSMOCT00000018007	LRIF1_RAT	Lrif1	Ligand_dependent_nuclear_receptor_interacting_factor_1	21:11939583-12003402	GO:0001740;GO:0016363;GO:0042974;GO:0009048;GO:0006355	428.8588097	-1.00712862	0.092086456	117.4901652	2.24E-27	5.68E-26
ENSMOCG00000015490	ENSMOCT00000020454	NA	Ddx11	NA	LG4:23407152-23431602	NA	187.1075045	1.501174664	0.137129036	116.7940648	3.18E-27	8.06E-26
ENSMOCG00000015490	ENSMOCT00000020448	NA	Ddx11	NA	LG4:23407152-23431602	NA	187.1075045	1.501174664	0.137129036	116.7940648	3.18E-27	8.06E-26
ENSMOCG00000015490	ENSMOCT00000020462	NA	Ddx11	NA	LG4:23407152-23431602	NA	187.1075045	1.501174664	0.137129036	116.7940648	3.18E-27	8.06E-26
ENSMOCG00000011057	ENSMOCT00000014189	PGFS1_BOVIN	none	Prostaglandin_F_synthase_1	16:29509028-29527348	GO:0005829;GO:0008106;GO:0004032;GO:0047023;GO:0032052;GO:0047086;GO:0016491;GO:0036131;GO:0047017;GO:0016229;GO:0008207;GO:0044597;GO:0044598;GO:0042448;GO:0001516;GO:0006693;GO:0008202	169.574876	-1.51612948	0.138284255	116.7519889	3.25E-27	8.21E-26
ENSMOCG00000013375	ENSMOCT00000017408	ARL9_HUMAN	Arl9	ADP_ribosylation_factor_like_protein_9	LG1:32765132-32773256	GO:0005525	17.6579399	4.535807547	0.465084514	116.5916866	3.53E-27	8.89E-26
ENSMOCG00000002298	ENSMOCT00000003072	SBSN_MOUSE	none	Suprabasin	LG4:21823020-21827436	GO:0005737;GO:0005576	105.3082577	2.256913914	0.20212148	116.5671369	3.57E-27	8.98E-26
ENSMOCG00000013781	ENSMOCT00000017973	RGMA_MOUSE	none	Repulsive_guidance_molecule_A	21:4578814-4581792	GO:0031225;GO:0009986;GO:0005783;GO:0043005;GO:0005886;GO:0015026;GO:0005102;GO:1990459;GO:0030509;GO:0048681;GO:0048671;GO:0010977;GO:1900121;GO:0001843;GO:0031175;GO:0043547;GO:0051044;GO:0010976;GO:0001934;GO:0045944;GO:0030510	8.351333935	4.507390805	0.555279513	116.5168751	3.66E-27	9.19E-26
ENSMOCG00000016033	ENSMOCT00000021217	KMT5A_HUMAN	none	N_lysine_methyltransferase_KMT5A	X:6621836-6623028	GO:0005694;GO:0005829;GO:0005654;GO:0042799;GO:0018024;GO:0016278;GO:0002039;GO:0016279;GO:0003714;GO:0007049;GO:0051301;GO:0000122;GO:0045892;GO:0018026;GO:0043516;GO:1901796	16.43111727	-2.924929886	0.286358835	116.4399717	3.81E-27	9.53E-26
ENSMOCG00000021960	ENSMOCT00000029898	BTF3_MOUSE	none	Transcription_factor_BTF3	7:38796684-38797156	GO:0005829;GO:0005854;GO:0005634;GO:0042788;GO:0001701;GO:0015031	50.27949914	-4.379144808	0.372234778	116.3615462	3.96E-27	9.90E-26
ENSMOCG00000010468	ENSMOCT00000013437	PSA2_HUMAN	none	Proteasome_subunit_alpha_type_2	19:10261652-10262470	GO:0005737;GO:0005829;GO:0070062;GO:0005576;GO:1904813;GO:0005654;GO:0005634;GO:0000932;GO:0000502;GO:0005839;GO:0019773;GO:0034774;GO:0004175;GO:0004298;GO:0031145;GO:0002479;GO:0038095;GO:0070498;GO:0000165;GO:0090090;GO:0010972;GO:0043312;GO:0038061;GO:0090263;GO:0043687;GO:0010498;GO:0010499;GO:0043161;GO:0016579;GO:0000209;GO:0006521;GO:1902036;GO:1901990;GO:0043488;GO:0061418;GO:0009615;GO:…	337.6580937	-1.294725013	0.118590731	116.1171984	4.48E-27	1.12E-25
ENSMOCG00000012252	ENSMOCT00000015749	NA	Lmbr1l	NA	15:5826405-5841596	NA	420.9752841	0.829083034	0.076668147	116.0654089	4.60E-27	1.14E-25
ENSMOCG00000022566	ENSMOCT00000030802	IRF7_HUMAN	Irf7	Interferon_regulatory_factor_7	8:33974194-33976606	GO:0005737;GO:0005829;GO:0010008;GO:0000790;GO:0005654;GO:0005634;GO:0003677;GO:0000981;GO:0000978;GO:0006974;GO:0051607;GO:0019043;GO:0002376;GO:0016064;GO:0045087;GO:0032607;GO:0032608;GO:0060333;GO:0039530;GO:2000110;GO:0000122;GO:0032727;GO:0032728;GO:0045944;GO:0045893;GO:0032481;GO:0060340;GO:0002819;GO:0050776;GO:0045655;GO:0034124;GO:0034127;GO:0032479;GO:0009615;GO:0006366;GO:0035666;GO:…	96.76766397	-1.994033806	0.180954721	116.0409963	4.66E-27	1.16E-25
ENSMOCG00000022566	ENSMOCT00000030804	IRF7_HUMAN	Irf7	Interferon_regulatory_factor_7	8:33974194-33976606	GO:0005737;GO:0005829;GO:0010008;GO:0000790;GO:0005654;GO:0005634;GO:0003677;GO:0000981;GO:0000978;GO:0006974;GO:0051607;GO:0019043;GO:0002376;GO:0016064;GO:0045087;GO:0032607;GO:0032608;GO:0060333;GO:0039530;GO:2000110;GO:0000122;GO:0032727;GO:0032728;GO:0045944;GO:0045893;GO:0032481;GO:0060340;GO:0002819;GO:0050776;GO:0045655;GO:0034124;GO:0034127;GO:0032479;GO:0009615;GO:0006366;GO:0035666;GO:…	96.76766397	-1.994033806	0.180954721	116.0409963	4.66E-27	1.16E-25
ENSMOCG00000015240	ENSMOCT00000020070	TPGS2_RAT	Tpgs2	Tubulin_polyglutamylase_complex_subunit_2	18:2214548-2271626	GO:0005737;GO:0005874;GO:0018095	2788.014146	0.755112223	0.069723244	115.8761437	5.06E-27	1.25E-25
ENSMOCG00000015240	ENSMOCT00000020068	TPGS2_RAT	Tpgs2	Tubulin_polyglutamylase_complex_subunit_2	18:2214548-2271626	GO:0005737;GO:0005874;GO:0018095	2788.014146	0.755112223	0.069723244	115.8761437	5.06E-27	1.25E-25
ENSMOCG00000000344	ENSMOCT00000000448	F184B_HUMAN	none	Protein_FAM184B	LG9:31913465-31972836		412.2228315	-0.968263658	0.089346082	115.8399413	5.15E-27	1.28E-25
ENSMOCG00000012054	ENSMOCT00000015485	MFS4B_HUMAN	none	Sodium_dependent_glucose_transporter_1	LG9:25720274-25744406	GO:0016324;GO:0016021;GO:0005355;GO:0015293;GO:0006814	77.43952397	-1.833218709	0.167920545	115.76622	5.35E-27	1.32E-25
ENSMOCG00000010330	ENSMOCT00000013269	PA21B_RAT	Pla2g1b	Phospholipase_A2	2:5375861-5381489	GO:0009986;GO:0005576;GO:0005615;GO:0030141;GO:0005509;GO:0047498;GO:0004623;GO:0102567;GO:0102568;GO:0005102;GO:0019731;GO:0061844;GO:0050482;GO:0032869;GO:0050830;GO:0006633;GO:0002227;GO:0016042;GO:0046470;GO:0006644;GO:0008284;GO:0048146;GO:0046324	23.73137483	4.634400795	0.449289893	115.2839831	6.82E-27	1.68E-25
ENSMOCG00000008953	ENSMOCT00000011505	ZN688_HUMAN	Zfp688	Zinc_finger_protein_688	8:20203351-20206413	GO:0005634;GO:0003700;GO:0046872;GO:0043565	247.4965481	-1.140773638	0.105454069	115.154793	7.28E-27	1.79E-25
ENSMOCG00000001487	ENSMOCT00000002005	VDAC1_RAT	none	Voltage_dependent_anion_selective_channel_protein_1	X:12339434-12341254	GO:0016020;GO:0045121;GO:0042645;GO:0005741;GO:0005757;GO:0005739;GO:0005886;GO:0032991;GO:0008021;GO:0005253;GO:0005262;GO:0042802;GO:0044325;GO:0000166;GO:0015288;GO:0019901;GO:0044877;GO:0008308;GO:0006820;GO:0006915;GO:0001662;GO:0007268;GO:0030855;GO:0007612;GO:0006851;GO:2000378;GO:0007270;GO:1903146	68.4184111	3.30985471	0.292433634	114.7224293	9.05E-27	2.22E-25
ENSMOCG00000006366	NA	NA	NA	NA	NA	NA	25.61081352	2.336476789	0.225302296	114.5472125	9.89E-27	2.42E-25
ENSMOCG00000020780	ENSMOCT00000028176	BUD13_CHICK	Bud13	BUD13_homolog	5:40258164-40276691	GO:0005634;GO:0070274;GO:0071005;GO:0005684;GO:0000398	489.8478829	0.927036241	0.086067629	114.350245	1.09E-26	2.67E-25
ENSMOCG00000007249	ENSMOCT00000009390	NA	Copb1	NA	8:5938086-5978667	NA	4284.550615	-0.85518316	0.079383152	114.3413973	1.10E-26	2.68E-25
ENSMOCG00000020770	ENSMOCT00000028161	PLPL2_MOUSE	Pnpla3	Patatin_like_phospholipase_domain_containing_protein_2	15:26920067-26939167	GO:0005737;GO:0005829;GO:0016021;GO:0005811;GO:0016020;GO:0005654;GO:0005886;GO:0004806;GO:0044242;GO:0034389;GO:0055088;GO:0019915;GO:0010891;GO:0010898;GO:0019433	252.2774151	1.555123944	0.142875479	114.3058319	1.12E-26	2.72E-25
ENSMOCG00000020770	ENSMOCT00000028163	PLPL2_HUMAN	Pnpla3	Patatin_like_phospholipase_domain_containing_protein_2	15:26920067-26939167	GO:0005737;GO:0005829;GO:0005788;GO:0005789;GO:0016021;GO:0005811;GO:0016020;GO:0005654;GO:0005886;GO:0004806;GO:0036155;GO:0044267;GO:0034389;GO:0055088;GO:0019915;GO:0010891;GO:0010898;GO:0043687;GO:0019433	252.2774151	1.555123944	0.142875479	114.3058319	1.12E-26	2.72E-25
ENSMOCG00000016697	ENSMOCT00000022186	RN3P2_HUMAN	Rrn3	Putative_RRN3_like_protein_RRN3P2	7:52847860-52891609	GO:0001042;GO:0001181;GO:0006361	3604.094502	0.539747743	0.050362627	114.2275968	1.16E-26	2.83E-25
ENSMOCG00000001860	ENSMOCT00000002503	FCF1_MOUSE	none	rRNA_processing_protein_FCF1_homolog	1:22795408-22807735	GO:0005730;GO:0032040;GO:0000480;GO:0000447	218.5993869	0.715724203	0.067145326	114.1752889	1.19E-26	2.90E-25
ENSMOCG00000001860	ENSMOCT00000002509	FCF1_MOUSE	none	rRNA_processing_protein_FCF1_homolog	1:22795408-22807735	GO:0005730;GO:0032040;GO:0000480;GO:0000447	218.5993869	0.715724203	0.067145326	114.1752889	1.19E-26	2.90E-25
ENSMOCG00000020136	ENSMOCT00000027271	RTRAF_MOUSE	none	RNA_transcription,_translation_and_transport_factor_protein	2:85750779-85751636	GO:0005813;GO:0005737;GO:0005829;GO:0072686;GO:0005654;GO:0005634;GO:0048471;GO:0072669;GO:0042802;GO:0003723;GO:0000993;GO:0006469;GO:0045944;GO:0006388	7.758205547	-5.525186477	0.655022671	114.0690034	1.26E-26	3.05E-25
ENSMOCG00000020136	ENSMOCT00000027269	RTRAF_PONAB	none	RNA_transcription,_translation_and_transport_factor_protein	2:85750779-85751636	GO:0005813;GO:0005737;GO:0005829;GO:0072686;GO:0005654;GO:0005634;GO:0048471;GO:0072669;GO:0042802;GO:0003723;GO:0000993;GO:0006469;GO:0045944;GO:0006388	7.758205547	-5.525186477	0.655022671	114.0690034	1.26E-26	3.05E-25
ENSMOCG00000014830	ENSMOCT00000019492	PUF12_CAEEL	none	Pumilio_domain_containing_protein_12	17:5251394-5253338	GO:0005730;GO:0003729;GO:0006417	29.3269968	-3.151574388	0.292791235	114.0167536	1.29E-26	3.12E-25
ENSMOCG00000020256	ENSMOCT00000027439	FOXN4_XENLA	Foxn4	Forkhead_box_protein_N4	2:4026892-4044103	GO:0005634;GO:0003682;GO:0000987;GO:0003700;GO:0043565;GO:0035881;GO:0036302;GO:0001947;GO:0045893;GO:0008016;GO:0006355;GO:0010842;GO:0060579	15.20358011	-4.56705419	0.470907911	113.8701591	1.39E-26	3.36E-25
ENSMOCG00000019424	ENSMOCT00000026278	STAB1_MOUSE	Stab1	Stabilin_1	6:65322917-65347250	GO:0005737;GO:0005887;GO:0005509;GO:0005540;GO:0030169;GO:0005041;GO:0005044;GO:0007155;GO:0007267;GO:0042742;GO:0006954;GO:0016525	811.9779979	1.290224478	0.119513807	113.1769404	1.97E-26	4.75E-25
ENSMOCG00000019424	ENSMOCT00000026277	NA	Stab1	NA	6:65322917-65347250	NA	811.9779979	1.290224478	0.119513807	113.1769404	1.97E-26	4.75E-25
ENSMOCG00000019424	ENSMOCT00000026270	NA	Stab1	NA	6:65322917-65347250	NA	811.9779979	1.290224478	0.119513807	113.1769404	1.97E-26	4.75E-25
ENSMOCG00000013725	ENSMOCT00000017897	MFNG_HUMAN	Mfng	Beta_1,3_N_acetylglucosaminyltransferase_manic_fringe	15:15193065-15209672	GO:0005615;GO:0030173;GO:0008375;GO:0046872;GO:0033829;GO:0001825;GO:0002315;GO:0007389;GO:0045747;GO:0032092;GO:0036066;GO:0008593	277.7811458	1.317832769	0.122182509	112.90922	2.26E-26	5.43E-25
ENSMOCG00000014826	ENSMOCT00000019489	ERI2_XENLA	Eri2	ERI1_exoribonuclease_2	8:15817277-15824120	GO:0004527;GO:0003676;GO:0008270	361.0219866	-1.187040841	0.110314518	112.8982836	2.27E-26	5.45E-25
ENSMOCG00000014135	ENSMOCT00000018495	PTN22_HUMAN	Ptpn12	Tyrosine_protein_phosphatase_non_receptor_type_22	26:13025994-13089922	GO:0005737;GO:0009898;GO:0005829;GO:0005634;GO:0048471;GO:0019900;GO:0016791;GO:0004725;GO:0017124;GO:0031625;GO:0006914;GO:0071225;GO:0031663;GO:0010507;GO:0010629;GO:1900165;GO:2000483;GO:0043508;GO:0070433;GO:1903753;GO:0050868;GO:0050860;GO:0032720;GO:0035335;GO:0035644;GO:2000566;GO:0002230;GO:0070374;GO:0010628;GO:0071663;GO:1902741;GO:0035549;GO:1902715;GO:1902523;GO:0034141;GO:0034145;GO:…	2137.093143	0.66336154	0.062216433	112.8302814	2.35E-26	5.63E-25
ENSMOCG00000016364	ENSMOCT00000021722	NXF1_MOUSE	Nxf2	Nuclear_RNA_export_factor_1	X:38835837-38859506	GO:0005737;GO:0010494;GO:0042405;GO:0005643;GO:0016607;GO:0005654;GO:0005634;GO:0000346;GO:0003729;GO:0003723;GO:0006406;GO:0016973;GO:0006405	310.5610698	2.256650094	0.203253351	112.7920163	2.40E-26	5.73E-25
ENSMOCG00000008918	ENSMOCT00000011461	RL18A_RAT	none	60S_ribosomal_protein_L18a	2:62932034-62932564	GO:0022625;GO:0042788;GO:0014069;GO:0005840;GO:0045202;GO:0003735;GO:0002181;GO:0097327	123.2540964	-1.485712445	0.138514483	112.5797216	2.67E-26	6.37E-25
ENSMOCG00000010532	ENSMOCT00000013515	SRP19_MOUSE	none	Signal_recognition_particle_19_kDa_protein	2:968979-969696	GO:0005730;GO:0048500;GO:0005786;GO:0008312;GO:0042493;GO:0006617	17.00420275	-3.249147981	0.320786614	112.3521395	2.99E-26	7.13E-25
ENSMOCG00000019243	ENSMOCT00000025946	NPRL3_DROME	Nprl3	GATOR_complex_protein_NPRL3	7:1599545-1641155	GO:0044754;GO:0005737;GO:1990130;GO:0061700;GO:0005764;GO:0005634;GO:0035859;GO:0051301;GO:0034198;GO:0007293;GO:0051321;GO:0045792;GO:1904766;GO:0032007;GO:1904262;GO:0048477;GO:0016239;GO:0010898;GO:2000785;GO:0038202	1839.13165	0.918477049	0.086034803	112.1919605	3.24E-26	7.71E-25
ENSMOCG00000019243	ENSMOCT00000025944	NPRL3_DROME	Nprl3	GATOR_complex_protein_NPRL3	7:1599545-1641155	GO:0044754;GO:0005737;GO:1990130;GO:0061700;GO:0005764;GO:0005634;GO:0035859;GO:0051301;GO:0034198;GO:0007293;GO:0051321;GO:0045792;GO:1904766;GO:0032007;GO:1904262;GO:0048477;GO:0016239;GO:0010898;GO:2000785;GO:0038202	1839.13165	0.918477049	0.086034803	112.1919605	3.24E-26	7.71E-25
ENSMOCG00000019056	ENSMOCT00000025673	NA	Drc7	NA	4:14133317-14156657	NA	287.9495767	2.341581197	0.210382408	112.0912444	3.41E-26	8.10E-25
ENSMOCG00000019104	ENSMOCT00000025755	NA	C2cd3	NA	22:98027-189449	NA	2633.1121	0.47082365	0.044478678	111.6300014	4.31E-26	1.02E-24
ENSMOCG00000019104	ENSMOCT00000025758	NA	C2cd3	NA	22:98027-189449	NA	2633.1121	0.47082365	0.044478678	111.6300014	4.31E-26	1.02E-24
ENSMOCG00000019104	ENSMOCT00000025756	NA	C2cd3	NA	22:98027-189449	NA	2633.1121	0.47082365	0.044478678	111.6300014	4.31E-26	1.02E-24
ENSMOCG00000015474	ENSMOCT00000020416	ZMY11_MOUSE	none	Zinc_finger_MYND_domain_containing_protein_11	LG8:12637029-12728829	GO:0005694;GO:0005654;GO:0005634;GO:0003690;GO:0042393;GO:0035064;GO:0003714;GO:0008270;GO:0006325;GO:0051607;GO:2001237;GO:0043124;GO:0046329;GO:0034243	4404.29622	0.828769001	0.077968782	111.5070679	4.58E-26	1.08E-24
ENSMOCG00000015474	ENSMOCT00000020426	ZMY11_HUMAN	none	Zinc_finger_MYND_domain_containing_protein_11	LG8:12637029-12728829	GO:0005694;GO:0005654;GO:0005634;GO:0003690;GO:0035064;GO:0003714;GO:0008270;GO:0007049;GO:0006325;GO:0051607;GO:2001237;GO:0043124;GO:0046329;GO:0045892;GO:0034243;GO:0016032	4404.29622	0.828769001	0.077968782	111.5070679	4.58E-26	1.08E-24
ENSMOCG00000009478	ENSMOCT00000012173	SC11C_MOUSE	Sec11c	Signal_peptidase_complex_catalytic_subunit_SEC11C	18:51192676-51211413	GO:0016021;GO:0005787;GO:0008233;GO:0008236;GO:0006465	1397.095053	-0.673205885	0.063539574	111.4253706	4.77E-26	1.13E-24
ENSMOCG00000014797	ENSMOCT00000019469	SYTL5_MOUSE	Sytl3	Synaptotagmin_like_protein_5	LG9:11046096-11102418	GO:0070382;GO:0005886;GO:0046872;GO:0042043;GO:0005543;GO:0017137;GO:0006887;GO:0006886	51.59614366	-2.11094421	0.197629384	111.3064338	5.07E-26	1.19E-24
ENSMOCG00000014797	ENSMOCT00000019456	SYTL4_MOUSE	Sytl3	Synaptotagmin_like_protein_4	LG9:11046096-11102418	GO:0016324;GO:0005768;GO:0070382;GO:0019898;GO:0005886;GO:0030141;GO:0030667;GO:0030658;GO:0042043;GO:0005543;GO:0017137;GO:0008270;GO:0006887;GO:0006886;GO:0032418;GO:0071985;GO:0046676;GO:0001778;GO:0045921;GO:0050714;GO:1905684	51.59614366	-2.11094421	0.197629384	111.3064338	5.07E-26	1.19E-24
ENSMOCG00000014797	ENSMOCT00000019465	SYTL4_MOUSE	Sytl3	Synaptotagmin_like_protein_4	LG9:11046096-11102418	GO:0016324;GO:0005768;GO:0070382;GO:0019898;GO:0005886;GO:0030141;GO:0030667;GO:0030658;GO:0042043;GO:0005543;GO:0017137;GO:0008270;GO:0006887;GO:0006886;GO:0032418;GO:0071985;GO:0046676;GO:0001778;GO:0045921;GO:0050714;GO:1905684	51.59614366	-2.11094421	0.197629384	111.3064338	5.07E-26	1.19E-24
ENSMOCG00000020053	ENSMOCT00000027137	SAT2_MOUSE	Sat2	Diamine_acetyltransferase_2	7:29158864-29160414	GO:0005737;GO:0004145;GO:0042802;GO:0008080;GO:0019809;GO:0046204;GO:0032920;GO:0009447;GO:0032918;GO:0008216;GO:0032919;GO:0008215	258.5747605	-1.358005325	0.127123787	111.1017569	5.62E-26	1.32E-24
ENSMOCG00000022931	ENSMOCT00000031358	CP2CN_MOUSE	none	Cytochrome_P450_2C44	8:71629839-71639099	GO:0005737;GO:0005789;GO:0043231;GO:0008392;GO:0020037;GO:0005506;GO:0004497;GO:0016712;GO:0008395;GO:0019373;GO:0042738;GO:0046456;GO:0006082;GO:0055114;GO:0006805	22.64157556	4.412508191	0.435339347	111.0303238	5.83E-26	1.37E-24
ENSMOCG00000009214	ENSMOCT00000011834	SERP3_HUMAN	Serpine3	Serpin_E3	17:15665654-15692508	GO:0005615;GO:0004867;GO:0010951	411.0244399	-1.353287241	0.12645107	110.8658952	6.33E-26	1.48E-24
ENSMOCG00000005500	ENSMOCT00000007174	BCLF1_HUMAN	none	Bcl_2_associated_transcription_factor_1	10:58391250-58425420	GO:0005737;GO:0016607;GO:0005654;GO:0005634;GO:0003677;GO:0003723;GO:0006915;GO:1990830;GO:0045892;GO:0043065;GO:2000144;GO:2001244;GO:2001022;GO:0043620	2627.959518	0.401013427	0.038048663	110.7899348	6.58E-26	1.54E-24
ENSMOCG00000019246	ENSMOCT00000025952	RA51D_HUMAN	Rad51d	DNA_repair_protein_RAD51_homolog_4	7:16159812-16175003	GO:0005813;GO:0000781;GO:0005737;GO:0000784;GO:0005654;GO:0005634;GO:0033063;GO:0005657;GO:0005524;GO:0003677;GO:0008094;GO:0043015;GO:0003697;GO:0006281;GO:0000724;GO:0036297;GO:0007131;GO:0051726;GO:0042148;GO:0000723	293.5793885	0.974817466	0.092224321	110.7656539	6.66E-26	1.55E-24
ENSMOCG00000019246	ENSMOCT00000025954	RA51D_MOUSE	Rad51d	DNA_repair_protein_RAD51_homolog_4	7:16159812-16175003	GO:0005813;GO:0000781;GO:0005737;GO:0000784;GO:0005634;GO:0033063;GO:0005657;GO:0005524;GO:0008094;GO:0000400;GO:0043015;GO:0003697;GO:0006974;GO:0051276;GO:0000724;GO:0036297;GO:0006289;GO:0007131;GO:0051726;GO:0042148;GO:0000723;GO:0000722	293.5793885	0.974817466	0.092224321	110.7656539	6.66E-26	1.55E-24
ENSMOCG00000019246	ENSMOCT00000025953	RA51D_MOUSE	Rad51d	DNA_repair_protein_RAD51_homolog_4	7:16159812-16175003	GO:0005813;GO:0000781;GO:0005737;GO:0000784;GO:0005634;GO:0033063;GO:0005657;GO:0005524;GO:0008094;GO:0000400;GO:0043015;GO:0003697;GO:0006974;GO:0051276;GO:0000724;GO:0036297;GO:0006289;GO:0007131;GO:0051726;GO:0042148;GO:0000723;GO:0000722	293.5793885	0.974817466	0.092224321	110.7656539	6.66E-26	1.55E-24
ENSMOCG00000008188	ENSMOCT00000010570	GLBL2_HUMAN	Gm1110	Beta_galactosidase_1_like_protein_2	5:21073462-21110281	GO:0005576;GO:0005773;GO:0004565;GO:0005975	30.82915242	5.319726063	0.510960794	110.7094563	6.85E-26	1.60E-24
ENSMOCG00000009116	ENSMOCT00000011709	NA	none	NA	8:30426675-30427835	NA	64.56284816	-1.267928057	0.120871716	110.6594458	7.03E-26	1.63E-24
ENSMOCG00000017521	ENSMOCT00000023391	NA	Dync2h1	NA	5:2375171-2595752	NA	6990.442503	0.838023655	0.079140543	110.5116094	7.57E-26	1.76E-24
ENSMOCG00000017521	ENSMOCT00000023394	NA	Dync2h1	NA	5:2375171-2595752	NA	6990.442503	0.838023655	0.079140543	110.5116094	7.57E-26	1.76E-24
ENSMOCG00000020886	ENSMOCT00000028345	TM241_MOUSE	Tmem241	Transmembrane_protein_241	18:5924016-6076400	GO:0005794;GO:0016021;GO:0015297;GO:0005457;GO:0005338;GO:0022857	999.1203382	0.836244152	0.07908944	110.4662401	7.75E-26	1.79E-24
ENSMOCG00000020886	ENSMOCT00000028342	TM241_MOUSE	Tmem241	Transmembrane_protein_241	18:5924016-6076400	GO:0005794;GO:0016021;GO:0015297;GO:0005457;GO:0005338;GO:0022857	999.1203382	0.836244152	0.07908944	110.4662401	7.75E-26	1.79E-24
ENSMOCG00000020886	ENSMOCT00000028344	TM241_MOUSE	Tmem241	Transmembrane_protein_241	18:5924016-6076400	GO:0005794;GO:0016021;GO:0015297;GO:0005457;GO:0005338;GO:0022857	999.1203382	0.836244152	0.07908944	110.4662401	7.75E-26	1.79E-24
ENSMOCG00000020886	ENSMOCT00000028336	TM241_MOUSE	Tmem241	Transmembrane_protein_241	18:5924016-6076400	GO:0005794;GO:0016021;GO:0015297;GO:0005457;GO:0005338;GO:0022857	999.1203382	0.836244152	0.07908944	110.4662401	7.75E-26	1.79E-24
ENSMOCG00000003461	ENSMOCT00000004643	RDCII_DICDI	Ccdc6	PH_domain_containing_rcdII	LG2:41508427-41603368		3212.851277	-0.547874696	0.051994423	110.3948966	8.03E-26	1.86E-24
ENSMOCG00000000800	ENSMOCT00000001070	AK1C4_MACFA	none	Aldo_keto_reductase_family_1_member_C4	16:29793135-29806416	GO:0005737;GO:0047743	44.02798722	-4.426176702	0.396079852	110.3209503	8.33E-26	1.92E-24
ENSMOCG00000012445	ENSMOCT00000016028	ABGB_ECOLI	Pm20d2	p_aminobenzoyl_glutamate_hydrolase_subunit_B	LG5:31141040-31152700	GO:0005737;GO:0016805;GO:0071713;GO:0046982;GO:0046657	860.9563342	0.638526905	0.06072275	110.0322375	9.64E-26	2.22E-24
ENSMOCG00000015437	ENSMOCT00000020357	PPT1_MOUSE	Ppt1	Palmitoyl_protein_thioesterase_1	10:61691264-61712805	GO:0030424;GO:0005623;GO:0005829;GO:0030425;GO:0005576;GO:0005615;GO:0005794;GO:0043231;GO:0005764;GO:0045121;GO:0043005;GO:0043025;GO:0005634;GO:0045202;GO:0008021;GO:0035727;GO:0008474;GO:0016290;GO:0120146;GO:0016790;GO:0008344;GO:0008306;GO:0007420;GO:0044265;GO:0044257;GO:0051186;GO:0051181;GO:0007625;GO:0016042;GO:0007042;GO:0007040;GO:0031579;GO:0043066;GO:0030308;GO:0043524;GO:0007399;GO:…	1944.361119	-0.487066087	0.04635098	109.9775737	9.91E-26	2.28E-24
ENSMOCG00000015437	ENSMOCT00000020359	PPT1_MOUSE	Ppt1	Palmitoyl_protein_thioesterase_1	10:61691264-61712805	GO:0030424;GO:0005623;GO:0005829;GO:0030425;GO:0005576;GO:0005615;GO:0005794;GO:0043231;GO:0005764;GO:0045121;GO:0043005;GO:0043025;GO:0005634;GO:0045202;GO:0008021;GO:0035727;GO:0008474;GO:0016290;GO:0120146;GO:0016790;GO:0008344;GO:0008306;GO:0007420;GO:0044265;GO:0044257;GO:0051186;GO:0051181;GO:0007625;GO:0016042;GO:0007042;GO:0007040;GO:0031579;GO:0043066;GO:0030308;GO:0043524;GO:0007399;GO:…	1944.361119	-0.487066087	0.04635098	109.9775737	9.91E-26	2.28E-24
ENSMOCG00000012762	ENSMOCT00000016501	NA	Dync1li2	NA	4:6131332-6156731	NA	4810.809745	-0.683104274	0.064826969	109.8197008	1.07E-25	2.46E-24
ENSMOCG00000012762	ENSMOCT00000016497	NA	Dync1li2	NA	4:6131332-6156731	NA	4810.809745	-0.683104274	0.064826969	109.8197008	1.07E-25	2.46E-24
ENSMOCG00000018104	ENSMOCT00000024243	ATS7_RAT	Adamtsl2	A_disintegrin_and_metalloproteinase_with_thrombospondin_motifs_7	4:50109862-50142065	GO:0009986;GO:0005576;GO:0046872;GO:0004222;GO:0008237;GO:0071773;GO:0071347;GO:0071356;GO:0032331;GO:0006508;GO:0051603	451.2723189	1.454328909	0.136295861	109.7620293	1.10E-25	2.53E-24
ENSMOCG00000018104	ENSMOCT00000024235	THSD4_HUMAN	Adamtsl2	Thrombospondin_type_1_domain_containing_protein_4	4:50109862-50142065	GO:0062023;GO:0070062;GO:0001527;GO:0008233;GO:0048251	451.2723189	1.454328909	0.136295861	109.7620293	1.10E-25	2.53E-24
ENSMOCG00000018104	ENSMOCT00000024240	ATS7_RAT	Adamtsl2	A_disintegrin_and_metalloproteinase_with_thrombospondin_motifs_7	4:50109862-50142065	GO:0009986;GO:0005576;GO:0046872;GO:0004222;GO:0008237;GO:0071773;GO:0071347;GO:0071356;GO:0032331;GO:0006508;GO:0051603	451.2723189	1.454328909	0.136295861	109.7620293	1.10E-25	2.53E-24
ENSMOCG00000022957	ENSMOCT00000031401	SMG8_AEDAE	Smg8	Protein_SMG8	7:63273411-63281632	GO:0000184	641.6278436	-0.607783702	0.057911504	109.6858153	1.15E-25	2.63E-24
ENSMOCG00000015990	ENSMOCT00000021166	NA	Fbln5	NA	1:37487178-37559523	NA	708.5143627	-0.941134331	0.089175853	109.6177416	1.19E-25	2.71E-24
ENSMOCG00000015990	ENSMOCT00000021165	NA	Fbln5	NA	1:37487178-37559523	NA	708.5143627	-0.941134331	0.089175853	109.6177416	1.19E-25	2.71E-24
ENSMOCG00000019959	ENSMOCT00000027002	ZN570_HUMAN	Zfp286	Zinc_finger_protein_570	7:35836320-35847048	GO:0005634;GO:0003677;GO:0046872;GO:0006355	1352.041301	-1.073027311	0.101416942	109.5948538	1.20E-25	2.74E-24
ENSMOCG00000001117	ENSMOCT00000001527	RRP1_HUMAN	Rrp1b	Ribosomal_RNA_processing_protein_1_homolog_A	LG2:48383824-48407821	GO:0005730;GO:0005634;GO:0030687;GO:0030688;GO:0003723;GO:0006364	815.3032902	0.665049483	0.063363924	109.4947144	1.26E-25	2.88E-24
ENSMOCG00000006090	ENSMOCT00000007928	ATE1_DROME	Ate1	Arginyl_tRNA__protein_transferase_1	8:23148774-23272671	GO:0005737;GO:0004057;GO:0016598;GO:0071596	1299.707119	-0.60751526	0.057887807	109.4749662	1.28E-25	2.90E-24
ENSMOCG00000006090	ENSMOCT00000007910	ATE1_DROME	Ate1	Arginyl_tRNA__protein_transferase_1	8:23148774-23272671	GO:0005737;GO:0004057;GO:0016598;GO:0071596	1299.707119	-0.60751526	0.057887807	109.4749662	1.28E-25	2.90E-24
ENSMOCG00000006090	ENSMOCT00000007908	ATE1_DROME	Ate1	Arginyl_tRNA__protein_transferase_1	8:23148774-23272671	GO:0005737;GO:0004057;GO:0016598;GO:0071596	1299.707119	-0.60751526	0.057887807	109.4749662	1.28E-25	2.90E-24
ENSMOCG00000006090	ENSMOCT00000007917	ATE1_DROME	Ate1	Arginyl_tRNA__protein_transferase_1	8:23148774-23272671	GO:0005737;GO:0004057;GO:0016598;GO:0071596	1299.707119	-0.60751526	0.057887807	109.4749662	1.28E-25	2.90E-24
ENSMOCG00000013612	ENSMOCT00000017733	WDCP_XENTR	Wdcp	WD_repeat_and_coiled_coil_containing_protein	LG3:13738955-13753055		523.431153	0.597620623	0.057118344	109.2113523	1.46E-25	3.31E-24
ENSMOCG00000006666	ENSMOCT00000008634	NA	none	NA	21:32666029-32684177	NA	1679.142354	-0.75121181	0.07152132	109.1842463	1.48E-25	3.35E-24
ENSMOCG00000015998	ENSMOCT00000021176	NA	Itgb7	NA	15:2104121-2113038	NA	154.7958919	1.401437973	0.132988319	108.9715216	1.65E-25	3.72E-24
ENSMOCG00000009629	ENSMOCT00000012357	NA	Eef1a1	NA	5:61025378-61028393	NA	10796.30706	0.711319535	0.067848578	108.7489035	1.84E-25	4.15E-24
ENSMOCG00000017895	ENSMOCT00000023943	RM54_HUMAN	Mrpl54	39S_ribosomal_protein_L54,_mitochondrial	LG1:2537599-2540505	GO:0005743;GO:0005762;GO:0005739;GO:0003723;GO:0003735;GO:0070125;GO:0070126	427.7421945	-1.003611472	0.095570788	108.4858645	2.10E-25	4.73E-24
ENSMOCG00000012542	ENSMOCT00000016176	FKB1B_RAT	Fkbp1b	Peptidyl_prolyl_cis_trans_isomerase_FKBP1B	LG3:13727163-13737191	GO:0034704;GO:0005623;GO:0005737;GO:0043231;GO:0016020;GO:0016529;GO:0033017;GO:0030018;GO:0019855;GO:0030551;GO:0005528;GO:0044325;GO:0003755;GO:0005102;GO:0061077;GO:0030073;GO:0010459;GO:0061179;GO:0032515;GO:0051280;GO:0060315;GO:0019227;GO:0048680;GO:0007204;GO:0051284;GO:0000413;GO:0010881;GO:0051480;GO:0002027;GO:0010880;GO:0060314;GO:0051209;GO:0009749;GO:0042542;GO:0010033;GO:0051775;GO:…	311.9125329	1.158306878	0.110187658	108.2690324	2.35E-25	5.27E-24
ENSMOCG00000010754	ENSMOCT00000013803	NA	none	NA	4:27785833-32214213	NA	24610.03674	0.211356308	0.02033278	107.9621609	2.74E-25	6.14E-24
ENSMOCG00000010754	ENSMOCT00000013806	NA	none	NA	4:27785833-32214213	NA	24610.03674	0.211356308	0.02033278	107.9621609	2.74E-25	6.14E-24
ENSMOCG00000009973	ENSMOCT00000012790	UQCC3_MOUSE	Uqcc3	Ubiquinol_cytochrome_c_reductase_complex_assembly_factor_3	8:42966588-42967781	GO:0031305;GO:0005750;GO:1901612;GO:0070300;GO:0006754;GO:0042407;GO:0006122;GO:0034551	426.2953049	-0.818825585	0.078513908	107.9237092	2.79E-25	6.25E-24
ENSMOCG00000003146	ENSMOCT00000004239	NRK2_MOUSE	Nmrk2	Nicotinamide_riboside_kinase_2	LG1:2605264-2608139	GO:0043231;GO:0005654;GO:0005886;GO:0005524;GO:0016301;GO:0046872;GO:0050262;GO:0061769;GO:0009435;GO:0045662	63.34906502	4.551210319	0.39915078	107.7074512	3.12E-25	6.96E-24
ENSMOCG00000002690	ENSMOCT00000003614	UBIQ_RABIT	none	Ubiquitin	7:35411100-35411333	GO:0005737;GO:0005634	7549.975622	-0.783966057	0.075067625	107.6731384	3.17E-25	7.07E-24
ENSMOCG00000013778	ENSMOCT00000017964	DTD2_HUMAN	Dtd2	D_aminoacyl_tRNA_deacylase_2	1:61188943-61196994	GO:0005737;GO:0106105;GO:0002161;GO:0051500;GO:0000049;GO:0106074;GO:0006399	307.9590882	-0.916195552	0.087879836	107.5896775	3.31E-25	7.36E-24
ENSMOCG00000002715	ENSMOCT00000003652	NA	Actl7a	NA	LG5:49935353-49936669	NA	74.18365976	2.502939323	0.234424818	107.5587913	3.36E-25	7.47E-24
ENSMOCG00000005319	ENSMOCT00000006944	M2OM_CAEEL	Slc25a11	Mitochondrial_2_oxoglutarate/malate_carrier_protein	7:28132005-28134862	GO:0016021;GO:0005743;GO:0005739;GO:0015367	2700.37174	-0.638628313	0.061393643	107.3634065	3.71E-25	8.22E-24
ENSMOCG00000017744	ENSMOCT00000023752	FNDC1_RAT	Abi3bp	Fibronectin_type_III_domain_containing_protein_1	2:66477048-66695210	GO:0005911;GO:0005737;GO:0005576;GO:0031966;GO:0005886;GO:0071456;GO:0010666;GO:0001934;GO:0051223	283.477073	1.744154901	0.162719368	107.0520906	4.34E-25	9.61E-24
ENSMOCG00000017744	ENSMOCT00000023742	FNDC1_RAT	Abi3bp	Fibronectin_type_III_domain_containing_protein_1	2:66477048-66695210	GO:0005911;GO:0005737;GO:0005576;GO:0031966;GO:0005886;GO:0071456;GO:0010666;GO:0001934;GO:0051223	283.477073	1.744154901	0.162719368	107.0520906	4.34E-25	9.61E-24
ENSMOCG00000017744	ENSMOCT00000023748	FNDC1_RAT	Abi3bp	Fibronectin_type_III_domain_containing_protein_1	2:66477048-66695210	GO:0005911;GO:0005737;GO:0005576;GO:0031966;GO:0005886;GO:0071456;GO:0010666;GO:0001934;GO:0051223	283.477073	1.744154901	0.162719368	107.0520906	4.34E-25	9.61E-24
ENSMOCG00000017744	ENSMOCT00000023739	FNDC1_RAT	Abi3bp	Fibronectin_type_III_domain_containing_protein_1	2:66477048-66695210	GO:0005911;GO:0005737;GO:0005576;GO:0031966;GO:0005886;GO:0071456;GO:0010666;GO:0001934;GO:0051223	283.477073	1.744154901	0.162719368	107.0520906	4.34E-25	9.61E-24
ENSMOCG00000015346	ENSMOCT00000020226	ASB5_HUMAN	Asb13	Ankyrin_repeat_and_SOCS_box_protein_5	16:28946827-28965896	GO:0005829;GO:0035556;GO:0045732;GO:0043687;GO:0016567	795.0167381	0.715308277	0.068949362	106.973768	4.51E-25	9.98E-24
ENSMOCG00000015761	ENSMOCT00000020823	LARP7_XENTR	none	La_related_protein_7	1:55381697-55383232	GO:0005654;GO:1990904;GO:0003723;GO:0006396	71.38934313	-1.593438081	0.153066952	106.866614	4.76E-25	1.05E-23
ENSMOCG00000020254	ENSMOCT00000027446	NA	Glb1l2	NA	5:20842900-20882727	NA	705.1231478	2.064038057	0.191684024	106.845467	4.81E-25	1.06E-23
ENSMOCG00000020254	ENSMOCT00000027453	NA	Glb1l2	NA	5:20842900-20882727	NA	705.1231478	2.064038057	0.191684024	106.845467	4.81E-25	1.06E-23
ENSMOCG00000020254	ENSMOCT00000027443	NA	Glb1l2	NA	5:20842900-20882727	NA	705.1231478	2.064038057	0.191684024	106.845467	4.81E-25	1.06E-23
ENSMOCG00000020254	ENSMOCT00000027450	GLBL3_HUMAN	Glb1l2	Beta_galactosidase_1_like_protein_3	5:20842900-20882727	GO:0005773;GO:0004565;GO:0005975	705.1231478	2.064038057	0.191684024	106.845467	4.81E-25	1.06E-23
ENSMOCG00000006063	ENSMOCT00000007870	NA	none	NA	2:91942154-91943750	NA	9.728849513	-3.869686483	0.430734373	106.8085953	4.90E-25	1.08E-23
ENSMOCG00000012736	ENSMOCT00000016477	NEK5_HUMAN	Nek3	Serine/threonine_protein_kinase_Nek5	LG7_11:314356-327667	GO:0005524;GO:0046872;GO:0004674;GO:2001056;GO:0051155	171.0798376	1.07013744	0.103175969	106.7527827	5.04E-25	1.11E-23
ENSMOCG00000013879	ENSMOCT00000018102	NA	Tfb1m	NA	LG9:13896388-13934861	NA	611.7673775	1.061534076	0.101781812	106.7159701	5.14E-25	1.13E-23
ENSMOCG00000013167	ENSMOCT00000017091	ODC_HUMAN	Slc25a21	Mitochondrial_2_oxodicarboxylate_carrier	1:56445649-56923115	GO:0016021;GO:0005743;GO:0015139;GO:0006554	43.66411569	-2.190643234	0.210503217	106.5286008	5.65E-25	1.24E-23
ENSMOCG00000013167	ENSMOCT00000017093	ODC_MOUSE	Slc25a21	Mitochondrial_2_oxodicarboxylate_carrier	1:56445649-56923115	GO:0016021;GO:0005743;GO:0005739	43.66411569	-2.190643234	0.210503217	106.5286008	5.65E-25	1.24E-23
ENSMOCG00000022009	ENSMOCT00000029980	NA	Slc11a1	NA	LG4:56639742-56649008	NA	67.5120957	-1.661002409	0.159833082	106.5109382	5.70E-25	1.24E-23
ENSMOCG00000022009	ENSMOCT00000029974	NA	Slc11a1	NA	LG4:56639742-56649008	NA	67.5120957	-1.661002409	0.159833082	106.5109382	5.70E-25	1.24E-23
ENSMOCG00000022009	ENSMOCT00000029977	NA	Slc11a1	NA	LG4:56639742-56649008	NA	67.5120957	-1.661002409	0.159833082	106.5109382	5.70E-25	1.24E-23
ENSMOCG00000022159	ENSMOCT00000030178	NA	Coq5	NA	2:5190240-5210656	NA	921.9790976	0.600717599	0.058082587	106.4468609	5.88E-25	1.28E-23
ENSMOCG00000018650	ENSMOCT00000025062	NAL14_MOUSE	Nlrp14	NACHT,_LRR_and_PYD_domains_containing_protein_14	8:12853132-12876175	GO:0005737;GO:0005524;GO:0030154;GO:0007275;GO:0007283	5.942289874	-5.331805509	0.64622804	106.4083413	6.00E-25	1.31E-23
ENSMOCG00000018650	ENSMOCT00000025059	NALP5_BOVIN	Nlrp14	NACHT,_LRR_and_PYD_domains_containing_protein_5	8:12853132-12876175	GO:0005938;GO:0005737;GO:0005829;GO:0042585;GO:0005739;GO:0005730;GO:0048471;GO:0005524	5.942289874	-5.331805509	0.64622804	106.4083413	6.00E-25	1.31E-23
ENSMOCG00000022546	ENSMOCT00000030771	RS4_BOVIN	none	40S_ribosomal_protein_S4	5:8133819-8134610	GO:0036464;GO:0022627;GO:0005844;GO:0045202;GO:0003723;GO:0019843;GO:0003735;GO:0007275;GO:0008284;GO:0045727;GO:0006412	19.99487431	-2.666402202	0.26571899	106.2937766	6.36E-25	1.38E-23
ENSMOCG00000019750	ENSMOCT00000026690	IMPA9_ARATH	Tmco6	Importin_subunit_alpha_9	18:25279097-25286598	GO:0005829;GO:0005643;GO:0005654;GO:0061608;GO:0008139;GO:0006607	525.0468278	-0.528223802	0.05118583	106.2306077	6.56E-25	1.42E-23
ENSMOCG00000009624	ENSMOCT00000012348	CETN3_HUMAN	Cetn3	Centrin_3	19:17529124-17543825	GO:0005814;GO:0005813;GO:0005737;GO:0005815;GO:0044615;GO:0005730;GO:0070390;GO:0005509;GO:0008017;GO:0051301;GO:0007098;GO:0051028;GO:0015031	773.4412483	0.977190625	0.094002904	106.1801122	6.73E-25	1.46E-23
ENSMOCG00000017435	ENSMOCT00000023263	SKA3_HUMAN	Ska3	Spindle_and_kinetochore_associated_protein_3	17:7566291-7583459	GO:0005813;GO:0000940;GO:0005829;GO:0000776;GO:0015630;GO:0072686;GO:0005876;GO:0051301;GO:0007059;GO:0000278;GO:0031110	194.1907586	-1.280668733	0.123176427	106.0005163	7.37E-25	1.59E-23
ENSMOCG00000006108	ENSMOCT00000007940	NA	Sf3b3	NA	4:17078664-17119839	NA	3787.679123	-0.635882583	0.061598389	105.7088524	8.54E-25	1.84E-23
ENSMOCG00000018833	ENSMOCT00000025331	NA	Aldob	NA	LG5:44124070-44135980	NA	74.35410862	-2.547339256	0.237005488	105.6944737	8.60E-25	1.85E-23
ENSMOCG00000016475	ENSMOCT00000021865	MP17L_MOUSE	Mpv17l	Mpv17_like_protein	7:52997462-53007222	GO:0005737;GO:0016021;GO:0043231;GO:0005739;GO:0005778;GO:0005777;GO:0010730;GO:1901029;GO:0072593	301.9874237	1.061207623	0.102352225	105.6712987	8.70E-25	1.87E-23
ENSMOCG00000019041	ENSMOCT00000025638	PEF1_MOUSE	none	Peflin	LG5:6616509-6617335	GO:0030127;GO:0031463;GO:0005737;GO:0005783;GO:0000139;GO:0005509;GO:0048306;GO:1990756;GO:0046983;GO:0046982;GO:0048208;GO:0006888;GO:0014032;GO:0014029;GO:1902527;GO:0051592	6.529003932	-5.283187911	0.651727628	105.6619541	8.75E-25	1.88E-23
ENSMOCG00000000483	ENSMOCT00000000632	NUPR2_MOUSE	Nupr1l	Nuclear_protein_2	2:19979010-19982835	GO:0005634;GO:0007050;GO:0006974;GO:0009267;GO:0045786;GO:0071157;GO:0008285;GO:0000122;GO:0006357	27.47261651	2.515330865	0.248731559	105.3520737	1.02E-24	2.19E-23
ENSMOCG00000009978	ENSMOCT00000012813	NA	Syk	NA	16:53676764-53730954	NA	257.4152429	1.822061875	0.172877054	105.2015991	1.10E-24	2.36E-23
ENSMOCG00000009978	ENSMOCT00000012808	NA	Syk	NA	16:53676764-53730954	NA	257.4152429	1.822061875	0.172877054	105.2015991	1.10E-24	2.36E-23
ENSMOCG00000013210	ENSMOCT00000017157	NF2IP_RAT	Nfatc2ip	NFATC2_interacting_protein	8:19130429-19148596	GO:0005737;GO:0005634;GO:0001816;GO:0045944	221.1620903	-0.735429893	0.071663657	105.1549228	1.13E-24	2.41E-23
ENSMOCG00000013210	ENSMOCT00000017161	NF2IP_RAT	Nfatc2ip	NFATC2_interacting_protein	8:19130429-19148596	GO:0005737;GO:0005634;GO:0001816;GO:0045944	221.1620903	-0.735429893	0.071663657	105.1549228	1.13E-24	2.41E-23
ENSMOCG00000013471	ENSMOCT00000017538	PLP2_RAT	none	Proteolipid_protein_2	10:34736149-34739496	GO:0016021;GO:0005886;GO:0019956	190.1624969	-1.113150876	0.108015443	104.9335026	1.26E-24	2.69E-23
ENSMOCG00000014639	ENSMOCT00000019229	STPG2_DANRE	Stpg2	Sperm_tail_PG_rich_repeat_containing_protein_2	21:33402077-33783018		186.4912747	-1.770666524	0.168729193	104.9026189	1.28E-24	2.73E-23
ENSMOCG00000014639	ENSMOCT00000019228	STPG2_DANRE	Stpg2	Sperm_tail_PG_rich_repeat_containing_protein_2	21:33402077-33783018		186.4912747	-1.770666524	0.168729193	104.9026189	1.28E-24	2.73E-23
ENSMOCG00000015757	ENSMOCT00000020853	NA	Fbf1	NA	7:79156892-79179259	NA	1174.038202	0.984005088	0.095300484	104.8411959	1.32E-24	2.81E-23
ENSMOCG00000015757	ENSMOCT00000020856	NA	Fbf1	NA	7:79156892-79179259	NA	1174.038202	0.984005088	0.095300484	104.8411959	1.32E-24	2.81E-23
ENSMOCG00000001444	ENSMOCT00000001938	PLD3B_CRIGR	Prelid3b	PRELI_domain_containing_protein_3B	LG8:4238831-4246621	GO:0005758	1510.94296	-0.632508641	0.061567743	104.8317434	1.33E-24	2.82E-23
ENSMOCG00000011715	ENSMOCT00000015049	SPTA3_MOUSE	Spata3	Spermatogenesis_associated_protein_3	LG4:65975399-65984204		65.13561282	1.852119462	0.1793905	104.8354973	1.33E-24	2.82E-23
ENSMOCG00000011715	ENSMOCT00000015045	SPTA3_MOUSE	Spata3	Spermatogenesis_associated_protein_3	LG4:65975399-65984204		65.13561282	1.852119462	0.1793905	104.8354973	1.33E-24	2.82E-23
ENSMOCG00000004684	ENSMOCT00000006137	NA	Prkd2	NA	LG4:17674738-17703823	NA	503.5396448	1.344363889	0.129155908	104.7850899	1.36E-24	2.88E-23
ENSMOCG00000022857	ENSMOCT00000031240	PCP_PONAB	Dpp7	Lysosomal_Pro_X_carboxypeptidase	4:52037295-52041136	GO:0005764;GO:0004180;GO:0008236	1706.445412	0.811752368	0.07878764	104.6724545	1.44E-24	3.04E-23
ENSMOCG00000022857	ENSMOCT00000031239	PCP_PONAB	Dpp7	Lysosomal_Pro_X_carboxypeptidase	4:52037295-52041136	GO:0005764;GO:0004180;GO:0008236	1706.445412	0.811752368	0.07878764	104.6724545	1.44E-24	3.04E-23
ENSMOCG00000017964	ENSMOCT00000024040	RS7_RAT	none	40S_ribosomal_protein_S7	17:24816605-24818425	GO:0005813;GO:0022627;GO:0005730;GO:0005634;GO:0032991;GO:1990904;GO:0032040;GO:0045202;GO:0003730;GO:0048027;GO:0008266;GO:0019901;GO:0003735;GO:1990948;GO:0030154;GO:1904667;GO:2000059;GO:0001843;GO:0010628;GO:1902255;GO:0050821;GO:0042274;GO:0006364;GO:0006412	15.79679802	-3.528033782	0.361235212	104.4688529	1.60E-24	3.37E-23
ENSMOCG00000014693	ENSMOCT00000019292	GLRX2_MOUSE	none	Glutaredoxin_2,_mitochondrial	6:34163630-34174137	GO:0005623;GO:0030425;GO:0043231;GO:0005759;GO:0005739;GO:0043025;GO:0005654;GO:0005634;GO:0051537;GO:0009055;GO:0046872;GO:0015035;GO:0045454;GO:0042542;GO:0010033	318.715999	1.092165387	0.106041116	104.4288816	1.63E-24	3.43E-23
ENSMOCG00000014693	ENSMOCT00000019293	GLRX2_MOUSE	none	Glutaredoxin_2,_mitochondrial	6:34163630-34174137	GO:0005623;GO:0030425;GO:0043231;GO:0005759;GO:0005739;GO:0043025;GO:0005654;GO:0005634;GO:0051537;GO:0009055;GO:0046872;GO:0015035;GO:0045454;GO:0042542;GO:0010033	318.715999	1.092165387	0.106041116	104.4288816	1.63E-24	3.43E-23
ENSMOCG00000010148	ENSMOCT00000013037	CHP1_RAT	none	Calcineurin_B_homologous_protein_1	LG10:8527966-8528585	GO:0005623;GO:0005737;GO:0005829;GO:0005783;GO:0005793;GO:0000139;GO:0015630;GO:0005634;GO:0005886;GO:0030133;GO:0005509;GO:0048306;GO:0019900;GO:0008017;GO:0004860;GO:0017156;GO:0019722;GO:0071468;GO:0031122;GO:0022406;GO:0061025;GO:0061024;GO:0001578;GO:0070885;GO:0032088;GO:0010923;GO:0031953;GO:0042308;GO:0006469;GO:0001933;GO:0031397;GO:0060050;GO:0090314;GO:0051222;GO:0032417;GO:0051259;GO:…	5.929611293	-5.854406641	0.663198341	104.3434349	1.70E-24	3.58E-23
ENSMOCG00000003021	ENSMOCT00000004067	KIF7_HUMAN	Kif12	Kinesin_like_protein_KIF7	10:7508527-7515457	GO:0036064;GO:0097542;GO:0005929;GO:0005737;GO:0005871;GO:0005874;GO:0005524;GO:0016887;GO:0008017;GO:0003777;GO:0007018;GO:0045879;GO:0045880	53.59289778	3.755771119	0.347859245	104.1964632	1.83E-24	3.84E-23
ENSMOCG00000003021	ENSMOCT00000004061	KIF7_HUMAN	Kif12	Kinesin_like_protein_KIF7	10:7508527-7515457	GO:0036064;GO:0097542;GO:0005929;GO:0005737;GO:0005871;GO:0005874;GO:0005524;GO:0016887;GO:0008017;GO:0003777;GO:0007018;GO:0045879;GO:0045880	53.59289778	3.755771119	0.347859245	104.1964632	1.83E-24	3.84E-23
ENSMOCG00000020644	ENSMOCT00000027994	NA	Tonsl	NA	15:11290120-11304497	NA	115.7090244	-1.214765376	0.118541749	104.1862859	1.84E-24	3.86E-23
ENSMOCG00000020644	ENSMOCT00000027990	NA	Tonsl	NA	15:11290120-11304497	NA	115.7090244	-1.214765376	0.118541749	104.1862859	1.84E-24	3.86E-23
ENSMOCG00000013835	ENSMOCT00000018044	TMPS7_MOUSE	Cfi	Transmembrane_protease_serine_7	21:25445707-25477079	GO:0016021;GO:0005886;GO:0004252;GO:0008236;GO:0006508	82.76006761	2.191541775	0.209220247	104.1696551	1.86E-24	3.88E-23
ENSMOCG00000015410	ENSMOCT00000020321	NA	Fbxo38	NA	18:48280924-48321673	NA	2944.219935	-0.450899223	0.044102862	104.1478285	1.88E-24	3.92E-23
ENSMOCG00000022578	ENSMOCT00000030825	NA	Heatr5a	NA	1:61234580-61324888	NA	1046.644127	0.463973094	0.045390306	104.143718	1.88E-24	3.92E-23
ENSMOCG00000017664	ENSMOCT00000023590	NA	1110059E24Rik	NA	8:51151223-51223147		85.71693795	-1.222142045	0.11974575	104.0247667	2.00E-24	4.16E-23
ENSMOCG00000017664	ENSMOCT00000023589	NA	1110059E24Rik	NA	8:51151223-51223147		85.71693795	-1.222142045	0.11974575	104.0247667	2.00E-24	4.16E-23
ENSMOCG00000020317	ENSMOCT00000027527	NSL1_MOUSE	Nsl1	Kinetochore_associated_protein_NSL1_homolog	6:77149567-77165925	GO:0000777;GO:0000444;GO:0016607;GO:0051301;GO:0000070	230.7046098	0.895436578	0.087695028	103.8903028	2.14E-24	4.44E-23
ENSMOCG00000000869	ENSMOCT00000001173	APTX_MOUSE	Aptx	Aprataxin	LG5:36832238-36849575	GO:0000785;GO:0000790;GO:0005730;GO:0005654;GO:0005634;GO:0003682;GO:0003684;GO:0033699;GO:0120108;GO:0003690;GO:0003725;GO:0046872;GO:0030983;GO:0008967;GO:0051219;GO:0046403;GO:0047485;GO:1990165;GO:0003697;GO:0006974;GO:0006266;GO:0006302;GO:0031647;GO:0042542;GO:0000012	490.7557994	0.783560006	0.07660947	103.8448951	2.19E-24	4.54E-23
ENSMOCG00000000869	ENSMOCT00000001172	NA	Aptx	NA	LG5:36832238-36849575	NA	490.7557994	0.783560006	0.07660947	103.8448951	2.19E-24	4.54E-23
ENSMOCG00000000869	ENSMOCT00000001171	NA	Aptx	NA	LG5:36832238-36849575	NA	490.7557994	0.783560006	0.07660947	103.8448951	2.19E-24	4.54E-23
ENSMOCG00000013063	ENSMOCT00000016927	COPT2_MOUSE	Slc31a2	Probable_low_affinity_copper_uptake_protein_2	10:8488807-8504784	GO:0005623;GO:0016021;GO:0005770;GO:0016020;GO:0005886;GO:0055037;GO:0006878;GO:0035434;GO:1902311	762.1392628	-0.563704612	0.055270914	103.6498468	2.41E-24	5.00E-23
ENSMOCG00000010074	ENSMOCT00000012924	NA	Hkdc1	NA	LG2:35071396-35110221	NA	73.84620203	2.630050689	0.249564816	103.5238191	2.57E-24	5.32E-23
ENSMOCG00000018735	ENSMOCT00000025179	BATF2_MOUSE	Batf2	Basic_leucine_zipper_transcriptional_factor_ATF_like_2	8:40951416-40958497	GO:0005634;GO:0000981;GO:0000978;GO:0042832;GO:0043011;GO:0006357	46.53137558	-1.957814257	0.191759484	103.4858937	2.62E-24	5.41E-23
ENSMOCG00000019446	ENSMOCT00000026234	THOC7_MOUSE	Thoc7	THO_complex_subunit_7_homolog	6:46052014-46070159	GO:0005737;GO:0005829;GO:0000784;GO:0016607;GO:0005634;GO:0000347;GO:0000445;GO:0000346;GO:0003723;GO:0006406;GO:0006397;GO:0008380;GO:0046784	2354.7586	-0.843820106	0.082561297	103.0634691	3.25E-24	6.69E-23
ENSMOCG00000019446	ENSMOCT00000026231	THOC7_MOUSE	Thoc7	THO_complex_subunit_7_homolog	6:46052014-46070159	GO:0005737;GO:0005829;GO:0000784;GO:0016607;GO:0005634;GO:0000347;GO:0000445;GO:0000346;GO:0003723;GO:0006406;GO:0006397;GO:0008380;GO:0046784	2354.7586	-0.843820106	0.082561297	103.0634691	3.25E-24	6.69E-23
ENSMOCG00000006473	ENSMOCT00000008405	NA	Tpst1	NA	2:20160765-20219509	NA	4285.825282	-0.42883297	0.042166077	103.0532252	3.26E-24	6.71E-23
ENSMOCG00000007367	ENSMOCT00000009511	IDUA_MOUSE	none	Alpha_L_iduronidase	LG1:58004132-58015379	GO:0030135;GO:0005615;GO:0005764;GO:0004553;GO:0003940;GO:0005102;GO:0008344;GO:0007628;GO:0060348;GO:0005975;GO:1990079;GO:0000902;GO:0048878;GO:0030209;GO:0030198;GO:0006027;GO:0030211;GO:0035108;GO:0007626;GO:0007040;GO:0007613;GO:0061037;GO:0090341;GO:0045780;GO:0120158;GO:0048705;GO:0008542	130.3062384	1.344438482	0.131629623	103.0351276	3.29E-24	6.76E-23
ENSMOCG00000004352	ENSMOCT00000005728	SPB9_HUMAN	none	Serpin_B9	16:38475366-38485159	GO:0062023;GO:0005737;GO:0005829;GO:0070062;GO:0005615;GO:0005794;GO:0016020;GO:0005654;GO:0005634;GO:0043027;GO:0002020;GO:0004867;GO:0071391;GO:0006955;GO:0002448;GO:0033668;GO:0043066;GO:0010951;GO:0010628;GO:0042270;GO:0009617	5.997017038	-5.819975889	0.666335742	103.0035359	3.35E-24	6.86E-23
ENSMOCG00000021901	ENSMOCT00000029819	NA	none	NA	5:75536929-75540411	NA	3112.170446	0.862295298	0.084398722	102.8986203	3.53E-24	7.22E-23
ENSMOCG00000002657	ENSMOCT00000003567	NSA1_PICST	none	Ribosome_biogenesis_protein_NSA1	4:1642468-1643880	GO:0005730;GO:0042273;GO:0006364	37.1464376	-1.942536096	0.191959302	102.8479643	3.62E-24	7.40E-23
ENSMOCG00000019918	ENSMOCT00000026952	OTU7_ARATH	Otud3	OVARIAN_TUMOR_DOMAIN_containing_deubiquitinating_enzyme_7	10:45961378-45981924	GO:0005634;GO:0004843	1923.68217	0.690186339	0.067751879	102.8043758	3.70E-24	7.54E-23
ENSMOCG00000021839	ENSMOCT00000029763	FRPD2_HUMAN	Ptpn13	FERM_and_PDZ_domain_containing_protein_2	LG1:53513351-53659430	GO:0016323;GO:0005923;GO:0005737;GO:0005856;GO:0005545;GO:0070830	1401.512308	0.823783333	0.080570858	102.8025041	3.70E-24	7.54E-23
ENSMOCG00000021839	ENSMOCT00000029759	FRPD2_HUMAN	Ptpn13	FERM_and_PDZ_domain_containing_protein_2	LG1:53513351-53659430	GO:0016323;GO:0005923;GO:0005737;GO:0005856;GO:0005545;GO:0070830	1401.512308	0.823783333	0.080570858	102.8025041	3.70E-24	7.54E-23
ENSMOCG00000021839	ENSMOCT00000029753	FRPD2_HUMAN	Ptpn13	FERM_and_PDZ_domain_containing_protein_2	LG1:53513351-53659430	GO:0016323;GO:0005923;GO:0005737;GO:0005856;GO:0005545;GO:0070830	1401.512308	0.823783333	0.080570858	102.8025041	3.70E-24	7.54E-23
ENSMOCG00000000907	ENSMOCT00000001271	ANO3_HUMAN	Ano7	Anoctamin_3	LG4:35175274-35204308	GO:0016021;GO:0005886;GO:0017128;GO:0046983;GO:0061591;GO:0061590;GO:1902476;GO:0050982;GO:0016048;GO:0034220	214.8317384	1.366614287	0.133081018	102.5197022	4.27E-24	8.69E-23
ENSMOCG00000000907	ENSMOCT00000001255	ANO4_BOVIN	Ano7	Anoctamin_4	LG4:35175274-35204308	GO:0016021;GO:0005886;GO:0046983;GO:0061588	214.8317384	1.366614287	0.133081018	102.5197022	4.27E-24	8.69E-23
ENSMOCG00000000907	ENSMOCT00000001266	ANO4_BOVIN	Ano7	Anoctamin_4	LG4:35175274-35204308	GO:0016021;GO:0005886;GO:0046983;GO:0061588	214.8317384	1.366614287	0.133081018	102.5197022	4.27E-24	8.69E-23
ENSMOCG00000014584	ENSMOCT00000019130	NA	none	NA	4:36205927-36224387	NA	45.05025941	2.191633917	0.214887106	102.5112984	4.29E-24	8.71E-23
ENSMOCG00000008734	ENSMOCT00000011238	S2540_DANRE	none	Solute_carrier_family_25_member_40	26:508374-528601	GO:0016021;GO:0005743;GO:0022857	612.5409904	-0.97763906	0.095849456	102.2028487	5.01E-24	1.01E-22
ENSMOCG00000008734	ENSMOCT00000011245	S2540_HUMAN	none	Solute_carrier_family_25_member_40	26:508374-528601	GO:0016021;GO:0005743;GO:0022857	612.5409904	-0.97763906	0.095849456	102.2028487	5.01E-24	1.01E-22
ENSMOCG00000015442	ENSMOCT00000020371	JMJD8_RAT	Jmjd8	JmjC_domain_containing_protein_8	7:2182014-2184946	GO:0005737;GO:0005783;GO:0005788;GO:0005634;GO:0043123;GO:1903672;GO:0006110;GO:1903302	430.5198828	-0.751104829	0.07399067	102.2078433	5.00E-24	1.01E-22
ENSMOCG00000015442	ENSMOCT00000020370	JMJD8_RAT	Jmjd8	JmjC_domain_containing_protein_8	7:2182014-2184946	GO:0005737;GO:0005783;GO:0005788;GO:0005634;GO:0043123;GO:1903672;GO:0006110;GO:1903302	430.5198828	-0.751104829	0.07399067	102.2078433	5.00E-24	1.01E-22
ENSMOCG00000011917	ENSMOCT00000015314	ERIC3_HUMAN	Erich3	Glutamate_rich_protein_3	21:45305822-45340787		775.0359495	0.860211125	0.084503188	102.1909885	5.04E-24	1.02E-22
ENSMOCG00000008958	ENSMOCT00000011517	TLC3A_MOUSE	Fam57a	TLC_domain_containing_protein_3A	7:22914260-22920309	GO:0016021;GO:0005886	276.258935	-0.6982456	0.069064599	101.8733045	5.92E-24	1.19E-22
ENSMOCG00000008958	ENSMOCT00000011515	TLC3A_MOUSE	Fam57a	TLC_domain_containing_protein_3A	7:22914260-22920309	GO:0016021;GO:0005886	276.258935	-0.6982456	0.069064599	101.8733045	5.92E-24	1.19E-22
ENSMOCG00000021617	ENSMOCT00000029410	NEUM_MOUSE	none	Neuromodulin	2:52972471-53063284	GO:0030424;GO:0030054;GO:0071944;GO:0005737;GO:0030425;GO:0031527;GO:0098982;GO:0032584;GO:0043204;GO:0005886;GO:0014069;GO:0005516;GO:0035727;GO:1901981;GO:0001786;GO:0016198;GO:0007411;GO:0031103;GO:0045165;GO:0010001;GO:0007399;GO:0051489;GO:0040008;GO:0099150;GO:0042246	1820.235246	0.975406498	0.095808493	101.6801521	6.53E-24	1.31E-22
ENSMOCG00000021617	ENSMOCT00000029407	NEUM_MOUSE	none	Neuromodulin	2:52972471-53063284	GO:0030424;GO:0030054;GO:0071944;GO:0005737;GO:0030425;GO:0031527;GO:0098982;GO:0032584;GO:0043204;GO:0005886;GO:0014069;GO:0005516;GO:0035727;GO:1901981;GO:0001786;GO:0016198;GO:0007411;GO:0031103;GO:0045165;GO:0010001;GO:0007399;GO:0051489;GO:0040008;GO:0099150;GO:0042246	1820.235246	0.975406498	0.095808493	101.6801521	6.53E-24	1.31E-22
ENSMOCG00000021627	ENSMOCT00000029432	ZCH14_MOUSE	Zcchc2	Zinc_finger_CCHC_domain_containing_protein_14	6:19951301-19998935	GO:0003676;GO:0035091;GO:0008270	1344.607613	0.467869748	0.046357919	101.6210672	6.72E-24	1.35E-22
ENSMOCG00000003136	ENSMOCT00000004218	SA145_SCHPO	Sf3b2	Pre_mRNA_splicing_factor_sap145	8:40064751-40082214	GO:0071013;GO:0005737;GO:0005634;GO:0071014;GO:0071011;GO:0005686;GO:0071004;GO:0005684;GO:0003723;GO:0000398;GO:0000245	5563.502859	-0.382556304	0.037991627	101.0999683	8.75E-24	1.76E-22
ENSMOCG00000007908	ENSMOCT00000010195	NA	Zfp560	NA	5:14422991-14430289	NA	493.3984602	0.946582625	0.093481715	100.9643955	9.37E-24	1.88E-22
ENSMOCG00000009421	ENSMOCT00000012099	SHL2A_MOUSE	Shisal2a	Protein_shisa_like_2A	10:75703688-75720093	GO:0016021	81.92260889	2.005233483	0.197518704	100.8690189	9.83E-24	1.97E-22
ENSMOCG00000021511	ENSMOCT00000029241	NA	Tekt1	NA	7:26570355-26595196	NA	320.6156741	-1.798456689	0.171351962	100.7637733	1.04E-23	2.07E-22
ENSMOCG00000006846	NA	NA	NA	NA	NA	NA	80.49738068	-1.633669291	0.161263073	100.7560734	1.04E-23	2.08E-22
ENSMOCG00000015360	ENSMOCT00000020248	FBX36_MOUSE	Fbxo36	F_box_only_protein_36	LG4:48751956-48823883		802.7717737	1.522250291	0.14752631	100.7048179	1.07E-23	2.13E-22
ENSMOCG00000000661	ENSMOCT00000000877	RUSD4_DANRE	Rpusd4	Mitochondrial_RNA_pseudouridine_synthase_rpusd4	5:29384452-29393587	GO:0005759;GO:0009982;GO:0003723;GO:0001522;GO:0008033	491.5049062	-0.699955714	0.069644257	100.4934222	1.19E-23	2.36E-22
ENSMOCG00000008839	ENSMOCT00000011367	PURA_MOUSE	Pura	Transcriptional_activator_protein_Pur_alpha	18:24815198-24824991	GO:0005737;GO:0030425;GO:0032839;GO:0005662;GO:0098978;GO:0043025;GO:0005634;GO:0098794;GO:0014069;GO:0003677;GO:0003700;GO:0001227;GO:0003690;GO:0003691;GO:0032422;GO:0003723;GO:0000977;GO:0043565;GO:0003697;GO:0046332;GO:0008134;GO:0000900;GO:0030154;GO:0098963;GO:0006268;GO:0050673;GO:0046651;GO:0007093;GO:0045892;GO:0007399;GO:0008284	3204.54855	-0.836106433	0.082629441	100.4982806	1.18E-23	2.36E-22
ENSMOCG00000002580	ENSMOCT00000003471	NA	none	NA	1:36122441-36136701	NA	2729.873445	-0.605129939	0.060229854	100.1727825	1.40E-23	2.77E-22
ENSMOCG00000002580	ENSMOCT00000003469	NA	none	NA	1:36122441-36136701	NA	2729.873445	-0.605129939	0.060229854	100.1727825	1.40E-23	2.77E-22
ENSMOCG00000017222	ENSMOCT00000022956	PSMD9_RAT	Psmd9	26S_proteasome_non_ATPase_regulatory_subunit_9	2:14392889-14413445	GO:0005737;GO:0005634;GO:0043425;GO:0008022;GO:0003713;GO:0046676;GO:0032024;GO:0045944;GO:0045893;GO:0070682;GO:0097050	712.5494107	0.628948372	0.062732316	100.1160413	1.44E-23	2.85E-22
ENSMOCG00000017648	ENSMOCT00000023568	NA	Smad2	NA	18:60368978-60410876	NA	1022.105897	-0.636592382	0.063418676	100.0835737	1.46E-23	2.89E-22
ENSMOCG00000017648	ENSMOCT00000023566	NA	Smad2	NA	18:60368978-60410876	NA	1022.105897	-0.636592382	0.063418676	100.0835737	1.46E-23	2.89E-22
ENSMOCG00000014700	ENSMOCT00000019300	NA	Frem2	NA	1:103273576-103402002	NA	280.6756884	1.649189808	0.161377663	100.0190439	1.51E-23	2.98E-22
ENSMOCG00000014456	ENSMOCT00000018947	GRAN_MOUSE	Gca	Grancalcin	4:73885061-73914065	GO:0005829;GO:0005886;GO:0005509;GO:0046982;GO:0042803	422.9546338	1.437151564	0.141037243	99.78278529	1.70E-23	3.35E-22
ENSMOCG00000002273	NA	NA	NA	NA	NA	NA	9.713018145	-4.813711857	0.576349842	99.62719536	1.84E-23	3.62E-22
ENSMOCG00000017155	ENSMOCT00000022870	NA	Osbpl6	NA	4:85830998-85901941	NA	3928.809855	0.687641682	0.068600616	99.50656829	1.96E-23	3.84E-22
ENSMOCG00000017155	ENSMOCT00000022878	NA	Osbpl6	NA	4:85830998-85901941	NA	3928.809855	0.687641682	0.068600616	99.50656829	1.96E-23	3.84E-22
ENSMOCG00000017155	ENSMOCT00000022874	NA	Osbpl6	NA	4:85830998-85901941	NA	3928.809855	0.687641682	0.068600616	99.50656829	1.96E-23	3.84E-22
ENSMOCG00000017389	ENSMOCT00000023199	AFF4_HUMAN	Aff1	AF4/FMR2_family_member_4	LG1:53835929-53905177	GO:0032783;GO:0001650;GO:0005654;GO:0005634;GO:0008023;GO:0035327;GO:0003700;GO:0010468;GO:0007286;GO:0006366;GO:0006368	341.6908447	0.8474567	0.084702084	99.47180607	1.99E-23	3.90E-22
ENSMOCG00000017389	ENSMOCT00000023201	AFF4_HUMAN	Aff1	AF4/FMR2_family_member_4	LG1:53835929-53905177	GO:0032783;GO:0001650;GO:0005654;GO:0005634;GO:0008023;GO:0035327;GO:0003700;GO:0010468;GO:0007286;GO:0006366;GO:0006368	341.6908447	0.8474567	0.084702084	99.47180607	1.99E-23	3.90E-22
ENSMOCG00000017838	ENSMOCT00000023866	S22AC_RAT	Slc22a22	Solute_carrier_family_22_member_12	15:44340681-44361038	GO:0016324;GO:0031526;GO:0016021;GO:0005886;GO:0030165;GO:0015143;GO:0032869;GO:0015711;GO:0042493;GO:0046415;GO:0097744;GO:0015747	10.84893003	4.429445164	0.518889593	99.46251546	2.00E-23	3.92E-22
ENSMOCG00000020642	ENSMOCT00000027978	TM139_HUMAN	Tmem139	Transmembrane_protein_139	LG12:4918830-4921156	GO:0016021	37.46216204	2.13187546	0.214912378	99.43797613	2.02E-23	3.96E-22
ENSMOCG00000002891	ENSMOCT00000003886	RLP24_MOUSE	none	Probable_ribosome_biogenesis_protein_RLP24	26:2488795-2489684	GO:0022625;GO:0005730;GO:0005654;GO:0003723;GO:0003735;GO:1902626;GO:0000027;GO:0006412	5.779789503	-5.836318153	0.669416219	99.32500842	2.14E-23	4.18E-22
ENSMOCG00000019150	ENSMOCT00000025806	NA	Ncf1	NA	2:23383336-23392155	NA	100.1644429	1.141142217	0.114679643	98.94266184	2.60E-23	5.07E-22
ENSMOCG00000015599	ENSMOCT00000020581	OXLD1_MOUSE	Oxld1	Oxidoreductase_like_domain_containing_protein_1	7:83584804-83585808	GO:0005739	239.8741002	-1.041062311	0.10396889	98.90334784	2.65E-23	5.16E-22
ENSMOCG00000022930	ENSMOCT00000031357	ASB11_BOVIN	Asb5	Ankyrin_repeat_and_SOCS_box_protein_11	LG7_11:26765633-26805428	GO:0035556;GO:0045732;GO:0016567	147.3046307	-2.659393766	0.254242822	98.86869484	2.70E-23	5.24E-22
ENSMOCG00000005446	ENSMOCT00000007119	ST6B1_DANRE	Sult6b1	Sulfotransferase_6B1	LG3:37344310-37362985	GO:0008146;GO:0071466	76.58584094	-3.307960639	0.312740051	98.56395733	3.15E-23	6.10E-22
ENSMOCG00000012568	ENSMOCT00000016232	PDE9A_DROME	Pde9a	High_affinity_cGMP_specific_3',5'_cyclic_phosphodiesterase_9A	LG2:48930071-49014990	GO:0047555;GO:0004114;GO:0046872;GO:0046069;GO:0019934;GO:0009187	1092.551509	0.786754755	0.078773029	98.5659116	3.14E-23	6.10E-22
ENSMOCG00000012568	ENSMOCT00000016235	PDE9A_DROME	Pde9a	High_affinity_cGMP_specific_3',5'_cyclic_phosphodiesterase_9A	LG2:48930071-49014990	GO:0047555;GO:0004114;GO:0046872;GO:0046069;GO:0019934;GO:0009187	1092.551509	0.786754755	0.078773029	98.5659116	3.14E-23	6.10E-22
ENSMOCG00000012568	ENSMOCT00000016237	PDE9A_DROME	Pde9a	High_affinity_cGMP_specific_3',5'_cyclic_phosphodiesterase_9A	LG2:48930071-49014990	GO:0047555;GO:0004114;GO:0046872;GO:0046069;GO:0019934;GO:0009187	1092.551509	0.786754755	0.078773029	98.5659116	3.14E-23	6.10E-22
ENSMOCG00000015656	ENSMOCT00000020680	CPT2_MOUSE	Cpt2	Carnitine_O_palmitoyltransferase_2,_mitochondrial	10:75248358-75273487	GO:0005743;GO:0005739;GO:0005730;GO:0005654;GO:0004095;GO:0006635;GO:0001701;GO:0120162	710.9679027	-0.895284276	0.089627117	98.48573381	3.27E-23	6.33E-22
ENSMOCG00000015656	ENSMOCT00000020677	NA	Cpt2	NA	10:75248358-75273487	NA	710.9679027	-0.895284276	0.089627117	98.48573381	3.27E-23	6.33E-22
ENSMOCG00000008599	ENSMOCT00000011070	NA	none	NA	LG4:43424836-43455104		841.0651473	0.871641351	0.087358519	98.34464805	3.52E-23	6.79E-22
ENSMOCG00000008599	ENSMOCT00000011081	CRGA_RAT	none	Gamma_crystallin_A	LG4:43424836-43455104	GO:0005212;GO:0001654;GO:0002088;GO:0007601	841.0651473	0.871641351	0.087358519	98.34464805	3.52E-23	6.79E-22
ENSMOCG00000008599	ENSMOCT00000011076	CRGA_RAT	none	Gamma_crystallin_A	LG4:43424836-43455104		841.0651473	0.871641351	0.087358519	98.34464805	3.52E-23	6.79E-22
ENSMOCG00000010548	ENSMOCT00000013564	NA	Sag	NA	LG4:64071584-64109895	NA	105.8925836	2.343886855	0.227733057	98.30262243	3.59E-23	6.93E-22
ENSMOCG00000010548	ENSMOCT00000013570	NA	Sag	NA	LG4:64071584-64109895	NA	105.8925836	2.343886855	0.227733057	98.30262243	3.59E-23	6.93E-22
ENSMOCG00000005784	ENSMOCT00000007523	CCL28_MOUSE	Ccl28	C_C_motif_chemokine_28	19:64775905-64793992	GO:0005623;GO:0005576;GO:0005615;GO:0008009;GO:0061844;GO:0060326;GO:0051715;GO:0031640;GO:1903237;GO:0001954;GO:0007204	164.7218913	-1.683360945	0.166601156	97.93486614	4.32E-23	8.33E-22
ENSMOCG00000005651	ENSMOCT00000007382	TRYG1_MOUSE	Tpsg1	Tryptase_gamma	7:2659628-2663596	GO:0005615;GO:0016021;GO:0004252;GO:0008236;GO:0006508	197.9947934	-1.039149545	0.104520687	97.64702703	5.00E-23	9.61E-22
ENSMOCG00000005651	ENSMOCT00000007379	TRYG1_MOUSE	Tpsg1	Tryptase_gamma	7:2659628-2663596	GO:0005615;GO:0016021;GO:0004252;GO:0008236;GO:0006508	197.9947934	-1.039149545	0.104520687	97.64702703	5.00E-23	9.61E-22
ENSMOCG00000005651	ENSMOCT00000007377	TRYG1_MOUSE	Tpsg1	Tryptase_gamma	7:2659628-2663596	GO:0005615;GO:0016021;GO:0004252;GO:0008236;GO:0006508	197.9947934	-1.039149545	0.104520687	97.64702703	5.00E-23	9.61E-22
ENSMOCG00000005651	ENSMOCT00000007373	TRYG1_MOUSE	Tpsg1	Tryptase_gamma	7:2659628-2663596	GO:0005615;GO:0016021;GO:0004252;GO:0008236;GO:0006508	197.9947934	-1.039149545	0.104520687	97.64702703	5.00E-23	9.61E-22
ENSMOCG00000008119	ENSMOCT00000010478	PAFA_CHICK	Pafah2	Platelet_activating_factor_acetylhydrolase	10:50394869-50420971	GO:0005615;GO:0003847;GO:0016042	533.7416865	1.214837571	0.121480105	97.63744857	5.02E-23	9.65E-22
ENSMOCG00000022195	ENSMOCT00000030235	TESP1_HUMAN	Itprid2	Protein_TESPA1	4:88597011-88632224	GO:0008180;GO:0005737;GO:0005789;GO:0005102;GO:0010387;GO:0033089;GO:0050862	3329.558063	0.828126254	0.083284151	97.51503517	5.34E-23	1.02E-21
ENSMOCG00000022195	ENSMOCT00000030238	TESP1_HUMAN	Itprid2	Protein_TESPA1	4:88597011-88632224	GO:0008180;GO:0005737;GO:0005789;GO:0005102;GO:0010387;GO:0033089;GO:0050862	3329.558063	0.828126254	0.083284151	97.51503517	5.34E-23	1.02E-21
ENSMOCG00000022195	ENSMOCT00000030237	TESP1_HUMAN	Itprid2	Protein_TESPA1	4:88597011-88632224	GO:0008180;GO:0005737;GO:0005789;GO:0005102;GO:0010387;GO:0033089;GO:0050862	3329.558063	0.828126254	0.083284151	97.51503517	5.34E-23	1.02E-21
ENSMOCG00000001151	ENSMOCT00000001561	COX17_CANLF	none	Cytochrome_c_oxidase_copper_chaperone	X:60344925-60345116	GO:0005758;GO:0016531;GO:1903136;GO:0006825;GO:0033617;GO:0008284;GO:1904960	180.5160374	-2.813231279	0.267417525	97.34462346	5.83E-23	1.12E-21
ENSMOCG00000008534	ENSMOCT00000011001	PH11A_MOUSE	none	PHD_finger_protein_11A	17:6138910-6162017	GO:0031965;GO:0005654;GO:0046872;GO:0050776	122.6671986	1.71049732	0.170406749	97.33361306	5.86E-23	1.12E-21
ENSMOCG00000008534	ENSMOCT00000011000	PHF11_MOUSE	none	PHD_finger_protein_11	17:6138910-6162017	GO:0031965;GO:0005654;GO:0046872	122.6671986	1.71049732	0.170406749	97.33361306	5.86E-23	1.12E-21
ENSMOCG00000008534	ENSMOCT00000011003	PH11A_MOUSE	none	PHD_finger_protein_11A	17:6138910-6162017	GO:0031965;GO:0005654;GO:0046872;GO:0050776	122.6671986	1.71049732	0.170406749	97.33361306	5.86E-23	1.12E-21
ENSMOCG00000008534	ENSMOCT00000010995	PHF11_MOUSE	none	PHD_finger_protein_11	17:6138910-6162017	GO:0031965;GO:0005654;GO:0046872	122.6671986	1.71049732	0.170406749	97.33361306	5.86E-23	1.12E-21
ENSMOCG00000008534	ENSMOCT00000011008	PHF11_MOUSE	none	PHD_finger_protein_11	17:6138910-6162017	GO:0031965;GO:0005654;GO:0046872	122.6671986	1.71049732	0.170406749	97.33361306	5.86E-23	1.12E-21
ENSMOCG00000015136	ENSMOCT00000019930	ELP5_RAT	Elp5	Elongator_complex_protein_5	7:28791337-28802175	GO:0005737;GO:0033588;GO:0005634;GO:0030335;GO:0002098	599.1297952	0.64040798	0.064779116	97.33544012	5.85E-23	1.12E-21
ENSMOCG00000012664	ENSMOCT00000016413	NA	Cul9	NA	LG2:3922435-3967705	NA	5203.055757	1.535965606	0.152259236	97.27660426	6.03E-23	1.15E-21
ENSMOCG00000012664	ENSMOCT00000016421	NA	Cul9	NA	LG2:3922435-3967705	NA	5203.055757	1.535965606	0.152259236	97.27660426	6.03E-23	1.15E-21
ENSMOCG00000019069	ENSMOCT00000025685	PDZD7_MOUSE	none	PDZ_domain_containing_protein_7	8:72643388-72652491	GO:0005929;GO:0005654;GO:0005634;GO:0005886;GO:0002141;GO:0002142;GO:0032420;GO:0032426;GO:1990696;GO:0042802;GO:0060117;GO:0060088;GO:0050910;GO:0045184;GO:0042491;GO:0060119;GO:0007605	260.7456562	1.9539346	0.192240284	97.23319834	6.16E-23	1.17E-21
ENSMOCG00000019069	ENSMOCT00000025684	PDZD7_MOUSE	none	PDZ_domain_containing_protein_7	8:72643388-72652491	GO:0005929;GO:0005654;GO:0005634;GO:0005886;GO:0002141;GO:0002142;GO:0032420;GO:0032426;GO:1990696;GO:0042802;GO:0060117;GO:0060088;GO:0050910;GO:0045184;GO:0042491;GO:0060119;GO:0007605	260.7456562	1.9539346	0.192240284	97.23319834	6.16E-23	1.17E-21
ENSMOCG00000009520	ENSMOCT00000012237	ESPN_RAT	none	Espin	10:80713934-80723708	GO:0015629;GO:0005903;GO:0030054;GO:0005737;GO:0043197;GO:0031941;GO:0005902;GO:0032420;GO:0032421;GO:0032426;GO:0051015;GO:0017124;GO:0051017;GO:0007015;GO:0007626;GO:0051494;GO:0030046;GO:0051491;GO:0007605	160.7156989	2.28695367	0.224290951	97.17445493	6.35E-23	1.21E-21
ENSMOCG00000014937	ENSMOCT00000019667	NO40_MOUSE	Zcchc17	Nucleolar_protein_of_40_kDa	10:54276455-54324210	GO:0022625;GO:0005730;GO:0003723;GO:0008270	3641.052749	-0.809266502	0.081583721	97.16809758	6.37E-23	1.21E-21
ENSMOCG00000003170	ENSMOCT00000004279	MK14_PANTR	Mapk14	Mitogen_activated_protein_kinase_14	LG2:51585225-51646145	GO:0005737;GO:0005634;GO:0005524;GO:0004707;GO:0006915;GO:0035556;GO:0038066;GO:0045663;GO:1901741;GO:0010831;GO:0010468;GO:0006357	4540.758406	0.402823997	0.040820787	97.10599216	6.57E-23	1.24E-21
ENSMOCG00000003170	ENSMOCT00000004276	NA	Mapk14	NA	LG2:51585225-51646145	NA	4540.758406	0.402823997	0.040820787	97.10599216	6.57E-23	1.24E-21
ENSMOCG00000003170	ENSMOCT00000004271	NA	Mapk14	NA	LG2:51585225-51646145	NA	4540.758406	0.402823997	0.040820787	97.10599216	6.57E-23	1.24E-21
ENSMOCG00000005728	ENSMOCT00000007462	COMDA_MOUSE	Commd10	COMM_domain_containing_protein_10	18:34621609-34752484	GO:0005737;GO:0005654	260.4609738	1.198324374	0.120468408	96.99200714	6.96E-23	1.32E-21
ENSMOCG00000005728	ENSMOCT00000007464	COMDA_MOUSE	Commd10	COMM_domain_containing_protein_10	18:34621609-34752484	GO:0005737;GO:0005654	260.4609738	1.198324374	0.120468408	96.99200714	6.96E-23	1.32E-21
ENSMOCG00000021888	ENSMOCT00000029810	CDK2_XENLA	Cdk3	Cyclin_dependent_kinase_2	7:79232550-79236592	GO:0005524;GO:0097472;GO:0004693;GO:0007049;GO:0051301;GO:0006468	75.45773712	1.738785424	0.17487607	96.8647497	7.42E-23	1.40E-21
ENSMOCG00000003852	ENSMOCT00000005137	NA	Slc5a4a	NA	LG2:46245818-46280928	NA	427.571764	-1.639699607	0.162735567	96.71170567	8.02E-23	1.51E-21
ENSMOCG00000014635	ENSMOCT00000019208	PARP6_MOUSE	Parp16	Protein_mono_ADP_ribosyltransferase_PARP6	5:74419543-74446649	GO:0005783;GO:0071782;GO:0005635;GO:0019900;GO:0003950;GO:1990404;GO:0043539;GO:0030968;GO:0050775;GO:0006471;GO:0070213;GO:0140289	604.2902402	0.930428919	0.094003236	96.67402411	8.17E-23	1.54E-21
ENSMOCG00000013818	ENSMOCT00000018022	IF2A_RAT	none	Eukaryotic_translation_initiation_factor_2_subunit_1	1:15128253-15129191	GO:0005737;GO:0010494;GO:0005829;GO:0033290;GO:0005850;GO:0005851;GO:0097451;GO:0043614;GO:0005634;GO:0045202;GO:0044207;GO:0043022;GO:0003723;GO:0003743;GO:0007568;GO:0034198;GO:0034605;GO:0034599;GO:0034644;GO:1905098;GO:0032057;GO:1901216;GO:2000676;GO:0046777;GO:0043558;GO:0034976;GO:1990737;GO:0034063;GO:0006412	12.58698023	-6.715052027	0.728357326	96.48998433	8.97E-23	1.69E-21
ENSMOCG00000018024	ENSMOCT00000024121	RS18_RAT	Rps18	40S_ribosomal_protein_S18	LG2:53493435-53496944	GO:0005829;GO:0022627;GO:0005634;GO:0014069;GO:0015935;GO:0045202;GO:0019901;GO:0019843;GO:0003735;GO:0006412	354.3185631	1.321863522	0.132615079	96.46375012	9.09E-23	1.71E-21
ENSMOCG00000018749	ENSMOCT00000025195	MRM3_XENLA	Mrm3	rRNA_methyltransferase_3,_mitochondrial	7:22872720-22879280	GO:0005739;GO:0003723;GO:0008173;GO:0006364	679.7124891	-0.881319989	0.089182613	96.42385031	9.27E-23	1.74E-21
ENSMOCG00000002696	ENSMOCT00000003626	SIVA_RAT	none	Apoptosis_regulatory_protein_Siva	1:48310966-48320465	GO:0005737;GO:0005739;GO:0005654;GO:0005175;GO:0005164;GO:0001618;GO:0008270;GO:0006924;GO:0097191;GO:0097193;GO:0032088;GO:1901030	356.5161331	-0.753670174	0.076641574	96.1614993	1.06E-22	1.98E-21
ENSMOCG00000002696	ENSMOCT00000003624	SIVA_RAT	none	Apoptosis_regulatory_protein_Siva	1:48310966-48320465	GO:0005737;GO:0005739;GO:0005654;GO:0005175;GO:0005164;GO:0001618;GO:0008270;GO:0006924;GO:0097191;GO:0097193;GO:0032088;GO:1901030	356.5161331	-0.753670174	0.076641574	96.1614993	1.06E-22	1.98E-21
ENSMOCG00000002249	ENSMOCT00000003007	RL10A_RAT	none	60S_ribosomal_protein_L10a	7:30143555-30144208	GO:0022625;GO:0042788;GO:0014069;GO:0045202;GO:0003723;GO:0003735;GO:0002181;GO:0000470;GO:0045471;GO:0006412	9.223675561	-4.178980709	0.492989539	96.02131545	1.14E-22	2.12E-21
ENSMOCG00000010569	ENSMOCT00000013579	DBF4A_XENTR	Dbf4	Protein_DBF4_homolog_A	26:535134-570681	GO:0031431;GO:0005634;GO:0003676;GO:0043539;GO:0008270;GO:0007049;GO:0010571;GO:1901987	100.6904242	-1.134385719	0.115491453	95.98352419	1.16E-22	2.16E-21
ENSMOCG00000015382	ENSMOCT00000020278	NA	Cct6b	NA	7:16296933-16338122	NA	131.6581015	-1.691980175	0.169283651	95.87028227	1.23E-22	2.29E-21
ENSMOCG00000020576	ENSMOCT00000027881	SCT1A_MOUSE	none	Secreted_and_transmembrane_protein_1A	7:84198089-84199589	GO:0005576;GO:0016021;GO:0005886;GO:0005125;GO:0006955	39.96076309	1.895904944	0.193948227	95.80590913	1.27E-22	2.36E-21
ENSMOCG00000003795	ENSMOCT00000005056	NA	Adamts5	NA	2:93386780-93424780	NA	202.1553829	1.057534545	0.107329836	95.78094618	1.28E-22	2.38E-21
ENSMOCG00000002868	ENSMOCT00000003845	DIK2A_MOUSE	none	Divergent_protein_kinase_domain_2A	18:55820453-55820984	GO:0005623;GO:0030126;GO:0030137;GO:0005576;GO:0005615;GO:0000139;GO:0060038;GO:0034392;GO:0014066;GO:0048199	41.53092445	-1.749074942	0.178651648	95.76370251	1.29E-22	2.40E-21
ENSMOCG00000011881	NA	NA	NA	NA	NA	NA	575.5831298	-1.294740432	0.130275737	95.65298536	1.37E-22	2.54E-21
ENSMOCG00000004075	ENSMOCT00000005404	ZN845_HUMAN	Zfp341	Zinc_finger_protein_845	LG8:23569606-23611305	GO:0005634;GO:0003677;GO:0003700;GO:0046872	820.911523	1.127299251	0.114043103	95.54466063	1.45E-22	2.67E-21
ENSMOCG00000008903	ENSMOCT00000011487	ATS18_HUMAN	Adamts13	A_disintegrin_and_metalloproteinase_with_thrombospondin_motifs_18	4:50208842-50245802	GO:0005576;GO:0046872;GO:0004222;GO:0001654;GO:0090331	31.77833047	2.874557615	0.291292596	95.44684902	1.52E-22	2.81E-21
ENSMOCG00000008903	ENSMOCT00000011482	ATS18_HUMAN	Adamts13	A_disintegrin_and_metalloproteinase_with_thrombospondin_motifs_18	4:50208842-50245802	GO:0005576;GO:0046872;GO:0004222;GO:0001654;GO:0090331	31.77833047	2.874557615	0.291292596	95.44684902	1.52E-22	2.81E-21
ENSMOCG00000015488	ENSMOCT00000020431	VEGFC_HUMAN	Vegfd	Vascular_endothelial_growth_factor_C	X:45134491-45167582	GO:0005576;GO:0005615;GO:0016020;GO:0031093;GO:0042056;GO:0008083;GO:0043185;GO:0005172;GO:0001525;GO:0009887;GO:1990830;GO:0050930;GO:0016331;GO:0045776;GO:0045668;GO:0002576;GO:0045766;GO:0043536;GO:0051781;GO:0008284;GO:0001938;GO:1901492;GO:0060754;GO:1902462;GO:0002052;GO:0031954;GO:0045860;GO:0001934;GO:0050714;GO:0030947;GO:0042493;GO:0001666;GO:0007165;GO:0002040;GO:0006929;GO:0048010;GO:…	260.5724248	1.30242061	0.13178695	95.35459371	1.59E-22	2.94E-21
ENSMOCG00000015488	ENSMOCT00000020427	VEGFC_HUMAN	Vegfd	Vascular_endothelial_growth_factor_C	X:45134491-45167582	GO:0005576;GO:0005615;GO:0016020;GO:0031093;GO:0042056;GO:0008083;GO:0043185;GO:0005172;GO:0001525;GO:0009887;GO:1990830;GO:0050930;GO:0016331;GO:0045776;GO:0045668;GO:0002576;GO:0045766;GO:0043536;GO:0051781;GO:0008284;GO:0001938;GO:1901492;GO:0060754;GO:1902462;GO:0002052;GO:0031954;GO:0045860;GO:0001934;GO:0050714;GO:0030947;GO:0042493;GO:0001666;GO:0007165;GO:0002040;GO:0006929;GO:0048010;GO:…	260.5724248	1.30242061	0.13178695	95.35459371	1.59E-22	2.94E-21
ENSMOCG00000021255	ENSMOCT00000028872	RL11_RAT	none	60S_ribosomal_protein_L11	10:48774053-48778046	GO:0005737;GO:0022625;GO:0022626;GO:0005730;GO:0005654;GO:0042788;GO:0032991;GO:0045202;GO:0008097;GO:0042975;GO:0003723;GO:0003735;GO:1990948;GO:0031625;GO:0002181;GO:0043433;GO:0032435;GO:2000435;GO:1904667;GO:2000059;GO:0010628;GO:1902255;GO:0032092;GO:1901798;GO:0034504;GO:0050821;GO:0006605;GO:1901796;GO:0000027;GO:0042273;GO:0006364	121.5950112	2.486681944	0.24431557	95.2339801	1.69E-22	3.12E-21
ENSMOCG00000006475	ENSMOCT00000008406	SFRP2_CHICK	Sfrp2	Secreted_frizzled_related_protein_2	1:123927104-123934592	GO:0005615;GO:0017147;GO:0006915;GO:0060070;GO:0030154;GO:0007275;GO:0090090	69.05481848	3.345142984	0.320119369	95.1206795	1.79E-22	3.29E-21
ENSMOCG00000012228	ENSMOCT00000015701	NA	Gpd1	NA	15:4941677-4946881	NA	852.195763	1.403544356	0.141415841	94.94604101	1.96E-22	3.59E-21
ENSMOCG00000016331	ENSMOCT00000021665	SIA7D_MOUSE	St6galnac4	Alpha_N_acetyl_neuraminyl_2,3_beta_galactosyl_1,3_N_acetyl_galactosaminide_alpha_2,6_sialyltransferase	4:44372861-44383948	GO:0000139;GO:0016021;GO:0047290;GO:0001665;GO:0008373;GO:0001574;GO:0009311;GO:0006486;GO:0097503	672.6614712	0.927061715	0.09453954	94.84781116	2.06E-22	3.77E-21
ENSMOCG00000016331	ENSMOCT00000021666	SIA7D_HUMAN	St6galnac4	Alpha_N_acetyl_neuraminyl_2,3_beta_galactosyl_1,3_N_acetyl_galactosaminide_alpha_2,6_sialyltransferase	4:44372861-44383948	GO:0000139;GO:0016021;GO:0047290;GO:0001665;GO:0008373;GO:0001574;GO:0006664;GO:0016266;GO:0009311;GO:0097503	672.6614712	0.927061715	0.09453954	94.84781116	2.06E-22	3.77E-21
ENSMOCG00000003013	ENSMOCT00000004041	NA	Lbp	NA	LG8:19944385-19967315	NA	59.54281507	2.07138259	0.209846791	94.67427355	2.24E-22	4.11E-21
ENSMOCG00000020084	ENSMOCT00000027189	TGM1_RAT	Tgm4	Protein_glutamine_gamma_glutamyltransferase_K	5:95264211-95291104	GO:0031224;GO:0016020;GO:0046872;GO:0003810;GO:0009887;GO:0031424;GO:0030216;GO:0018149;GO:0045787;GO:0010838	366.2395641	2.000325288	0.198139328	94.56577246	2.37E-22	4.34E-21
ENSMOCG00000014509	ENSMOCT00000019025	CXB5_MOUSE	Gjb5	Gap_junction_beta_5_protein	10:57221708-57224842	GO:0005922;GO:0016021;GO:0007154;GO:1905867;GO:0060713;GO:0060708;GO:0060707	12.51064531	-4.390349177	0.491695141	94.50322305	2.45E-22	4.47E-21
ENSMOCG00000017295	ENSMOCT00000023054	CEL3B_XENLA	Rbm45	CUGBP_Elav_like_family_member_3_B	4:85702394-85717012	GO:0005737;GO:0005634;GO:0003723;GO:0006397;GO:0048026	1751.917879	0.63638777	0.065258148	94.41587045	2.56E-22	4.66E-21
ENSMOCG00000001292	ENSMOCT00000001760	PF21A_HUMAN	Phf21b	PHD_finger_protein_21A	15:26288608-26354487	GO:1990391;GO:0000118;GO:0005654;GO:0003682;GO:0003677;GO:0046872;GO:0007596;GO:0006325;GO:0000122	385.3695258	1.331355308	0.135026907	94.3701179	2.62E-22	4.76E-21
ENSMOCG00000001292	ENSMOCT00000001752	PF21A_HUMAN	Phf21b	PHD_finger_protein_21A	15:26288608-26354487	GO:1990391;GO:0000118;GO:0005654;GO:0003682;GO:0003677;GO:0046872;GO:0007596;GO:0006325;GO:0000122	385.3695258	1.331355308	0.135026907	94.3701179	2.62E-22	4.76E-21
ENSMOCG00000001292	ENSMOCT00000001757	PF21A_HUMAN	Phf21b	PHD_finger_protein_21A	15:26288608-26354487	GO:1990391;GO:0000118;GO:0005654;GO:0003682;GO:0003677;GO:0046872;GO:0007596;GO:0006325;GO:0000122	385.3695258	1.331355308	0.135026907	94.3701179	2.62E-22	4.76E-21
ENSMOCG00000021778	ENSMOCT00000029639	NA	Gm94	NA	18:31861548-31872476	GO:0005576	5.622427147	5.261815109	0.65345638	94.1619571	2.91E-22	5.29E-21
ENSMOCG00000020202	ENSMOCT00000027389	NA	Ccdc162	NA	LG9:27270997-27430573	NA	304.3040711	1.80931742	0.18116573	94.08171097	3.03E-22	5.50E-21
ENSMOCG00000020202	ENSMOCT00000027392	CC162_MOUSE	Ccdc162	Coiled_coil_domain_containing_protein_162	LG9:27270997-27430573		304.3040711	1.80931742	0.18116573	94.08171097	3.03E-22	5.50E-21
ENSMOCG00000004256	ENSMOCT00000005610	TEDC2_HUMAN	Tedc2	Tubulin_epsilon_and_delta_complex_protein_2	7:3820671-3824828	GO:0005814;GO:0005929;GO:0005737;GO:0045880	185.1272833	1.878252519	0.188434266	93.95208501	3.23E-22	5.86E-21
ENSMOCG00000000813	ENSMOCT00000001111	ECT2_MOUSE	Ect2l	Protein_ECT2	LG4:8891733-8962458	GO:0005923;GO:0005911;GO:0097149;GO:0032154;GO:0005737;GO:0005829;GO:0030496;GO:0072686;GO:0016604;GO:0005654;GO:0005634;GO:0005096;GO:0042803;GO:0017048;GO:0005089;GO:0090630;GO:0032147;GO:0070830;GO:0000902;GO:0071277;GO:0070301;GO:0071479;GO:0035556;GO:0000281;GO:0043065;GO:0032467;GO:0043547;GO:0045666;GO:0042307;GO:0051260;GO:0015031;GO:0051988;GO:2000431;GO:0045859	200.4385471	1.90986441	0.191444977	93.92762199	3.27E-22	5.92E-21
ENSMOCG00000000813	ENSMOCT00000001107	FBX16_MOUSE	Ect2l	F_box_only_protein_16	LG4:8891733-8962458		200.4385471	1.90986441	0.191444977	93.92762199	3.27E-22	5.92E-21
ENSMOCG00000000813	ENSMOCT00000001109	FBX16_MOUSE	Ect2l	F_box_only_protein_16	LG4:8891733-8962458		200.4385471	1.90986441	0.191444977	93.92762199	3.27E-22	5.92E-21
ENSMOCG00000012299	ENSMOCT00000015813	NA	Plod1	NA	10:85004303-85034723	NA	706.741953	0.659430302	0.067876041	93.77372342	3.54E-22	6.39E-21
ENSMOCG00000001016	ENSMOCT00000001384	PI5K7_ARATH	Ankmy1	Phosphatidylinositol_4_phosphate_5_kinase_7	LG4:35687636-35719474	GO:0005886;GO:0016308;GO:0005524	302.2644183	2.092909751	0.207581435	93.72407004	3.63E-22	6.55E-21
ENSMOCG00000013882	ENSMOCT00000018106	NA	BC051019	NA	8:1017366-1023732		88.68156295	1.701337632	0.173195144	93.4921804	4.08E-22	7.35E-21
ENSMOCG00000016942	ENSMOCT00000022548	RWDD3_RAT	Rwdd3	RWD_domain_containing_protein_3	21:17949180-17961233	GO:0005737;GO:0005634;GO:0032088;GO:1902073;GO:0033235	187.8836671	1.005399488	0.103544762	93.47359314	4.12E-22	7.41E-21
ENSMOCG00000015983	NA	NA	NA	NA	NA	NA	4.563164208	-5.750741065	0.667791856	93.36412784	4.35E-22	7.82E-21
ENSMOCG00000009959	ENSMOCT00000012778	GCST_CHICK	Amt	Aminomethyltransferase,_mitochondrial	5:81222706-81228862	GO:0005739;GO:0004047;GO:0008483;GO:0019464	1111.48223	1.006966125	0.103339659	93.16676477	4.81E-22	8.63E-21
ENSMOCG00000015963	ENSMOCT00000021126	PINX1_MOUSE	Pinx1	PIN2/TERF1_interacting_telomerase_inhibitor_1	17:14418717-14480795	GO:0005623;GO:0000781;GO:0000777;GO:0000776;GO:0000228;GO:0000784;GO:0005730;GO:0005654;GO:0005819;GO:0044877;GO:0010521;GO:0070034;GO:0007080;GO:0010972;GO:0031397;GO:0051974;GO:0032211;GO:1904751;GO:1904744;GO:0070198;GO:1902570;GO:0031647;GO:0007004	369.6618673	0.889202104	0.091684702	93.16060125	4.82E-22	8.64E-21
ENSMOCG00000017988	ENSMOCT00000024077	S11IP_HUMAN	none	Serine/threonine_protein_kinase_11_interacting_protein	6:65279237-65301582	GO:0035578;GO:0005737;GO:0005576;GO:0005765;GO:0019901;GO:0043312;GO:0008104	5783.188261	-0.461971813	0.047749837	93.12448733	4.91E-22	8.79E-21
ENSMOCG00000017988	ENSMOCT00000024071	S11IP_HUMAN	none	Serine/threonine_protein_kinase_11_interacting_protein	6:65279237-65301582	GO:0035578;GO:0005737;GO:0005576;GO:0005765;GO:0019901;GO:0043312;GO:0008104	5783.188261	-0.461971813	0.047749837	93.12448733	4.91E-22	8.79E-21
ENSMOCG00000011060	ENSMOCT00000014218	NA	Trip11	NA	1:37578343-37651074	NA	2980.889807	-0.570826496	0.058968943	93.09928353	4.97E-22	8.89E-21
ENSMOCG00000011060	ENSMOCT00000014216	NA	Trip11	NA	1:37578343-37651074	NA	2980.889807	-0.570826496	0.058968943	93.09928353	4.97E-22	8.89E-21
ENSMOCG00000015812	ENSMOCT00000020911	NA	Dock6	NA	5:15960503-16018577	NA	874.9031874	1.153546363	0.118106953	93.02534252	5.16E-22	9.21E-21
ENSMOCG00000015812	ENSMOCT00000020921	NA	Dock6	NA	5:15960503-16018577	NA	874.9031874	1.153546363	0.118106953	93.02534252	5.16E-22	9.21E-21
ENSMOCG00000002900	ENSMOCT00000003897	SAA1_HUMAN	none	Serum_amyloid_A_1_protein	22:31816412-31818200	GO:0005623;GO:0005881;GO:0071682;GO:0070062;GO:0005576;GO:0005615;GO:0034364;GO:0042056;GO:0001664;GO:0008201;GO:0000187;GO:0006953;GO:0060326;GO:0044267;GO:0019221;GO:0007186;GO:0045087;GO:0048247;GO:0048246;GO:0050728;GO:0030593;GO:0030168;GO:0045785;GO:0050715;GO:0007204;GO:0050716;GO:0006898;GO:0050708	25.59939703	4.979459674	0.51703027	92.71382425	6.04E-22	1.08E-20
ENSMOCG00000009814	ENSMOCT00000012597	NSUN6_PYRHO	Nsun6	tRNA_(cytosine(72)_C(5))_methyltransferase	16:2963908-3001800	GO:0016428;GO:0000049;GO:0006364;GO:0006400	262.9820728	-1.008987251	0.104391371	92.42287399	7.00E-22	1.25E-20
ENSMOCG00000009814	ENSMOCT00000012601	NSUN6_MOUSE	Nsun6	tRNA_(cytosine(72)_C(5))_methyltransferase_NSUN6	16:2963908-3001800	GO:0005737;GO:0016428;GO:0000049;GO:0001510;GO:0002946;GO:0030488	262.9820728	-1.008987251	0.104391371	92.42287399	7.00E-22	1.25E-20
ENSMOCG00000021585	ENSMOCT00000029373	SEN54_MOUSE	Tsen54	tRNA_splicing_endonuclease_subunit_Sen54	7:78816596-78824442	GO:0005730;GO:0000214;GO:0006397;GO:0090502;GO:0006388;GO:0000379	779.5667655	1.029996608	0.106136055	92.34601948	7.28E-22	1.29E-20
ENSMOCG00000021585	ENSMOCT00000029370	SEN54_SCHPO	Tsen54	Probable_tRNA_splicing_endonuclease_subunit_sen54	7:78816596-78824442	GO:0031966;GO:0005741;GO:0000214;GO:0090502;GO:0000379	779.5667655	1.029996608	0.106136055	92.34601948	7.28E-22	1.29E-20
ENSMOCG00000014208	ENSMOCT00000018591	SRR_DICDI	Srr	Probable_serine_racemase	7:24260993-24267154	GO:0005737;GO:0005524;GO:0008721;GO:0003941;GO:0000287;GO:0030170;GO:0030378;GO:0018114;GO:0070179;GO:0006563;GO:0018249;GO:0042866	412.8476234	0.968068442	0.099861004	92.12209028	8.15E-22	1.45E-20
ENSMOCG00000014208	ENSMOCT00000018589	SRR_DICDI	Srr	Probable_serine_racemase	7:24260993-24267154	GO:0005737;GO:0005524;GO:0008721;GO:0003941;GO:0000287;GO:0030170;GO:0030378;GO:0018114;GO:0070179;GO:0006563;GO:0018249;GO:0042866	412.8476234	0.968068442	0.099861004	92.12209028	8.15E-22	1.45E-20
ENSMOCG00000020346	ENSMOCT00000027556	TM211_MOUSE	Tmem211	Transmembrane_protein_211	2:2884375-2887154	GO:0016021	8.499696611	4.375383475	0.560769035	92.048848	8.46E-22	1.50E-20
ENSMOCG00000012613	ENSMOCT00000016300	NA	Urb1	NA	2:98149975-98213479	NA	1228.266413	0.797899225	0.082729083	92.02162955	8.57E-22	1.52E-20
ENSMOCG00000013572	ENSMOCT00000017677	NA	Tpo	NA	LG3:26344019-26411267	NA	223.8115059	-3.255732532	0.311490055	91.99198676	8.70E-22	1.54E-20
ENSMOCG00000007696	ENSMOCT00000009922	NA	Tbc1d22a	NA	15:24691764-24977571	NA	1367.217683	0.510730854	0.053108769	91.96482126	8.82E-22	1.56E-20
ENSMOCG00000015076	ENSMOCT00000019847	GLYAL_MOUSE	Gm4952	Glycine_N_acyltransferase_like_protein	8:43488833-43513689	GO:0005739;GO:0047961	113.2946013	2.010919586	0.204640954	91.96421484	8.83E-22	1.56E-20
ENSMOCG00000000586	ENSMOCT00000000773	ARHL1_XENLA	Adprh	[Protein_ADP_ribosylarginine]_hydrolase_like_protein_1	2:49323704-49332739	GO:0003875;GO:0000287;GO:0051725	332.5324481	-1.052467633	0.108723513	91.89420674	9.14E-22	1.61E-20
ENSMOCG00000012750	ENSMOCT00000016481	GPT11_MOUSE	Gpatch11	G_patch_domain_containing_protein_11	LG3:37451229-37458349	GO:0000777;GO:0000776;GO:0003676	698.61751	-0.846866705	0.087913658	91.68776104	1.01E-21	1.78E-20
ENSMOCG00000022817	ENSMOCT00000031182	LSM1_HUMAN	Lsm1	U6_snRNA_associated_Sm_like_protein_LSm1	LG7_11:3435357-3447286	GO:0030424;GO:0005737;GO:0005829;GO:0030425;GO:1990726;GO:1990124;GO:0043025;GO:0005634;GO:0000932;GO:0003729;GO:0036002;GO:0003723;GO:0000339;GO:0000290;GO:0043928;GO:0071044;GO:0006397;GO:0045665;GO:0016070;GO:0008380;GO:0000375;GO:0019827	209.3234471	1.247283235	0.129029652	91.61131405	1.05E-21	1.85E-20
ENSMOCG00000004480	NA	NA	NA	NA	NA	NA	22.02356703	2.356323179	0.252900802	91.5662261	1.08E-21	1.89E-20
ENSMOCG00000007220	ENSMOCT00000009339	PDCL3_RAT	none	Phosducin_like_protein_3	LG2:24080513-24091144	GO:0005737;GO:0005829;GO:0005783;GO:0005654;GO:0048471;GO:0097356;GO:0032991;GO:0044183;GO:0043184;GO:0030036;GO:0001525;GO:0006915;GO:0034605;GO:0061077;GO:1903645;GO:2000059;GO:0045766;GO:0001938;GO:0010628;GO:0006457;GO:0050821;GO:0050730;GO:0016032	613.1673882	0.744275702	0.077465653	91.57165608	1.08E-21	1.89E-20
ENSMOCG00000022250	ENSMOCT00000030323	MNS3_ARATH	Man1b1	Mannosyl_oligosaccharide_1,2_alpha_mannosidase_MNS3	4:52041407-52060443	GO:0005783;GO:0005768;GO:0005794;GO:0005797;GO:0016021;GO:0016020;GO:0005802;GO:0004559;GO:0005509;GO:0004571;GO:0006491;GO:0006486;GO:0030433	4684.428081	-0.527359451	0.054998577	91.46298246	1.14E-21	1.99E-20
ENSMOCG00000022250	ENSMOCT00000030322	MNS3_ARATH	Man1b1	Mannosyl_oligosaccharide_1,2_alpha_mannosidase_MNS3	4:52041407-52060443	GO:0005783;GO:0005768;GO:0005794;GO:0005797;GO:0016021;GO:0016020;GO:0005802;GO:0004559;GO:0005509;GO:0004571;GO:0006491;GO:0006486;GO:0030433	4684.428081	-0.527359451	0.054998577	91.46298246	1.14E-21	1.99E-20
ENSMOCG00000003323	ENSMOCT00000004477	GNPTG_HUMAN	Gnptg	N_acetylglucosamine_1_phosphotransferase_subunit_gamma	7:2772396-2780173	GO:0070062;GO:0005794;GO:0000139;GO:0042803;GO:0003976;GO:0046835	1979.486381	0.660016507	0.068743245	91.44912047	1.14E-21	2.00E-20
ENSMOCG00000006207	ENSMOCT00000008066	INGR2_HUMAN	Ifngr2	Interferon_gamma_receptor_2	2:72686725-72709507	GO:0030659;GO:0005783;GO:0005789;GO:0000139;GO:0016021;GO:0005887;GO:0005886;GO:0004896;GO:0004906;GO:0007166;GO:0019221;GO:0060333;GO:0060334;GO:0009615	720.2685618	0.73311027	0.076337205	91.43643813	1.15E-21	2.01E-20
ENSMOCG00000006390	ENSMOCT00000008303	MTDC_MOUSE	Mthfd2l	Bifunctional_methylenetetrahydrofolate_dehydrogenase/cyclohydrolase,_mitochondrial	LG1:44073926-44165223	GO:0005739;GO:0000287;GO:0004477;GO:0004487;GO:0004488;GO:0042301;GO:0006730;GO:0035999;GO:0046653	508.2698881	1.308922719	0.134894116	91.4013696	1.17E-21	2.04E-20
ENSMOCG00000006390	ENSMOCT00000008308	NA	Mthfd2l	NA	LG1:44073926-44165223	NA	508.2698881	1.308922719	0.134894116	91.4013696	1.17E-21	2.04E-20
ENSMOCG00000018655	ENSMOCT00000025068	TIM10_RAT	none	Mitochondrial_import_inner_membrane_translocase_subunit_Tim10	4:92352564-92355919	GO:0005743;GO:0042719;GO:0051087;GO:0046872;GO:0042803;GO:0140318;GO:0072321;GO:0045039	244.1661335	0.861988203	0.08993868	91.31990775	1.22E-21	2.12E-20
ENSMOCG00000005144	ENSMOCT00000006716	SYW_CAUVC	Wars2	Tryptophan__tRNA_ligase	21:6953112-7030257	GO:0005737;GO:0005524;GO:0004830;GO:0006436	361.9590727	0.769317534	0.0802928	91.29169288	1.24E-21	2.15E-20
ENSMOCG00000006800	ENSMOCT00000008809	NA	Pkd2l1	NA	8:71792352-71829840	NA	185.2774713	-1.103806644	0.114747545	91.28175331	1.25E-21	2.16E-20
ENSMOCG00000006800	ENSMOCT00000008813	NA	Pkd2l1	NA	8:71792352-71829840	NA	185.2774713	-1.103806644	0.114747545	91.28175331	1.25E-21	2.16E-20
ENSMOCG00000005450	ENSMOCT00000007122	PLRG1_BOVIN	none	Pleiotropic_regulator_1	LG4:27975515-27977681	GO:0071013;GO:0080008;GO:0005662;GO:0001650;GO:0031965;GO:0016607;GO:0005634;GO:0000974;GO:0071007;GO:0000398;GO:1900087;GO:0034504	26.49467903	-2.95518181	0.305486859	91.25976021	1.26E-21	2.18E-20
ENSMOCG00000020115	ENSMOCT00000027239	B3GN3_HUMAN	B3gnt7	N_acetyllactosaminide_beta_1,3_N_acetylglucosaminyltransferase_3	LG4:65673033-65676097	GO:0005783;GO:0005794;GO:0000139;GO:0005887;GO:0008376;GO:0008375;GO:0047223;GO:0008457;GO:0008378;GO:0008532;GO:0016758;GO:0018146;GO:0016266;GO:0030311;GO:0006486;GO:0006493	128.6871961	-1.346489211	0.13965297	91.1370598	1.34E-21	2.32E-20
ENSMOCG00000000628	ENSMOCT00000000839	ECI1_MOUSE	Eci1	Enoyl_CoA_delta_isomerase_1,_mitochondrial	7:3599588-3619897	GO:0005743;GO:0005759;GO:0005739;GO:0004165;GO:0004300;GO:0042802;GO:0006635	605.0637767	0.741433654	0.077271849	91.10307162	1.36E-21	2.35E-20
ENSMOCG00000002795	ENSMOCT00000003752	RHBL2_HUMAN	Rhbdl2	Rhomboid_related_protein_2	10:60767083-60791466	GO:0016021;GO:0005886;GO:0004252	144.349801	1.240592564	0.129217287	91.07835737	1.38E-21	2.38E-20
ENSMOCG00000010301	NA	NA	NA	NA	NA	NA	4.562204193	-5.734332198	0.671332701	91.0443549	1.40E-21	2.42E-20
ENSMOCG00000020354	ENSMOCT00000027568	NA	Atxn10	NA	15:25704443-25854037	NA	10009.65819	-0.75948058	0.079119728	90.98892233	1.44E-21	2.48E-20
ENSMOCG00000002049	ENSMOCT00000002755	NA	Kcns1	NA	LG8:14321709-14328450	NA	286.1593818	1.551132914	0.158153062	90.96976782	1.46E-21	2.50E-20
ENSMOCG00000016989	ENSMOCT00000022616	CAH5A_HUMAN	Car5b	Carbonic_anhydrase_5A,_mitochondrial	X:45536077-45589355	GO:0005759;GO:0005739;GO:0004089;GO:0008270;GO:0015701	694.2754865	-1.03746141	0.107892675	90.84870111	1.55E-21	2.66E-20
ENSMOCG00000002828	ENSMOCT00000003792	NA	Smad1	NA	4:2136900-2197409	NA	1403.24499	0.349278043	0.036649825	90.77057792	1.61E-21	2.76E-20
ENSMOCG00000022764	ENSMOCT00000031094	TSR1_CAEBR	Tsr1	Pre_rRNA_processing_protein_TSR1_homolog	7:24265857-24278494	GO:0005730;GO:0030688;GO:0005525;GO:0003924;GO:0034511;GO:0000479;GO:0000462	2031.6381	0.686248926	0.071703726	90.75554315	1.63E-21	2.78E-20
ENSMOCG00000022965	ENSMOCT00000031413	P30_MYCPN	Gm39566	P30_adhesin	7:28958723-28964011	GO:0033111;GO:0042995;GO:0016021;GO:0005886;GO:0020035;GO:0007157;GO:0009405	28.65359082	-1.786160442	0.190004453	90.56641376	1.79E-21	3.05E-20
ENSMOCG00000017497	ENSMOCT00000023352	S45A1_MOUSE	Slc45a2	Proton_associated_sugar_transporter_A	19:30919500-30947059	GO:0016021;GO:0016020;GO:0005355;GO:0008506;GO:1904659	25.94697536	1.962879679	0.210829452	90.48657617	1.86E-21	3.18E-20
ENSMOCG00000018422	ENSMOCT00000024707	SNAG_DICDI	Napg	Gamma_soluble_NSF_attachment_protein	18:48713464-48729417	GO:0030659;GO:0045335;GO:0031201;GO:0005774;GO:0005483;GO:0019905;GO:0006886;GO:0016192	3128.744669	-0.656757128	0.068731251	90.46090878	1.89E-21	3.21E-20
ENSMOCG00000018422	ENSMOCT00000024705	SNAG_DICDI	Napg	Gamma_soluble_NSF_attachment_protein	18:48713464-48729417	GO:0030659;GO:0045335;GO:0031201;GO:0005774;GO:0005483;GO:0019905;GO:0006886;GO:0016192	3128.744669	-0.656757128	0.068731251	90.46090878	1.89E-21	3.21E-20
ENSMOCG00000017509	ENSMOCT00000023369	DI3L2_SCHPO	Dis3l2	DIS3_like_exonuclease_2	LG4:64886885-65234642	GO:0005737;GO:0005829;GO:0000178;GO:0000932;GO:0000175;GO:0046872;GO:0008266;GO:0006402;GO:0000291;GO:0034427;GO:1990074	947.3020981	0.643702439	0.067491434	90.34257867	2.00E-21	3.41E-20
ENSMOCG00000009792	ENSMOCT00000012586	NA	Ints9	NA	17:13299677-13387232	NA	686.6191989	0.815062705	0.085584982	89.7892201	2.65E-21	4.50E-20
ENSMOCG00000009792	ENSMOCT00000012583	NA	Ints9	NA	17:13299677-13387232	NA	686.6191989	0.815062705	0.085584982	89.7892201	2.65E-21	4.50E-20
ENSMOCG00000022241	ENSMOCT00000030306	NA	Ctss	NA	21:2944449-2970147	NA	3467.013983	1.224510762	0.127490988	89.64181897	2.85E-21	4.84E-20
ENSMOCG00000005851	ENSMOCT00000007610	GSTA2_MOUSE	none	Glutathione_S_transferase_A2	5:61344717-61374225	GO:0005829;GO:0043295;GO:0004364;GO:0006749;GO:0009617;GO:0035634;GO:0006805	32.77339617	-2.204315579	0.231706314	89.60306754	2.91E-21	4.93E-20
ENSMOCG00000005851	ENSMOCT00000007606	GSTA2_MOUSE	none	Glutathione_S_transferase_A2	5:61344717-61374225	GO:0005829;GO:0043295;GO:0004364;GO:0006749;GO:0009617;GO:0035634;GO:0006805	32.77339617	-2.204315579	0.231706314	89.60306754	2.91E-21	4.93E-20
ENSMOCG00000008914	ENSMOCT00000011460	MROH7_HUMAN	Mroh8	Maestro_heat_like_repeat_containing_protein_family_member_7	LG8:20906865-20985546	GO:0005615;GO:0016021	339.1605797	-0.905835073	0.095239308	89.57316716	2.96E-21	5.00E-20
ENSMOCG00000022477	ENSMOCT00000030673	APC16_PONAB	Anapc16	Anaphase_promoting_complex_subunit_16	LG2:32849652-32865123	GO:0005680;GO:0000777;GO:0005829;GO:0000776;GO:0007049;GO:0051301;GO:0016567	1157.575222	0.619781849	0.065302113	89.45233051	3.14E-21	5.31E-20
ENSMOCG00000022477	ENSMOCT00000030675	APC16_PONAB	Anapc16	Anaphase_promoting_complex_subunit_16	LG2:32849652-32865123	GO:0005680;GO:0000777;GO:0005829;GO:0000776;GO:0007049;GO:0051301;GO:0016567	1157.575222	0.619781849	0.065302113	89.45233051	3.14E-21	5.31E-20
ENSMOCG00000013990	ENSMOCT00000018270	SC16B_RAT	Sec16a	Protein_transport_protein_Sec16B	4:50860711-50896042	GO:0070971;GO:0005789;GO:0012507;GO:0000139;GO:0043231;GO:0048208;GO:0007029;GO:0006888;GO:0007030;GO:0016559;GO:0007031;GO:0010628;GO:0070863;GO:0070973;GO:0015031	4815.63496	0.601206458	0.063354411	89.44579454	3.15E-21	5.32E-20
ENSMOCG00000013990	ENSMOCT00000018266	SC16B_RAT	Sec16a	Protein_transport_protein_Sec16B	4:50860711-50896042	GO:0070971;GO:0005789;GO:0012507;GO:0000139;GO:0043231;GO:0048208;GO:0007029;GO:0006888;GO:0007030;GO:0016559;GO:0007031;GO:0010628;GO:0070863;GO:0070973;GO:0015031	4815.63496	0.601206458	0.063354411	89.44579454	3.15E-21	5.32E-20
ENSMOCG00000020003	ENSMOCT00000027055	CENPQ_MOUSE	Cenpq	Centromere_protein_Q	LG2:4572100-4581669	GO:0015629;GO:0005623;GO:0000776;GO:0005654;GO:0051310;GO:1905342	1111.142188	-0.976448552	0.102357214	89.40930028	3.21E-21	5.40E-20
ENSMOCG00000020937	ENSMOCT00000028411	PEX2_DICDI	Pex2	Peroxisome_biogenesis_factor_2	LG5:9085238-9099227	GO:0005779;GO:0005778;GO:0046872;GO:0007031;GO:0016558	660.1851642	-0.816707123	0.085897891	89.41353809	3.20E-21	5.40E-20
ENSMOCG00000007612	NA	NA	NA	NA	NA	NA	73.04838466	-1.020052356	0.108334825	89.33081501	3.34E-21	5.61E-20
ENSMOCG00000020445	ENSMOCT00000027695	KPSH1_PINFU	Pskh1	Serine/threonine_protein_kinase_H1_homolog	4:4966956-4994081	GO:0005524;GO:0004674	710.7871151	0.501145751	0.05300915	89.21551786	3.54E-21	5.94E-20
ENSMOCG00000006004	ENSMOCT00000007802	EXOS1_MOUSE	none	Exosome_complex_component_CSL4	8:69412957-69424049	GO:0005737;GO:0000178;GO:0000176;GO:0005730;GO:0003723;GO:0006396;GO:0006364	1019.727454	1.072318749	0.112411826	88.97620664	4.00E-21	6.69E-20
ENSMOCG00000006004	ENSMOCT00000007798	EXOS1_MOUSE	none	Exosome_complex_component_CSL4	8:69412957-69424049	GO:0005737;GO:0000178;GO:0000176;GO:0005730;GO:0003723;GO:0006396;GO:0006364	1019.727454	1.072318749	0.112411826	88.97620664	4.00E-21	6.69E-20
ENSMOCG00000011638	ENSMOCT00000014953	DDX51_DANRE	none	ATP_dependent_RNA_helicase_DDX51	2:49417-52551	GO:0005730;GO:0005634;GO:0005524;GO:0003723;GO:0003724;GO:0006364	287.2026252	0.964131421	0.10153396	88.97481454	4.00E-21	6.69E-20
ENSMOCG00000017367	ENSMOCT00000023154	SMD1_MOUSE	Snrpd1	Small_nuclear_ribonucleoprotein_Sm_D1	18:4263017-4278090	GO:0071013;GO:0000243;GO:0005737;GO:0005829;GO:0034709;GO:0005634;GO:0034715;GO:0071011;GO:0034719;GO:0097526;GO:0005685;GO:0005689;GO:0005686;GO:0071007;GO:0071005;GO:0005687;GO:0046540;GO:0005682;GO:0003723;GO:1990446;GO:0000398;GO:0000387	377.2756991	0.678057403	0.071828668	88.71120424	4.57E-21	7.64E-20
ENSMOCG00000017367	ENSMOCT00000023155	SMD1_MOUSE	Snrpd1	Small_nuclear_ribonucleoprotein_Sm_D1	18:4263017-4278090	GO:0071013;GO:0000243;GO:0005737;GO:0005829;GO:0034709;GO:0005634;GO:0034715;GO:0071011;GO:0034719;GO:0097526;GO:0005685;GO:0005689;GO:0005686;GO:0071007;GO:0071005;GO:0005687;GO:0046540;GO:0005682;GO:0003723;GO:1990446;GO:0000398;GO:0000387	377.2756991	0.678057403	0.071828668	88.71120424	4.57E-21	7.64E-20
ENSMOCG00000011207	ENSMOCT00000014397	AMPN_BOVIN	Lvrn	Aminopeptidase_N	18:34511212-34564125	GO:0005737;GO:0016021;GO:0005886;GO:0070006;GO:0042277;GO:0001618;GO:0008270;GO:0001525;GO:0030154;GO:0043171;GO:0006508	117.9619101	2.252204649	0.230637081	88.69632338	4.60E-21	7.69E-20
ENSMOCG00000009762	ENSMOCT00000012531	NA	Slc1a5	NA	LG4:17748540-17762674	NA	537.312653	-1.381637411	0.143039464	88.62700924	4.77E-21	7.95E-20
ENSMOCG00000021877	ENSMOCT00000029792	S22AI_HUMAN	Slc22a18	Solute_carrier_family_22_member_18	8:36040302-36063778	GO:0016324;GO:0005737;GO:0016021;GO:0016020;GO:0005635;GO:0005886;GO:0015293;GO:0022857;GO:0031625;GO:0007588;GO:0015695;GO:1990961;GO:0042908	63.63841441	-1.750333814	0.184098139	88.53514248	4.99E-21	8.32E-20
ENSMOCG00000021877	ENSMOCT00000029788	S22AI_HUMAN	Slc22a18	Solute_carrier_family_22_member_18	8:36040302-36063778	GO:0016324;GO:0005737;GO:0016021;GO:0016020;GO:0005635;GO:0005886;GO:0015293;GO:0022857;GO:0031625;GO:0007588;GO:0015695;GO:1990961;GO:0042908	63.63841441	-1.750333814	0.184098139	88.53514248	4.99E-21	8.32E-20
ENSMOCG00000021877	ENSMOCT00000029786	S22AI_HUMAN	Slc22a18	Solute_carrier_family_22_member_18	8:36040302-36063778	GO:0016324;GO:0005737;GO:0016021;GO:0016020;GO:0005635;GO:0005886;GO:0015293;GO:0022857;GO:0031625;GO:0007588;GO:0015695;GO:1990961;GO:0042908	63.63841441	-1.750333814	0.184098139	88.53514248	4.99E-21	8.32E-20
ENSMOCG00000016300	ENSMOCT00000021624	LAMB2_RAT	Lamb3	Laminin_subunit_beta_2	6:79371469-79413572	GO:0005604;GO:0043256;GO:0005608;GO:0031594;GO:0045202;GO:0043083;GO:0005201;GO:0005178;GO:0009887;GO:0014002;GO:0048677;GO:0007411;GO:0070831;GO:0016477;GO:0000904;GO:0072274;GO:0072249;GO:0007528;GO:0031175;GO:0060041;GO:0014044;GO:0034446;GO:0050808;GO:0009888;GO:0007601	280.2029	1.433854716	0.14953708	88.45727792	5.19E-21	8.64E-20
ENSMOCG00000018485	ENSMOCT00000024796	DMKN_MOUSE	none	Dermokine	LG4:21797419-21800721	GO:0005615;GO:0030154;GO:1903575	55.1766379	2.257769529	0.23457663	88.40941946	5.32E-21	8.84E-20
ENSMOCG00000020157	ENSMOCT00000027307	BPIB4_MOUSE	Bpifb2	BPI_fold_containing_family_B_member_4	LG8:26517341-26534800	GO:0005737;GO:0005576;GO:0008289	16.06150312	3.951289609	0.440035879	88.39882514	5.35E-21	8.87E-20
ENSMOCG00000002831	ENSMOCT00000003804	OAZ3_RAT	Oaz3	Ornithine_decarboxylase_antizyme_3	21:4216514-4219523	GO:0005737;GO:0005634;GO:0036126;GO:0071532;GO:0008073;GO:0015489;GO:1902268;GO:0090316;GO:0045732;GO:0043666;GO:0007283	9.891386728	4.378775361	0.545880763	88.34023563	5.51E-21	9.13E-20
ENSMOCG00000002831	ENSMOCT00000003811	OAZ3_MOUSE	Oaz3	Ornithine_decarboxylase_antizyme_3	21:4216514-4219523	GO:0005737;GO:0005654;GO:0005634;GO:0036126;GO:0071532;GO:0008073;GO:1902268;GO:0006596;GO:0006595;GO:0090316;GO:0045732;GO:0043666;GO:0007283	9.891386728	4.378775361	0.545880763	88.34023563	5.51E-21	9.13E-20
ENSMOCG00000002831	ENSMOCT00000003806	OAZ3_MOUSE	Oaz3	Ornithine_decarboxylase_antizyme_3	21:4216514-4219523	GO:0005737;GO:0005654;GO:0005634;GO:0036126;GO:0071532;GO:0008073;GO:1902268;GO:0006596;GO:0006595;GO:0090316;GO:0045732;GO:0043666;GO:0007283	9.891386728	4.378775361	0.545880763	88.34023563	5.51E-21	9.13E-20
ENSMOCG00000008111	ENSMOCT00000010453	U183_DROME	D230025D16Rik	UPF0183_protein_CG7083	4:5671245-5700810	GO:0005802;GO:0043001	2034.095891	0.402613031	0.042783125	88.33355676	5.53E-21	9.15E-20
ENSMOCG00000011027	ENSMOCT00000014165	MTBP_XENLA	Mtbp	Mdm2_binding_protein	15:45534982-45598390	GO:0007050;GO:0031396	47.83201526	1.52642964	0.163432183	88.25121803	5.76E-21	9.51E-20
ENSMOCG00000011027	ENSMOCT00000014160	NA	Mtbp	NA	15:45534982-45598390	NA	47.83201526	1.52642964	0.163432183	88.25121803	5.76E-21	9.51E-20
ENSMOCG00000020143	ENSMOCT00000027300	BICC_DROME	Bicc1	Protein_bicaudal_C	LG2:42176443-42389508	GO:0003729;GO:0030036;GO:0000226;GO:0000278;GO:0007275;GO:0007319;GO:0048477;GO:0007297;GO:0008104	664.4000587	1.407461876	0.147243188	88.25125782	5.76E-21	9.51E-20
ENSMOCG00000020143	ENSMOCT00000027295	BICC_DROME	Bicc1	Protein_bicaudal_C	LG2:42176443-42389508	GO:0003729;GO:0030036;GO:0000226;GO:0000278;GO:0007275;GO:0007319;GO:0048477;GO:0007297;GO:0008104	664.4000587	1.407461876	0.147243188	88.25125782	5.76E-21	9.51E-20
ENSMOCG00000008357	ENSMOCT00000010807	NA	Ly75	NA	4:71733344-71817117	NA	72.68013083	-1.027991471	0.109771713	88.15520613	6.05E-21	9.97E-20
ENSMOCG00000008357	ENSMOCT00000010803	NA	Ly75	NA	4:71733344-71817117	NA	72.68013083	-1.027991471	0.109771713	88.15520613	6.05E-21	9.97E-20
ENSMOCG00000015717	ENSMOCT00000020767	KU70_RHIAP	Xrcc6	ATP_dependent_DNA_helicase_2_subunit_1	15:28820777-28844621	GO:0005694;GO:0043564;GO:0005524;GO:0003684;GO:0003678;GO:0042162;GO:0006310;GO:0006303;GO:0000723	1025.50135	0.582079001	0.061852096	88.05164548	6.38E-21	1.05E-19
ENSMOCG00000014296	ENSMOCT00000018720	XAF1_MOUSE	Xaf1	XIAP_associated_factor_1	7:26608296-26620153	GO:0005739;GO:0005654;GO:0005634;GO:0046872;GO:0006915;GO:0031333;GO:0035456	212.2337244	2.274800889	0.228739703	87.99502575	6.56E-21	1.08E-19
ENSMOCG00000014296	ENSMOCT00000018716	XAF1_MOUSE	Xaf1	XIAP_associated_factor_1	7:26608296-26620153	GO:0005739;GO:0005654;GO:0005634;GO:0046872;GO:0006915;GO:0031333;GO:0035456	212.2337244	2.274800889	0.228739703	87.99502575	6.56E-21	1.08E-19
ENSMOCG00000012894	ENSMOCT00000016685	NA	Leo1	NA	5:64093331-64117722	NA	1527.475018	0.430374642	0.045878292	87.78489814	7.30E-21	1.20E-19
ENSMOCG00000016417	ENSMOCT00000021795	SPNS1_XENLA	Spns3	Protein_spinster_homolog_1	7:26376308-26429729	GO:0016021;GO:0005743;GO:0006869;GO:0055085	24.11047544	-2.291153575	0.246488524	87.70166546	7.61E-21	1.25E-19
ENSMOCG00000016417	ENSMOCT00000021798	SPNS1_HUMAN	Spns3	Protein_spinster_homolog_1	7:26376308-26429729	GO:0016021;GO:0005765;GO:0005743;GO:0006869;GO:0055085	24.11047544	-2.291153575	0.246488524	87.70166546	7.61E-21	1.25E-19
ENSMOCG00000014074	ENSMOCT00000018393	TDRKH_DROME	none	Tudor_and_KH_domain_containing_protein_homolog	8:11525234-11527013	GO:0005634;GO:0043186;GO:0000932;GO:0032991;GO:0047485;GO:0003723;GO:0070895;GO:1903829	7.0931163	-6.071412929	0.705305707	87.62053622	7.93E-21	1.30E-19
ENSMOCG00000000232	ENSMOCT00000000300	MESP2_MOUSE	Mesp2	Mesoderm_posterior_protein_2	22:14895175-14897091	GO:0005634;GO:0001228;GO:0003700;GO:0046983;GO:0000978;GO:0003007;GO:0001707;GO:0008078;GO:0007219;GO:0045944;GO:0023019;GO:0032525;GO:0001756	32.2570196	-3.865605133	0.395687138	87.56103333	8.17E-21	1.34E-19
ENSMOCG00000011439	ENSMOCT00000014689	LLPH_MOUSE	Llph	Protein_LLP_homolog	24:2703663-2708766	GO:0005730;GO:0001099;GO:0097484	1014.788835	-0.740806398	0.078887835	87.38461499	8.93E-21	1.46E-19
ENSMOCG00000011439	ENSMOCT00000014696	LLPH_MOUSE	Llph	Protein_LLP_homolog	24:2703663-2708766	GO:0005694;GO:0005730;GO:0001099;GO:0097484;GO:0060999	1014.788835	-0.740806398	0.078887835	87.38461499	8.93E-21	1.46E-19
ENSMOCG00000003491	ENSMOCT00000004676	GON1_MOUSE	Gnrh1	Progonadoliberin_1	17:10660070-10664405	GO:0043679;GO:0098556;GO:0030425;GO:0005615;GO:0005798;GO:0005739;GO:0043005;GO:1990008;GO:0043204;GO:0005183;GO:0031530;GO:0007568;GO:0044849;GO:0007565;GO:0030238;GO:0007275;GO:0043066;GO:0033087;GO:2001223;GO:0010468;GO:2000354;GO:0000003;GO:0031960;GO:0045471;GO:0032496;GO:0035864;GO:1990637;GO:0034695;GO:0048545;GO:0033574	90.93761167	1.917793756	0.201116304	87.28722786	9.39E-21	1.53E-19
ENSMOCG00000017892	ENSMOCT00000023940	NA	Stim2	NA	LG1:12888256-13008381	NA	2247.892603	-0.650906959	0.069313496	87.26190831	9.51E-21	1.55E-19
ENSMOCG00000017892	ENSMOCT00000023942	NA	Stim2	NA	LG1:12888256-13008381	NA	2247.892603	-0.650906959	0.069313496	87.26190831	9.51E-21	1.55E-19
ENSMOCG00000011735	ENSMOCT00000015067	AEN_MOUSE	Aen	Apoptosis_enhancing_nuclease	22:15700568-15706127	GO:0031965;GO:0005730;GO:0005654;GO:0005634;GO:0004527;GO:0003676;GO:0051607;GO:0000738;GO:0042771;GO:0045071;GO:0010212;GO:0006401	573.6609807	-0.766950708	0.081812312	87.14537156	1.01E-20	1.64E-19
ENSMOCG00000011735	ENSMOCT00000015071	AEN_MOUSE	Aen	Apoptosis_enhancing_nuclease	22:15700568-15706127	GO:0031965;GO:0005730;GO:0005654;GO:0005634;GO:0004527;GO:0003676;GO:0051607;GO:0000738;GO:0042771;GO:0045071;GO:0010212;GO:0006401	573.6609807	-0.766950708	0.081812312	87.14537156	1.01E-20	1.64E-19
ENSMOCG00000012774	ENSMOCT00000016523	CFA20_MOUSE	Cfap20	Cilia__and_flagella_associated_protein_20	4:13788944-13801673	GO:0005814;GO:0036064;GO:0005929;GO:0005737;GO:0005874;GO:0031514;GO:0005654;GO:0060271;GO:2000147;GO:2000253;GO:0018095;GO:0060296	1836.69095	-0.517477077	0.055322074	87.07534719	1.04E-20	1.70E-19
ENSMOCG00000000549	ENSMOCT00000000737	FYB2_HUMAN	Fyb	FYN_binding_protein_2	19:27225584-27300433	GO:0001772;GO:0045121;GO:0005886;GO:0033627;GO:0007229;GO:0072659;GO:0050852	167.6813626	1.060658203	0.113147143	86.95535186	1.11E-20	1.80E-19
ENSMOCG00000000549	ENSMOCT00000000730	PRAM_HUMAN	Fyb	PML_RARA_regulated_adapter_molecule_1	19:27225584-27300433	GO:0005886;GO:0032991;GO:0008289;GO:0019901;GO:0007229;GO:0072659;GO:0043313;GO:0050852	167.6813626	1.060658203	0.113147143	86.95535186	1.11E-20	1.80E-19
ENSMOCG00000022039	ENSMOCT00000030013	SLAP2_MOUSE	Sla2	Src_like_adapter_2	LG8:21282244-21341137	GO:0031410;GO:0005794;GO:0043231;GO:0005770;GO:0005654;GO:0005942;GO:0005886;GO:0046935;GO:0047485;GO:0005070;GO:0002250;GO:0050849;GO:0000122;GO:0046854;GO:0042110	379.6955208	-1.253569694	0.132218462	86.95715953	1.11E-20	1.80E-19
ENSMOCG00000022039	ENSMOCT00000030012	SLAP2_MOUSE	Sla2	Src_like_adapter_2	LG8:21282244-21341137	GO:0031410;GO:0005794;GO:0043231;GO:0005770;GO:0005654;GO:0005942;GO:0005886;GO:0046935;GO:0047485;GO:0005070;GO:0002250;GO:0050849;GO:0000122;GO:0046854;GO:0042110	379.6955208	-1.253569694	0.132218462	86.95715953	1.11E-20	1.80E-19
ENSMOCG00000001098	ENSMOCT00000001490	TOM7_MOUSE	none	Mitochondrial_import_receptor_subunit_TOM7_homolog	4:85365687-85365854	GO:0016021;GO:0005742;GO:0005739;GO:0098779;GO:1903955;GO:0030150;GO:0031647	486.2989067	-0.892327977	0.09510893	86.89883601	1.14E-20	1.85E-19
ENSMOCG00000002676	ENSMOCT00000003592	BAF_PONAB	none	Barrier_to_autointegration_factor	8:40136070-40138563	GO:0005694;GO:0005737;GO:0005635;GO:0003677;GO:0015074	905.7703369	0.571042299	0.061143801	86.81392545	1.19E-20	1.93E-19
ENSMOCG00000022015	ENSMOCT00000029972	GSTA2_MOUSE	none	Glutathione_S_transferase_A2	5:61239408-61255123	GO:0005829;GO:0043295;GO:0004364;GO:0006749;GO:0009617;GO:0035634;GO:0006805	40.70359644	-2.766562973	0.286772261	86.78538239	1.21E-20	1.95E-19
ENSMOCG00000003450	ENSMOCT00000004652	TMC4_RAT	Tmc7	Transmembrane_channel_like_protein_4	8:10356837-10407194	GO:0005887;GO:0005216;GO:0008381	554.9686097	1.266335722	0.13402903	86.67993596	1.28E-20	2.06E-19
ENSMOCG00000021781	ENSMOCT00000029657	NA	Tmem175	NA	LG1:57965818-57976253	NA	1466.043722	0.431522044	0.046317696	86.6037805	1.33E-20	2.13E-19
ENSMOCG00000021781	ENSMOCT00000029656	NA	Tmem175	NA	LG1:57965818-57976253	NA	1466.043722	0.431522044	0.046317696	86.6037805	1.33E-20	2.13E-19
ENSMOCG00000002740	ENSMOCT00000003681	NA	Cfap206	NA	LG5:32537982-32575184	NA	268.1584004	1.84789971	0.193252988	86.45614117	1.43E-20	2.30E-19
ENSMOCG00000014740	ENSMOCT00000019367	CSC1_MOUSE	Tmem63c	Calcium_permeable_stress_gated_cation_channel_1	1:24846612-24917751	GO:0016021;GO:0005886;GO:0005227;GO:1990760;GO:0006812;GO:0003094	2048.104997	0.482119702	0.051754121	86.45365597	1.43E-20	2.30E-19
ENSMOCG00000014740	ENSMOCT00000019383	NA	Tmem63c	NA	1:24846612-24917751	NA	2048.104997	0.482119702	0.051754121	86.45365597	1.43E-20	2.30E-19
ENSMOCG00000017896	ENSMOCT00000023944	LONF3_HUMAN	Lonrf2	LON_peptidase_N_terminal_domain_and_RING_finger_protein_3	LG2:23914914-23948270	GO:0046872	27123.30976	-0.733703213	0.078375331	86.43407609	1.44E-20	2.32E-19
ENSMOCG00000000997	ENSMOCT00000001386	NA	Polr3c	NA	21:4769819-4788692	NA	521.5058587	0.599301015	0.064356606	86.38507643	1.48E-20	2.37E-19
ENSMOCG00000000997	ENSMOCT00000001390	NA	Polr3c	NA	21:4769819-4788692	NA	521.5058587	0.599301015	0.064356606	86.38507643	1.48E-20	2.37E-19
ENSMOCG00000017523	ENSMOCT00000023383	NA	Tpx2	NA	LG8:25476761-25524236	NA	287.7174534	-0.971128623	0.103857302	86.35796495	1.50E-20	2.40E-19
ENSMOCG00000017523	ENSMOCT00000023387	NA	Tpx2	NA	LG8:25476761-25524236	NA	287.7174534	-0.971128623	0.103857302	86.35796495	1.50E-20	2.40E-19
ENSMOCG00000015526	ENSMOCT00000020476	ETV2_HUMAN	Etv2	ETS_translocation_variant_2	LG4:21942668-21944814	GO:0005634;GO:0001228;GO:0000981;GO:0000978;GO:0001824;GO:0048514;GO:0060803;GO:0030154;GO:0030218;GO:0007219;GO:0001890;GO:0045603;GO:2000382;GO:0006357;GO:0016055	13.35520834	2.878546955	0.329378758	86.31403077	1.54E-20	2.45E-19
ENSMOCG00000005035	ENSMOCT00000006603	TACC1_HUMAN	none	Transforming_acidic_coiled_coil_containing_protein_1	8:23499214-23536051	GO:0005737;GO:0005829;GO:0016020;GO:0005815;GO:0030496;GO:0005634;GO:0030331;GO:0035259;GO:0016922;GO:0042975;GO:0042974;GO:0046965;GO:0046966;GO:0051301;GO:0008283;GO:0021987;GO:0000226;GO:0007052;GO:2000327	3631.151374	0.525677125	0.056463271	86.16649847	1.65E-20	2.64E-19
ENSMOCG00000005035	ENSMOCT00000006614	TACC1_MOUSE	none	Transforming_acidic_coiled_coil_containing_protein_1	8:23499214-23536051	GO:0005737;GO:0005829;GO:0005815;GO:0030496;GO:0005634;GO:0030331;GO:0035259;GO:0016922;GO:0042975;GO:0019904;GO:0042974;GO:0046965;GO:0046966;GO:0051301;GO:0008283;GO:0021987;GO:0022027;GO:0000226;GO:0007052;GO:0022008;GO:2000327;GO:0032886	3631.151374	0.525677125	0.056463271	86.16649847	1.65E-20	2.64E-19
ENSMOCG00000005035	ENSMOCT00000006611	TACC1_MOUSE	none	Transforming_acidic_coiled_coil_containing_protein_1	8:23499214-23536051	GO:0005737;GO:0005829;GO:0005815;GO:0030496;GO:0005634;GO:0030331;GO:0035259;GO:0016922;GO:0042975;GO:0019904;GO:0042974;GO:0046965;GO:0046966;GO:0051301;GO:0008283;GO:0021987;GO:0022027;GO:0000226;GO:0007052;GO:0022008;GO:2000327;GO:0032886	3631.151374	0.525677125	0.056463271	86.16649847	1.65E-20	2.64E-19
ENSMOCG00000015469	ENSMOCT00000020402	NA	Npr2	NA	LG5:38857292-38877139	NA	4107.075007	0.97986379	0.104610488	86.12316281	1.69E-20	2.69E-19
ENSMOCG00000002276	ENSMOCT00000003034	KCMB4_RAT	Kcnmb4	Calcium_activated_potassium_channel_subunit_beta_4	24:10345286-10399857	GO:0005887;GO:0008076;GO:0015269;GO:0015459;GO:0001508;GO:0005513;GO:0019228;GO:0006813	491.0347248	-0.750760486	0.08048703	86.0897499	1.72E-20	2.74E-19
ENSMOCG00000022175	ENSMOCT00000030203	P2C59_ARATH	Ppm1l	Probable_protein_phosphatase_2C_59	1:114732425-114934076	GO:0005886;GO:0004724;GO:0046872;GO:0004722;GO:0042742;GO:0044419;GO:0006470	768.3820464	-0.677585926	0.072739216	86.08205985	1.73E-20	2.74E-19
ENSMOCG00000003577	ENSMOCT00000004799	VEGFA_RAT	Vegfa	Vascular_endothelial_growth_factor_A	LG2:9312075-9325154	GO:0005604;GO:0009986;GO:0005737;GO:0005576;GO:0005615;GO:0016020;GO:0005634;GO:0030141;GO:0031982;GO:0042056;GO:0005125;GO:0050840;GO:0001968;GO:0008083;GO:0019838;GO:0008201;GO:0042802;GO:0038191;GO:0005161;GO:0046982;GO:0048018;GO:0005102;GO:0043183;GO:0043184;GO:0005172;GO:0032147;GO:0007568;GO:0001525;GO:0060978;GO:0048844;GO:0002575;GO:0001568;GO:0002043;GO:0048514;GO:0001974;GO:0060346;GO:…	1402.755839	0.842581816	0.090218826	86.0481482	1.76E-20	2.79E-19
ENSMOCG00000003577	ENSMOCT00000004815	VEGFA_RAT	Vegfa	Vascular_endothelial_growth_factor_A	LG2:9312075-9325154	GO:0005604;GO:0009986;GO:0005737;GO:0005576;GO:0005615;GO:0016020;GO:0005634;GO:0030141;GO:0031982;GO:0042056;GO:0005125;GO:0050840;GO:0001968;GO:0008083;GO:0019838;GO:0008201;GO:0042802;GO:0038191;GO:0005161;GO:0046982;GO:0048018;GO:0005102;GO:0043183;GO:0043184;GO:0005172;GO:0032147;GO:0007568;GO:0001525;GO:0060978;GO:0048844;GO:0002575;GO:0001568;GO:0002043;GO:0048514;GO:0001974;GO:0060346;GO:…	1402.755839	0.842581816	0.090218826	86.0481482	1.76E-20	2.79E-19
ENSMOCG00000003577	ENSMOCT00000004800	VEGFA_MESAU	Vegfa	Vascular_endothelial_growth_factor_A	LG2:9312075-9325154	GO:0005576;GO:0016020;GO:0008083;GO:0008201;GO:0001525;GO:0097475;GO:0045766;GO:0051781;GO:0010595;GO:0001938;GO:0051894;GO:0050731;GO:0001934;GO:0031334;GO:0035148	1402.755839	0.842581816	0.090218826	86.0481482	1.76E-20	2.79E-19
ENSMOCG00000003577	ENSMOCT00000004807	VEGFA_RAT	Vegfa	Vascular_endothelial_growth_factor_A	LG2:9312075-9325154	GO:0005604;GO:0009986;GO:0005737;GO:0005576;GO:0005615;GO:0016020;GO:0005634;GO:0030141;GO:0031982;GO:0042056;GO:0005125;GO:0050840;GO:0001968;GO:0008083;GO:0019838;GO:0008201;GO:0042802;GO:0038191;GO:0005161;GO:0046982;GO:0048018;GO:0005102;GO:0043183;GO:0043184;GO:0005172;GO:0032147;GO:0007568;GO:0001525;GO:0060978;GO:0048844;GO:0002575;GO:0001568;GO:0002043;GO:0048514;GO:0001974;GO:0060346;GO:…	1402.755839	0.842581816	0.090218826	86.0481482	1.76E-20	2.79E-19
ENSMOCG00000003577	ENSMOCT00000004803	VEGFA_RAT	Vegfa	Vascular_endothelial_growth_factor_A	LG2:9312075-9325154	GO:0005604;GO:0009986;GO:0005737;GO:0005576;GO:0005615;GO:0016020;GO:0005634;GO:0030141;GO:0031982;GO:0042056;GO:0005125;GO:0050840;GO:0001968;GO:0008083;GO:0019838;GO:0008201;GO:0042802;GO:0038191;GO:0005161;GO:0046982;GO:0048018;GO:0005102;GO:0043183;GO:0043184;GO:0005172;GO:0032147;GO:0007568;GO:0001525;GO:0060978;GO:0048844;GO:0002575;GO:0001568;GO:0002043;GO:0048514;GO:0001974;GO:0060346;GO:…	1402.755839	0.842581816	0.090218826	86.0481482	1.76E-20	2.79E-19
ENSMOCG00000021777	ENSMOCT00000029645	SNX33_HUMAN	Snx9	Sorting_nexin_33	LG9:11565181-11613593	GO:0031410;GO:0030659;GO:0005829;GO:0019898;GO:0016020;GO:0042802;GO:0035091;GO:0036089;GO:0006897;GO:0016197;GO:0007032;GO:0006886;GO:0044351;GO:0000281;GO:0045806;GO:2000009;GO:0097320;GO:0051044;GO:2000010;GO:0017038	1119.514615	-0.517570537	0.05567248	85.98981985	1.81E-20	2.87E-19
ENSMOCG00000010692	ENSMOCT00000013731	NA	Fgd3	NA	16:52762245-52795794	NA	415.2600931	1.194155604	0.126818207	85.97898355	1.82E-20	2.88E-19
ENSMOCG00000020894	ENSMOCT00000028363	DPS1_MOUSE	Pdss1	Decaprenyl_diphosphate_synthase_subunit_1	16:15680630-15718012	GO:0005739;GO:1990234;GO:0046872;GO:0046982;GO:0000010;GO:0008299;GO:0006744	707.2076342	0.743471421	0.079858527	85.97452293	1.82E-20	2.88E-19
ENSMOCG00000020894	ENSMOCT00000028356	COQ1_NEUCR	Pdss1	Probable_hexaprenyl_pyrophosphate_synthase,_mitochondrial	16:15680630-15718012	GO:0031314;GO:0046872;GO:0000010;GO:0008299;GO:0006744	707.2076342	0.743471421	0.079858527	85.97452293	1.82E-20	2.88E-19
ENSMOCG00000017156	ENSMOCT00000022864	NA	none	NA	LG5:37916443-37922835	NA	940.8431833	-0.792582448	0.085043633	85.92628961	1.87E-20	2.95E-19
ENSMOCG00000016505	NA	NA	NA	NA	NA	NA	321.3597282	-0.857693249	0.092068927	85.88738894	1.90E-20	3.01E-19
ENSMOCG00000013240	ENSMOCT00000017191	BOREA_RAT	Cdca8	Borealin	10:59664905-59679011	GO:0005623;GO:0010369;GO:0032133;GO:0000775;GO:0005737;GO:0045171;GO:0030496;GO:0005730;GO:0005654;GO:0032991;GO:0051233;GO:0051301;GO:0051276;GO:0007080;GO:0000070	69.18426992	-1.08304141	0.117385704	85.86130807	1.93E-20	3.04E-19
ENSMOCG00000013240	ENSMOCT00000017192	BOREA_RAT	Cdca8	Borealin	10:59664905-59679011	GO:0005623;GO:0010369;GO:0032133;GO:0000775;GO:0005737;GO:0045171;GO:0030496;GO:0005730;GO:0005654;GO:0032991;GO:0051233;GO:0051301;GO:0051276;GO:0007080;GO:0000070	69.18426992	-1.08304141	0.117385704	85.86130807	1.93E-20	3.04E-19
ENSMOCG00000013682	ENSMOCT00000017852	NA	Hk3	NA	16:55902093-55918476	NA	47.36535212	1.700366025	0.183634661	85.80285845	1.99E-20	3.13E-19
ENSMOCG00000013682	ENSMOCT00000017849	NA	Hk3	NA	16:55902093-55918476	NA	47.36535212	1.700366025	0.183634661	85.80285845	1.99E-20	3.13E-19
ENSMOCG00000013657	ENSMOCT00000017797	GYAR_THEKO	Grhpr	Glyoxylate_reductase	LG5:40095240-40103388	GO:0005829;GO:0030267;GO:0047964;GO:0016618;GO:0051287	550.283499	-0.874637688	0.093918697	85.65368036	2.14E-20	3.37E-19
ENSMOCG00000000662	ENSMOCT00000000882	CMBL_RAT	Cmbl	Carboxymethylenebutenolidase_homolog	19:46131675-46150687	GO:0005829;GO:0016787	118.958327	1.398576235	0.148961378	85.61773295	2.18E-20	3.43E-19
ENSMOCG00000019386	ENSMOCT00000026141	NA	Fstl1	NA	2:48660662-48713951	NA	1562.795805	1.056986398	0.113008493	85.59602344	2.21E-20	3.46E-19
ENSMOCG00000005426	ENSMOCT00000007082	LMAN2_MOUSE	Lman2l	Vesicular_integral_membrane_protein_VIP36	LG2:21555386-21581083	GO:0009986;GO:0030134;GO:0005789;GO:0005793;GO:0005615;GO:0005794;GO:0000139;GO:0005887;GO:0030246;GO:0031072;GO:0005537;GO:0046872;GO:0007029;GO:0006888;GO:0007030;GO:0050766;GO:0015031;GO:0006890	3378.474537	0.40115911	0.043294545	85.54263518	2.27E-20	3.55E-19
ENSMOCG00000005426	ENSMOCT00000007078	LMAN2_MOUSE	Lman2l	Vesicular_integral_membrane_protein_VIP36	LG2:21555386-21581083	GO:0009986;GO:0030134;GO:0005789;GO:0005793;GO:0005615;GO:0005794;GO:0000139;GO:0005887;GO:0030246;GO:0031072;GO:0005537;GO:0046872;GO:0007029;GO:0006888;GO:0007030;GO:0050766;GO:0015031;GO:0006890	3378.474537	0.40115911	0.043294545	85.54263518	2.27E-20	3.55E-19
ENSMOCG00000009332	ENSMOCT00000011982	KCD11_HUMAN	Kctd21	BTB/POZ_domain_containing_protein_KCTD11	22:2746908-2762547	GO:0042802;GO:0016740;GO:0007049;GO:0007275;GO:0051260;GO:0016567;GO:0040008	241.8805943	-0.777122318	0.083771928	85.46329499	2.36E-20	3.69E-19
ENSMOCG00000000717	ENSMOCT00000000954	CLCA1_HUMAN	none	Calcium_activated_chloride_channel_regulator_1	21:38489525-38501560	GO:0005615;GO:0005887;GO:0005902;GO:0005886;GO:0042589;GO:0005254;GO:0005229;GO:0046872;GO:0008237;GO:0006816;GO:0071456;GO:0034220	70.41997527	2.677539489	0.278222143	85.4541303	2.37E-20	3.70E-19
ENSMOCG00000016779	ENSMOCT00000022316	LSR_MOUSE	Lsr	Lipolysis_stimulated_lipoprotein_receptor	LG4:21487812-21503303	GO:0042627;GO:0016021;GO:0034362;GO:0005886;GO:0061689;GO:0034361;GO:0030228;GO:0030169;GO:0060856;GO:0061436;GO:0042953;GO:0001889;GO:0061833;GO:0019216;GO:1904274	706.44274	1.341940482	0.142813548	85.45562398	2.37E-20	3.70E-19
ENSMOCG00000016779	ENSMOCT00000022320	LSR_RAT	Lsr	Lipolysis_stimulated_lipoprotein_receptor	LG4:21487812-21503303	GO:0042627;GO:0016021;GO:0034362;GO:0005886;GO:0061689;GO:0034361;GO:0005504;GO:0017129;GO:0060856;GO:0061436;GO:0001889;GO:0061833;GO:0019216;GO:1904274	706.44274	1.341940482	0.142813548	85.45562398	2.37E-20	3.70E-19
ENSMOCG00000016779	ENSMOCT00000022314	ILDR2_HUMAN	Lsr	Immunoglobulin_like_domain_containing_receptor_2	LG4:21487812-21503303	GO:0005789;GO:0016021;GO:0030154;GO:0048873;GO:0030073;GO:0031016;GO:0009749	706.44274	1.341940482	0.142813548	85.45562398	2.37E-20	3.70E-19
ENSMOCG00000016779	ENSMOCT00000022312	ILDR2_HUMAN	Lsr	Immunoglobulin_like_domain_containing_receptor_2	LG4:21487812-21503303	GO:0005789;GO:0016021;GO:0030154;GO:0048873;GO:0030073;GO:0031016;GO:0009749	706.44274	1.341940482	0.142813548	85.45562398	2.37E-20	3.70E-19
ENSMOCG00000018199	ENSMOCT00000024375	NA	Cage1	NA	16:42280958-42319227	NA	237.4064662	-1.544527647	0.16427778	85.17545109	2.73E-20	4.26E-19
ENSMOCG00000001913	NA	NA	NA	NA	NA	NA	167.8786641	-1.304657556	0.139807169	85.15701578	2.76E-20	4.29E-19
ENSMOCG00000000345	ENSMOCT00000000449	SMCE1_MOUSE	none	SWI/SNF_related_matrix_associated_actin_dependent_regulator_of_chromatin_subfamily_E_member_1	19:58661380-58662936	GO:0071565;GO:0071564;GO:0005654;GO:0005634;GO:0016514;GO:0003677;GO:0008080;GO:0016922;GO:0047485;GO:0003723;GO:0043044;GO:0006338;GO:0045892;GO:0022008;GO:0006337	27.81536711	-1.472948351	0.162642333	85.05696215	2.90E-20	4.51E-19
ENSMOCG00000010602	ENSMOCT00000013610	NLRC5_ICTPU	Ciita	Protein_NLRC5	7:11600311-11651731	GO:0005737;GO:0005524;GO:0045087	29.76710776	2.967353604	0.317278607	84.76773911	3.36E-20	5.21E-19
ENSMOCG00000010602	ENSMOCT00000013607	NLRC5_ICTPU	Ciita	Protein_NLRC5	7:11600311-11651731	GO:0005737;GO:0005524;GO:0045087	29.76710776	2.967353604	0.317278607	84.76773911	3.36E-20	5.21E-19
ENSMOCG00000001034	ENSMOCT00000001426	RHPN2_HUMAN	Rhpn1	Rhophilin_2	15:10395065-10405247	GO:0005829;GO:0048471;GO:0007165	1581.360536	1.668457544	0.176381865	84.74032327	3.40E-20	5.28E-19
ENSMOCG00000001034	ENSMOCT00000001427	RHPN2_HUMAN	Rhpn1	Rhophilin_2	15:10395065-10405247	GO:0005829;GO:0048471;GO:0007165	1581.360536	1.668457544	0.176381865	84.74032327	3.40E-20	5.28E-19
ENSMOCG00000017327	ENSMOCT00000023095	RMXL1_MOUSE	none	RNA_binding_motif_protein,_X_linked_like_1	4:1274472-1278170	GO:0071013;GO:0070062;GO:0005719;GO:0005634;GO:1990904;GO:0005681;GO:0044530;GO:0003682;GO:0003729;GO:0003723;GO:0000978;GO:0071347;GO:0006509;GO:0006376;GO:0048025;GO:0048026;GO:0045944;GO:0051260;GO:0000381;GO:0051252;GO:0006366	1068.088694	-0.407224025	0.044211277	84.64355557	3.57E-20	5.54E-19
ENSMOCG00000021586	ENSMOCT00000029361	KAT3_MOUSE	Kyat1	Kynurenine__oxoglutarate_transaminase_3	4:46882844-46911695	GO:0005737;GO:0005739;GO:0047804;GO:0047315;GO:0016212;GO:0042803;GO:0030170;GO:0006103;GO:0009058;GO:0006520;GO:0070189	857.3866798	0.812122402	0.08787487	84.48706518	3.87E-20	5.98E-19
ENSMOCG00000021586	ENSMOCT00000029359	KAT3_MOUSE	Kyat1	Kynurenine__oxoglutarate_transaminase_3	4:46882844-46911695	GO:0005737;GO:0005739;GO:0047804;GO:0047315;GO:0016212;GO:0042803;GO:0030170;GO:0006103;GO:0009058;GO:0006520;GO:0070189	857.3866798	0.812122402	0.08787487	84.48706518	3.87E-20	5.98E-19
ENSMOCG00000021586	ENSMOCT00000029363	KAT3_MOUSE	Kyat1	Kynurenine__oxoglutarate_transaminase_3	4:46882844-46911695	GO:0005737;GO:0005739;GO:0047804;GO:0047315;GO:0016212;GO:0042803;GO:0030170;GO:0006103;GO:0009058;GO:0006520;GO:0070189	857.3866798	0.812122402	0.08787487	84.48706518	3.87E-20	5.98E-19
ENSMOCG00000018300	ENSMOCT00000024521	NA	none	NA	X:29371595-29373769	NA	26.41916338	-1.805042119	0.199145294	84.45144006	3.94E-20	6.09E-19
ENSMOCG00000020092	ENSMOCT00000027204	NA	Arg1	NA	LG4:2559326-2571065	NA	96.43092937	1.745381798	0.187335457	84.20300705	4.46E-20	6.89E-19
ENSMOCG00000020017	ENSMOCT00000027083	BPIA2_RAT	Bpifa2	BPI_fold_containing_family_A_member_2	LG8:24123675-24132272	GO:0005576;GO:0030141;GO:0001530;GO:0042742	17.95550139	2.384478332	0.26926584	84.1610244	4.56E-20	7.03E-19
ENSMOCG00000019331	ENSMOCT00000026066	NA	Acsm5	NA	8:11353738-11388347	NA	289.6441034	2.209051981	0.231009118	84.11558791	4.67E-20	7.19E-19
ENSMOCG00000000369	ENSMOCT00000000494	Y1411_DROME	Tecpr2	WD_repeat_containing_protein_CG11141	1:46380509-46480297		2571.626084	0.531103767	0.057805033	83.97272949	5.02E-20	7.71E-19
ENSMOCG00000000369	ENSMOCT00000000489	Y1411_DROME	Tecpr2	WD_repeat_containing_protein_CG11141	1:46380509-46480297		2571.626084	0.531103767	0.057805033	83.97272949	5.02E-20	7.71E-19
ENSMOCG00000012055	ENSMOCT00000015484	TCTA_RAT	Tcta	T_cell_leukemia_translocation_altered_gene_protein_homolog	5:81229374-81232339	GO:0016021;GO:0045671;GO:0072675	1396.973352	-0.581898056	0.06333776	83.89516254	5.22E-20	8.01E-19
ENSMOCG00000010232	ENSMOCT00000013176	NA	Igf2bp1	NA	7:71853058-71895603	NA	8.959207898	-3.312574022	0.399850298	83.74387491	5.63E-20	8.64E-19
ENSMOCG00000010232	ENSMOCT00000013170	NA	Igf2bp1	NA	7:71853058-71895603	NA	8.959207898	-3.312574022	0.399850298	83.74387491	5.63E-20	8.64E-19
ENSMOCG00000015355	ENSMOCT00000020249	EAF2_RAT	Eaf2	ELL_associated_factor_2	2:67174764-67216003	GO:0032783;GO:0016607;GO:0005654;GO:0008023;GO:0001228;GO:0000977;GO:0006915;GO:0030308;GO:0060770;GO:0045944;GO:0045893	695.7855774	-0.731482404	0.079597282	83.64120227	5.93E-20	9.09E-19
ENSMOCG00000015355	ENSMOCT00000020245	EAF2_RAT	Eaf2	ELL_associated_factor_2	2:67174764-67216003	GO:0032783;GO:0016607;GO:0005654;GO:0008023;GO:0001228;GO:0000977;GO:0006915;GO:0030308;GO:0060770;GO:0045944;GO:0045893	695.7855774	-0.731482404	0.079597282	83.64120227	5.93E-20	9.09E-19
ENSMOCG00000012438	ENSMOCT00000016018	NA	1700001O22Rik	NA	4:46258213-46264791		50.71216365	-1.992793609	0.215673749	83.54468615	6.23E-20	9.53E-19
ENSMOCG00000004590	ENSMOCT00000006017	RS6_RAT	none	40S_ribosomal_protein_S6	10:24625206-24628557	GO:0044297;GO:0005737;GO:0036464;GO:0022627;GO:0030425;GO:0005730;GO:0005634;GO:0048471;GO:0005844;GO:1990904;GO:0005840;GO:0015935;GO:0003729;GO:0019901;GO:0003735;GO:0006924;GO:0071361;GO:0048821;GO:0000082;GO:0007369;GO:0042593;GO:0022605;GO:0000278;GO:0007093;GO:0043066;GO:1903347;GO:0001890;GO:0043065;GO:0032868;GO:0000028;GO:0042274;GO:0006364;GO:0033077;GO:0002309;GO:0031929;GO:0006412	1737.695313	0.678235974	0.073924807	83.44139805	6.56E-20	1.00E-18
ENSMOCG00000012972	ENSMOCT00000016806	DTBP1_BOVIN	Dtnbp1	Dysbindin	16:48699955-48803023	GO:0030424;GO:1904115;GO:0031083;GO:0030054;GO:0043197;GO:0005789;GO:0010008;GO:0030426;GO:0033162;GO:0043005;GO:0005634;GO:0014069;GO:0042734;GO:0030672;GO:0031532;GO:0008089;GO:0048490;GO:0031175;GO:0048812;GO:0010628;GO:0001956;GO:0060159;GO:0014059	1425.069394	-0.420504532	0.045977109	83.4266515	6.61E-20	1.01E-18
ENSMOCG00000012972	ENSMOCT00000016810	DTBP1_HUMAN	Dtnbp1	Dysbindin	16:48699955-48803023	GO:0030424;GO:1904115;GO:0031083;GO:0030054;GO:0005737;GO:0005829;GO:0043197;GO:0005789;GO:0010008;GO:0098978;GO:0030426;GO:0098686;GO:0033162;GO:0015630;GO:0030496;GO:0043005;GO:0005634;GO:0014069;GO:0045211;GO:0042383;GO:0016528;GO:0098685;GO:0030672;GO:0031532;GO:0008089;GO:0048490;GO:0007596;GO:0048813;GO:0032438;GO:0032091;GO:0071901;GO:0031175;GO:0048812;GO:0060155;GO:0010628;GO:0001956;GO:…	1425.069394	-0.420504532	0.045977109	83.4266515	6.61E-20	1.01E-18
ENSMOCG00000012972	ENSMOCT00000016808	DTBP1_BOVIN	Dtnbp1	Dysbindin	16:48699955-48803023	GO:0030424;GO:1904115;GO:0031083;GO:0030054;GO:0043197;GO:0005789;GO:0010008;GO:0030426;GO:0033162;GO:0043005;GO:0005634;GO:0014069;GO:0042734;GO:0030672;GO:0031532;GO:0008089;GO:0048490;GO:0031175;GO:0048812;GO:0010628;GO:0001956;GO:0060159;GO:0014059	1425.069394	-0.420504532	0.045977109	83.4266515	6.61E-20	1.01E-18
ENSMOCG00000004327	ENSMOCT00000005692	NA	none	NA	LG2:24686681-24699337	NA	846.1267015	-1.356892828	0.146080503	83.32604979	6.96E-20	1.06E-18
ENSMOCG00000002308	ENSMOCT00000003091	FABPI_MOUSE	none	Fatty_acid_binding_protein,_intestinal	21:19617903-19622787	GO:0045179;GO:0005737;GO:0005902;GO:0005886;GO:0005504;GO:0036041;GO:0005324;GO:0006631;GO:0050892;GO:0098856;GO:0015909	13.81583315	5.963730351	0.721829852	83.30470146	7.03E-20	1.07E-18
ENSMOCG00000004364	ENSMOCT00000005741	NOSIP_BOVIN	none	Nitric_oxide_synthase_interacting_protein	LG2:35737898-35738803	GO:0005737;GO:0005634;GO:0061630;GO:0007275	13.21295839	-3.29021987	0.377190501	83.25028705	7.23E-20	1.10E-18
ENSMOCG00000010910	ENSMOCT00000014074	NA	Abca7	NA	LG1:3784116-3800937	NA	1001.5049	1.304594731	0.140754328	83.16584863	7.55E-20	1.15E-18
ENSMOCG00000010910	ENSMOCT00000014076	NA	Abca7	NA	LG1:3784116-3800937	NA	1001.5049	1.304594731	0.140754328	83.16584863	7.55E-20	1.15E-18
ENSMOCG00000010910	ENSMOCT00000014061	NA	Abca7	NA	LG1:3784116-3800937	NA	1001.5049	1.304594731	0.140754328	83.16584863	7.55E-20	1.15E-18
ENSMOCG00000016418	ENSMOCT00000021790	PKP2_HUMAN	Pkp1	Plakophilin_2	6:26507437-26550533	GO:0005912;GO:0030054;GO:0005911;GO:0001533;GO:0005737;GO:0030057;GO:0016021;GO:0014704;GO:0005882;GO:0005654;GO:0005634;GO:0005886;GO:0045294;GO:0045296;GO:0086083;GO:0019215;GO:0044325;GO:0060090;GO:0005080;GO:0017080;GO:0086073;GO:0086002;GO:0086064;GO:0098609;GO:0007043;GO:0086019;GO:0070268;GO:0002159;GO:0002934;GO:0007507;GO:0045110;GO:0031424;GO:0048496;GO:0010765;GO:0072659;GO:0086091;GO:…	56.85624671	2.179660105	0.231508542	83.15512264	7.59E-20	1.15E-18
ENSMOCG00000019657	ENSMOCT00000026546	BAG2_MOUSE	Bag2	BAG_family_molecular_chaperone_regulator_2	LG2:19219562-19229627	GO:0030424;GO:0101031;GO:0030425;GO:0000774;GO:0051087;GO:0031072;GO:0042802;GO:0044325;GO:0048156;GO:0031625;GO:0032091;GO:0031397;GO:1904667;GO:1901800;GO:0010954;GO:0019538;GO:0050821	535.591838	0.53099959	0.058230663	83.03398799	8.07E-20	1.22E-18
ENSMOCG00000001547	ENSMOCT00000002089	NA	Phtf2	NA	26:12844449-12905673	NA	626.7211438	0.794626226	0.086840766	82.95955711	8.37E-20	1.27E-18
ENSMOCG00000003432	ENSMOCT00000004619	S22AD_MOUSE	Slc22a14	Solute_carrier_family_22_member_13	5:91287998-91303985	GO:0016324;GO:0016021;GO:0090416;GO:2001142;GO:0015747	19.77553746	-3.291875466	0.36041819	82.89887637	8.64E-20	1.31E-18
ENSMOCG00000022946	ENSMOCT00000031376	DLX1_MOUSE	Dlx1	Homeobox_protein_DLX_1	4:81286848-81291663	GO:0005634;GO:0003682;GO:0003677;GO:0003700;GO:0000981;GO:0000978;GO:0000977;GO:0043565;GO:0030154;GO:0071773;GO:0071560;GO:0021892;GO:0021893;GO:0048706;GO:0021879;GO:0021766;GO:0030514;GO:1903845;GO:0043524;GO:0045746;GO:0048715;GO:0046533;GO:0000122;GO:0042475;GO:1902871;GO:0045597;GO:0045944;GO:0009954;GO:0006357;GO:0021882;GO:0021544	1017.370987	0.623926578	0.068323044	82.8751944	8.74E-20	1.32E-18
ENSMOCG00000019061	ENSMOCT00000025676	ZBP1_MOUSE	Zbp1	Z_DNA_binding_protein_1	LG8:5566629-5576101	GO:0005737;GO:0005829;GO:0005634;GO:0003677;GO:0042802;GO:0003692;GO:0051607;GO:0045087;GO:0060340;GO:0016032	43.24608933	2.639999763	0.281651776	82.82886131	8.95E-20	1.35E-18
ENSMOCG00000021033	ENSMOCT00000028563	NA	Rpap3	NA	15:7207127-7241314	NA	1466.750174	0.717297716	0.078390822	82.78970806	9.13E-20	1.38E-18
ENSMOCG00000014506	ENSMOCT00000019021	RAB5B_PONAB	none	Ras_related_protein_Rab_5B	7:37563874-37564472	GO:0031901;GO:0042470;GO:0005886;GO:0019003;GO:0005525;GO:0003924;GO:0015031	15.62379216	-5.662389392	0.671445584	82.56863163	1.02E-19	1.54E-18
ENSMOCG00000021521	ENSMOCT00000029257	UNC5C_MOUSE	Unc5cl	Netrin_receptor_UNC5C	LG2:1890392-1898112	GO:0030424;GO:0030054;GO:0009986;GO:0030425;GO:0030175;GO:0030426;GO:0016021;GO:0030027;GO:0043025;GO:0005886;GO:0045202;GO:0005042;GO:0005043;GO:0019901;GO:0015631;GO:0033564;GO:0006915;GO:0007411;GO:0007420;GO:0061643;GO:1990791;GO:0038007;GO:0043065;GO:0030334	10.3051477	-4.492483328	0.544738813	82.45060015	1.08E-19	1.63E-18
ENSMOCG00000017376	ENSMOCT00000023174	SERC5_DANRE	Serinc5	Serine_incorporator_5	19:7833546-7929072	GO:0016021;GO:0016020;GO:0005886;GO:0051607;GO:0009597;GO:0045087;GO:0042552;GO:0006658;GO:0008654;GO:0006665	4370.13145	0.576972623	0.06338355	82.24836163	1.20E-19	1.80E-18
ENSMOCG00000017376	ENSMOCT00000023173	SERC5_DANRE	Serinc5	Serine_incorporator_5	19:7833546-7929072	GO:0016021;GO:0016020;GO:0005886;GO:0051607;GO:0009597;GO:0045087;GO:0042552;GO:0006658;GO:0008654;GO:0006665	4370.13145	0.576972623	0.06338355	82.24836163	1.20E-19	1.80E-18
ENSMOCG00000020082	ENSMOCT00000027183	NA	Ctr9	NA	8:2569205-2596718	NA	2442.342594	-0.396966746	0.043822434	81.85786562	1.46E-19	2.19E-18
ENSMOCG00000002203	ENSMOCT00000002948	TMM44_HUMAN	Tmem44	Transmembrane_protein_44	2:39785407-39819238	GO:0016021	1354.546941	0.955847222	0.104799412	81.81092003	1.50E-19	2.24E-18
ENSMOCG00000009270	ENSMOCT00000011910	RL15_RAT	none	60S_ribosomal_protein_L15	6:49491880-49493790	GO:0031672;GO:0022625;GO:0016020;GO:0005634;GO:0003723;GO:0003735;GO:0002181;GO:0045471	564.8085842	1.62692748	0.175194023	81.80586133	1.50E-19	2.25E-18
ENSMOCG00000013870	ENSMOCT00000018089	PLRKT_RAT	Plgrkt	Plasminogen_receptor_(KT)	8:58478887-58490810	GO:0005887;GO:0006935;GO:0006954;GO:0010756	811.426443	0.784778758	0.086388404	81.64541446	1.63E-19	2.43E-18
ENSMOCG00000005976	NA	NA	NA	NA	NA	NA	8505.957197	-7.00367046	0.596936835	81.56243371	1.70E-19	2.53E-18
ENSMOCG00000007121	ENSMOCT00000009237	NA	Ap3b2	NA	22:11734345-11769137	NA	9313.594655	0.915386793	0.100414161	81.54464128	1.71E-19	2.55E-18
ENSMOCG00000007121	ENSMOCT00000009232	NA	Ap3b2	NA	22:11734345-11769137	NA	9313.594655	0.915386793	0.100414161	81.54464128	1.71E-19	2.55E-18
ENSMOCG00000022649	ENSMOCT00000030924	T3HPD_XENTR	L3hypdh	Trans_L_3_hydroxyproline_dehydratase	1:9390971-9398046	GO:0016836;GO:0050346	338.0662083	1.264533185	0.138154564	81.49995758	1.75E-19	2.61E-18
ENSMOCG00000022032	ENSMOCT00000030002	UEVLD_XENTR	none	Ubiquitin_conjugating_enzyme_E2_variant_3	16:878612-880018	GO:0016616;GO:0005975;GO:0019752;GO:0006464;GO:0015031	10.79640392	-3.261458451	0.385309566	81.16301951	2.08E-19	3.09E-18
ENSMOCG00000018222	ENSMOCT00000024413	NA	Ampd3	NA	8:2288805-2333838	NA	3617.536521	0.581162958	0.064301999	81.15168497	2.09E-19	3.11E-18
ENSMOCG00000014759	ENSMOCT00000019382	CTRL_HUMAN	Ctrl	Chymotrypsin_like_protease_CTRL_1	4:4964624-4966745	GO:0005615;GO:0004252;GO:0008236;GO:0030163	107.0297385	1.571439595	0.172181152	80.8279878	2.46E-19	3.65E-18
ENSMOCG00000001816	ENSMOCT00000002444	MTMR4_HUMAN	none	Myotubularin_related_protein_4	7:63799774-63823340	GO:0005829;GO:0031901;GO:0005768;GO:0005615;GO:0046872;GO:0019903;GO:0004722;GO:0004725;GO:0030512;GO:0006661;GO:0006470;GO:0060304;GO:0014894;GO:0007179	4662.771303	-0.461084404	0.05119695	80.7915024	2.51E-19	3.72E-18
ENSMOCG00000001816	ENSMOCT00000002451	MTMR4_HUMAN	none	Myotubularin_related_protein_4	7:63799774-63823340	GO:0005829;GO:0031901;GO:0005768;GO:0005615;GO:0046872;GO:0019903;GO:0004722;GO:0004725;GO:0030512;GO:0006661;GO:0006470;GO:0060304;GO:0014894;GO:0007179	4662.771303	-0.461084404	0.05119695	80.7915024	2.51E-19	3.72E-18
ENSMOCG00000021516	ENSMOCT00000029248	AR2BP_MOUSE	none	ADP_ribosylation_factor_like_protein_2_binding_protein	4:14517741-14527417	GO:0005813;GO:0005929;GO:0005737;GO:0030496;GO:0005758;GO:0005634;GO:0030695;GO:0003713;GO:0051457;GO:0043547;GO:0042531	2327.585228	0.595450887	0.066110799	80.597833	2.77E-19	4.10E-18
ENSMOCG00000021516	ENSMOCT00000029249	AR2BP_MOUSE	none	ADP_ribosylation_factor_like_protein_2_binding_protein	4:14517741-14527417	GO:0005813;GO:0005929;GO:0005737;GO:0030496;GO:0005758;GO:0005634;GO:0030695;GO:0003713;GO:0051457;GO:0043547;GO:0042531	2327.585228	0.595450887	0.066110799	80.597833	2.77E-19	4.10E-18
ENSMOCG00000021516	ENSMOCT00000029251	AR2BP_MOUSE	none	ADP_ribosylation_factor_like_protein_2_binding_protein	4:14517741-14527417	GO:0005813;GO:0005929;GO:0005737;GO:0030496;GO:0005758;GO:0005634;GO:0030695;GO:0003713;GO:0051457;GO:0043547;GO:0042531	2327.585228	0.595450887	0.066110799	80.597833	2.77E-19	4.10E-18
ENSMOCG00000015278	ENSMOCT00000020124	ARS_STRPU	Arsa	Arylsulfatase	15:21761354-21765464	GO:0005576;GO:0004065;GO:0046872	909.4799993	0.786004134	0.087081068	80.57659163	2.80E-19	4.13E-18
ENSMOCG00000017270	ENSMOCT00000023023	RFIP3_DANRE	none	Rab11_family_interacting_protein_3	7:1991529-2020061	GO:0005813;GO:0032154;GO:0030139;GO:0005768;GO:0030496;GO:0055037;GO:0055038;GO:0030306;GO:0005509;GO:0042803;GO:0017137;GO:0007049;GO:0051301;GO:0032456;GO:0032465	3542.448265	-0.370585877	0.041235912	80.57549825	2.80E-19	4.13E-18
ENSMOCG00000016344	ENSMOCT00000021684	KLHL2_MOUSE	Btbd18	Kelch_like_protein_2	4:92198969-92206209	GO:0015629;GO:0031463;GO:0005737;GO:0005829;GO:0030027;GO:0001726;GO:0001725;GO:0003779;GO:0042802;GO:0042803;GO:0016567	45.5788122	-2.327612173	0.253384726	80.55516566	2.83E-19	4.17E-18
ENSMOCG00000001417	ENSMOCT00000001917	RAD21_BOVIN	Rad21l	Double_strand_break_repair_protein_rad21_homolog	LG8:24320844-24339957	GO:0000785;GO:0000775;GO:0005829;GO:0030893;GO:0000798;GO:0016363;GO:0005654;GO:0000922;GO:0003682;GO:0006915;GO:0051301;GO:0006302;GO:0051321;GO:0007275;GO:0010972;GO:0045841;GO:0045876;GO:0071168;GO:0006357;GO:0007062	1088.571456	1.385452514	0.151622375	80.49403295	2.92E-19	4.30E-18
ENSMOCG00000000779	ENSMOCT00000001048	NA	Gm572	NA	10:84278499-84305377	GO:0007507	11.19382161	3.49194615	0.422677552	80.40708708	3.05E-19	4.48E-18
ENSMOCG00000013268	ENSMOCT00000017240	TPC1_ORYSJ	Tpcn2	Two_pore_calcium_channel_protein_1	8:37856380-37887033	GO:0016021;GO:0000325;GO:0005774;GO:0005509;GO:0005245;GO:0006816;GO:0006952;GO:0034765	96.63410662	1.415777557	0.156747205	80.30214332	3.21E-19	4.72E-18
ENSMOCG00000013268	ENSMOCT00000017238	TPC1_ORYSJ	Tpcn2	Two_pore_calcium_channel_protein_1	8:37856380-37887033	GO:0016021;GO:0000325;GO:0005774;GO:0005509;GO:0005245;GO:0006816;GO:0006952;GO:0034765	96.63410662	1.415777557	0.156747205	80.30214332	3.21E-19	4.72E-18
ENSMOCG00000015215	ENSMOCT00000020045	BGAT_HUMAN	none	Histo_blood_group_ABO_system_transferase	4:50362910-50373559	GO:0005576;GO:0005794;GO:0032580;GO:0016021;GO:0031982;GO:0003823;GO:0004381;GO:0004380;GO:0030145;GO:0000166;GO:0016757;GO:0005975;GO:0030259;GO:0006486	108.4688758	1.450861535	0.160127354	80.30206193	3.21E-19	4.72E-18
ENSMOCG00000015215	ENSMOCT00000020039	GBGT1_CHICK	none	Globoside_alpha_1,3_N_acetylgalactosaminyltransferase_1	4:50362910-50373559	GO:0005794;GO:0000139;GO:0016021;GO:0031982;GO:0047277;GO:0046872;GO:0016757;GO:0005975;GO:0030259;GO:0006486	108.4688758	1.450861535	0.160127354	80.30206193	3.21E-19	4.72E-18
ENSMOCG00000001071	ENSMOCT00000001479	NA	Cast	NA	19:24464647-24560832	NA	682.1932855	0.763278521	0.084710906	80.18302565	3.41E-19	5.01E-18
ENSMOCG00000016206	ENSMOCT00000021483	M21D2_HUMAN	Tmem102	Protein_MB21D2	7:28969623-28971678	GO:0045296;GO:0044877	42.34492796	-1.590513293	0.177632091	80.12110737	3.52E-19	5.16E-18
ENSMOCG00000021412	ENSMOCT00000029109	RB27A_MOUSE	Rab27a	Ras_related_protein_Rab_27A	5:66386436-66441631	GO:0016324;GO:0005623;GO:0030425;GO:0012505;GO:0070382;GO:0005794;GO:0005770;GO:0005764;GO:0042470;GO:0032585;GO:0001750;GO:0030141;GO:0030667;GO:0033093;GO:0019003;GO:0005525;GO:0003924;GO:0031489;GO:0019904;GO:0019882;GO:0007596;GO:0097278;GO:0043316;GO:0006887;GO:1990182;GO:0006886;GO:0030318;GO:0032400;GO:0032402;GO:0036257;GO:0071985;GO:0043320;GO:0051875;GO:0051904;GO:0043473;GO:1903435;GO:…	228.8522115	0.980186077	0.108755018	80.11054327	3.54E-19	5.18E-18
ENSMOCG00000020941	ENSMOCT00000028445	NA	Lrp8	NA	10:75150400-75216526	NA	2428.532175	0.62285606	0.069350209	80.00617718	3.73E-19	5.46E-18
ENSMOCG00000020941	ENSMOCT00000028447	NA	Lrp8	NA	10:75150400-75216526	NA	2428.532175	0.62285606	0.069350209	80.00617718	3.73E-19	5.46E-18
ENSMOCG00000020941	ENSMOCT00000028439	NA	Lrp8	NA	10:75150400-75216526	NA	2428.532175	0.62285606	0.069350209	80.00617718	3.73E-19	5.46E-18
ENSMOCG00000014591	ENSMOCT00000019155	PARVB_HUMAN	Parva	Beta_parvin	8:4019791-4171138	GO:0015629;GO:0005737;GO:0005829;GO:0005925;GO:0030027;GO:0005886;GO:0030018;GO:0003779;GO:0031532;GO:0030031;GO:0007163;GO:0071963;GO:0030032;GO:0034446	1004.560388	0.813377096	0.090423598	79.98534115	3.77E-19	5.51E-18
ENSMOCG00000014591	ENSMOCT00000019154	PARVB_MOUSE	Parva	Beta_parvin	8:4019791-4171138	GO:0015629;GO:0005737;GO:0005925;GO:0030027;GO:0005886;GO:0030018;GO:0003779;GO:0031532;GO:0030031;GO:0007163;GO:0071963;GO:0030032;GO:0034446	1004.560388	0.813377096	0.090423598	79.98534115	3.77E-19	5.51E-18
ENSMOCG00000022984	ENSMOCT00000031436	CABL1_HUMAN	Cables2	CDK5_and_ABL1_enzyme_substrate_1	LG8:1584768-1602709	GO:0005829;GO:0005634;GO:0007049;GO:0051301;GO:0051726	675.0389358	0.661011394	0.073787754	79.78210765	4.18E-19	6.10E-18
ENSMOCG00000006533	ENSMOCT00000008479	ZN532_MOUSE	none	Zinc_finger_protein_532	18:51004771-51097474	GO:0005634;GO:0003677;GO:0046872	2891.212687	0.307542164	0.034434088	79.64942287	4.47E-19	6.50E-18
ENSMOCG00000018737	ENSMOCT00000025183	RAD50_MOUSE	none	DNA_repair_protein_RAD50	7:45120600-45143059	GO:0000794;GO:0016234;GO:0030870;GO:0000790;GO:0000784;GO:0005654;GO:0005634;GO:0048471;GO:0045120;GO:0035861;GO:0004017;GO:0005524;GO:0016887;GO:0003677;GO:0003690;GO:0003691;GO:0051880;GO:0042802;GO:0046872;GO:0030674;GO:0044877;GO:0043047;GO:0006974;GO:0051276;GO:0070192;GO:0032508;GO:0006310;GO:0006281;GO:0006302;GO:1904354;GO:0046597;GO:0090305;GO:0033674;GO:0031954;GO:0032206;GO:0007346;GO:…	666.570358	0.797849309	0.088951358	79.64997498	4.47E-19	6.50E-18
ENSMOCG00000019279	ENSMOCT00000025993	A14EL_MOUSE	Arl14epl	ARL14_effector_protein_like	18:34597262-34602743		6.768015213	5.760490274	0.700198666	79.60557264	4.57E-19	6.64E-18
ENSMOCG00000018648	ENSMOCT00000025051	ZN557_HUMAN	Zfp558	Zinc_finger_protein_557	5:13038968-13064620	GO:0005634;GO:0003700;GO:0046872;GO:0043565	488.7223503	1.026008023	0.113986224	79.58776256	4.61E-19	6.69E-18
ENSMOCG00000019044	ENSMOCT00000025642	ZMY19_RAT	Zmynd19	Zinc_finger_MYND_domain_containing_protein_19	4:52460106-52470764	GO:0005737;GO:0016020;GO:0005886;GO:0045202;GO:0046872	735.9622681	-0.538219727	0.060211448	79.59023171	4.61E-19	6.69E-18
ENSMOCG00000005839	ENSMOCT00000007604	NA	Hexb	NA	19:3235347-3257559	NA	4540.21587	-0.472651974	0.052901116	79.49813888	4.83E-19	6.99E-18
ENSMOCG00000005672	ENSMOCT00000007395	NA	Afg3l2	NA	18:52630318-52673456	NA	4112.507674	-0.324145616	0.036322234	79.45702124	4.93E-19	7.13E-18
ENSMOCG00000014095	ENSMOCT00000018428	PDZD7_MOUSE	none	PDZ_domain_containing_protein_7	8:72633574-72634670	GO:0005929;GO:0005654;GO:0005634;GO:0005886;GO:0002141;GO:0002142;GO:0032420;GO:0032426;GO:1990696;GO:0042802;GO:0060117;GO:0060088;GO:0050910;GO:0045184;GO:0042491;GO:0060119;GO:0007605	156.0388725	1.870852291	0.204586408	79.42903213	5.00E-19	7.22E-18
ENSMOCG00000003485	ENSMOCT00000004671	PRA12_HUMAN	Pramef8	PRAME_family_member_12	LG5:4503333-4506492	GO:0005737;GO:0043066;GO:0045596;GO:0045892;GO:0008284	29.51798527	-4.171191358	0.446313157	79.32052212	5.28E-19	7.62E-18
ENSMOCG00000004464	ENSMOCT00000005869	YH010_MOUSE	Iqank1	Putative_IQ_motif_and_ankyrin_repeat_domain_containing_protein_LOC642574_homolog	15:10703026-10736856		52.66462958	-2.717149363	0.287548906	79.27979746	5.39E-19	7.75E-18
ENSMOCG00000004945	ENSMOCT00000006482	NA	6820408C15Rik	NA	LG8:25011495-25026655		1285.77177	1.429627661	0.157366358	79.28212636	5.38E-19	7.75E-18
ENSMOCG00000006360	ENSMOCT00000008258	PSMD5_DROME	Psmd5	26S_proteasome_non_ATPase_regulatory_subunit_5	4:42020395-42037480	GO:0043248	1408.201623	-0.645743454	0.072247914	79.28501269	5.38E-19	7.75E-18
ENSMOCG00000021342	ENSMOCT00000028995	TRPT1_MOUSE	Trpt1	tRNA_2'_phosphotransferase_1	8:41681534-41683998	GO:0000215;GO:0045859;GO:0006388	343.8889699	0.864692927	0.096645046	79.22841333	5.53E-19	7.95E-18
ENSMOCG00000012878	ENSMOCT00000016673	PLK2_RAT	Plk5	Serine/threonine_protein_kinase_PLK2	LG1:3432595-3440448	GO:0005814;GO:0005813;GO:0000785;GO:0005737;GO:0030425;GO:0005634;GO:0000922;GO:0005524;GO:0043008;GO:0004674;GO:0044877;GO:0000082;GO:0060292;GO:0060291;GO:0007613;GO:0000278;GO:0007093;GO:0007052;GO:0016525;GO:0043066;GO:0071866;GO:2000773;GO:0061000;GO:0018105;GO:0010508;GO:0090050;GO:0032436;GO:0032092;GO:0045732;GO:0006468;GO:0032486;GO:0007265;GO:0046599;GO:0032465;GO:0048167	794.2754076	3.11270513	0.313327249	79.2126371	5.58E-19	8.00E-18
ENSMOCG00000016503	ENSMOCT00000021908	SLOB_DROME	Pxk	Slowpoke_binding_protein	6:40776619-40846010	GO:0005737;GO:0005886;GO:0045202;GO:0004672;GO:0050804;GO:0032780;GO:0043271;GO:0007274;GO:0042391;GO:0042594	2975.105193	0.567485308	0.063548586	79.18129833	5.67E-19	8.12E-18
ENSMOCG00000016503	ENSMOCT00000021912	SLOB_DROME	Pxk	Slowpoke_binding_protein	6:40776619-40846010	GO:0005737;GO:0005886;GO:0045202;GO:0004672;GO:0050804;GO:0032780;GO:0043271;GO:0007274;GO:0042391;GO:0042594	2975.105193	0.567485308	0.063548586	79.18129833	5.67E-19	8.12E-18
ENSMOCG00000020165	ENSMOCT00000027316	ZN709_HUMAN	Zfp101	Zinc_finger_protein_709	LG3:27545134-27556964	GO:0005634;GO:0046872;GO:0000976;GO:0006355	249.5706733	-0.818047072	0.091529722	79.16844027	5.70E-19	8.17E-18
ENSMOCG00000009832	NA	NA	NA	NA	NA	NA	24.86200633	-3.2133928	0.353115179	79.13436328	5.80E-19	8.30E-18
ENSMOCG00000004722	ENSMOCT00000006201	NA	Naalad2	NA	5:12894920-12945140	NA	717.3599562	0.9110232	0.101660286	79.07854187	5.97E-19	8.53E-18
ENSMOCG00000004722	ENSMOCT00000006211	NA	Naalad2	NA	5:12894920-12945140	NA	717.3599562	0.9110232	0.101660286	79.07854187	5.97E-19	8.53E-18
ENSMOCG00000018076	ENSMOCT00000024196	DND1_XENLA	Dnd1	Dead_end_protein_homolog_1	18:25307757-25310007	GO:0005737;GO:0005634;GO:0003730;GO:0007275;GO:0060965	70.59861808	2.377943305	0.25757958	79.03733008	6.09E-19	8.70E-18
ENSMOCG00000011796	ENSMOCT00000015167	PRP46_SCHPO	none	Pre_mRNA_splicing_factor_prp5	1:123375183-123388270	GO:0071013;GO:0080008;GO:0005634;GO:0071014;GO:0000974;GO:0005681;GO:0045292;GO:0000398	624.5231094	0.56715548	0.063789931	78.73357562	7.11E-19	1.01E-17
ENSMOCG00000011796	ENSMOCT00000015162	PRP46_SCHPO	none	Pre_mRNA_splicing_factor_prp5	1:123375183-123388270	GO:0071013;GO:0080008;GO:0005634;GO:0071014;GO:0000974;GO:0005681;GO:0045292;GO:0000398	624.5231094	0.56715548	0.063789931	78.73357562	7.11E-19	1.01E-17
ENSMOCG00000013032	ENSMOCT00000016921	MCL1_SCHPO	Wdhd1	Minichromosome_loss_protein_1	17:1689644-1727487	GO:0000775;GO:0000790;GO:0043596;GO:0005654;GO:0005634;GO:0031298;GO:0003682;GO:0006974;GO:0061641;GO:0030702;GO:0006281;GO:0006261;GO:0000278;GO:1903461	529.9020166	0.613849934	0.069019938	78.73132479	7.12E-19	1.01E-17
ENSMOCG00000018553	ENSMOCT00000024909	NA	Nit2	NA	2:47328550-47340366	NA	745.96274	0.696501459	0.078183551	78.72548363	7.14E-19	1.02E-17
ENSMOCG00000018553	ENSMOCT00000024911	NIT2_BOVIN	Nit2	Omega_amidase_NIT2	2:47328550-47340366	GO:0005737;GO:0050152;GO:0006528;GO:0006541;GO:0006107	745.96274	0.696501459	0.078183551	78.72548363	7.14E-19	1.02E-17
ENSMOCG00000019309	ENSMOCT00000026038	OSER1_RAT	Oser1	Oxidative_stress_responsive_serine_rich_protein_1	LG8:15083990-15098633	GO:0070301	1243.671915	-0.54140132	0.060885166	78.67627429	7.32E-19	1.04E-17
ENSMOCG00000013179	ENSMOCT00000017104	TXD15_HUMAN	Txndc15	Thioredoxin_domain_containing_protein_15	16:56608367-56620348	GO:0005623;GO:0060170;GO:0005929;GO:0016021;GO:0045454;GO:0060271;GO:0045880	1409.980927	0.525299361	0.059101562	78.64427737	7.44E-19	1.06E-17
ENSMOCG00000009865	ENSMOCT00000012776	COGA1_HUMAN	Col16a1	Collagen_alpha_1(XVI)_chain	10:54532902-54584432	GO:0005911;GO:0005597;GO:0062023;GO:0005788;GO:0031012;GO:0005576;GO:0005615;GO:0005201;GO:0030020;GO:0008201;GO:0005178;GO:0007155;GO:0033627;GO:0098609;GO:0007160;GO:0071230;GO:0030198;GO:0007565;GO:0033622;GO:0007229;GO:0001763;GO:0051894	1119.656881	2.436318116	0.25917939	78.46307773	8.15E-19	1.15E-17
ENSMOCG00000009865	ENSMOCT00000012751	COGA1_MOUSE	Col16a1	Collagen_alpha_1(XVI)_chain	10:54532902-54584432	GO:0005911;GO:0005581;GO:0062023;GO:0031012;GO:0005615;GO:0005201;GO:0008201;GO:0005178;GO:0007155;GO:0033627;GO:0098609;GO:0007160;GO:0071230;GO:0030198;GO:0033622;GO:0001763;GO:0051894	1119.656881	2.436318116	0.25917939	78.46307773	8.15E-19	1.15E-17
ENSMOCG00000012014	ENSMOCT00000015449	NA	Dsc3	NA	18:10744931-10783085	NA	9.39157665	-3.523420579	0.432588072	78.46442907	8.15E-19	1.15E-17
ENSMOCG00000012014	ENSMOCT00000015454	NA	Dsc3	NA	18:10744931-10783085	NA	9.39157665	-3.523420579	0.432588072	78.46442907	8.15E-19	1.15E-17
ENSMOCG00000014270	ENSMOCT00000018660	TSC2_SCHPO	Tsc2	Tuberous_sclerosis_2_protein_homolog	7:3407294-3442360	GO:0005737;GO:0005829;GO:0005634;GO:0033596;GO:0005096;GO:0034613;GO:2000134;GO:0032091;GO:0032007;GO:1904262;GO:1905589;GO:1905534;GO:0051056	4697.239872	0.613181805	0.068958907	78.47374681	8.11E-19	1.15E-17
ENSMOCG00000016849	ENSMOCT00000022411	NA	Fut10	NA	LG7_11:7606173-7672343	NA	1199.168182	0.70772683	0.079551267	78.45141773	8.20E-19	1.16E-17
ENSMOCG00000016849	ENSMOCT00000022413	FUT10_MOUSE	Fut10	Alpha_(1,3)_fucosyltransferase_10	LG7_11:7606173-7672343	GO:0005783;GO:0005794;GO:0032580;GO:0016021;GO:0005654;GO:0046920;GO:0021799;GO:0036065;GO:0097150;GO:0006486	1199.168182	0.70772683	0.079551267	78.45141773	8.20E-19	1.16E-17
ENSMOCG00000020122	ENSMOCT00000027251	CNN1_RAT	Cnn3	Calponin_1	21:18197057-18228204	GO:0005856;GO:0003779;GO:0005516;GO:0031032;GO:1904706	3411.270171	-0.447659866	0.050452638	78.36933833	8.55E-19	1.21E-17
ENSMOCG00000020122	ENSMOCT00000027253	CNN1_HUMAN	Cnn3	Calponin_1	21:18197057-18228204	GO:0005856;GO:0005925;GO:0003779;GO:0005516;GO:0031032;GO:1904706;GO:0006940	3411.270171	-0.447659866	0.050452638	78.36933833	8.55E-19	1.21E-17
ENSMOCG00000021659	ENSMOCT00000029467	UXT_MOUSE	Uxt	Protein_UXT	5:14038842-14048090	GO:0005813;GO:0000785;GO:0005737;GO:0005856;GO:0000930;GO:0005634;GO:0000922;GO:0048487;GO:0003682;GO:0003712;GO:0003714;GO:0006915;GO:0007098;GO:0000226;GO:0000122;GO:0006357	620.9199863	0.898507037	0.100774682	78.33771666	8.68E-19	1.22E-17
ENSMOCG00000007015	ENSMOCT00000009081	NA	none	NA	LG3:30707411-30708997	NA	41.8311343	-1.610726833	0.181629242	78.26071194	9.03E-19	1.27E-17
ENSMOCG00000019553	ENSMOCT00000026390	CSRN3_HUMAN	Csrnp2	Cysteine/serine_rich_nuclear_protein_3	15:4042837-4054080	GO:0000790;GO:0005634;GO:0001228;GO:0003700;GO:0000981;GO:0043565;GO:0006915;GO:0010923;GO:0043065;GO:0045944	2500.620058	0.332011706	0.037516337	78.20539677	9.29E-19	1.31E-17
ENSMOCG00000019930	ENSMOCT00000026965	GTR8_MOUSE	none	Solute_carrier_family_2,_facilitated_glucose_transporter_member_8	4:43975821-43984951	GO:0030659;GO:0005887;GO:0008021;GO:0005351;GO:0033300;GO:0005353;GO:0015284;GO:0005354;GO:0005536;GO:0005355;GO:0070837;GO:0015755;GO:0015757;GO:0046323;GO:0006006;GO:1904659;GO:0008286;GO:0007141;GO:0001666	1220.032048	0.7483123	0.084101199	78.15210816	9.54E-19	1.34E-17
ENSMOCG00000015855	ENSMOCT00000020965	A3LT2_HUMAN	A3galt2	Alpha_1,3_galactosyltransferase_2	10:55843257-55856148	GO:0005794;GO:0032580;GO:0016021;GO:0031982;GO:0046872;GO:0047276;GO:0016757;GO:0005975;GO:0071287;GO:0006688;GO:0030259	36.63205882	2.901319734	0.315158738	78.11716637	9.71E-19	1.36E-17
ENSMOCG00000015855	ENSMOCT00000020967	A3LT2_HUMAN	A3galt2	Alpha_1,3_galactosyltransferase_2	10:55843257-55856148	GO:0005794;GO:0032580;GO:0016021;GO:0031982;GO:0046872;GO:0047276;GO:0016757;GO:0005975;GO:0071287;GO:0006688;GO:0030259	36.63205882	2.901319734	0.315158738	78.11716637	9.71E-19	1.36E-17
ENSMOCG00000018711	ENSMOCT00000025145	UHPT_CHLPN	Slc37a4	Probable_hexose_phosphate_transport_protein	5:38289660-38295681	GO:0016021;GO:0005886;GO:0022857;GO:0008643	1094.544914	0.588029731	0.066352388	78.11857179	9.70E-19	1.36E-17
ENSMOCG00000014193	ENSMOCT00000018567	POLH_DROME	Polh	DNApol_eta	LG2:4287728-4323915	GO:0005634;GO:0005657;GO:0035861;GO:0003684;GO:0003887;GO:0046872;GO:0006302;GO:0042276;GO:0009314;GO:0019985;GO:0009650	550.1897304	0.709017093	0.079986549	78.03242966	1.01E-18	1.42E-17
ENSMOCG00000014444	ENSMOCT00000018916	KAD4_RAT	Ak4	Adenylate_kinase_4,_mitochondrial	10:69024164-69075000	GO:0005759;GO:0005739;GO:0004017;GO:0005524;GO:0005525;GO:0004550;GO:0046899;GO:0006172;GO:0046033;GO:0046034;GO:0007420;GO:0071456;GO:0046039;GO:0001889;GO:0006165;GO:0009142;GO:2001169;GO:0002082;GO:0042493	2201.760794	0.972302589	0.108335782	77.91224523	1.08E-18	1.51E-17
ENSMOCG00000017409	ENSMOCT00000023224	FBLN5_HUMAN	Efemp2	Fibulin_5	8:40242925-40250806	GO:0062023;GO:0071953;GO:0070062;GO:0031012;GO:0005576;GO:0005615;GO:0005509;GO:0005178;GO:0008022;GO:0042803;GO:0007160;GO:0048251;GO:0030198;GO:0098867;GO:0016525;GO:0000122;GO:0033690;GO:0045944;GO:0034394;GO:0001558;GO:2000121;GO:0046903	1201.969024	1.104915851	0.123732505	77.80368523	1.14E-18	1.59E-17
ENSMOCG00000017409	ENSMOCT00000023232	FBLN4_CRIGR	Efemp2	EGF_containing_fibulin_like_extracellular_matrix_protein_2	8:40242925-40250806	GO:0005615;GO:0005509;GO:0048251	1201.969024	1.104915851	0.123732505	77.80368523	1.14E-18	1.59E-17
ENSMOCG00000017409	ENSMOCT00000023229	FBLN5_HUMAN	Efemp2	Fibulin_5	8:40242925-40250806	GO:0062023;GO:0071953;GO:0070062;GO:0031012;GO:0005576;GO:0005615;GO:0005509;GO:0005178;GO:0008022;GO:0042803;GO:0007160;GO:0048251;GO:0030198;GO:0098867;GO:0016525;GO:0000122;GO:0033690;GO:0045944;GO:0034394;GO:0001558;GO:2000121;GO:0046903	1201.969024	1.104915851	0.123732505	77.80368523	1.14E-18	1.59E-17
ENSMOCG00000002151	ENSMOCT00000002954	NA	Dnah5	NA	19:43596302-43817120	NA	1962.28195	-1.446094956	0.160523642	77.77423559	1.16E-18	1.61E-17
ENSMOCG00000015296	ENSMOCT00000020149	FBX11_RAT	Fbxo10	F_box_only_protein_11	LG5:40147122-40210072	GO:0005694;GO:0005737;GO:0005829;GO:0005730;GO:0005654;GO:0005634;GO:0000151;GO:0016274;GO:0004842;GO:0008270;GO:0006464;GO:0016567;GO:0042981;GO:0007605;GO:0006511	2495.51273	0.590368315	0.06671339	77.77169184	1.16E-18	1.61E-17
ENSMOCG00000002335	ENSMOCT00000003161	NA	Rapgef3	NA	15:7139373-7162672	NA	1766.581508	1.10354925	0.123694229	77.72495574	1.18E-18	1.65E-17
ENSMOCG00000002335	ENSMOCT00000003159	NA	Rapgef3	NA	15:7139373-7162672	NA	1766.581508	1.10354925	0.123694229	77.72495574	1.18E-18	1.65E-17
ENSMOCG00000010304	ENSMOCT00000013237	TDG_SCHPO	Tdg	G/U_mismatch_specific_uracil_DNA_glycosylase	24:34142222-34153139	GO:0005634;GO:0097507;GO:0097509;GO:0008263;GO:0004844;GO:0097508;GO:0006285;GO:0006281	456.992458	0.540386155	0.061279145	77.62832845	1.24E-18	1.73E-17
ENSMOCG00000010304	ENSMOCT00000013243	TDG_SCHPO	Tdg	G/U_mismatch_specific_uracil_DNA_glycosylase	24:34142222-34153139	GO:0005634;GO:0097507;GO:0097509;GO:0008263;GO:0004844;GO:0097508;GO:0006285;GO:0006281	456.992458	0.540386155	0.061279145	77.62832845	1.24E-18	1.73E-17
ENSMOCG00000016398	ENSMOCT00000021761	CC151_MOUSE	none	Coiled_coil_domain_containing_protein_151	4:51759585-51768900	GO:0005930;GO:0005814;GO:0036064;GO:0005929;GO:0003341;GO:0061371;GO:0007368;GO:0007507;GO:0036158;GO:1902017	553.3273281	3.798175844	0.386962567	77.63362871	1.24E-18	1.73E-17
ENSMOCG00000019596	ENSMOCT00000026454	NQO1_RAT	none	NAD(P)H_dehydrogenase_[quinone]_1	6:28008171-28016123	GO:0005623;GO:0005737;GO:0005829;GO:0030425;GO:0043025;GO:0009055;GO:0042802;GO:0003955;GO:0016491;GO:0004784;GO:0007568;GO:0045454;GO:0070301;GO:0071248;GO:0043066;GO:0043086;GO:0043525;GO:0051602;GO:0032355;GO:0045471;GO:1904880;GO:1901698;GO:0007584;GO:0014070;GO:0006979;GO:0006801	449.9383805	-1.873994419	0.202957981	77.62098768	1.25E-18	1.73E-17
ENSMOCG00000003363	ENSMOCT00000004520	PPIA_CRIGR	none	Peptidyl_prolyl_cis_trans_isomerase_A	LG4:34469962-34470456	GO:0005829;GO:0005576;GO:0030496;GO:0005634;GO:0016018;GO:0003755;GO:0006457;GO:0000413;GO:0045069	20.36999119	-6.959604951	0.786575912	77.57859342	1.28E-18	1.77E-17
ENSMOCG00000022796	ENSMOCT00000031149	NA	Kyat3	NA	21:36573016-36606871	NA	783.4526999	1.39315536	0.155463	77.52204675	1.31E-18	1.82E-17
ENSMOCG00000022796	ENSMOCT00000031150	KAT3_DANRE	Kyat3	Kynurenine__oxoglutarate_transaminase_3	21:36573016-36606871	GO:0005737;GO:0005739;GO:0047804;GO:0047315;GO:0016212;GO:0030170;GO:0009058;GO:0006520;GO:0070189	783.4526999	1.39315536	0.155463	77.52204675	1.31E-18	1.82E-17
ENSMOCG00000022796	ENSMOCT00000031148	KAT3_MOUSE	Kyat3	Kynurenine__oxoglutarate_transaminase_3	21:36573016-36606871	GO:0005737;GO:0005739;GO:0047804;GO:0047315;GO:0016212;GO:0042803;GO:0030170;GO:0006103;GO:0009058;GO:0006520;GO:0070189	783.4526999	1.39315536	0.155463	77.52204675	1.31E-18	1.82E-17
ENSMOCG00000013832	ENSMOCT00000018043	NA	Trpm5	NA	8:35631155-35648777	NA	54.25885958	1.687788571	0.190821356	77.48160646	1.34E-18	1.85E-17
ENSMOCG00000014470	ENSMOCT00000018970	ROAA_MOUSE	Hnrnpab	Heterogeneous_nuclear_ribonucleoprotein_A/B	7:47190921-47197430	GO:0005737;GO:0005654;GO:0005634;GO:0099523;GO:1990904;GO:0090575;GO:0003723;GO:1990837;GO:0001837;GO:0000122;GO:0045893;GO:0051252	2997.482773	-0.504553134	0.057189684	77.46537983	1.35E-18	1.87E-17
ENSMOCG00000014470	ENSMOCT00000018968	ROAA_MOUSE	Hnrnpab	Heterogeneous_nuclear_ribonucleoprotein_A/B	7:47190921-47197430	GO:0005737;GO:0005654;GO:0005634;GO:0099523;GO:1990904;GO:0090575;GO:0003723;GO:1990837;GO:0001837;GO:0000122;GO:0045893;GO:0051252	2997.482773	-0.504553134	0.057189684	77.46537983	1.35E-18	1.87E-17
ENSMOCG00000018121	ENSMOCT00000024258	ZN710_HUMAN	Zfat	Zinc_finger_protein_710	15:34965653-35124757	GO:0005634;GO:0003677;GO:0046872	613.5967714	0.627167795	0.071092822	77.43877431	1.37E-18	1.89E-17
ENSMOCG00000018121	ENSMOCT00000024267	ZN710_HUMAN	Zfat	Zinc_finger_protein_710	15:34965653-35124757	GO:0005634;GO:0003677;GO:0046872	613.5967714	0.627167795	0.071092822	77.43877431	1.37E-18	1.89E-17
ENSMOCG00000018121	ENSMOCT00000024272	ZN710_HUMAN	Zfat	Zinc_finger_protein_710	15:34965653-35124757	GO:0005634;GO:0003677;GO:0046872	613.5967714	0.627167795	0.071092822	77.43877431	1.37E-18	1.89E-17
ENSMOCG00000018121	ENSMOCT00000024263	ZFP37_MOUSE	Zfat	Zinc_finger_protein_37	15:34965653-35124757	GO:0005634;GO:0003700;GO:0043565;GO:0008270;GO:0007281;GO:0007275;GO:0007283	613.5967714	0.627167795	0.071092822	77.43877431	1.37E-18	1.89E-17
ENSMOCG00000018121	ENSMOCT00000024260	ZN710_HUMAN	Zfat	Zinc_finger_protein_710	15:34965653-35124757	GO:0005634;GO:0003677;GO:0046872	613.5967714	0.627167795	0.071092822	77.43877431	1.37E-18	1.89E-17
ENSMOCG00000019946	ENSMOCT00000026981	DOK1_HUMAN	Dok2	Docking_protein_1	17:16681369-16685600	GO:0005829;GO:0005634;GO:0048471;GO:0007411;GO:0007166;GO:0038145;GO:0045742;GO:0007265;GO:0007165;GO:0007169	22.94593202	2.046746324	0.237312883	77.37276086	1.42E-18	1.95E-17
ENSMOCG00000006535	ENSMOCT00000008496	SYTL2_MOUSE	Sytl1	Synaptotagmin_like_protein_2	10:51547763-51558431	GO:0005737;GO:0070382;GO:0019897;GO:0042470;GO:0033162;GO:0016020;GO:0005886;GO:0042043;GO:0019902;GO:0005546;GO:0001786;GO:0017137;GO:0006887;GO:0006886;GO:0010923;GO:0070257;GO:0072659;GO:0006904	67.20561465	2.531236066	0.276237731	77.35941873	1.43E-18	1.96E-17
ENSMOCG00000006535	ENSMOCT00000008499	SYTL2_MOUSE	Sytl1	Synaptotagmin_like_protein_2	10:51547763-51558431	GO:0005737;GO:0070382;GO:0019897;GO:0042470;GO:0033162;GO:0016020;GO:0005886;GO:0042043;GO:0019902;GO:0005546;GO:0001786;GO:0017137;GO:0006887;GO:0006886;GO:0010923;GO:0070257;GO:0072659;GO:0006904	67.20561465	2.531236066	0.276237731	77.35941873	1.43E-18	1.96E-17
ENSMOCG00000006535	ENSMOCT00000008501	SYTL2_BOVIN	Sytl1	Synaptotagmin_like_protein_2	10:51547763-51558431	GO:0070382;GO:0005886;GO:0042043;GO:0001786;GO:0017137;GO:0006887;GO:0006886	67.20561465	2.531236066	0.276237731	77.35941873	1.43E-18	1.96E-17
ENSMOCG00000020558	ENSMOCT00000027857	FETUB_RAT	Fetub	Fetuin_B	2:32626202-32642805	GO:0005576;GO:0005615;GO:0004869;GO:0004866;GO:0008191;GO:0007339;GO:0010951;GO:0007338	1622.916271	6.088312261	0.555810185	77.24463064	1.51E-18	2.08E-17
ENSMOCG00000012571	ENSMOCT00000016229	AP1S1_BOVIN	Ap1s1	AP_1_complex_subunit_sigma_1A	2:20465243-20475575	GO:0005905;GO:0030659;GO:0005794;GO:0043231;GO:0030117;GO:0006886;GO:0016192	6308.453899	-0.776857056	0.087861876	77.18899584	1.55E-18	2.14E-17
ENSMOCG00000012571	ENSMOCT00000016226	AP1S1_MOUSE	Ap1s1	AP_1_complex_subunit_sigma_1A	2:20465243-20475575	GO:0030121;GO:0005905;GO:0005829;GO:0005794;GO:0043231;GO:0043195;GO:0005802;GO:0006886;GO:0009615;GO:0042147;GO:0016192	6308.453899	-0.776857056	0.087861876	77.18899584	1.55E-18	2.14E-17
ENSMOCG00000010528	ENSMOCT00000013544	SELO_RHOBA	Selenoo	Protein_adenylyltransferase_SelO	15:22145014-22156569	GO:0005524;GO:0000287;GO:0016779	1493.378696	0.417061211	0.047433365	77.09279129	1.63E-18	2.24E-17
ENSMOCG00000010593	ENSMOCT00000013601	YK4P_CAEEL	Myg1	UPF0160_protein_C27H6.8	15:1987272-1994822	GO:0005737;GO:0005634	1782.3143	0.584552644	0.066339707	77.09221562	1.63E-18	2.24E-17
ENSMOCG00000010593	ENSMOCT00000013603	YK4P_CAEEL	Myg1	UPF0160_protein_C27H6.8	15:1987272-1994822	GO:0005737;GO:0005634	1782.3143	0.584552644	0.066339707	77.09221562	1.63E-18	2.24E-17
ENSMOCG00000010593	ENSMOCT00000013608	MYG1_BOVIN	Myg1	UPF0160_protein_MYG1,_mitochondrial	15:1987272-1994822	GO:0005737;GO:0005739;GO:0005654;GO:0005634;GO:0035641	1782.3143	0.584552644	0.066339707	77.09221562	1.63E-18	2.24E-17
ENSMOCG00000018354	ENSMOCT00000024603	CED3_CAERE	Casp2	Cell_death_protein_3	LG12:4899967-4918213	GO:0008303;GO:0005623;GO:0030054;GO:0005739;GO:0031965;GO:0043204;GO:0048471;GO:0098793;GO:0008656;GO:0097200;GO:0042802;GO:0030042;GO:0097202;GO:1902742;GO:0050829;GO:0009792;GO:0046716;GO:1905803;GO:1904747;GO:1905845;GO:0043525;GO:1901046;GO:0010954;GO:1905808;GO:0016540;GO:0030163;GO:0030155;GO:0042659;GO:0040034;GO:0040012;GO:0031647;GO:0040028	936.5978466	0.500998378	0.056974032	77.06901626	1.65E-18	2.26E-17
ENSMOCG00000013053	ENSMOCT00000016949	RUK_ARATH	Ulk4	Serine/threonine_protein_kinase_RUNKEL	5:93226974-93509281	GO:0005874;GO:0009524;GO:0009506;GO:0009574;GO:0005819;GO:0005524;GO:0008017;GO:0016740;GO:0007349;GO:0000911;GO:0010342;GO:0009556;GO:0000914;GO:0009555;GO:0006468;GO:0010245	880.2289145	1.211287072	0.135582378	77.04482582	1.67E-18	2.29E-17
ENSMOCG00000013053	ENSMOCT00000016952	RUK_ARATH	Ulk4	Serine/threonine_protein_kinase_RUNKEL	5:93226974-93509281	GO:0005874;GO:0009524;GO:0009506;GO:0009574;GO:0005819;GO:0005524;GO:0008017;GO:0016740;GO:0007349;GO:0000911;GO:0010342;GO:0009556;GO:0000914;GO:0009555;GO:0006468;GO:0010245	880.2289145	1.211287072	0.135582378	77.04482582	1.67E-18	2.29E-17
ENSMOCG00000013053	ENSMOCT00000016955	RUK_ARATH	Ulk4	Serine/threonine_protein_kinase_RUNKEL	5:93226974-93509281	GO:0005874;GO:0009524;GO:0009506;GO:0009574;GO:0005819;GO:0005524;GO:0008017;GO:0016740;GO:0007349;GO:0000911;GO:0010342;GO:0009556;GO:0000914;GO:0009555;GO:0006468;GO:0010245	880.2289145	1.211287072	0.135582378	77.04482582	1.67E-18	2.29E-17
ENSMOCG00000003197	ENSMOCT00000004303	ARHB_XENLA	Ldlrap1	Low_density_lipoprotein_receptor_adapter_protein_1_B	10:50036802-50060525	GO:0005737;GO:0008203;GO:0006897	289.2577349	-0.933656266	0.105335015	77.01809498	1.69E-18	2.32E-17
ENSMOCG00000010372	ENSMOCT00000013323	SPAG7_HUMAN	none	Sperm_associated_antigen_7	7:28110134-28115610	GO:0005634;GO:0003676	773.9263721	0.625330232	0.071034551	76.98730425	1.72E-18	2.35E-17
ENSMOCG00000019994	ENSMOCT00000027048	TFAP4_HUMAN	Tfap4	Transcription_factor_AP_4	7:5507519-5524203	GO:0005739;GO:0000790;GO:0005654;GO:0005634;GO:0017053;GO:0003677;GO:0001228;GO:0003700;GO:0000981;GO:0070888;GO:0042826;GO:0042803;GO:0043565;GO:0044212;GO:0071549;GO:0006978;GO:0043922;GO:0071157;GO:0008285;GO:0045736;GO:0043392;GO:0045892;GO:0043923;GO:0043065;GO:2001269;GO:0045893;GO:0065003;GO:1901990;GO:0006357	443.4064085	0.840411085	0.095285913	76.97136155	1.73E-18	2.37E-17
ENSMOCG00000001825	ENSMOCT00000002469	SETD4_ARTPA	Setd4	SET_domain_containing_protein_4	2:70547817-70570212	GO:0005634;GO:0018024;GO:0055115;GO:0034729;GO:0034773	214.6255961	1.568333011	0.17534034	76.93388567	1.77E-18	2.41E-17
ENSMOCG00000001825	ENSMOCT00000002474	SETD4_ARTPA	Setd4	SET_domain_containing_protein_4	2:70547817-70570212	GO:0005634;GO:0018024;GO:0055115;GO:0034729;GO:0034773	214.6255961	1.568333011	0.17534034	76.93388567	1.77E-18	2.41E-17
ENSMOCG00000013914	ENSMOCT00000018162	NA	none	NA	2:30264362-30320690	NA	798.7435782	-0.643221967	0.073018999	76.87863137	1.82E-18	2.47E-17
ENSMOCG00000001890	ENSMOCT00000002546	SSRB_MOUSE	Ssr2	Translocon_associated_protein_subunit_beta	21:84776-91736	GO:0005783;GO:0005789;GO:0016021;GO:0001701	1652.536646	-0.545040162	0.062015893	76.78445692	1.91E-18	2.59E-17
ENSMOCG00000016594	ENSMOCT00000022033	EWS_HUMAN	none	RNA_binding_protein_EWS	LG1:16800936-16802234	GO:0005737;GO:0005730;GO:0005654;GO:0005634;GO:0005886;GO:0005516;GO:0042802;GO:0046872;GO:0003723;GO:0003712;GO:0006355	113.2868257	-1.437057365	0.162179215	76.76076281	1.93E-18	2.62E-17
ENSMOCG00000009613	ENSMOCT00000012350	NA	Nsun2	NA	19:48868304-48891820	NA	2034.203764	0.464173255	0.052900764	76.73070105	1.96E-18	2.66E-17
ENSMOCG00000009613	ENSMOCT00000012355	NA	Nsun2	NA	19:48868304-48891820	NA	2034.203764	0.464173255	0.052900764	76.73070105	1.96E-18	2.66E-17
ENSMOCG00000009613	ENSMOCT00000012356	NA	Nsun2	NA	19:48868304-48891820	NA	2034.203764	0.464173255	0.052900764	76.73070105	1.96E-18	2.66E-17
ENSMOCG00000012248	ENSMOCT00000015740	CXL14_MOUSE	Cxcl14	C_X_C_motif_chemokine_14	16:57206602-57214258	GO:0005615;GO:0005794;GO:0008009;GO:0061844;GO:0048839;GO:0031640;GO:0045662;GO:2000503	2466.654095	-0.513682632	0.058441164	76.63831772	2.05E-18	2.78E-17
ENSMOCG00000003662	ENSMOCT00000004904	SYAP1_HUMAN	Syap1	Synapse_associated_protein_1	X:46697893-46732055	GO:0030424;GO:0030054;GO:0005829;GO:0030425;GO:0070062;GO:0031234;GO:0005794;GO:0030426;GO:0005654;GO:0043204;GO:0048471;GO:0045211;GO:0042734;GO:0030154;GO:0071364;GO:0032869;GO:1990314;GO:0036120;GO:0045600;GO:0071902;GO:0038203	1685.643597	-0.755209039	0.085785465	76.55701236	2.14E-18	2.90E-17
ENSMOCG00000020505	ENSMOCT00000027778	GAK1B_MOUSE	Gask1a	Golgi_associated_kinase_1B	5:94230405-94245274	GO:0005794;GO:0000139;GO:0016021	123.8669609	-1.355506861	0.153329935	76.48456766	2.22E-18	3.00E-17
ENSMOCG00000022641	ENSMOCT00000030911	PPHLN_HUMAN	Pphln1	Periphilin_1	15:17879751-17963481	GO:0005694;GO:0005829;GO:0005794;GO:0005654;GO:0003723;GO:0031424;GO:0045814;GO:0045892;GO:0090309;GO:0097355	1558.143494	-0.695487821	0.079149493	76.47605596	2.23E-18	3.01E-17
ENSMOCG00000022641	ENSMOCT00000030912	PPHLN_MOUSE	Pphln1	Periphilin_1	15:17879751-17963481	GO:0005694;GO:0005829;GO:0005794;GO:0005654;GO:0031424;GO:0045814;GO:0045892;GO:0090309;GO:0097355	1558.143494	-0.695487821	0.079149493	76.47605596	2.23E-18	3.01E-17
ENSMOCG00000022641	ENSMOCT00000030914	PPHLN_MOUSE	Pphln1	Periphilin_1	15:17879751-17963481	GO:0005694;GO:0005829;GO:0005794;GO:0005654;GO:0031424;GO:0045814;GO:0045892;GO:0090309;GO:0097355	1558.143494	-0.695487821	0.079149493	76.47605596	2.23E-18	3.01E-17
ENSMOCG00000016833	ENSMOCT00000022386	WDR17_HUMAN	none	WD_repeat_containing_protein_17	LG7_11:26858899-26880525		523.5309661	1.17273254	0.132473069	76.46216284	2.24E-18	3.03E-17
ENSMOCG00000006763	ENSMOCT00000008787	NA	Pabpc4	NA	10:61271329-61285813	NA	1745.131738	-0.335304105	0.0383328	76.41568745	2.30E-18	3.10E-17
ENSMOCG00000006763	ENSMOCT00000008785	NA	Pabpc4	NA	10:61271329-61285813	NA	1745.131738	-0.335304105	0.0383328	76.41568745	2.30E-18	3.10E-17
ENSMOCG00000006763	ENSMOCT00000008790	NA	Pabpc4	NA	10:61271329-61285813	NA	1745.131738	-0.335304105	0.0383328	76.41568745	2.30E-18	3.10E-17
ENSMOCG00000002134	ENSMOCT00000002876	MYRIP_RAT	Mlph	Rab_effector_MyRIP	LG4:60845600-60882166	GO:0015629;GO:0016324;GO:0030864;GO:0031045;GO:0000145;GO:0042470;GO:0048471;GO:0001750;GO:0030667;GO:0045202;GO:0030133;GO:0003779;GO:0046872;GO:0017022;GO:0051018;GO:0017137;GO:0006886;GO:0032024	20.81907487	2.72317762	0.313670665	76.38921608	2.33E-18	3.14E-17
ENSMOCG00000002134	ENSMOCT00000002879	MYRIP_RAT	Mlph	Rab_effector_MyRIP	LG4:60845600-60882166	GO:0015629;GO:0016324;GO:0030864;GO:0031045;GO:0000145;GO:0042470;GO:0048471;GO:0001750;GO:0030667;GO:0045202;GO:0030133;GO:0003779;GO:0046872;GO:0017022;GO:0051018;GO:0017137;GO:0006886;GO:0032024	20.81907487	2.72317762	0.313670665	76.38921608	2.33E-18	3.14E-17
ENSMOCG00000005443	ENSMOCT00000007113	MTFR1_PONAB	Mtfr1	Mitochondrial_fission_regulator_1	LG5:18265846-18296596	GO:0005829;GO:0005739;GO:0005886;GO:0009060;GO:0000266;GO:0007005	378.0808812	-0.557021143	0.063657184	76.35018712	2.38E-18	3.20E-17
ENSMOCG00000020127	ENSMOCT00000027266	MYLKA_DICDI	Stk33	Myosin_light_chain_kinase_A	8:547039-613078	GO:0005737;GO:0030898;GO:0005524;GO:0004687;GO:0004674;GO:0019933;GO:0019934;GO:0000281;GO:0046777;GO:0050920	104.2272016	1.966610779	0.218693316	76.16916371	2.60E-18	3.50E-17
ENSMOCG00000006399	ENSMOCT00000008318	MPZL3_MOUSE	Mpzl3	Myelin_protein_zero_like_protein_3	5:38979945-39001079	GO:0016021;GO:0007155;GO:0030198;GO:0042633	110.2647111	-1.278210517	0.145367227	76.10850218	2.68E-18	3.60E-17
ENSMOCG00000006399	ENSMOCT00000008320	MPZL3_MOUSE	Mpzl3	Myelin_protein_zero_like_protein_3	5:38979945-39001079	GO:0016021;GO:0007155;GO:0030198;GO:0042633	110.2647111	-1.278210517	0.145367227	76.10850218	2.68E-18	3.60E-17
ENSMOCG00000018365	ENSMOCT00000024620	NA	AU022252	NA	10:63766312-63773309	GO:0042802	497.6877805	-0.736623428	0.084064662	76.00503883	2.83E-18	3.79E-17
ENSMOCG00000000776	ENSMOCT00000001036	LRC26_MOUSE	Lrrc26	Leucine_rich_repeat_containing_protein_26	4:52106998-52108504	GO:0005737;GO:0005856;GO:0005887;GO:0008076;GO:0044325;GO:0099104;GO:0015459;GO:0005249;GO:1903818;GO:0071805	49.96401617	1.514573798	0.173884114	75.99189785	2.85E-18	3.82E-17
ENSMOCG00000017016	ENSMOCT00000022654	GPX1_MOUSE	Gpx1	Glutathione_peroxidase_1	5:81263291-81264113	GO:0005623;GO:0005737;GO:0005829;GO:0097413;GO:0005739;GO:0005634;GO:0004602;GO:0004601;GO:0017124;GO:0060055;GO:0043534;GO:0008283;GO:0045454;GO:0071333;GO:0001885;GO:0045444;GO:0006749;GO:0060047;GO:0042744;GO:0051702;GO:0006629;GO:0051450;GO:0014902;GO:0043154;GO:1902042;GO:0002862;GO:1902176;GO:0090201;GO:0051897;GO:0018158;GO:0040029;GO:0033599;GO:0061136;GO:0010332;GO:0042542;GO:0033194;GO:…	1020.020508	-0.78432587	0.089522356	75.89817523	2.99E-18	4.00E-17
ENSMOCG00000017016	ENSMOCT00000022657	GPX1_MOUSE	Gpx1	Glutathione_peroxidase_1	5:81263291-81264113	GO:0005623;GO:0005737;GO:0005829;GO:0097413;GO:0005739;GO:0005634;GO:0004602;GO:0004601;GO:0017124;GO:0060055;GO:0043534;GO:0008283;GO:0045454;GO:0071333;GO:0001885;GO:0045444;GO:0006749;GO:0060047;GO:0042744;GO:0051702;GO:0006629;GO:0051450;GO:0014902;GO:0043154;GO:1902042;GO:0002862;GO:1902176;GO:0090201;GO:0051897;GO:0018158;GO:0040029;GO:0033599;GO:0061136;GO:0010332;GO:0042542;GO:0033194;GO:…	1020.020508	-0.78432587	0.089522356	75.89817523	2.99E-18	4.00E-17
ENSMOCG00000018546	ENSMOCT00000024889	SIA4A_CHICK	St3gal2	CMP_N_acetylneuraminate_beta_galactosamide_alpha_2,3_sialyltransferase_1	4:16950704-17004450	GO:0005576;GO:0032580;GO:0016021;GO:0003836;GO:0006054;GO:0006487;GO:0006468;GO:0097503	3918.205833	-0.506915177	0.058051327	75.88050553	3.01E-18	4.03E-17
ENSMOCG00000012977	ENSMOCT00000016811	IMPG2_CHICK	Impg2	Interphotoreceptor_matrix_proteoglycan_2	2:66209748-66285268	GO:0042995;GO:0016021;GO:0033165;GO:0005201;GO:0008201;GO:0005540;GO:0007601	36.70019542	-2.22487869	0.252035407	75.79833673	3.14E-18	4.20E-17
ENSMOCG00000013667	ENSMOCT00000017807	BPI_HUMAN	Bpifc	Bactericidal_permeability_increasing_protein	24:36659506-36694258	GO:0035578;GO:0010494;GO:0070062;GO:0005576;GO:0005615;GO:0016020;GO:0035580;GO:0001530;GO:0019731;GO:0061844;GO:0019730;GO:0071222;GO:0050829;GO:0045087;GO:0031663;GO:0032715;GO:0032717;GO:0043031;GO:0032720;GO:0043312	135.0517251	-1.934511654	0.216263248	75.78735424	3.16E-18	4.21E-17
ENSMOCG00000003882	NA	NA	NA	NA	NA	NA	129.8397111	-1.45962182	0.164706016	75.77313005	3.18E-18	4.24E-17
ENSMOCG00000017792	ENSMOCT00000023825	TMC8_MOUSE	Tmc8	Transmembrane_channel_like_protein_8	7:80874809-80887269	GO:0005737;GO:0005783;GO:0005789;GO:0005794;GO:0005887;GO:0031965;GO:0005216;GO:0008381;GO:0140311;GO:0043120;GO:0032091;GO:0031333;GO:0001558;GO:1902041;GO:0055069	50.91867434	2.284434853	0.255482128	75.69134945	3.32E-18	4.41E-17
ENSMOCG00000017792	ENSMOCT00000023815	TMC7_CHICK	Tmc8	Transmembrane_channel_like_protein_7	7:80874809-80887269	GO:0005887;GO:0005216;GO:0008381	50.91867434	2.284434853	0.255482128	75.69134945	3.32E-18	4.41E-17
ENSMOCG00000013153	ENSMOCT00000017074	NA	Atp11b	NA	1:67081201-67176999	NA	3815.698569	-0.884904405	0.100927286	75.6804495	3.33E-18	4.43E-17
ENSMOCG00000013153	ENSMOCT00000017079	NA	Atp11b	NA	1:67081201-67176999	NA	3815.698569	-0.884904405	0.100927286	75.6804495	3.33E-18	4.43E-17
ENSMOCG00000013965	ENSMOCT00000018239	UT1_HUMAN	Slc14a2	Urea_transporter_1	18:61896055-61946656	GO:0016323;GO:0005887;GO:0005886;GO:0015265;GO:0005372;GO:0055085;GO:0071918;GO:0015840	40.52792994	1.787168927	0.205095635	75.54209453	3.58E-18	4.75E-17
ENSMOCG00000013965	ENSMOCT00000018236	UT1_HUMAN	Slc14a2	Urea_transporter_1	18:61896055-61946656	GO:0016323;GO:0005887;GO:0005886;GO:0015265;GO:0005372;GO:0055085;GO:0071918;GO:0015840	40.52792994	1.787168927	0.205095635	75.54209453	3.58E-18	4.75E-17
ENSMOCG00000018661	ENSMOCT00000025078	RANB3_MOUSE	Ranbp3l	Ran_binding_protein_3	19:29360753-29403134	GO:0005737;GO:0005643;GO:0005654;GO:0005634;GO:0070412;GO:0008536;GO:0043547;GO:0006611	319.009351	1.312650049	0.148565353	75.53605497	3.59E-18	4.76E-17
ENSMOCG00000018661	ENSMOCT00000025081	RNB3L_MOUSE	Ranbp3l	Ran_binding_protein_3_like	19:29360753-29403134	GO:0005737;GO:0005643;GO:0005634;GO:0008536;GO:0046332;GO:1901706;GO:0045668;GO:0043547;GO:0045663;GO:0006611	319.009351	1.312650049	0.148565353	75.53605497	3.59E-18	4.76E-17
ENSMOCG00000004025	ENSMOCT00000005340	NA	Acot6	NA	1:21910850-21920175	NA	111.1616719	1.727628762	0.195801448	75.24895745	4.15E-18	5.50E-17
ENSMOCG00000021753	ENSMOCT00000029619	APOB_RABIT	Apob	Apolipoprotein_B_(Fragment)	LG3:16581555-16619456	GO:0042627;GO:0005737;GO:0034362;GO:0034361;GO:0008201;GO:0008203;GO:0006869	16.53182089	3.427682127	0.401749035	75.17666145	4.30E-18	5.70E-17
ENSMOCG00000021753	ENSMOCT00000029618	APOB_RABIT	Apob	Apolipoprotein_B_(Fragment)	LG3:16581555-16619456	GO:0042627;GO:0005737;GO:0034362;GO:0034361;GO:0008201;GO:0008203;GO:0006869	16.53182089	3.427682127	0.401749035	75.17666145	4.30E-18	5.70E-17
ENSMOCG00000003102	NA	NA	NA	NA	NA	NA	32.94062276	1.318571154	0.154703865	75.16626311	4.33E-18	5.72E-17
ENSMOCG00000016648	ENSMOCT00000022120	PDI_ARTBC	Txndc11	Protein_disulfide_isomerase	7:12287409-12366088	GO:0005623;GO:0005788;GO:0003756;GO:0045454	1306.427552	0.458600451	0.052811318	75.16605184	4.33E-18	5.72E-17
ENSMOCG00000009997	ENSMOCT00000012838	NA	Ccdc62	NA	2:13597295-13644942	NA	550.2373784	1.45638528	0.164180293	75.09932606	4.48E-18	5.91E-17
ENSMOCG00000001701	ENSMOCT00000002300	NA	Prpf6	NA	LG8:233311-290311	NA	2741.67902	-0.337937603	0.038982372	75.00575902	4.69E-18	6.19E-17
ENSMOCG00000017942	NA	NA	NA	NA	NA	NA	135.9834257	-1.433420528	0.162766268	74.95776652	4.81E-18	6.33E-17
ENSMOCG00000000927	ENSMOCT00000001246	UBAP1_DANRE	none	Ubiquitin_associated_protein_1	LG5:37515707-37549371	GO:0005829;GO:0000813;GO:0043130;GO:0015031;GO:0043162	1025.594607	0.335940158	0.038820133	74.84725594	5.09E-18	6.69E-17
ENSMOCG00000017062	ENSMOCT00000022715	PRDC1_HUMAN	none	Phosphoribosyltransferase_domain_containing_protein_1	16:14246657-14336816	GO:0000287;GO:0000166;GO:0042803;GO:0006166	645.2797716	1.71546852	0.192908361	74.84459887	5.09E-18	6.69E-17
ENSMOCG00000003001	ENSMOCT00000004029	K0319_HUMAN	none	Dyslexia_associated_protein_KIAA0319	10:57742622-57760296	GO:0030665;GO:0031410;GO:0005769;GO:0031901;GO:0016021;GO:0043231;GO:0005886;GO:0061024;GO:0033555;GO:0030517;GO:0048692;GO:2000171;GO:0001764;GO:0060391;GO:0010996	1534.993486	0.37801176	0.043672769	74.78781033	5.24E-18	6.88E-17
ENSMOCG00000005926	ENSMOCT00000007704	CC134_RAT	Ccdc134	Coiled_coil_domain_containing_protein_134	15:28721643-28734676	GO:0005783;GO:0005576;GO:0005634;GO:0001525;GO:0035162;GO:1990402;GO:0001890;GO:0021591	441.3962181	0.903337366	0.103823279	74.78720919	5.24E-18	6.88E-17
ENSMOCG00000020848	ENSMOCT00000028276	PGT1_ARATH	Pggt1b	Geranylgeranyl_transferase_type_1_subunit_beta	18:33930359-33964157	GO:0005953;GO:0004662;GO:0046872;GO:0009788;GO:0018344;GO:0018342;GO:0009737;GO:0009733;GO:0009414	361.9422987	-0.69455184	0.080076885	74.71564947	5.44E-18	7.12E-17
ENSMOCG00000013411	ENSMOCT00000017468	ODF2L_XENLA	Odf2l	Protein_BCAP	21:38682226-38712422	GO:0034451;GO:0005814;GO:0005813;GO:0036064;GO:0005737;GO:0030030;GO:1902018	449.6591257	1.044416807	0.119724339	74.5210604	6.00E-18	7.85E-17
ENSMOCG00000013411	ENSMOCT00000017466	ODF2L_BOVIN	Odf2l	Protein_BCAP	21:38682226-38712422	GO:0034451;GO:0005814;GO:0005813;GO:0036064;GO:0005737;GO:0030030;GO:1902018	449.6591257	1.044416807	0.119724339	74.5210604	6.00E-18	7.85E-17
ENSMOCG00000013411	ENSMOCT00000017464	ODF2L_XENLA	Odf2l	Protein_BCAP	21:38682226-38712422	GO:0034451;GO:0005814;GO:0005813;GO:0036064;GO:0005737;GO:0030030;GO:1902018	449.6591257	1.044416807	0.119724339	74.5210604	6.00E-18	7.85E-17
ENSMOCG00000021235	ENSMOCT00000028847	NA	Atp6v0a2	NA	2:12884731-12912905	NA	1533.034678	0.317078369	0.036719134	74.50671675	6.04E-18	7.90E-17
ENSMOCG00000021235	ENSMOCT00000028843	NA	Atp6v0a2	NA	2:12884731-12912905	NA	1533.034678	0.317078369	0.036719134	74.50671675	6.04E-18	7.90E-17
ENSMOCG00000004675	ENSMOCT00000006120	RT21_MOUSE	none	28S_ribosomal_protein_S21,_mitochondrial	21:2614699-2624444	GO:0005743;GO:0005763;GO:0005739;GO:0003735;GO:0032543	138.5307461	0.890999076	0.103051911	74.48872849	6.10E-18	7.97E-17
ENSMOCG00000013458	ENSMOCT00000017523	GLTD2_MOUSE	Gltpd2	Glycolipid_transfer_protein_domain_containing_protein_2	7:28248582-28249890	GO:0005829;GO:0016020;GO:1902387;GO:1902388;GO:0008289;GO:0035627;GO:0120009	13.92301872	2.949470495	0.35642052	74.46201029	6.18E-18	8.07E-17
ENSMOCG00000013458	ENSMOCT00000017520	GLTD2_MOUSE	Gltpd2	Glycolipid_transfer_protein_domain_containing_protein_2	7:28248582-28249890	GO:0005829;GO:0016020;GO:1902387;GO:1902388;GO:0008289;GO:0035627;GO:0120009	13.92301872	2.949470495	0.35642052	74.46201029	6.18E-18	8.07E-17
ENSMOCG00000002113	ENSMOCT00000002845	TDRKH_DROME	none	Tudor_and_KH_domain_containing_protein_homolog	21:4221760-4227842	GO:0005634;GO:0043186;GO:0000932;GO:0032991;GO:0047485;GO:0003723;GO:0070895;GO:1903829	109.8629785	-0.961062705	0.111000807	74.45464345	6.20E-18	8.09E-17
ENSMOCG00000002113	ENSMOCT00000002849	TDRKH_DROME	none	Tudor_and_KH_domain_containing_protein_homolog	21:4221760-4227842	GO:0005634;GO:0043186;GO:0000932;GO:0032991;GO:0047485;GO:0003723;GO:0070895;GO:1903829	109.8629785	-0.961062705	0.111000807	74.45464345	6.20E-18	8.09E-17
ENSMOCG00000022360	ENSMOCT00000030492	TDRD6_DANRE	Tdrd1	Tudor_domain_containing_6	8:84192406-84229780	GO:0033391;GO:0060293;GO:0032019;GO:0043186;GO:0007281;GO:0070925;GO:1903863;GO:1905879;GO:0007283	68.60675274	-1.844025484	0.20710752	74.42465742	6.30E-18	8.20E-17
ENSMOCG00000014186	ENSMOCT00000018549	SH21B_MOUSE	none	SH2_domain_containing_protein_1B	6:68429225-68432286	GO:0001784;GO:0035591;GO:0002250;GO:0045087;GO:0002366;GO:0002769;GO:0032689;GO:0045953;GO:0050732;GO:0018108;GO:0045089;GO:0045954;GO:0002717;GO:0050731;GO:0009967	6.738699956	4.000956432	0.563153857	74.42236059	6.31E-18	8.21E-17
ENSMOCG00000002384	ENSMOCT00000003198	MD2L2_RAT	Mad2l2	Mitotic_spindle_assembly_checkpoint_protein_MAD2B	10:84803685-84808675	GO:0005680;GO:0005829;GO:0005730;GO:0005634;GO:0005819;GO:0016035;GO:0008432;GO:0001102;GO:0007015;GO:0007049;GO:0051301;GO:0042772;GO:0006302;GO:0090090;GO:2000048;GO:0043433;GO:2000042;GO:0010719;GO:0042177;GO:0010944;GO:0000122;GO:2000678;GO:1904667;GO:2001034;GO:0045830;GO:0033138;GO:0045893;GO:0001558	474.3283328	-0.541638416	0.062681588	74.40756234	6.35E-18	8.26E-17
ENSMOCG00000002328	ENSMOCT00000003111	NA	Dag1	NA	5:81115121-81134091	NA	7522.561458	-0.30335981	0.03513539	74.39924656	6.38E-18	8.29E-17
ENSMOCG00000016952	ENSMOCT00000022566	NA	Syn3	NA	24:36743206-37094238	NA	600.2596279	0.644059812	0.074453276	74.34211664	6.57E-18	8.52E-17
ENSMOCG00000002610	ENSMOCT00000003509	HMGB1_RAT	none	High_mobility_group_protein_B1	19:9838519-9839150	GO:0035868;GO:0005623;GO:0009986;GO:0000793;GO:0005737;GO:0005829;GO:0005769;GO:0005793;GO:0005615;GO:0045121;GO:0043005;GO:0000790;GO:0005634;GO:0017053;GO:0008097;GO:0003681;GO:0000405;GO:0019958;GO:0010858;GO:0000402;GO:0005125;GO:0003684;GO:0008301;GO:0070182;GO:0003690;GO:0003725;GO:0000400;GO:0051861;GO:0008201;GO:0005178;GO:0001530;GO:0016829;GO:0000401;GO:0042277;GO:0001786;GO:0030295;GO:…	23.77546867	-7.178416749	0.813361097	74.24242448	6.91E-18	8.95E-17
ENSMOCG00000002798	ENSMOCT00000003759	GGNB1_MOUSE	Ggnbp1	Gametogenetin_binding_protein_1	LG2:53311257-53317135	GO:0005794;GO:0005758;GO:0005886;GO:0030154;GO:0000266;GO:0007275;GO:0007283	8.961156735	-3.021067326	0.378356747	74.15972731	7.20E-18	9.33E-17
ENSMOCG00000002470	ENSMOCT00000003312	GAL7_HAEIN	Galt	Galactose_1_phosphate_uridylyltransferase	LG5:37908313-37912011	GO:0005737;GO:0008108;GO:0008270;GO:0033499	845.4048292	0.701990047	0.081150814	74.05108375	7.61E-18	9.84E-17
ENSMOCG00000014349	ENSMOCT00000018796	NA	Eno3	NA	7:28116730-28121248	NA	115.5004018	-0.866846464	0.100759666	74.02342594	7.72E-18	9.97E-17
ENSMOCG00000010549	ENSMOCT00000013532	T22D2_HUMAN	none	TSC22_domain_family_protein_2	1:107206096-107259588	GO:0000981;GO:0006970	1283.570545	-0.40668994	0.047219484	73.96656873	7.95E-18	1.02E-16
ENSMOCG00000010549	ENSMOCT00000013529	T22D2_HUMAN	none	TSC22_domain_family_protein_2	1:107206096-107259588	GO:0000981;GO:0006970	1283.570545	-0.40668994	0.047219484	73.96656873	7.95E-18	1.02E-16
ENSMOCG00000020662	ENSMOCT00000028012	NA	Prpsap1	NA	7:79497258-79527301	NA	2399.220234	0.481115588	0.055781612	73.98446803	7.87E-18	1.02E-16
ENSMOCG00000013389	ENSMOCT00000017424	NOL3_MOUSE	Nol3	Nucleolar_protein_3	4:5645244-5648900	GO:0005623;GO:0005737;GO:0016020;GO:0005739;GO:0005730;GO:0016528;GO:0016529;GO:0005509;GO:0089720;GO:0043027;GO:0035877;GO:0005123;GO:0042802;GO:0019900;GO:0019902;GO:0005102;GO:0001974;GO:0010659;GO:0071456;GO:0097340;GO:1990001;GO:0097193;GO:0006376;GO:0045445;GO:0043066;GO:0010667;GO:0043154;GO:0051481;GO:1903073;GO:2001237;GO:1902042;GO:1903206;GO:1903298;GO:2001243;GO:0051562;GO:1902109;GO:…	752.0014551	0.950629475	0.109613952	73.95277484	8.00E-18	1.03E-16
ENSMOCG00000002359	ENSMOCT00000003164	RS20_RAT	none	40S_ribosomal_protein_S20	LG5:60411456-60411821	GO:0022627;GO:0015935;GO:0045202;GO:0003723;GO:0003735;GO:0006412	19.6379624	-6.619432746	0.782608471	73.92706802	8.11E-18	1.04E-16
ENSMOCG00000022311	ENSMOCT00000030422	PUS2_YEAST	Pus1	tRNA_pseudouridine(27/28)_synthase	2:174546-187077	GO:0005739;GO:0005634;GO:0009982;GO:0003723;GO:0106029;GO:1990481;GO:0031119	456.3504651	-0.460396294	0.053521625	73.85263166	8.42E-18	1.08E-16
ENSMOCG00000022311	ENSMOCT00000030423	PUS1_YARLI	Pus1	tRNA_pseudouridine_synthase_1	2:174546-187077	GO:0005634;GO:0046872;GO:0009982;GO:0003723;GO:1990481;GO:0031119	456.3504651	-0.460396294	0.053521625	73.85263166	8.42E-18	1.08E-16
ENSMOCG00000002086	ENSMOCT00000002800	PLET1_MESAU	none	Placenta_expressed_transcript_1_protein	5:44718710-44728011	GO:0031225;GO:0016324;GO:0030154;GO:0001953;GO:0030335;GO:0035313	12.96581436	2.748162208	0.335001484	73.74369629	8.89E-18	1.14E-16
ENSMOCG00000008791	ENSMOCT00000011328	NA	Fbln1	NA	15:25905443-25978438	NA	859.2308123	0.943644669	0.109011516	73.74184598	8.90E-18	1.14E-16
ENSMOCG00000008791	ENSMOCT00000011324	NA	Fbln1	NA	15:25905443-25978438	NA	859.2308123	0.943644669	0.109011516	73.74184598	8.90E-18	1.14E-16
ENSMOCG00000008791	ENSMOCT00000011327	NA	Fbln1	NA	15:25905443-25978438	NA	859.2308123	0.943644669	0.109011516	73.74184598	8.90E-18	1.14E-16
ENSMOCG00000001435	ENSMOCT00000001925	CTRB1_MOUSE	Ctrb1	Chymotrypsinogen_B	4:16240283-16245427	GO:0005737;GO:0005615;GO:0005764;GO:0008233;GO:0004252;GO:0007586;GO:0043065;GO:0030163;GO:0006508;GO:0034097	25.87803607	-2.42978545	0.280917367	73.71634083	9.02E-18	1.16E-16
ENSMOCG00000000306	ENSMOCT00000000400	CHKA_HUMAN	Chkb	Choline_kinase_alpha	15:21801582-21805498	GO:0005829;GO:0005524;GO:0033265;GO:0004103;GO:0004104;GO:0008144;GO:0004305;GO:0042802;GO:0019695;GO:0006580;GO:0006629;GO:0006869;GO:0006656;GO:0006646;GO:1904681;GO:0009636	934.0625489	0.842491339	0.097451909	73.64937049	9.33E-18	1.19E-16
ENSMOCG00000000306	ENSMOCT00000000397	CHKA_MOUSE	Chkb	Choline_kinase_alpha	15:21801582-21805498	GO:0005737;GO:0005524;GO:0033265;GO:0004103;GO:0004104;GO:0008144;GO:0004305;GO:0042802;GO:0019695;GO:0006580;GO:0006656;GO:0006646;GO:1904681;GO:0009636	934.0625489	0.842491339	0.097451909	73.64937049	9.33E-18	1.19E-16
ENSMOCG00000016180	ENSMOCT00000021462	NA	Acsl6	NA	7:44351748-44411261	NA	5112.266786	0.448596246	0.052204116	73.55403817	9.79E-18	1.25E-16
ENSMOCG00000016180	ENSMOCT00000021465	NA	Acsl6	NA	7:44351748-44411261	NA	5112.266786	0.448596246	0.052204116	73.55403817	9.79E-18	1.25E-16
ENSMOCG00000016180	ENSMOCT00000021459	NA	Acsl6	NA	7:44351748-44411261	NA	5112.266786	0.448596246	0.052204116	73.55403817	9.79E-18	1.25E-16
ENSMOCG00000000650	ENSMOCT00000000864	NA	Invs	NA	LG5:43222972-43345598	NA	778.1378815	0.951967069	0.110147646	73.52465001	9.94E-18	1.27E-16
ENSMOCG00000011863	ENSMOCT00000015232	RHG01_HUMAN	Arhgap8	Rho_GTPase_activating_protein_1	15:26367285-26408296	GO:0005737;GO:0005829;GO:0010008;GO:0070062;GO:0048471;GO:0045296;GO:0005096;GO:0017137;GO:0017124;GO:0005070;GO:0016197;GO:2001136;GO:0051056;GO:0007266;GO:0007264;GO:0033572	27.34888154	2.375429101	0.277951537	73.46705591	1.02E-17	1.30E-16
ENSMOCG00000021266	ENSMOCT00000028891	CHRD1_PIG	Itgb1bp2	Cysteine_and_histidine_rich_domain_containing_protein_1	X:22460061-22464713	GO:0043531;GO:0005524;GO:0051879;GO:0008270;GO:0051298;GO:0061077;GO:2000299;GO:1900034;GO:0010824	61.20842619	1.606321866	0.184862857	73.47915124	1.02E-17	1.30E-16
ENSMOCG00000001146	ENSMOCT00000001553	NA	Ist1	NA	4:18199191-18220760	NA	1408.477973	-0.440206964	0.051306794	73.38940509	1.06E-17	1.36E-16
ENSMOCG00000004695	ENSMOCT00000006149	SPRTN_XENTR	Sprtn	SprT_like_domain_containing_protein_Spartan	4:32721679-32729640	GO:0005694;GO:0005634;GO:0003677;GO:0070530;GO:0046872;GO:0031593;GO:0043130;GO:0006974;GO:0031398;GO:0009411;GO:0019985	842.0162956	0.6313093	0.07349539	73.36800006	1.08E-17	1.37E-16
ENSMOCG00000017533	ENSMOCT00000023410	FGGY_DANRE	Fggy	FGGY_carbohydrate_kinase_domain_containing_protein	10:32113904-32487813	GO:0016301;GO:0016773;GO:0005975	345.6581626	-1.345741779	0.154600111	73.22620519	1.16E-17	1.47E-16
ENSMOCG00000017533	ENSMOCT00000023413	FGGY_DANRE	Fggy	FGGY_carbohydrate_kinase_domain_containing_protein	10:32113904-32487813	GO:0016301;GO:0016773;GO:0005975	345.6581626	-1.345741779	0.154600111	73.22620519	1.16E-17	1.47E-16
ENSMOCG00000017533	ENSMOCT00000023414	FGGY_HUMAN	Fggy	FGGY_carbohydrate_kinase_domain_containing_protein	10:32113904-32487813	GO:0005623;GO:0019150;GO:0046835;GO:0070050;GO:0019321	345.6581626	-1.345741779	0.154600111	73.22620519	1.16E-17	1.47E-16
ENSMOCG00000017533	ENSMOCT00000023402	NA	Fggy	NA	10:32113904-32487813	GO:0019150;GO:0019321	345.6581626	-1.345741779	0.154600111	73.22620519	1.16E-17	1.47E-16
ENSMOCG00000018903	ENSMOCT00000025444	ZN446_HUMAN	none	Zinc_finger_protein_446	LG4:18868877-18869826	GO:0005615;GO:0000790;GO:0003677;GO:0000981;GO:0042802;GO:0046872	92.08590925	1.028437187	0.120373788	73.04629486	1.27E-17	1.61E-16
ENSMOCG00000022691	ENSMOCT00000030990	PP1R8_ARATH	none	Protein_phosphatase_1_regulatory_inhibitor_subunit_PPP1R8_homolog	10:51969878-51996129	GO:0003729;GO:0004864	1699.99306	-0.51268209	0.059840402	73.02989447	1.28E-17	1.62E-16
ENSMOCG00000018649	ENSMOCT00000025064	RSPH3_BOVIN	none	Radial_spoke_head_protein_3_homolog	LG9:10853011-10875849	GO:0005929;GO:0005737;GO:0005856	390.6688536	-0.6427481	0.075013998	73.01070746	1.29E-17	1.63E-16
ENSMOCG00000020552	ENSMOCT00000027852	NA	Plk1	NA	8:13451003-13461350	NA	119.5892356	0.935369575	0.109423085	72.98187985	1.31E-17	1.66E-16
ENSMOCG00000010742	ENSMOCT00000013790	KLH20_XENLA	Klhl8	Kelch_like_protein_20	LG1:53918344-53938011	GO:0031463;GO:0005737;GO:0005829;GO:0048471;GO:0016605;GO:0005802;GO:0019964;GO:0004842;GO:0006895;GO:0043066;GO:0043161;GO:1990390;GO:0015031;GO:0016567	1080.309958	-0.524349543	0.061260765	72.92221819	1.35E-17	1.71E-16
ENSMOCG00000014658	ENSMOCT00000019239	QRIC1_BOVIN	E130308A19Rik	Glutamine_rich_protein_1	10:8871991-8951527	GO:0005654;GO:0005634;GO:0000981;GO:0022604;GO:0006357	810.954802	0.468498531	0.054822211	72.8417037	1.40E-17	1.77E-16
ENSMOCG00000014658	ENSMOCT00000019238	ZMYM3_MOUSE	E130308A19Rik	Zinc_finger_MYM_type_protein_3	10:8871991-8951527	GO:0005654;GO:0005634;GO:0000981;GO:0008270;GO:0007010;GO:0022604;GO:0006357	810.954802	0.468498531	0.054822211	72.8417037	1.40E-17	1.77E-16
ENSMOCG00000007217	ENSMOCT00000009333	CSRP2_MOUSE	Csrp2	Cysteine_and_glycine_rich_protein_2	24:15228117-15245977	GO:0005737;GO:0005634;GO:0046872;GO:0030036;GO:0030154;GO:0007275	297.4733669	-0.827025599	0.096338843	72.79558048	1.44E-17	1.81E-16
ENSMOCG00000005600	ENSMOCT00000007304	NA	none	NA	1:21808099-21823930	NA	91.56161619	1.270894581	0.148282349	72.75222338	1.47E-17	1.85E-16
ENSMOCG00000005600	ENSMOCT00000007313	NA	none	NA	1:21808099-21823930	NA	91.56161619	1.270894581	0.148282349	72.75222338	1.47E-17	1.85E-16
ENSMOCG00000005600	ENSMOCT00000007310	NA	none	NA	1:21808099-21823930	NA	91.56161619	1.270894581	0.148282349	72.75222338	1.47E-17	1.85E-16
ENSMOCG00000005600	ENSMOCT00000007314	NA	none	NA	1:21808099-21823930	NA	91.56161619	1.270894581	0.148282349	72.75222338	1.47E-17	1.85E-16
ENSMOCG00000021233	ENSMOCT00000028841	TLE6_MOUSE	Tle6	Transducin_like_enhancer_protein_6	LG1:2216388-2225526	GO:0005938;GO:0005829;GO:0005634;GO:0032991;GO:0005667;GO:0070491;GO:0003714;GO:0060136;GO:0090090;GO:0050769;GO:0045666;GO:0006355	133.6637155	1.510658968	0.174289029	72.70235734	1.51E-17	1.90E-16
ENSMOCG00000021233	ENSMOCT00000028842	TLE6_HUMAN	Tle6	Transducin_like_enhancer_protein_6	LG1:2216388-2225526	GO:0005737;GO:0005634;GO:0032991;GO:0005667;GO:0070491;GO:0003714;GO:0060136;GO:0090090;GO:0006355	133.6637155	1.510658968	0.174289029	72.70235734	1.51E-17	1.90E-16
ENSMOCG00000020702	ENSMOCT00000028063	TTPA_RAT	Ttpa	Alpha_tocopherol_transfer_protein	LG5:20698372-20722315	GO:0005623;GO:0005829;GO:0005770;GO:0120013;GO:1902936;GO:0043325;GO:0005546;GO:0019842;GO:0008431;GO:0032502;GO:0001892;GO:0120009;GO:0051452;GO:0060548;GO:0090212;GO:0001890;GO:0007584;GO:0009268;GO:0009636;GO:0042360;GO:0051180	330.2826509	1.04584658	0.121674753	72.68788461	1.52E-17	1.91E-16
ENSMOCG00000018513	ENSMOCT00000024841	CUBN_MOUSE	Cdcp2	Cubilin	10:74454718-74465585	GO:0045177;GO:0016324;GO:0005903;GO:0031526;GO:0005623;GO:0005905;GO:0030135;GO:0005737;GO:0030139;GO:0030666;GO:0005783;GO:0005768;GO:0070062;GO:0005794;GO:0005798;GO:0043202;GO:0005765;GO:0016020;GO:0005886;GO:0032991;GO:0005509;GO:0038024;GO:0031419;GO:0008144;GO:0030492;GO:0042802;GO:0042803;GO:0038023;GO:0008203;GO:0042366;GO:0015889;GO:0020028;GO:0001701;GO:0042953;GO:0006898;GO:0009617;GO:…	87.90254113	-1.360089195	0.158689102	72.52537005	1.65E-17	2.07E-16
ENSMOCG00000018513	ENSMOCT00000024839	CUBN_MOUSE	Cdcp2	Cubilin	10:74454718-74465585	GO:0045177;GO:0016324;GO:0005903;GO:0031526;GO:0005623;GO:0005905;GO:0030135;GO:0005737;GO:0030139;GO:0030666;GO:0005783;GO:0005768;GO:0070062;GO:0005794;GO:0005798;GO:0043202;GO:0005765;GO:0016020;GO:0005886;GO:0032991;GO:0005509;GO:0038024;GO:0031419;GO:0008144;GO:0030492;GO:0042802;GO:0042803;GO:0038023;GO:0008203;GO:0042366;GO:0015889;GO:0020028;GO:0001701;GO:0042953;GO:0006898;GO:0009617;GO:…	87.90254113	-1.360089195	0.158689102	72.52537005	1.65E-17	2.07E-16
ENSMOCG00000012841	ENSMOCT00000016611	LRIT3_MOUSE	Lrit3	Leucine_rich_repeat,_immunoglobulin_like_domain_and_transmembrane_domain_containing_protein_3	21:25382669-25390691	GO:0030425;GO:0005789;GO:0016021;GO:0043204;GO:0040036;GO:0050896;GO:0007601	90.63237002	-2.628991755	0.294594428	72.41933586	1.74E-17	2.19E-16
ENSMOCG00000012982	ENSMOCT00000016818	BAG1_MOUSE	Bag1	BAG_family_molecular_chaperone_regulator_1	LG5:37076092-37088267	GO:0005737;GO:0005829;GO:0005739;GO:0005634;GO:0048471;GO:0000774;GO:0051087;GO:0051219;GO:0031625;GO:0006915;GO:0051085;GO:0043066;GO:2000672;GO:0001933;GO:0030182;GO:0043525;GO:0014040;GO:0045944;GO:0070585	2447.41316	-0.671684186	0.078590152	72.40456401	1.75E-17	2.20E-16
ENSMOCG00000012982	ENSMOCT00000016823	BAG1_RAT	Bag1	BAG_family_molecular_chaperone_regulator_1	LG5:37076092-37088267	GO:0005737;GO:0005829;GO:0005739;GO:0005634;GO:0048471;GO:0000774;GO:0051087;GO:0051219;GO:0031625;GO:0006915;GO:0051085;GO:0043066;GO:2000672;GO:0001933;GO:0030182;GO:0043525;GO:0014040;GO:0045944;GO:0070585;GO:1901423;GO:0042493;GO:0010226;GO:0035094;GO:0014070	2447.41316	-0.671684186	0.078590152	72.40456401	1.75E-17	2.20E-16
ENSMOCG00000004889	ENSMOCT00000006398	JERKY_HUMAN	Jrkl	Jerky_protein_homolog	5:8220726-8222300	GO:0005737;GO:0005634;GO:1990904;GO:0003677;GO:0003729;GO:0090263	217.6691614	-0.805114611	0.094337131	72.30792374	1.84E-17	2.31E-16
ENSMOCG00000015566	ENSMOCT00000020539	XKR2_RAT	none	XK_related_protein_2	X:37976705-37986953	GO:0016021	97.46581333	-1.584798117	0.183945722	72.28552315	1.86E-17	2.33E-16
ENSMOCG00000018433	ENSMOCT00000024718	F166A_HUMAN	Fam166a	Protein_FAM166A	4:52176342-52179340	GO:0005634	76.86671299	1.244788826	0.146302136	72.27586383	1.87E-17	2.34E-16
ENSMOCG00000012696	ENSMOCT00000016409	PLPP1_PIG	Plpp1	Phospholipid_phosphatase_1	19:58960678-59018759	GO:0016324;GO:0005901;GO:0016021;GO:0005887;GO:0045121;GO:0106235;GO:0000810;GO:0008195;GO:0042392;GO:0006672;GO:0009395;GO:0046839;GO:0007165;GO:0006670	2023.061104	0.389061027	0.045728647	72.19574325	1.95E-17	2.44E-16
ENSMOCG00000009658	ENSMOCT00000012401	ECI2_MOUSE	none	Enoyl_CoA_delta_isomerase_2,_mitochondrial	16:39542899-39595358	GO:0043231;GO:0005739;GO:0005782;GO:0005777;GO:0004165;GO:0000062;GO:0016863;GO:0006635;GO:0009062	1781.481837	1.056595305	0.122944559	72.18183451	1.96E-17	2.45E-16
ENSMOCG00000009658	ENSMOCT00000012395	ECI3_MOUSE	none	Enoyl_CoA_delta_isomerase_3,_peroxisomal	16:39542899-39595358	GO:0005777;GO:0004165;GO:0000062;GO:0006635	1781.481837	1.056595305	0.122944559	72.18183451	1.96E-17	2.45E-16
ENSMOCG00000009658	ENSMOCT00000012404	ECI3_MOUSE	none	Enoyl_CoA_delta_isomerase_3,_peroxisomal	16:39542899-39595358	GO:0005777;GO:0004165;GO:0000062;GO:0006635	1781.481837	1.056595305	0.122944559	72.18183451	1.96E-17	2.45E-16
ENSMOCG00000013783	ENSMOCT00000017975	CCR4_NOSCE	Lrrc27	Probable_glucose_repressible_alcohol_dehydrogenase_transcriptional_effector_homolog	8:32073361-32100823	GO:0005737;GO:0005634;GO:0046872;GO:0004535;GO:0003723	457.623842	0.898496671	0.105079139	72.13183991	2.01E-17	2.51E-16
ENSMOCG00000013783	ENSMOCT00000017977	LRC27_MOUSE	Lrrc27	Leucine_rich_repeat_containing_protein_27	8:32073361-32100823		457.623842	0.898496671	0.105079139	72.13183991	2.01E-17	2.51E-16
ENSMOCG00000005315	ENSMOCT00000006950	NA	Gpr89	NA	21:4938393-4966027	NA	2266.843379	0.369742847	0.043555128	71.90649976	2.26E-17	2.81E-16
ENSMOCG00000000567	ENSMOCT00000000750	NA	Slc9a5	NA	4:5557359-5576072	NA	2308.4939	0.997465334	0.116235808	71.89467031	2.27E-17	2.83E-16
ENSMOCG00000012656	ENSMOCT00000016350	CC170_HUMAN	Tex21	Coiled_coil_domain_containing_protein_170	1:14189932-14234461		46.07405402	2.755311364	0.314523229	71.73137853	2.47E-17	3.07E-16
ENSMOCG00000018491	ENSMOCT00000024804	GLP3L_MOUSE	Golph3l	Golgi_phosphoprotein_3_like	21:2884755-2907305	GO:0005829;GO:0005794;GO:0031985;GO:0032580;GO:0005802;GO:0070273;GO:0007030;GO:0043001;GO:0048194;GO:0050714;GO:0006890	663.7046051	-0.429373908	0.050704718	71.5294466	2.73E-17	3.39E-16
ENSMOCG00000018719	ENSMOCT00000025156	NPS4A_DANRE	Npas4	Neuronal_PAS_domain_containing_protein_4A	8:39738620-39744276	GO:0005634;GO:0098794;GO:0000981;GO:0046983;GO:0000978;GO:0001568;GO:0030154;GO:0060079;GO:0030900;GO:0060080;GO:1904862;GO:0007612;GO:0007616;GO:0045944;GO:0045893;GO:0048167;GO:0032228;GO:0006357;GO:0007614;GO:0035176	860.8936769	1.154230793	0.134893275	71.46192657	2.83E-17	3.51E-16
ENSMOCG00000018694	ENSMOCT00000025122	TMPS6_MOUSE	Tmprss9	Transmembrane_protease_serine_6	LG1:2893127-2914322	GO:0005623;GO:0005615;GO:0016021;GO:0005886;GO:0004252;GO:0006879;GO:0042730;GO:0055072;GO:0033619;GO:0030514;GO:0000122;GO:0045892;GO:0045944;GO:0006508;GO:0097264	413.4923934	1.950732884	0.219627197	71.44528015	2.85E-17	3.53E-16
ENSMOCG00000020615	ENSMOCT00000027941	UTP23_MOUSE	none	rRNA_processing_protein_UTP23_homolog	26:15217361-15219222	GO:0005730;GO:0032040;GO:0003730;GO:0048027;GO:0070181;GO:0000480	27.84336445	-3.250110797	0.372673882	71.36476292	2.97E-17	3.68E-16
ENSMOCG00000020615	ENSMOCT00000027942	UTP23_MOUSE	none	rRNA_processing_protein_UTP23_homolog	26:15217361-15219222	GO:0005730;GO:0032040;GO:0003730;GO:0048027;GO:0070181;GO:0000480	27.84336445	-3.250110797	0.372673882	71.36476292	2.97E-17	3.68E-16
ENSMOCG00000016495	ENSMOCT00000021904	NA	Clcn4	NA	X:39318380-39388584	NA	6063.502893	-0.54864202	0.064757969	71.35460893	2.98E-17	3.69E-16
ENSMOCG00000016495	ENSMOCT00000021899	NA	Clcn4	NA	X:39318380-39388584	NA	6063.502893	-0.54864202	0.064757969	71.35460893	2.98E-17	3.69E-16
ENSMOCG00000011180	ENSMOCT00000014355	LRC8D_MOUSE	Rsu1	Volume_regulated_anion_channel_subunit_LRRC8D	16:1265494-1443254	GO:0005737;GO:0005789;GO:0005887;GO:0034702;GO:0005886;GO:0005225;GO:0098656;GO:0015810;GO:0071470;GO:0015734	957.7618083	-0.650522127	0.076724896	71.35141837	2.99E-17	3.70E-16
ENSMOCG00000011180	ENSMOCT00000014358	PIRL5_ORYSJ	Rsu1	Plant_intracellular_Ras_group_related_LRR_protein_5	16:1265494-1443254	GO:0009416	957.7618083	-0.650522127	0.076724896	71.35141837	2.99E-17	3.70E-16
ENSMOCG00000011180	ENSMOCT00000014360	RSU1_MOUSE	Rsu1	Ras_suppressor_protein_1	16:1265494-1443254	GO:0005925;GO:0010811;GO:0043547;GO:2000179;GO:0007265	957.7618083	-0.650522127	0.076724896	71.35141837	2.99E-17	3.70E-16
ENSMOCG00000011180	ENSMOCT00000014359	RSU1_HUMAN	Rsu1	Ras_suppressor_protein_1	16:1265494-1443254	GO:0005829;GO:0070062;GO:0005925;GO:0010811;GO:0043547;GO:0007165	957.7618083	-0.650522127	0.076724896	71.35141837	2.99E-17	3.70E-16
ENSMOCG00000003963	ENSMOCT00000005265	ORNT2_HUMAN	Slc25a15	Mitochondrial_ornithine_transporter_2	LG7_11:443111-464701	GO:0016021;GO:0005743;GO:0000064;GO:1990575;GO:0000050	217.9750524	-0.690295608	0.081673132	71.23046664	3.18E-17	3.93E-16
ENSMOCG00000023021	ENSMOCT00000031493	NA	Anapc5	NA	2:14831394-14869718	NA	18781.7705	0.398613595	0.047179312	71.15852178	3.30E-17	4.07E-16
ENSMOCG00000002829	ENSMOCT00000003794	T10B_RAT	none	Mitochondrial_import_inner_membrane_translocase_subunit_Tim10_B	5:56797545-56798816	GO:0005743;GO:0042719;GO:0042721;GO:0046872;GO:0015031	23.21032098	-1.741697286	0.208960423	71.08878561	3.42E-17	4.21E-16
ENSMOCG00000008106	ENSMOCT00000010457	SBP2_MOUSE	none	Selenium_binding_protein_2	21:3777218-3787176	GO:0005829;GO:0001650;GO:0016020;GO:0005730;GO:0008430;GO:0015031	258.9438943	0.793688628	0.093797487	70.97860813	3.61E-17	4.44E-16
ENSMOCG00000016182	ENSMOCT00000021447	THA2_ARATH	Tha1	Probable_low_specificity_L_threonine_aldolase_2	7:80963256-80968701	GO:0005829;GO:0008732;GO:0004793;GO:0006545;GO:0006567	537.0309844	1.35571645	0.158209371	70.98328735	3.60E-17	4.44E-16
ENSMOCG00000011826	ENSMOCT00000015233	NA	Pign	NA	6:19457654-19565893	NA	1258.924547	0.793014841	0.093616408	70.9405342	3.68E-17	4.52E-16
ENSMOCG00000011826	ENSMOCT00000015237	MCD4_ASPOR	Pign	GPI_ethanolamine_phosphate_transferase_1	6:19457654-19565893	GO:0005789;GO:0016021;GO:0051377;GO:0071555;GO:0006506	1258.924547	0.793014841	0.093616408	70.9405342	3.68E-17	4.52E-16
ENSMOCG00000011826	ENSMOCT00000015229	NA	Pign	NA	6:19457654-19565893	NA	1258.924547	0.793014841	0.093616408	70.9405342	3.68E-17	4.52E-16
ENSMOCG00000022203	ENSMOCT00000030244	TNKS2_HUMAN	none	Poly_[ADP_ribose]_polymerase_tankyrase_2	18:6842440-6884274	GO:0005737;GO:0005829;GO:0000139;GO:0000784;GO:0005635;GO:0005634;GO:0000242;GO:0048471;GO:0019899;GO:0046872;GO:0003950;GO:1990404;GO:0035264;GO:1904357;GO:0090263;GO:1904355;GO:0032212;GO:0006471;GO:0070213;GO:0070198;GO:0070212;GO:0000209;GO:0040014;GO:0016055	106.6648598	1.152290593	0.136307988	70.92579051	3.71E-17	4.55E-16
ENSMOCG00000021969	ENSMOCT00000029910	LYRM7_RAT	none	Complex_III_assembly_factor_LYRM7	7:43857092-43874010	GO:0005759;GO:0031966;GO:0045333;GO:0034551	221.8799136	1.20776414	0.141880702	70.90341689	3.75E-17	4.60E-16
ENSMOCG00000020368	ENSMOCT00000027597	NA	Acox2	NA	6:40912992-40941503	NA	251.5300542	1.291964319	0.151675741	70.86592984	3.82E-17	4.69E-16
ENSMOCG00000002618	ENSMOCT00000003525	TERB1_DANRE	Terb1	Telomere_repeats_binding_bouquet_formation_protein_1	4:6084729-6127992	GO:0005623;GO:0000781;GO:0000784;GO:0005637;GO:0003677;GO:0070197;GO:0045141;GO:0007129	153.6578218	2.428525759	0.275968079	70.76272653	4.03E-17	4.93E-16
ENSMOCG00000021348	ENSMOCT00000029003	TYW3_MOUSE	Tyw3	tRNA_wybutosine_synthesizing_protein_3_homolog	21:45439352-45454521	GO:0005737;GO:0008175;GO:0030488;GO:0031591	692.530943	1.297851935	0.151986274	70.73047503	4.10E-17	5.01E-16
ENSMOCG00000021600	ENSMOCT00000029387	TNR5_MOUSE	Cd40	Tumor_necrosis_factor_receptor_superfamily_member_5	LG8:13407569-13421391	GO:0035631;GO:0005623;GO:0009986;GO:0005737;GO:0009897;GO:0005615;GO:0043231;GO:0043025;GO:0005886;GO:0043196;GO:0003823;GO:0019899;GO:0019904;GO:0038023;GO:0031625;GO:0042113;GO:0023035;GO:0006874;GO:0036018;GO:0071347;GO:0071222;GO:0071260;GO:0071356;GO:0042832;GO:0051607;GO:0002768;GO:0006954;GO:0045766;GO:0030890;GO:0043536;GO:2000353;GO:0043547;GO:0043123;GO:0032735;GO:0048304;GO:0043406;GO:…	48.10538369	-1.604125094	0.18973833	70.72965502	4.10E-17	5.01E-16
ENSMOCG00000021600	ENSMOCT00000029388	TNR5_MOUSE	Cd40	Tumor_necrosis_factor_receptor_superfamily_member_5	LG8:13407569-13421391	GO:0035631;GO:0005623;GO:0009986;GO:0005737;GO:0009897;GO:0005615;GO:0043231;GO:0043025;GO:0005886;GO:0043196;GO:0003823;GO:0019899;GO:0019904;GO:0038023;GO:0031625;GO:0042113;GO:0023035;GO:0006874;GO:0036018;GO:0071347;GO:0071222;GO:0071260;GO:0071356;GO:0042832;GO:0051607;GO:0002768;GO:0006954;GO:0045766;GO:0030890;GO:0043536;GO:2000353;GO:0043547;GO:0043123;GO:0032735;GO:0048304;GO:0043406;GO:…	48.10538369	-1.604125094	0.18973833	70.72965502	4.10E-17	5.01E-16
ENSMOCG00000021600	ENSMOCT00000029389	TNR5_MOUSE	Cd40	Tumor_necrosis_factor_receptor_superfamily_member_5	LG8:13407569-13421391	GO:0035631;GO:0005623;GO:0009986;GO:0005737;GO:0009897;GO:0005615;GO:0043231;GO:0043025;GO:0005886;GO:0043196;GO:0003823;GO:0019899;GO:0019904;GO:0038023;GO:0031625;GO:0042113;GO:0023035;GO:0006874;GO:0036018;GO:0071347;GO:0071222;GO:0071260;GO:0071356;GO:0042832;GO:0051607;GO:0002768;GO:0006954;GO:0045766;GO:0030890;GO:0043536;GO:2000353;GO:0043547;GO:0043123;GO:0032735;GO:0048304;GO:0043406;GO:…	48.10538369	-1.604125094	0.18973833	70.72965502	4.10E-17	5.01E-16
ENSMOCG00000016452	ENSMOCT00000021838	FGF17_RAT	Fgf17	Fibroblast_growth_factor_17	17:16558121-16564398	GO:0005576;GO:0008083;GO:0005105;GO:0005111;GO:0008543;GO:0007275;GO:0008284	66.53736888	2.011777961	0.234532606	70.65328709	4.26E-17	5.20E-16
ENSMOCG00000008100	ENSMOCT00000010446	SPIR2_MOUSE	Spire1	Protein_spire_homolog_2	18:52717221-52819497	GO:0005623;GO:0005938;GO:0030659;GO:0005856;GO:0005829;GO:0005886;GO:0003779;GO:0030036;GO:0045010;GO:0036089;GO:0051295;GO:0070649;GO:0046907;GO:0040038;GO:2000781;GO:0015031;GO:0016192	4865.935158	0.35598551	0.042306127	70.63063473	4.31E-17	5.25E-16
ENSMOCG00000008100	ENSMOCT00000010451	SPIR2_MOUSE	Spire1	Protein_spire_homolog_2	18:52717221-52819497	GO:0005623;GO:0005938;GO:0030659;GO:0005856;GO:0005829;GO:0005886;GO:0003779;GO:0030036;GO:0045010;GO:0036089;GO:0051295;GO:0070649;GO:0046907;GO:0040038;GO:2000781;GO:0015031;GO:0016192	4865.935158	0.35598551	0.042306127	70.63063473	4.31E-17	5.25E-16
ENSMOCG00000001112	ENSMOCT00000001513	ZBTB3_HUMAN	Zbtb5	Zinc_finger_and_BTB_domain_containing_protein_3	LG5:40105412-40123131	GO:0005634;GO:0003677;GO:0046872;GO:0006974	607.8701777	-0.407013603	0.048397274	70.60888766	4.36E-17	5.31E-16
ENSMOCG00000020072	ENSMOCT00000027168	CEP78_XENTR	Cep78	Centrosomal_protein_of_78_kDa	8:46066633-46100242	GO:0005814;GO:0005813;GO:0036064;GO:0005737;GO:0044782	1003.372991	0.797769259	0.094321341	70.60431737	4.37E-17	5.31E-16
ENSMOCG00000017875	ENSMOCT00000023916	NA	Rarg	NA	15:2072751-2095371	NA	669.3587012	0.708625016	0.084057699	70.5336769	4.52E-17	5.50E-16
ENSMOCG00000017875	ENSMOCT00000023915	NA	Rarg	NA	15:2072751-2095371	NA	669.3587012	0.708625016	0.084057699	70.5336769	4.52E-17	5.50E-16
ENSMOCG00000022168	ENSMOCT00000030190	RES18_MOUSE	Resp18	Regulated_endocrine_specific_protein_18	LG4:55769093-55775856	GO:0005783;GO:0005794;GO:0043204;GO:0048237;GO:0030141;GO:0001701	9093.531709	-0.529527447	0.0629057	70.42072862	4.79E-17	5.82E-16
ENSMOCG00000000747	ENSMOCT00000001005	NA	Adhfe1	NA	LG5:17630385-17662515	NA	2134.117003	0.578598595	0.068716296	70.32969349	5.02E-17	6.09E-16
ENSMOCG00000000747	ENSMOCT00000000999	NA	Adhfe1	NA	LG5:17630385-17662515	NA	2134.117003	0.578598595	0.068716296	70.32969349	5.02E-17	6.09E-16
ENSMOCG00000016247	ENSMOCT00000021538	IFT22_MOUSE	Ift22	Intraflagellar_transport_protein_22_homolog	2:20607245-20613665	GO:0005813;GO:0005929;GO:0012505;GO:0030992;GO:0005525;GO:0003924;GO:0006886;GO:0042073;GO:0032482	1825.832723	-0.547313224	0.065061121	70.32575233	5.03E-17	6.10E-16
ENSMOCG00000020049	ENSMOCT00000027131	LSM6_MOUSE	Lsm6	U6_snRNA_associated_Sm_like_protein_LSm6	4:1577340-1593048	GO:0005737;GO:0120115;GO:0005730;GO:0005634;GO:0000932;GO:0005732;GO:0071005;GO:0046540;GO:0005688;GO:0046982;GO:0003723;GO:0030490;GO:0006402;GO:0000398;GO:0008033	982.6297605	0.633120622	0.075230881	70.30607593	5.08E-17	6.15E-16
ENSMOCG00000020565	ENSMOCT00000027882	DLEC1_RAT	Dlec1	Deleted_in_lung_and_esophageal_cancer_protein_1_homolog	5:91200920-91241333	GO:0005737;GO:0008285	496.6066743	2.610936511	0.293774719	70.27088751	5.17E-17	6.26E-16
ENSMOCG00000014892	ENSMOCT00000019621	TNNT3_RAT	Tnnt3	Troponin_T,_fast_skeletal_muscle	8:35150367-35167549	GO:0005861;GO:0005509;GO:0048306;GO:0005523;GO:0030172;GO:0031013;GO:0031014;GO:0060048;GO:0006936;GO:0043462;GO:0006937;GO:0006942;GO:0045214;GO:0003009	45.68628058	-1.773823033	0.209813932	70.23118886	5.27E-17	6.38E-16
ENSMOCG00000014892	ENSMOCT00000019630	TNNT3_RABIT	Tnnt3	Troponin_T,_fast_skeletal_muscle	8:35150367-35167549	GO:0005861;GO:0006942	45.68628058	-1.773823033	0.209813932	70.23118886	5.27E-17	6.38E-16
ENSMOCG00000014892	ENSMOCT00000019631	TNNT3_MOUSE	Tnnt3	Troponin_T,_fast_skeletal_muscle	8:35150367-35167549	GO:0005861;GO:0005509;GO:0048306;GO:0005523;GO:0030172;GO:0031013;GO:0060048;GO:0006936;GO:0043462;GO:0006942;GO:0045214;GO:0003009	45.68628058	-1.773823033	0.209813932	70.23118886	5.27E-17	6.38E-16
ENSMOCG00000014892	ENSMOCT00000019629	TNNT3_MOUSE	Tnnt3	Troponin_T,_fast_skeletal_muscle	8:35150367-35167549	GO:0005861;GO:0005509;GO:0048306;GO:0005523;GO:0030172;GO:0031013;GO:0060048;GO:0006936;GO:0043462;GO:0006942;GO:0045214;GO:0003009	45.68628058	-1.773823033	0.209813932	70.23118886	5.27E-17	6.38E-16
ENSMOCG00000014892	ENSMOCT00000019614	TNNT3_RAT	Tnnt3	Troponin_T,_fast_skeletal_muscle	8:35150367-35167549	GO:0005861;GO:0005509;GO:0048306;GO:0005523;GO:0030172;GO:0031013;GO:0031014;GO:0060048;GO:0006936;GO:0043462;GO:0006937;GO:0006942;GO:0045214;GO:0003009	45.68628058	-1.773823033	0.209813932	70.23118886	5.27E-17	6.38E-16
ENSMOCG00000014892	ENSMOCT00000019612	TNNT3_RAT	Tnnt3	Troponin_T,_fast_skeletal_muscle	8:35150367-35167549	GO:0005861;GO:0005509;GO:0048306;GO:0005523;GO:0030172;GO:0031013;GO:0031014;GO:0060048;GO:0006936;GO:0043462;GO:0006937;GO:0006942;GO:0045214;GO:0003009	45.68628058	-1.773823033	0.209813932	70.23118886	5.27E-17	6.38E-16
ENSMOCG00000014892	ENSMOCT00000019626	TNNT3_RABIT	Tnnt3	Troponin_T,_fast_skeletal_muscle	8:35150367-35167549	GO:0005861;GO:0006942	45.68628058	-1.773823033	0.209813932	70.23118886	5.27E-17	6.38E-16
ENSMOCG00000014892	ENSMOCT00000019591	TNNT3_RABIT	Tnnt3	Troponin_T,_fast_skeletal_muscle	8:35150367-35167549	GO:0005861;GO:0006942	45.68628058	-1.773823033	0.209813932	70.23118886	5.27E-17	6.38E-16
ENSMOCG00000014892	ENSMOCT00000019618	TNNT3_MOUSE	Tnnt3	Troponin_T,_fast_skeletal_muscle	8:35150367-35167549	GO:0005861;GO:0005509;GO:0048306;GO:0005523;GO:0030172;GO:0031013;GO:0060048;GO:0006936;GO:0043462;GO:0006942;GO:0045214;GO:0003009	45.68628058	-1.773823033	0.209813932	70.23118886	5.27E-17	6.38E-16
ENSMOCG00000000895	ENSMOCT00000001210	TM267_HUMAN	Tmem267	Transmembrane_protein_267	19:64757519-64765738	GO:0016021	317.9660286	-0.952876054	0.112736432	70.18493343	5.40E-17	6.52E-16
ENSMOCG00000013601	ENSMOCT00000017721	NPM3_MOUSE	Npm3	Nucleoplasmin_3	8:73357918-73359824	GO:0015629;GO:0005737;GO:0005829;GO:0005730;GO:0005654;GO:0003682;GO:0042393;GO:0006338;GO:0006364;GO:0009303	337.2103023	-0.701822498	0.083440957	70.15020449	5.50E-17	6.63E-16
ENSMOCG00000000256	ENSMOCT00000000332	SIG7_CAEEL	none	Peptidyl_prolyl_cis_trans_isomerase_sig_7	LG5:60382469-60383968	GO:0005654;GO:0005634;GO:0035327;GO:0003755;GO:0003723;GO:0000993;GO:0002119;GO:0048639;GO:0032786;GO:2000543;GO:2001255;GO:1905437;GO:1905473;GO:0050685;GO:0060282;GO:2001165;GO:0033120;GO:0040026;GO:1901407;GO:0006351	86.11099608	-1.181312628	0.140315584	70.1248978	5.57E-17	6.71E-16
ENSMOCG00000014633	ENSMOCT00000019224	TMC5_HUMAN	Tmc6	Transmembrane_channel_like_protein_5	7:80859800-80870992	GO:0070062;GO:0005887;GO:0005216;GO:0008381	410.8192661	1.347145237	0.158432879	70.03543172	5.82E-17	7.02E-16
ENSMOCG00000005094	NA	NA	NA	NA	NA	NA	9.45062776	-3.172395979	0.402216718	69.92740597	6.15E-17	7.40E-16
ENSMOCG00000016593	ENSMOCT00000022044	FCRL5_MOUSE	Fcrl5	Fc_receptor_like_protein_5	21:1401396-1422355	GO:0009986;GO:0016021;GO:0005886;GO:0043235;GO:0050859;GO:0051280	166.1090952	3.100584685	0.34471523	69.74937037	6.73E-17	8.10E-16
ENSMOCG00000016593	ENSMOCT00000022045	FCRL5_MOUSE	Fcrl5	Fc_receptor_like_protein_5	21:1401396-1422355	GO:0009986;GO:0016021;GO:0005886;GO:0043235;GO:0050859;GO:0051280	166.1090952	3.100584685	0.34471523	69.74937037	6.73E-17	8.10E-16
ENSMOCG00000016593	ENSMOCT00000022054	FCRL3_HUMAN	Fcrl5	Fc_receptor_like_protein_3	21:1401396-1422355	GO:0009986;GO:0016021;GO:0005886;GO:0019900;GO:0019902;GO:0019903;GO:1990782;GO:0050859;GO:0002638;GO:0030890;GO:0043410;GO:1905184;GO:0050864;GO:0045577;GO:0090279;GO:0034163	166.1090952	3.100584685	0.34471523	69.74937037	6.73E-17	8.10E-16
ENSMOCG00000022673	ENSMOCT00000030963	GTF2I_RAT	Gtf2ird2	General_transcription_factor_II_I	2:23395377-23427240	GO:0005623;GO:0042995;GO:0005737;GO:0043025;GO:0005654;GO:0005634;GO:0003677;GO:0003700;GO:0051019;GO:0016525;GO:0051481;GO:0006366;GO:0014886	868.6406574	0.647885986	0.077289772	69.74310683	6.76E-17	8.11E-16
ENSMOCG00000022673	ENSMOCT00000030962	GTF2I_RAT	Gtf2ird2	General_transcription_factor_II_I	2:23395377-23427240	GO:0005623;GO:0042995;GO:0005737;GO:0043025;GO:0005654;GO:0005634;GO:0003677;GO:0003700;GO:0051019;GO:0016525;GO:0051481;GO:0006366;GO:0014886	868.6406574	0.647885986	0.077289772	69.74310683	6.76E-17	8.11E-16
ENSMOCG00000009924	ENSMOCT00000012747	CWH43_SCHPO	Cwh43	Protein_cwh43	LG1:29210249-29256659	GO:0005783;GO:0005789;GO:0005887;GO:0005635;GO:1990578;GO:0005886;GO:0031505;GO:0071852;GO:0006506	42.80693579	2.605256941	0.29827107	69.71286258	6.86E-17	8.23E-16
ENSMOCG00000002528	ENSMOCT00000003398	APBLA_ARATH	none	Beta_adaptin_like_protein_A	21:11630089-11642982	GO:0030131;GO:0030665;GO:0005794;GO:0030276;GO:0043424;GO:0006886;GO:0016192	600.5138401	0.482160687	0.057720575	69.58225778	7.33E-17	8.79E-16
ENSMOCG00000002528	ENSMOCT00000003399	APBLA_ARATH	none	Beta_adaptin_like_protein_A	21:11630089-11642982	GO:0030131;GO:0030665;GO:0005794;GO:0030276;GO:0043424;GO:0006886;GO:0016192	600.5138401	0.482160687	0.057720575	69.58225778	7.33E-17	8.79E-16
ENSMOCG00000002528	ENSMOCT00000003394	APBLA_ARATH	none	Beta_adaptin_like_protein_A	21:11630089-11642982	GO:0030131;GO:0030665;GO:0005794;GO:0030276;GO:0043424;GO:0006886;GO:0016192	600.5138401	0.482160687	0.057720575	69.58225778	7.33E-17	8.79E-16
ENSMOCG00000002528	ENSMOCT00000003396	APBLA_ARATH	none	Beta_adaptin_like_protein_A	21:11630089-11642982	GO:0030131;GO:0030665;GO:0005794;GO:0030276;GO:0043424;GO:0006886;GO:0016192	600.5138401	0.482160687	0.057720575	69.58225778	7.33E-17	8.79E-16
ENSMOCG00000016711	ENSMOCT00000022202	PTPRB_MOUSE	none	Receptor_type_tyrosine_protein_phosphatase_beta	6:25672990-25691919	GO:0016021;GO:0043235;GO:0045296;GO:0004725;GO:0001525;GO:0016311;GO:1990264	654.5764123	2.375244069	0.272425282	69.57349467	7.36E-17	8.82E-16
ENSMOCG00000016711	ENSMOCT00000022205	PTPRB_MOUSE	none	Receptor_type_tyrosine_protein_phosphatase_beta	6:25672990-25691919	GO:0016021;GO:0043235;GO:0045296;GO:0004725;GO:0001525;GO:0016311;GO:1990264	654.5764123	2.375244069	0.272425282	69.57349467	7.36E-17	8.82E-16
ENSMOCG00000011340	ENSMOCT00000014570	U2AFM_MOUSE	none	U2_small_nuclear_ribonucleoprotein_auxiliary_factor_35_kDa_subunit_related_protein_2	X:45601552-45624132	GO:0005730;GO:0005681;GO:0005689;GO:0089701;GO:0046872;GO:0030628;GO:0000398;GO:0000245	2566.158372	0.751693027	0.089619233	69.55611602	7.43E-17	8.89E-16
ENSMOCG00000011340	ENSMOCT00000014573	U2AFM_MOUSE	none	U2_small_nuclear_ribonucleoprotein_auxiliary_factor_35_kDa_subunit_related_protein_2	X:45601552-45624132	GO:0005730;GO:0005681;GO:0005689;GO:0089701;GO:0046872;GO:0030628;GO:0000398;GO:0000245	2566.158372	0.751693027	0.089619233	69.55611602	7.43E-17	8.89E-16
ENSMOCG00000011340	ENSMOCT00000014569	U2AFM_MOUSE	none	U2_small_nuclear_ribonucleoprotein_auxiliary_factor_35_kDa_subunit_related_protein_2	X:45601552-45624132	GO:0005730;GO:0005681;GO:0005689;GO:0089701;GO:0046872;GO:0030628;GO:0000398;GO:0000245	2566.158372	0.751693027	0.089619233	69.55611602	7.43E-17	8.89E-16
ENSMOCG00000011340	ENSMOCT00000014565	U2AFM_MOUSE	none	U2_small_nuclear_ribonucleoprotein_auxiliary_factor_35_kDa_subunit_related_protein_2	X:45601552-45624132	GO:0005730;GO:0005681;GO:0005689;GO:0089701;GO:0046872;GO:0030628;GO:0000398;GO:0000245	2566.158372	0.751693027	0.089619233	69.55611602	7.43E-17	8.89E-16
ENSMOCG00000016267	ENSMOCT00000021574	ZN226_HUMAN	Prdm5	Zinc_finger_protein_226	LG3:20967247-21124562	GO:0005634;GO:0003677;GO:0046872;GO:0006355	591.4725668	0.734647794	0.087777009	69.47173402	7.75E-17	9.27E-16
ENSMOCG00000016267	ENSMOCT00000021578	PRDM5_MOUSE	Prdm5	PR_domain_zinc_finger_protein_5	LG3:20967247-21124562	GO:0016604;GO:0005730;GO:0005654;GO:0005634;GO:0001227;GO:0046872;GO:0008168;GO:0070491;GO:0000978;GO:0043565;GO:0044212;GO:1990830;GO:0016575;GO:0051567;GO:0000278;GO:0000122;GO:0045892	591.4725668	0.734647794	0.087777009	69.47173402	7.75E-17	9.27E-16
ENSMOCG00000016267	ENSMOCT00000021580	ZN626_HUMAN	Prdm5	Zinc_finger_protein_626	LG3:20967247-21124562	GO:0005634;GO:0003677;GO:0046872;GO:0006355	591.4725668	0.734647794	0.087777009	69.47173402	7.75E-17	9.27E-16
ENSMOCG00000016267	ENSMOCT00000021576	ZN782_HUMAN	Prdm5	Zinc_finger_protein_782	LG3:20967247-21124562	GO:0005634;GO:0003677;GO:0046872;GO:0006355	591.4725668	0.734647794	0.087777009	69.47173402	7.75E-17	9.27E-16
ENSMOCG00000016173	ENSMOCT00000021425	UBC32_ARATH	Ube2j1	Ubiquitin_conjugating_enzyme_E2_32	LG5:31014906-31035133	GO:0005783;GO:0016021;GO:0016020;GO:0048471;GO:0005524;GO:0061631;GO:0004842;GO:0042631;GO:1902457;GO:0006511	1268.14308	-0.371432023	0.044528183	69.45661552	7.81E-17	9.33E-16
ENSMOCG00000003429	ENSMOCT00000004605	RNPS1_BOVIN	none	RNA_binding_protein_with_serine_rich_domain_1	7:3620775-3631998	GO:0061574;GO:0005737;GO:0016607;GO:0005654;GO:0003723;GO:0000398;GO:0048025;GO:0000184;GO:0043065;GO:0000381;GO:0008380	2037.71618	0.249497877	0.029942835	69.40939429	8.00E-17	9.55E-16
ENSMOCG00000003429	ENSMOCT00000004610	RNPS1_BOVIN	none	RNA_binding_protein_with_serine_rich_domain_1	7:3620775-3631998	GO:0061574;GO:0005737;GO:0016607;GO:0005654;GO:0003723;GO:0000398;GO:0048025;GO:0000184;GO:0043065;GO:0000381;GO:0008380	2037.71618	0.249497877	0.029942835	69.40939429	8.00E-17	9.55E-16
ENSMOCG00000018808	ENSMOCT00000025296	FAKD4_RAT	Fastkd3	FAST_kinase_domain_containing_protein_4	19:47985117-47993142	GO:0005759;GO:0005739;GO:0004672;GO:0090615;GO:0016071;GO:0044528	230.7506987	-0.67457085	0.080827106	69.32749332	8.34E-17	9.94E-16
ENSMOCG00000012591	ENSMOCT00000016260	CFA46_HUMAN	none	Cilia__and_flagella_associated_protein_46	8:32562020-32571912	GO:0005930;GO:0035082;GO:0060294	109.2214297	1.446282839	0.171800535	69.1519093	9.12E-17	1.09E-15
ENSMOCG00000020349	ENSMOCT00000027570	CC90B_MOUSE	Ccdc90b	Coiled_coil_domain_containing_protein_90B,_mitochondrial	22:8486954-8500155	GO:0016021;GO:0031966;GO:0005739	587.1639723	0.593642742	0.07123255	69.12856339	9.22E-17	1.10E-15
ENSMOCG00000016646	ENSMOCT00000022114	ACY3_HUMAN	Acy3	N_acyl_aromatic_L_amino_acid_amidohydrolase_(carboxylate_forming)	8:38719508-38723728	GO:0016324;GO:0005829;GO:0070062;GO:0004046;GO:0016811;GO:0016788;GO:0042802;GO:0046872;GO:0016032;GO:0006805	336.8826624	-1.752832303	0.205368516	69.01720211	9.76E-17	1.16E-15
ENSMOCG00000008581	ENSMOCT00000011054	CHST2_HUMAN	Chst7	Carbohydrate_sulfotransferase_2	X:59206168-59244321	GO:0005829;GO:0005794;GO:0000139;GO:0016021;GO:0031228;GO:0005654;GO:0005802;GO:0001517;GO:0008146;GO:0005975;GO:0006954;GO:0018146;GO:0007275;GO:0006044;GO:0006790	182.4234557	1.217518696	0.144251046	68.94740759	1.01E-16	1.20E-15
ENSMOCG00000011037	ENSMOCT00000014158	CPT1B_MOUSE	none	Carnitine_O_palmitoyltransferase_1,_muscle_isoform	15:21805749-21815500	GO:0016021;GO:0043231;GO:0005741;GO:0005739;GO:0004095;GO:0009437;GO:0006635;GO:0006631;GO:0015909	146.8675391	1.49958483	0.177789194	68.94924804	1.01E-16	1.20E-15
ENSMOCG00000022262	ENSMOCT00000030355	NA	Fn1	NA	LG4:36581239-36646574	NA	4703.548582	0.80759028	0.096650361	68.89035067	1.04E-16	1.23E-15
ENSMOCG00000022262	ENSMOCT00000030354	NA	Fn1	NA	LG4:36581239-36646574	NA	4703.548582	0.80759028	0.096650361	68.89035067	1.04E-16	1.23E-15
ENSMOCG00000022262	ENSMOCT00000030360	NA	Fn1	NA	LG4:36581239-36646574	NA	4703.548582	0.80759028	0.096650361	68.89035067	1.04E-16	1.23E-15
ENSMOCG00000022262	ENSMOCT00000030353	NA	Fn1	NA	LG4:36581239-36646574	NA	4703.548582	0.80759028	0.096650361	68.89035067	1.04E-16	1.23E-15
ENSMOCG00000022262	ENSMOCT00000030361	NA	Fn1	NA	LG4:36581239-36646574	NA	4703.548582	0.80759028	0.096650361	68.89035067	1.04E-16	1.23E-15
ENSMOCG00000012434	ENSMOCT00000016010	BPHL_HUMAN	Bphl	Valacyclovir_hydrolase	16:38694441-38729675	GO:0005741;GO:0005739;GO:0047658;GO:0006520;GO:0009636;GO:0006805	2038.951367	0.605025199	0.072608342	68.85113121	1.06E-16	1.26E-15
ENSMOCG00000023025	ENSMOCT00000031501	SPC24_MOUSE	Spc24	Kinetochore_protein_Spc24	5:15917625-15919781	GO:0000777;GO:0031262;GO:0005730;GO:0005654;GO:0007049;GO:0051301	61.45385762	-1.32947896	0.159380314	68.84172123	1.07E-16	1.26E-15
ENSMOCG00000011617	ENSMOCT00000014918	YIPF7_MOUSE	Yipf7	Protein_YIPF7	LG1:25944235-25962830	GO:0005789;GO:0005794;GO:0016021	10.94875461	3.618736569	0.463612416	68.825157	1.08E-16	1.27E-15
ENSMOCG00000016939	ENSMOCT00000022550	THEG_HUMAN	Theg	Testicular_haploid_expressed_gene_protein	LG1:4210799-4219750	GO:0005634;GO:0030154;GO:0051131;GO:0007275;GO:0007283	41.79861626	2.510275087	0.29622189	68.79317228	1.09E-16	1.29E-15
ENSMOCG00000016939	ENSMOCT00000022545	THEG_RAT	Theg	Testicular_haploid_expressed_gene_protein	LG1:4210799-4219750	GO:0005634;GO:0030154;GO:0007275;GO:0007283	41.79861626	2.510275087	0.29622189	68.79317228	1.09E-16	1.29E-15
ENSMOCG00000016939	ENSMOCT00000022552	THEG_HUMAN	Theg	Testicular_haploid_expressed_gene_protein	LG1:4210799-4219750	GO:0005634;GO:0030154;GO:0051131;GO:0007275;GO:0007283	41.79861626	2.510275087	0.29622189	68.79317228	1.09E-16	1.29E-15
ENSMOCG00000021508	ENSMOCT00000029236	F217A_HUMAN	Fam217a	Protein_FAM217A	16:39425549-39432158		96.26560868	1.209050506	0.145063365	68.63624033	1.18E-16	1.40E-15
ENSMOCG00000009666	ENSMOCT00000012410	CND1_SCHPO	none	Condensin_complex_subunit_1	X:8045641-8049786	GO:0000779;GO:0000778;GO:0005737;GO:0000799;GO:0005730;GO:0005634;GO:0035327;GO:0003682;GO:0042393;GO:0051301;GO:0051304;GO:0010032;GO:0007076	84.10531631	-1.011950892	0.121997366	68.58133102	1.22E-16	1.43E-15
ENSMOCG00000012941	ENSMOCT00000016754	NA	Eif2b1	NA	2:12969626-12979602	NA	1233.892948	-0.39769624	0.04795818	68.59256043	1.21E-16	1.43E-15
ENSMOCG00000012941	ENSMOCT00000016755	NA	Eif2b1	NA	2:12969626-12979602	NA	1233.892948	-0.39769624	0.04795818	68.59256043	1.21E-16	1.43E-15
ENSMOCG00000018595	ENSMOCT00000024976	CTNS_DROME	Ctns	Cystinosin_homolog	7:25750129-25766345	GO:0016021;GO:0005765;GO:0005774;GO:0015171;GO:0015184;GO:0003333;GO:0015811	895.2169716	1.057524949	0.126457077	68.55372609	1.23E-16	1.45E-15
ENSMOCG00000015151	ENSMOCT00000019947	F16B1_MOUSE	none	Protein_FAM160B1	8:84735922-84746070		218.5618952	0.741148413	0.089419822	68.48284283	1.28E-16	1.50E-15
ENSMOCG00000002615	ENSMOCT00000003515	NA	Alkbh5	NA	7:37979107-37998646	NA	2735.90816	-0.372962731	0.045037723	68.36245911	1.36E-16	1.60E-15
ENSMOCG00000011710	ENSMOCT00000015041	NA	Pgm5	NA	8:54144767-54307197	NA	744.0784751	-1.282880511	0.152607321	68.27147572	1.42E-16	1.67E-15
ENSMOCG00000005343	ENSMOCT00000006991	NA	Hyal1	NA	5:80436028-80438724	NA	133.2481358	-1.148757782	0.138016457	68.23875382	1.45E-16	1.70E-15
ENSMOCG00000005343	ENSMOCT00000006988	NA	Hyal1	NA	5:80436028-80438724	NA	133.2481358	-1.148757782	0.138016457	68.23875382	1.45E-16	1.70E-15
ENSMOCG00000016199	ENSMOCT00000021474	LYRM2_MOUSE	Lyrm2	LYR_motif_containing_protein_2	LG5:30829974-30831417	GO:0005739	501.276887	-0.676809589	0.081711642	68.15736881	1.51E-16	1.77E-15
ENSMOCG00000013819	ENSMOCT00000018050	ASPH2_XENTR	Asph	Aspartate_beta_hydroxylase_domain_containing_protein_2	LG5:59487967-59656222	GO:0016021;GO:0051213;GO:0046872;GO:0018193	11528.4999	-0.771380876	0.092766425	68.08532977	1.57E-16	1.83E-15
ENSMOCG00000013819	ENSMOCT00000018052	ASPH2_XENTR	Asph	Aspartate_beta_hydroxylase_domain_containing_protein_2	LG5:59487967-59656222	GO:0016021;GO:0051213;GO:0046872;GO:0018193	11528.4999	-0.771380876	0.092766425	68.08532977	1.57E-16	1.83E-15
ENSMOCG00000013819	ENSMOCT00000018061	ASPH_HUMAN	Asph	Aspartyl/asparaginyl_beta_hydroxylase	LG5:59487967-59656222	GO:0034704;GO:0005623;GO:0032541;GO:0005783;GO:0005789;GO:0030176;GO:0016021;GO:0014701;GO:0005886;GO:0033018;GO:0033017;GO:0005509;GO:0009055;GO:0044325;GO:0004597;GO:0062101;GO:0008307;GO:0005198;GO:0097202;GO:0032237;GO:0055074;GO:0070588;GO:0071277;GO:0005513;GO:0060325;GO:0034220;GO:0035108;GO:0006936;GO:0008285;GO:0007389;GO:0042264;GO:0010524;GO:0090316;GO:0045862;GO:0060316;GO:0045893;GO:…	11528.4999	-0.771380876	0.092766425	68.08532977	1.57E-16	1.83E-15
ENSMOCG00000013819	ENSMOCT00000018063	ASPH_BOVIN	Asph	Aspartyl/asparaginyl_beta_hydroxylase	LG5:59487967-59656222	GO:0032541;GO:0005783;GO:0005789;GO:0016021;GO:0005886;GO:0046872;GO:0004597;GO:0062101;GO:0097202;GO:0060325;GO:0035108;GO:0008285;GO:0007389;GO:0042264;GO:1901879;GO:0031647;GO:0060021	11528.4999	-0.771380876	0.092766425	68.08532977	1.57E-16	1.83E-15
ENSMOCG00000013819	ENSMOCT00000018056	ASPH_MOUSE	Asph	Aspartyl/asparaginyl_beta_hydroxylase	LG5:59487967-59656222	GO:0005623;GO:0032541;GO:0005737;GO:0005783;GO:0030176;GO:0016021;GO:0005886;GO:0033017;GO:0005509;GO:0004597;GO:0062101;GO:0097202;GO:0032237;GO:0055074;GO:0070588;GO:0071277;GO:0060325;GO:0035108;GO:0008285;GO:0007389;GO:0042264;GO:0010524;GO:0090316;GO:0045862;GO:0045893;GO:0051480;GO:0031585;GO:1901879;GO:0031647;GO:0033198;GO:0060021	11528.4999	-0.771380876	0.092766425	68.08532977	1.57E-16	1.83E-15
ENSMOCG00000009572	ENSMOCT00000012301	NFT1_CAEEL	Nit1	Nitrilase_and_fragile_histidine_triad_fusion_protein_NitFhit	6:69492248-69500073	GO:0047710;GO:0016810;GO:0000166;GO:0006139	840.3078669	-0.51099439	0.061887504	67.88145791	1.74E-16	2.03E-15
ENSMOCG00000009572	ENSMOCT00000012298	NIT1_RAT	Nit1	Deaminated_glutathione_amidase	6:69492248-69500073	GO:0005737;GO:0005739;GO:0016811;GO:0006807	840.3078669	-0.51099439	0.061887504	67.88145791	1.74E-16	2.03E-15
ENSMOCG00000009572	ENSMOCT00000012303	NFT1_CAEEL	Nit1	Nitrilase_and_fragile_histidine_triad_fusion_protein_NitFhit	6:69492248-69500073	GO:0047710;GO:0016810;GO:0000166;GO:0006139	840.3078669	-0.51099439	0.061887504	67.88145791	1.74E-16	2.03E-15
ENSMOCG00000013128	ENSMOCT00000017037	DCAF8_RAT	Dcaf5	DDB1__and_CUL4_associated_factor_8	1:18149058-18262803	GO:0080008;GO:0005737;GO:0005829;GO:0005739;GO:0005654;GO:0005634;GO:0016567	1923.817907	-0.383216311	0.046471487	67.84101212	1.77E-16	2.07E-15
ENSMOCG00000013128	ENSMOCT00000017034	DCAF8_MOUSE	Dcaf5	DDB1__and_CUL4_associated_factor_8	1:18149058-18262803	GO:0080008;GO:0005737;GO:0005829;GO:0005739;GO:0005654;GO:0005634;GO:0016567	1923.817907	-0.383216311	0.046471487	67.84101212	1.77E-16	2.07E-15
ENSMOCG00000001755	ENSMOCT00000002404	IKKB_MOUSE	Ikbkb	Inhibitor_of_nuclear_factor_kappa_B_kinase_subunit_beta	LG7_11:730938-776718	GO:0035631;GO:0005737;GO:0009898;GO:0005829;GO:0008385;GO:0043231;GO:0045121;GO:0005634;GO:0005524;GO:0042802;GO:0008384;GO:0046982;GO:0042803;GO:0004672;GO:0019901;GO:0019903;GO:0004674;GO:0044877;GO:0097110;GO:1990459;GO:0001782;GO:0071356;GO:0030866;GO:0007249;GO:0007252;GO:0070498;GO:1903347;GO:0035509;GO:0031175;GO:0018105;GO:2001259;GO:0008284;GO:0043123;GO:1901216;GO:0010976;GO:0051092;GO:…	1088.555589	0.689512767	0.083247611	67.77954939	1.83E-16	2.13E-15
ENSMOCG00000001755	ENSMOCT00000002401	NA	Ikbkb	NA	LG7_11:730938-776718	NA	1088.555589	0.689512767	0.083247611	67.77954939	1.83E-16	2.13E-15
ENSMOCG00000014123	ENSMOCT00000018460	NA	Prob1	NA	18:24178938-24181994	NA	79.38911323	-1.35910828	0.163719604	67.77931745	1.83E-16	2.13E-15
ENSMOCG00000017265	ENSMOCT00000023013	TIM8B_HUMAN	none	Mitochondrial_import_inner_membrane_translocase_subunit_Tim8_B	5:44880133-44881603	GO:0005615;GO:0005743;GO:0042719;GO:0008270;GO:0072321;GO:0006626;GO:0007605	184.5174124	1.146912079	0.138247219	67.69711866	1.91E-16	2.22E-15
ENSMOCG00000019707	ENSMOCT00000026633	NA	Atp8b5	NA	LG5:38522316-38593163	NA	33.1157415	-1.646877244	0.200213925	67.69441719	1.91E-16	2.22E-15
ENSMOCG00000019707	ENSMOCT00000026632	NA	Atp8b5	NA	LG5:38522316-38593163	NA	33.1157415	-1.646877244	0.200213925	67.69441719	1.91E-16	2.22E-15
ENSMOCG00000020401	ENSMOCT00000027642	NA	Slc44a5	NA	21:45695468-45937030	NA	748.0578388	1.115437097	0.134000929	67.6321245	1.97E-16	2.29E-15
ENSMOCG00000017079	ENSMOCT00000022741	HDC_HUMAN	none	Headcase_protein_homolog	LG4:9178970-9188373	GO:0005737;GO:0016020;GO:0005634;GO:0045930;GO:0030323	515.4906052	0.464966558	0.056495964	67.62155708	1.98E-16	2.30E-15
ENSMOCG00000015017	ENSMOCT00000019768	CC127_MOUSE	Ccdc127	Coiled_coil_domain_containing_protein_127	19:52833648-52843032		2294.099052	-0.767401524	0.09263466	67.56407201	2.04E-16	2.37E-15
ENSMOCG00000020746	ENSMOCT00000028121	NA	Pitpnb	NA	2:896714-948427	NA	2290.620783	-0.45678706	0.0555107	67.47258689	2.14E-16	2.48E-15
ENSMOCG00000020746	ENSMOCT00000028122	NA	Pitpnb	NA	2:896714-948427	NA	2290.620783	-0.45678706	0.0555107	67.47258689	2.14E-16	2.48E-15
ENSMOCG00000004229	ENSMOCT00000005602	VPS52_CAEEL	Vps52	Vacuolar_protein_sorting_associated_protein_52_homolog	LG2:53497112-53506643	GO:0005829;GO:0000938;GO:0005797;GO:0000138;GO:0043204;GO:0048471;GO:0017137;GO:0019905;GO:0032456;GO:0006896;GO:0007041;GO:1904810;GO:1904811;GO:0090326;GO:0015031;GO:0042147	3235.948749	0.555908864	0.067483169	67.43900901	2.17E-16	2.52E-15
ENSMOCG00000004229	ENSMOCT00000005607	VPS52_CAEEL	Vps52	Vacuolar_protein_sorting_associated_protein_52_homolog	LG2:53497112-53506643	GO:0005829;GO:0000938;GO:0005797;GO:0000138;GO:0043204;GO:0048471;GO:0017137;GO:0019905;GO:0032456;GO:0006896;GO:0007041;GO:1904810;GO:1904811;GO:0090326;GO:0015031;GO:0042147	3235.948749	0.555908864	0.067483169	67.43900901	2.17E-16	2.52E-15
ENSMOCG00000013230	ENSMOCT00000017178	ICAM1_MACMU	Icam1	Intercellular_adhesion_molecule_1	5:15131835-15141270	GO:0005623;GO:0009897;GO:0070062;GO:0001772;GO:0005887;GO:0045121;GO:0005178;GO:0007155;GO:0033627;GO:1904646;GO:0071333;GO:1990830;GO:0061028;GO:0007159;GO:0022614;GO:2000352;GO:1902042;GO:0002693;GO:0070374;GO:0046813;GO:1900027;GO:0002291;GO:0002457;GO:0072683	213.4173492	-0.834797513	0.101272752	67.43434244	2.18E-16	2.52E-15
ENSMOCG00000004060	ENSMOCT00000005380	RT31_MOUSE	Mrps31	28S_ribosomal_protein_S31,_mitochondrial	LG7_11:476465-495461	GO:0005763;GO:0005739;GO:0005730;GO:0019904;GO:0003735	686.0635862	-0.419579498	0.0510543	67.41633147	2.20E-16	2.54E-15
ENSMOCG00000011860	ENSMOCT00000015247	NA	Tmem67	NA	LG5:61389496-61424213	NA	1719.540646	1.026266149	0.123810376	67.3575351	2.26E-16	2.62E-15
ENSMOCG00000017069	ENSMOCT00000022725	CRYGS_MOUSE	Crygs	Gamma_crystallin_S	2:32510868-32516620	GO:0005212;GO:0002088;GO:0002009;GO:0007601	33.13606315	2.08959084	0.253449853	67.31726678	2.31E-16	2.67E-15
ENSMOCG00000017069	ENSMOCT00000022723	CRYGS_MOUSE	Crygs	Gamma_crystallin_S	2:32510868-32516620	GO:0005212;GO:0002088;GO:0002009;GO:0007601	33.13606315	2.08959084	0.253449853	67.31726678	2.31E-16	2.67E-15
ENSMOCG00000006029	ENSMOCT00000007823	TET5A_HUMAN	Tent5b	Terminal_nucleotidyltransferase_5A	10:51322850-51329311	GO:1990817;GO:0003723;GO:0009617	14.31829883	-1.930589861	0.242261365	67.28502163	2.35E-16	2.71E-15
ENSMOCG00000013082	ENSMOCT00000016954	MOB3A_MOUSE	Mob3a	MOB_kinase_activator_3A	LG1:3099175-3112824	GO:0046872	707.041309	0.746879648	0.090577159	67.24159326	2.40E-16	2.77E-15
ENSMOCG00000012323	ENSMOCT00000015878	CO6A4_MOUSE	Col6a3	Collagen_alpha_4(VI)_chain	LG4:60965080-61030952	GO:0005581;GO:0062023;GO:0031012;GO:0005576;GO:0032991;GO:0005518;GO:0007155;GO:0030198	323.8986381	2.001209249	0.233875608	67.23066164	2.42E-16	2.78E-15
ENSMOCG00000012323	ENSMOCT00000015877	CO6A4_MOUSE	Col6a3	Collagen_alpha_4(VI)_chain	LG4:60965080-61030952	GO:0005581;GO:0062023;GO:0031012;GO:0005576;GO:0032991;GO:0005518;GO:0007155;GO:0030198	323.8986381	2.001209249	0.233875608	67.23066164	2.42E-16	2.78E-15
ENSMOCG00000012323	ENSMOCT00000015886	CO6A3_HUMAN	Col6a3	Collagen_alpha_3(VI)_chain	LG4:60965080-61030952	GO:0005589;GO:0062023;GO:0005788;GO:0070062;GO:0031012;GO:0005576;GO:0005615;GO:1903561;GO:0042383;GO:0030020;GO:0004867;GO:0007155;GO:0030198;GO:0003429;GO:0007517	323.8986381	2.001209249	0.233875608	67.23066164	2.42E-16	2.78E-15
ENSMOCG00000019513	ENSMOCT00000026340	FADJ_SHEON	Hadha	Fatty_acid_oxidation_complex_subunit_alpha	LG3:45909606-45921911	GO:0005737;GO:0008692;GO:0004300;GO:0016509;GO:0051287;GO:0006635;GO:0009062	1897.010769	-0.48063815	0.058480694	67.2309226	2.41E-16	2.78E-15
ENSMOCG00000008831	ENSMOCT00000011362	NFAC4_HUMAN	Nfatc3	Nuclear_factor_of_activated_T_cells,_cytoplasmic_4	4:4767001-4836447	GO:0005829;GO:0000790;GO:0016607;GO:0044798;GO:0005634;GO:0005667;GO:0003682;GO:0003700;GO:0000981;GO:0001227;GO:0042975;GO:0000978;GO:0003713;GO:0008134;GO:0031547;GO:0001569;GO:0033173;GO:0045333;GO:1904637;GO:0071285;GO:0034644;GO:0001816;GO:0007507;GO:0006954;GO:0008630;GO:0007616;GO:0060291;GO:0055001;GO:0035562;GO:0050774;GO:0043524;GO:1902894;GO:0032091;GO:2000297;GO:0030178;GO:2001235;GO:…	810.3664801	-0.425458317	0.051851953	67.16710186	2.49E-16	2.87E-15
ENSMOCG00000008831	ENSMOCT00000011364	NFAC4_HUMAN	Nfatc3	Nuclear_factor_of_activated_T_cells,_cytoplasmic_4	4:4767001-4836447	GO:0005829;GO:0000790;GO:0016607;GO:0044798;GO:0005634;GO:0005667;GO:0003682;GO:0003700;GO:0000981;GO:0001227;GO:0042975;GO:0000978;GO:0003713;GO:0008134;GO:0031547;GO:0001569;GO:0033173;GO:0045333;GO:1904637;GO:0071285;GO:0034644;GO:0001816;GO:0007507;GO:0006954;GO:0008630;GO:0007616;GO:0060291;GO:0055001;GO:0035562;GO:0050774;GO:0043524;GO:1902894;GO:0032091;GO:2000297;GO:0030178;GO:2001235;GO:…	810.3664801	-0.425458317	0.051851953	67.16710186	2.49E-16	2.87E-15
ENSMOCG00000010495	ENSMOCT00000013473	HPS5_DROPS	Hps5	Hermansky_Pudlak_syndrome_5_protein_homolog	22:31823495-31865149	GO:0005737;GO:0031409;GO:0048072;GO:0006726;GO:0060967;GO:0006727;GO:0006622;GO:0050896;GO:0007601	977.9808974	0.80705467	0.097941345	67.11533154	2.56E-16	2.94E-15
ENSMOCG00000018558	ENSMOCT00000024912	KI20B_HUMAN	Kif20a	Kinesin_like_protein_KIF20B	18:23129736-23138077	GO:0005813;GO:0070938;GO:0005737;GO:0005829;GO:0030426;GO:0045171;GO:0005871;GO:0005874;GO:0030496;GO:1990023;GO:0097431;GO:0005730;GO:0005654;GO:0005634;GO:0048471;GO:0051233;GO:0005524;GO:0008574;GO:0016887;GO:0008017;GO:0003777;GO:0042803;GO:0050699;GO:0007050;GO:0051301;GO:0007018;GO:0001843;GO:0048812;GO:0008284;GO:0032467;GO:0090316;GO:1903438;GO:2001224;GO:0035372;GO:2000114;GO:0007088	57.22333803	-0.995345434	0.121847474	67.06803779	2.62E-16	3.01E-15
ENSMOCG00000006305	ENSMOCT00000008206	SMCA1_MOUSE	Chd1l	Probable_global_transcription_activator_SNF2L1	21:5670753-5722840	GO:0090537;GO:0043231;GO:0000790;GO:0005654;GO:0005634;GO:0016589;GO:0036310;GO:0005524;GO:0003682;GO:0003677;GO:0008094;GO:0004386;GO:0031491;GO:0070615;GO:0008134;GO:0043044;GO:0007420;GO:0006338;GO:0030182;GO:0016584;GO:0045944;GO:0045893;GO:2000177;GO:0006355	389.291844	0.838901034	0.101816827	67.04668185	2.65E-16	3.04E-15
ENSMOCG00000020231	ENSMOCT00000027408	NA	Aipl1	NA	7:26877187-26884975	NA	4.474360782	4.944377652	0.678883015	67.0303885	2.67E-16	3.06E-15
ENSMOCG00000009796	ENSMOCT00000012575	NA	Zfp35	NA	18:14571546-14573431	NA	369.8712641	-0.557593625	0.068004618	66.99669209	2.72E-16	3.11E-15
ENSMOCG00000012371	ENSMOCT00000015910	RL34_PIG	none	60S_ribosomal_protein_L34	21:26251357-26254528	GO:0005829;GO:0005783;GO:0005840;GO:0003735;GO:0006412	239.2282191	0.879443063	0.106882333	66.99176522	2.73E-16	3.12E-15
ENSMOCG00000000935	ENSMOCT00000001277	NA	Scly	NA	LG4:60471429-60491945	NA	759.0739575	0.868333385	0.105164824	66.97258547	2.75E-16	3.14E-15
ENSMOCG00000000935	ENSMOCT00000001281	SCLY_MOUSE	Scly	Selenocysteine_lyase	LG4:60471429-60491945	GO:1902494;GO:0005829;GO:0016597;GO:0042803;GO:0009000;GO:0016740;GO:0070279;GO:0006629;GO:1900408;GO:0032868;GO:0001887;GO:0016261	759.0739575	0.868333385	0.105164824	66.97258547	2.75E-16	3.14E-15
ENSMOCG00000016526	ENSMOCT00000021942	NA	Unc45b	NA	7:16105031-16134560	NA	12.16670095	3.040905336	0.386332484	66.97370653	2.75E-16	3.14E-15
ENSMOCG00000014671	ENSMOCT00000019264	MCFJ_DICDI	Slc25a44	Mitochondrial_substrate_carrier_family_protein_J	21:258418-272713	GO:0016021;GO:0005743;GO:0022857	3015.816382	-0.353606893	0.043156796	66.96053933	2.77E-16	3.15E-15
ENSMOCG00000014671	ENSMOCT00000019267	S2544_MOUSE	Slc25a44	Solute_carrier_family_25_member_44	21:258418-272713	GO:0016021;GO:0031966;GO:0005739;GO:0015658;GO:0009083;GO:0015803;GO:0120161	3015.816382	-0.353606893	0.043156796	66.96053933	2.77E-16	3.15E-15
ENSMOCG00000018858	ENSMOCT00000025383	EQTN_RAT	none	Equatorin	10:31546541-31554419	GO:0002080;GO:0005737;GO:0005769;GO:0002079;GO:0016021;GO:0005634;GO:0002081;GO:0005886;GO:0060478;GO:0006897;GO:0007342	5.01823539	4.369595419	0.654302094	66.96272945	2.77E-16	3.15E-15
ENSMOCG00000018858	ENSMOCT00000025381	EQTN_MOUSE	none	Equatorin	10:31546541-31554419	GO:0002080;GO:0005737;GO:0005769;GO:0002079;GO:0016021;GO:0005634;GO:0002081;GO:0005886;GO:0060478;GO:0001675;GO:0006897;GO:0007342	5.01823539	4.369595419	0.654302094	66.96272945	2.77E-16	3.15E-15
ENSMOCG00000012220	ENSMOCT00000015729	ADA18_HUMAN	Adam5	Disintegrin_and_metalloproteinase_domain_containing_protein_18	LG7_11:2554923-2594687	GO:0016021;GO:0016020;GO:0004222;GO:0008237;GO:0030154;GO:0007275;GO:0007283	10.10758549	3.321460139	0.433691834	66.94969434	2.79E-16	3.17E-15
ENSMOCG00000012220	ENSMOCT00000015724	NA	Adam5	NA	LG7_11:2554923-2594687	NA	10.10758549	3.321460139	0.433691834	66.94969434	2.79E-16	3.17E-15
ENSMOCG00000012220	ENSMOCT00000015722	NA	Adam5	NA	LG7_11:2554923-2594687	NA	10.10758549	3.321460139	0.433691834	66.94969434	2.79E-16	3.17E-15
ENSMOCG00000012942	ENSMOCT00000016753	NA	Pfkfb4	NA	5:81896548-81928251	NA	497.0767523	0.978802968	0.118729181	66.93074051	2.81E-16	3.20E-15
ENSMOCG00000013532	ENSMOCT00000017621	NA	Suv39h1	NA	10:35182631-35194184	NA	337.2658438	-0.518364928	0.063287938	66.89394761	2.87E-16	3.25E-15
ENSMOCG00000013532	ENSMOCT00000017626	SUV91_XENLA	Suv39h1	Histone_lysine_N_methyltransferase_SUV39H1	10:35182631-35194184	GO:0000775;GO:0005634;GO:0018024;GO:0008270;GO:0007049;GO:0030154	337.2658438	-0.518364928	0.063287938	66.89394761	2.87E-16	3.25E-15
ENSMOCG00000002517	ENSMOCT00000003375	TCAM2_MOUSE	Ticam2	TIR_domain_containing_adapter_molecule_2	18:34244776-34245471	GO:0042995;GO:0030134;GO:0005769;GO:0005783;GO:0005793;GO:0005768;GO:0005794;GO:0045323;GO:0005770;GO:0001891;GO:0005886;GO:0005149;GO:0005543;GO:0046982;GO:0071222;GO:0051607;GO:0006888;GO:0007030;GO:0006954;GO:0045087;GO:0006886;GO:0071650;GO:0034144;GO:0006909;GO:0071651;GO:0032729;GO:2000494;GO:0032755;GO:0034145;GO:0001817;GO:0043122;GO:0070671;GO:0035669	14.66336115	2.166999445	0.2748148	66.8811331	2.88E-16	3.27E-15
ENSMOCG00000005240	ENSMOCT00000006867	NA	Rars	NA	7:57205428-57238928	NA	1312.180788	-0.531720544	0.064856787	66.86693725	2.90E-16	3.29E-15
ENSMOCG00000005240	ENSMOCT00000006872	NA	Rars	NA	7:57205428-57238928	NA	1312.180788	-0.531720544	0.064856787	66.86693725	2.90E-16	3.29E-15
ENSMOCG00000005240	ENSMOCT00000006862	NA	Rars	NA	7:57205428-57238928	NA	1312.180788	-0.531720544	0.064856787	66.86693725	2.90E-16	3.29E-15
ENSMOCG00000018330	ENSMOCT00000024571	NA	Fndc3a	NA	17:18351675-18488150	NA	6673.170402	-0.427827067	0.052202945	66.86785006	2.90E-16	3.29E-15
ENSMOCG00000010563	ENSMOCT00000013550	GLYLB_HUMAN	Glyatl3	Putative_glycine_N_acyltransferase_like_protein_1B	LG2:4555194-4564111	GO:0005739;GO:0047946;GO:0047961	16.60124247	5.737781974	0.731623167	66.77063436	3.05E-16	3.45E-15
ENSMOCG00000014051	ENSMOCT00000018364	CD226_MOUSE	none	CD226_antigen	18:15542010-15572671	GO:0009986;GO:0009897;GO:0016021;GO:0050839;GO:0005178;GO:0019901;GO:0007155;GO:0001816;GO:0060369;GO:0002891;GO:0032729;GO:0033005;GO:0002729;GO:0045954;GO:0002860;GO:0050862	29.43498335	2.909131238	0.345742349	66.72932875	3.11E-16	3.52E-15
ENSMOCG00000012592	ENSMOCT00000016258	TGTP2_MOUSE	Irgc1	T_cell_specific_guanine_nucleotide_triphosphate_binding_protein_2	LG4:19469551-19473251	GO:0005789;GO:0005794;GO:0005525;GO:0003924;GO:0035458;GO:0006952;GO:0045087	23.17879177	-1.835709943	0.226081588	66.71008233	3.15E-16	3.55E-15
ENSMOCG00000014286	ENSMOCT00000018696	ABHDA_BOVIN	Abhd10	Mycophenolic_acid_acyl_glucuronide_esterase,_mitochondrial	2:56540788-56553355	GO:0005829;GO:0005739;GO:0004553;GO:0102390;GO:0019391	686.4185553	0.607693097	0.07420836	66.65123689	3.24E-16	3.66E-15
ENSMOCG00000015507	ENSMOCT00000020449	SCRB1_MOUSE	Scarb2	Scavenger_receptor_class_B_member_1	LG1:45460472-45515810	GO:0005901;GO:0009986;GO:0005737;GO:0016021;GO:0005887;GO:0043231;GO:0031528;GO:0005886;GO:0001540;GO:0034186;GO:0034185;GO:0008035;GO:0070506;GO:0042802;GO:0001530;GO:0001875;GO:0030169;GO:0001786;GO:0044406;GO:0006702;GO:0043534;GO:0006707;GO:0033344;GO:0042632;GO:0070508;GO:0030301;GO:0032497;GO:0001935;GO:0034384;GO:0034375;GO:0050892;GO:0006869;GO:0015920;GO:0034383;GO:0006910;GO:0015914;GO:…	10868.45843	-0.602244086	0.07359368	66.47020369	3.55E-16	4.00E-15
ENSMOCG00000017325	ENSMOCT00000023094	ACSF4_DANRE	none	Beta_alanine_activating_enzyme	LG1:32601863-32627253	GO:0016878;GO:0005524;GO:0006631	586.2051853	0.809817762	0.098755448	66.45857441	3.57E-16	4.02E-15
ENSMOCG00000020255	ENSMOCT00000027458	CP131_DROME	Cep131	Centrosomal_protein_of_131_kDa	7:83213634-83233673	GO:0034451;GO:0005814;GO:0036064;GO:0061822;GO:0035869;GO:0005737;GO:0000242;GO:0008344;GO:0035082;GO:0097711;GO:1905349;GO:0060271;GO:0042073;GO:0035735;GO:1905515;GO:0048935;GO:1904491;GO:0010824;GO:0007288;GO:0007283	2193.865731	1.547331228	0.185272634	66.31499285	3.84E-16	4.33E-15
ENSMOCG00000020255	ENSMOCT00000027469	CP131_DANRE	Cep131	Centrosomal_protein_of_131_kDa	7:83213634-83233673	GO:0005623;GO:0034451;GO:0000775;GO:0005929;GO:0005576;GO:0030154;GO:0060271;GO:0060287;GO:0035721;GO:0035735;GO:0070121;GO:0032402;GO:0090317;GO:0010824;GO:0050953	2193.865731	1.547331228	0.185272634	66.31499285	3.84E-16	4.33E-15
ENSMOCG00000021618	ENSMOCT00000029409	ILRUN_DANRE	Ilrun	Protein_ILRUN	LG2:52553325-52618688	GO:0005634;GO:0000407;GO:0043130;GO:0045087;GO:0016236	5904.482401	0.319481978	0.039188382	66.30230744	3.87E-16	4.35E-15
ENSMOCG00000020538	ENSMOCT00000027828	NA	Jade1	NA	1:94342674-94384651	NA	1136.273903	-0.418825525	0.051372209	66.27315539	3.93E-16	4.41E-15
ENSMOCG00000017680	ENSMOCT00000023621	NA	Gars	NA	LG3:42088679-42130359	NA	3844.71791	-0.450209967	0.055202117	66.25644297	3.96E-16	4.44E-15
ENSMOCG00000000505	ENSMOCT00000000659	CDPF1_MOUSE	Cdpf1	Cysteine_rich_DPF_motif_domain_containing_protein_1	15:25376183-25381088		183.0233181	0.664947636	0.081732202	66.2343093	4.00E-16	4.49E-15
ENSMOCG00000013866	ENSMOCT00000018101	UBP47_XENLA	Usp40	Ubiquitin_carboxyl_terminal_hydrolase_47	LG4:63878416-63963339	GO:0005737;GO:0004843;GO:0006284;GO:0006974;GO:0035520;GO:0006511	1105.870123	0.710257382	0.086947793	66.14193962	4.20E-16	4.70E-15
ENSMOCG00000013866	ENSMOCT00000018098	UBP47_XENLA	Usp40	Ubiquitin_carboxyl_terminal_hydrolase_47	LG4:63878416-63963339	GO:0005737;GO:0004843;GO:0006284;GO:0006974;GO:0035520;GO:0006511	1105.870123	0.710257382	0.086947793	66.14193962	4.20E-16	4.70E-15
ENSMOCG00000022986	ENSMOCT00000031448	STAR6_HUMAN	Stard6	StAR_related_lipid_transfer_protein_6	18:55498742-55517148	GO:0008289;GO:0006869	47.40662562	2.314315227	0.277851074	66.11453899	4.25E-16	4.76E-15
ENSMOCG00000022986	ENSMOCT00000031449	STAR6_MOUSE	Stard6	StAR_related_lipid_transfer_protein_6	18:55498742-55517148	GO:0015485;GO:0006869	47.40662562	2.314315227	0.277851074	66.11453899	4.25E-16	4.76E-15
ENSMOCG00000010971	ENSMOCT00000014080	DHB11_MACFA	Hsd17b11	Estradiol_17_beta_dehydrogenase_11	LG1:54011549-54046153	GO:0005783;GO:0005811;GO:0004303;GO:0006694	392.1419087	0.964994054	0.117639038	65.89457457	4.76E-16	5.32E-15
ENSMOCG00000015673	ENSMOCT00000020697	A33_PLEWA	Trim62	Zinc_binding_protein_A33	10:55708811-55736997	GO:0005694;GO:0005634;GO:0003723;GO:0008270;GO:0007275	2022.607573	0.684813373	0.084015623	65.82340912	4.93E-16	5.51E-15
ENSMOCG00000004656	ENSMOCT00000006096	RS25_SHEEP	none	40S_ribosomal_protein_S25	5:38299728-38302455	GO:0005840	156.2098847	1.11786781	0.136583974	65.81539639	4.95E-16	5.52E-15
ENSMOCG00000017811	ENSMOCT00000023816	NA	Aqp4	NA	18:9352267-9366247	NA	13932.10109	-0.924029727	0.112885131	65.81958263	4.94E-16	5.52E-15
ENSMOCG00000017811	ENSMOCT00000023820	NA	Aqp4	NA	18:9352267-9366247	NA	13932.10109	-0.924029727	0.112885131	65.81958263	4.94E-16	5.52E-15
ENSMOCG00000021107	ENSMOCT00000028691	PARD3_HUMAN	Pard3b	Partitioning_defective_3_homolog	LG4:46023816-47052669	GO:0005912;GO:0043296;GO:0016324;GO:0044295;GO:0005923;GO:0005623;GO:0005938;GO:0030054;GO:0005911;GO:0005737;GO:0036464;GO:0005856;GO:0005829;GO:0012505;GO:0033269;GO:0043025;GO:0005886;GO:0032991;GO:0042802;GO:0035091;GO:0005547;GO:0032266;GO:0005546;GO:0019903;GO:0008356;GO:0007409;GO:0070830;GO:0007155;GO:0007049;GO:0030010;GO:0051660;GO:0090162;GO:0007163;GO:0045197;GO:0000226;GO:0022011;GO:…	717.6323677	-0.503518418	0.061932304	65.81730581	4.95E-16	5.52E-15
ENSMOCG00000021107	ENSMOCT00000028683	PARD3_HUMAN	Pard3b	Partitioning_defective_3_homolog	LG4:46023816-47052669	GO:0005912;GO:0043296;GO:0016324;GO:0044295;GO:0005923;GO:0005623;GO:0005938;GO:0030054;GO:0005911;GO:0005737;GO:0036464;GO:0005856;GO:0005829;GO:0012505;GO:0033269;GO:0043025;GO:0005886;GO:0032991;GO:0042802;GO:0035091;GO:0005547;GO:0032266;GO:0005546;GO:0019903;GO:0008356;GO:0007409;GO:0070830;GO:0007155;GO:0007049;GO:0030010;GO:0051660;GO:0090162;GO:0007163;GO:0045197;GO:0000226;GO:0022011;GO:…	717.6323677	-0.503518418	0.061932304	65.81730581	4.95E-16	5.52E-15
ENSMOCG00000021107	ENSMOCT00000028687	PARD3_HUMAN	Pard3b	Partitioning_defective_3_homolog	LG4:46023816-47052669	GO:0005912;GO:0043296;GO:0016324;GO:0044295;GO:0005923;GO:0005623;GO:0005938;GO:0030054;GO:0005911;GO:0005737;GO:0036464;GO:0005856;GO:0005829;GO:0012505;GO:0033269;GO:0043025;GO:0005886;GO:0032991;GO:0042802;GO:0035091;GO:0005547;GO:0032266;GO:0005546;GO:0019903;GO:0008356;GO:0007409;GO:0070830;GO:0007155;GO:0007049;GO:0030010;GO:0051660;GO:0090162;GO:0007163;GO:0045197;GO:0000226;GO:0022011;GO:…	717.6323677	-0.503518418	0.061932304	65.81730581	4.95E-16	5.52E-15
ENSMOCG00000021107	ENSMOCT00000028684	PARD3_HUMAN	Pard3b	Partitioning_defective_3_homolog	LG4:46023816-47052669	GO:0005912;GO:0043296;GO:0016324;GO:0044295;GO:0005923;GO:0005623;GO:0005938;GO:0030054;GO:0005911;GO:0005737;GO:0036464;GO:0005856;GO:0005829;GO:0012505;GO:0033269;GO:0043025;GO:0005886;GO:0032991;GO:0042802;GO:0035091;GO:0005547;GO:0032266;GO:0005546;GO:0019903;GO:0008356;GO:0007409;GO:0070830;GO:0007155;GO:0007049;GO:0030010;GO:0051660;GO:0090162;GO:0007163;GO:0045197;GO:0000226;GO:0022011;GO:…	717.6323677	-0.503518418	0.061932304	65.81730581	4.95E-16	5.52E-15
ENSMOCG00000000252	ENSMOCT00000000329	TTLL9_RAT	none	Probable_tubulin_polyglutamylase_TTLL9	LG8:25599085-25608654	GO:0036064;GO:0005737;GO:0005874;GO:0005524;GO:0016874;GO:0030317;GO:0018095	91.00642814	1.527160549	0.186110651	65.78906922	5.02E-16	5.59E-15
ENSMOCG00000015560	ENSMOCT00000020532	MFRN2_DANRE	Slc25a28	Mitoferrin_2	8:71271976-71283132	GO:0016021;GO:0005743;GO:0005381;GO:0048250;GO:0055072	3803.200005	0.625326166	0.07678344	65.77078846	5.07E-16	5.64E-15
ENSMOCG00000015051	ENSMOCT00000019808	CRBB1_MOUSE	Crybb1	Beta_crystallin_B1	2:1889388-1902290	GO:0005212;GO:0002088;GO:0007601	38.18517408	3.472286278	0.406428404	65.70846419	5.23E-16	5.81E-15
ENSMOCG00000018075	ENSMOCT00000024229	NA	Abcb1b	NA	26:142917-194802	NA	277.5746038	1.15142037	0.139053595	65.7033198	5.24E-16	5.82E-15
ENSMOCG00000018075	ENSMOCT00000024231	NA	Abcb1b	NA	26:142917-194802	NA	277.5746038	1.15142037	0.139053595	65.7033198	5.24E-16	5.82E-15
ENSMOCG00000018075	ENSMOCT00000024234	NA	Abcb1b	NA	26:142917-194802	NA	277.5746038	1.15142037	0.139053595	65.7033198	5.24E-16	5.82E-15
ENSMOCG00000018075	ENSMOCT00000024236	NA	Abcb1b	NA	26:142917-194802	NA	277.5746038	1.15142037	0.139053595	65.7033198	5.24E-16	5.82E-15
ENSMOCG00000011366	ENSMOCT00000014606	HAUS1_RAT	Haus1	HAUS_augmin_like_complex_subunit_1	18:61597582-61609931	GO:0005829;GO:0070652;GO:0005874;GO:0005815;GO:0000922;GO:0051301;GO:0007098;GO:0051225	365.6517095	-1.33168666	0.1618654	65.61156436	5.49E-16	6.09E-15
ENSMOCG00000011366	ENSMOCT00000014611	HAUS1_RAT	Haus1	HAUS_augmin_like_complex_subunit_1	18:61597582-61609931	GO:0005829;GO:0070652;GO:0005874;GO:0005815;GO:0000922;GO:0051301;GO:0007098;GO:0051225	365.6517095	-1.33168666	0.1618654	65.61156436	5.49E-16	6.09E-15
ENSMOCG00000011855	ENSMOCT00000015244	NA	Ide	NA	8:65410265-65497912	NA	2215.008244	-0.461052798	0.056875815	65.46406992	5.92E-16	6.56E-15
ENSMOCG00000015192	ENSMOCT00000020006	RAB7B_MOUSE	Rab7b	Ras_related_protein_Rab_7b	6:26276816-26278176	GO:0012505;GO:0005794;GO:0005770;GO:0005764;GO:0045335;GO:0030670;GO:0005802;GO:0005525;GO:0003924;GO:0071346;GO:0008333;GO:0006886;GO:0034499;GO:0034144;GO:0034164;GO:0090385;GO:0032755;GO:0045654;GO:0051092;GO:0032482	8.988635242	3.203047966	0.430430919	65.41663012	6.06E-16	6.72E-15
ENSMOCG00000005693	ENSMOCT00000007422	UBIA1_CHICK	Ubiad1	UbiA_prenyltransferase_domain_containing_protein_1	10:84502686-84511899	GO:0005783;GO:0005789;GO:0030173;GO:0005739;GO:0016209;GO:0004659;GO:0072358;GO:0001885;GO:0009234;GO:0006744;GO:0032194;GO:0042371	413.02541	0.514751005	0.06362418	65.39291641	6.14E-16	6.79E-15
ENSMOCG00000005357	ENSMOCT00000007004	NBL1_HUMAN	Nbl1	Neuroblastoma_suppressor_of_tumorigenicity_1	10:45822252-45823379	GO:0005615;GO:0036122;GO:0042802;GO:0016015;GO:0048263;GO:0030514;GO:0090027;GO:0007399;GO:0048812;GO:0045666;GO:0038098;GO:0035582	755.3993231	1.07887373	0.131907026	65.38060278	6.17E-16	6.83E-15
ENSMOCG00000003017	ENSMOCT00000004064	NA	Adgra2	NA	LG7_11:4588314-4625592	NA	945.2298181	0.984912259	0.120726455	65.36476574	6.22E-16	6.88E-15
ENSMOCG00000003017	ENSMOCT00000004069	AGRA2_DANRE	Adgra2	Adhesion_G_protein_coupled_receptor_A2	LG7_11:4588314-4625592	GO:0016021;GO:0005886;GO:1990909;GO:0004930;GO:0022009;GO:1990791;GO:0090263;GO:0002040;GO:0001944;GO:0016055	945.2298181	0.984912259	0.120726455	65.36476574	6.22E-16	6.88E-15
ENSMOCG00000002227	ENSMOCT00000002979	RHG15_BOVIN	Arhgap9	Rho_GTPase_activating_protein_15	24:8749553-8757689	GO:0005737;GO:0016020;GO:0005096;GO:0008360;GO:0043087;GO:0007165	63.50601489	1.343249178	0.164673943	65.32910271	6.34E-16	7.00E-15
ENSMOCG00000001123	ENSMOCT00000001524	DOPD_MOUSE	none	D_dopachrome_decarboxylase	LG1:11736163-11736567	GO:0005737;GO:0005615;GO:0005126;GO:0033981;GO:0050178;GO:0002020;GO:0042438;GO:0010760;GO:0070374;GO:0050729;GO:0032760	23.63809813	-1.812837813	0.22483881	65.31949428	6.37E-16	7.02E-15
ENSMOCG00000002306	ENSMOCT00000003094	FIBP_DANRE	Fibp	Acidic_fibroblast_growth_factor_intracellular_binding_protein_B	8:40229195-40233452	GO:0012505;GO:0016020;GO:0005634;GO:0017134;GO:0060271;GO:0060026;GO:0007368;GO:0070121	1419.641176	0.403630033	0.049878738	65.28529473	6.48E-16	7.14E-15
ENSMOCG00000001274	ENSMOCT00000001726	NA	Papss2	NA	8:61557705-61587721	NA	288.2514973	-1.113775057	0.13609463	65.27257676	6.52E-16	7.18E-15
ENSMOCG00000018867	ENSMOCT00000025385	NA	none	NA	18:26142460-26145031	NA	286.1894133	0.872949759	0.107611632	65.18066531	6.83E-16	7.52E-15
ENSMOCG00000016407	ENSMOCT00000021776	PFD1_PONAB	Pfdn1	Prefoldin_subunit_1	18:24939381-24991379	GO:0016272;GO:0051082;GO:0006457	1391.476089	-0.603844664	0.074553446	65.14933495	6.94E-16	7.63E-15
ENSMOCG00000001616	ENSMOCT00000002192	NA	Adamts14	NA	LG2:33964651-34033053	NA	170.1693384	2.153254227	0.25075187	65.14117893	6.97E-16	7.66E-15
ENSMOCG00000001616	ENSMOCT00000002190	NA	Adamts14	NA	LG2:33964651-34033053	NA	170.1693384	2.153254227	0.25075187	65.14117893	6.97E-16	7.66E-15
ENSMOCG00000004637	ENSMOCT00000006086	NEB1_RAT	Ppp1r9b	Neurabin_1	7:70845677-70862631	GO:0015629;GO:0030054;GO:0030864;GO:0005737;GO:0005856;GO:0005829;GO:0030425;GO:0043197;GO:0044326;GO:0030175;GO:0098978;GO:0030426;GO:1990761;GO:0030027;GO:0031594;GO:0043005;GO:0043025;GO:0098871;GO:0014069;GO:0045202;GO:0051015;GO:0051020;GO:0042802;GO:0044325;GO:0008022;GO:0019904;GO:0019901;GO:0008157;GO:0044877;GO:0007015;GO:0007568;GO:0019722;GO:0097237;GO:0060079;GO:0050804;GO:1900272;GO:…	10930.07885	-0.691694429	0.085252402	65.10775279	7.09E-16	7.78E-15
ENSMOCG00000004637	ENSMOCT00000006089	NEB1_RAT	Ppp1r9b	Neurabin_1	7:70845677-70862631	GO:0015629;GO:0030054;GO:0030864;GO:0005737;GO:0005856;GO:0005829;GO:0030425;GO:0043197;GO:0044326;GO:0030175;GO:0098978;GO:0030426;GO:1990761;GO:0030027;GO:0031594;GO:0043005;GO:0043025;GO:0098871;GO:0014069;GO:0045202;GO:0051015;GO:0051020;GO:0042802;GO:0044325;GO:0008022;GO:0019904;GO:0019901;GO:0008157;GO:0044877;GO:0007015;GO:0007568;GO:0019722;GO:0097237;GO:0060079;GO:0050804;GO:1900272;GO:…	10930.07885	-0.691694429	0.085252402	65.10775279	7.09E-16	7.78E-15
ENSMOCG00000014551	ENSMOCT00000019107	NA	Nedd4	NA	5:66764506-66859377	NA	6647.944993	-0.376124534	0.046547548	65.06579178	7.24E-16	7.94E-15
ENSMOCG00000014551	ENSMOCT00000019110	NA	Nedd4	NA	5:66764506-66859377	NA	6647.944993	-0.376124534	0.046547548	65.06579178	7.24E-16	7.94E-15
ENSMOCG00000014551	ENSMOCT00000019101	NA	Nedd4	NA	5:66764506-66859377	NA	6647.944993	-0.376124534	0.046547548	65.06579178	7.24E-16	7.94E-15
ENSMOCG00000022103	ENSMOCT00000030093	NA	Cdk9	NA	4:44257122-44262785	NA	1957.233702	0.472983309	0.058531798	64.98327139	7.55E-16	8.27E-15
ENSMOCG00000016073	ENSMOCT00000021277	NA	Brinp1	NA	10:1479243-1662883	NA	3575.634702	-0.475714003	0.058894804	64.91577878	7.82E-16	8.55E-15
ENSMOCG00000017129	ENSMOCT00000022818	COG2_MOUSE	none	Conserved_oligomeric_Golgi_complex_subunit_2	4:32386812-32393305	GO:0005829;GO:0000139;GO:0005795;GO:0017119;GO:0044877;GO:0007030;GO:0006891;GO:0015031	235.9946608	1.374651906	0.168275181	64.72847744	8.60E-16	9.40E-15
ENSMOCG00000016494	ENSMOCT00000021893	IPKG_MOUSE	Pkig	cAMP_dependent_protein_kinase_inhibitor_gamma	LG8:14774373-14806174	GO:0005737;GO:0005634;GO:0004862;GO:2000480;GO:0042308;GO:0006469;GO:0000122;GO:0007165	2845.281612	-0.498121079	0.061769034	64.68329289	8.80E-16	9.61E-15
ENSMOCG00000009137	ENSMOCT00000011739	GAMT_MOUSE	Gamt	Guanidinoacetate_N_methyltransferase	LG1:3532107-3534676	GO:0005737;GO:0005829;GO:0005902;GO:0005634;GO:0030731;GO:0042802;GO:0008757;GO:0009887;GO:0006601;GO:0032259;GO:0040014;GO:0046498;GO:0046500;GO:0007283	714.2791298	-1.016477164	0.125107328	64.67546341	8.83E-16	9.63E-15
ENSMOCG00000010063	ENSMOCT00000012905	CAR11_HUMAN	Card10	Caspase_recruitment_domain_containing_protein_11	15:15165010-15190735	GO:0032449;GO:0005737;GO:0005829;GO:0070062;GO:0001772;GO:0045121;GO:0005886;GO:0050700;GO:0004385;GO:0030183;GO:0042100;GO:0038095;GO:0048872;GO:0007249;GO:0002377;GO:0070970;GO:0030890;GO:0001819;GO:0043123;GO:0045086;GO:0051092;GO:0042102;GO:0042981;GO:0045577;GO:0045580;GO:0002223;GO:0031295;GO:0050852;GO:0045061;GO:0038202	451.3094008	1.264192156	0.154905131	64.67663381	8.83E-16	9.63E-15
ENSMOCG00000010266	ENSMOCT00000013225	NA	Slit1	NA	8:69066127-69212682	NA	3991.151161	1.00147699	0.122998942	64.52296546	9.54E-16	1.04E-14
ENSMOCG00000010266	ENSMOCT00000013221	NA	Slit1	NA	8:69066127-69212682	NA	3991.151161	1.00147699	0.122998942	64.52296546	9.54E-16	1.04E-14
ENSMOCG00000010606	ENSMOCT00000013617	CHODL_MOUSE	Layn	Chondrolectin	5:45347744-45366047	GO:0005737;GO:0016021;GO:0048471;GO:0030246;GO:0050772;GO:0010975	118.365453	-0.823588244	0.102457073	64.49298813	9.69E-16	1.05E-14
ENSMOCG00000010606	ENSMOCT00000013616	CHODL_MOUSE	Layn	Chondrolectin	5:45347744-45366047	GO:0005737;GO:0016021;GO:0048471;GO:0030246;GO:0050772;GO:0010975	118.365453	-0.823588244	0.102457073	64.49298813	9.69E-16	1.05E-14
ENSMOCG00000016184	ENSMOCT00000021454	KCNK7_MOUSE	Kcnk7	Potassium_channel_subfamily_K_member_7	8:40473966-40477240	GO:0005887;GO:0005267;GO:0022841;GO:0005244;GO:0071805;GO:0034765;GO:0030322	25.32627415	2.302909002	0.28683072	64.49588524	9.67E-16	1.05E-14
ENSMOCG00000016184	ENSMOCT00000021449	KCNK7_MOUSE	Kcnk7	Potassium_channel_subfamily_K_member_7	8:40473966-40477240	GO:0005887;GO:0005267;GO:0022841;GO:0005244;GO:0071805;GO:0034765;GO:0030322	25.32627415	2.302909002	0.28683072	64.49588524	9.67E-16	1.05E-14
ENSMOCG00000016184	ENSMOCT00000021452	KCNK7_MOUSE	Kcnk7	Potassium_channel_subfamily_K_member_7	8:40473966-40477240	GO:0005887;GO:0005267;GO:0022841;GO:0005244;GO:0071805;GO:0034765;GO:0030322	25.32627415	2.302909002	0.28683072	64.49588524	9.67E-16	1.05E-14
ENSMOCG00000002684	NA	NA	NA	NA	NA	NA	50.98090154	-1.306992158	0.162371196	64.48575305	9.72E-16	1.06E-14
ENSMOCG00000020281	ENSMOCT00000027488	CCDC7_MOUSE	none	Coiled_coil_domain_containing_protein_7	4:36331371-36378326		66.16852425	1.549882653	0.19064358	64.44767597	9.91E-16	1.08E-14
[truncated: 16,940 more rows]
