# Supplementary material for: Comparative neurotranscriptomics reveal widespread species differences associated with bonding
Source: BMC Genomics. 2021 May 31;22:399. doi: 10.1186/s12864-021-07720-0 (PMC8165761; doi:10.1186/s12864-021-07720-0)
Supplement: Supplementary file 2 — Additional file 2: Supplementary Table 2. Results of DESeq2 comparison of gene expression across brain regions. [file 12864_2021_7720_MOESM2_ESM.csv]

gene	cds	uniprot	gene_id	description	location	go	baseMean	log2FoldChange_amy_vs_ht	lfcSE_amy_vs_ht	log2FoldChange_amy_vs_vpnac	lfcSE_amy_vs_vpnac	log2FoldChange_ht_vs_vpnac	lfcSE_ht_vs_vpnac	stat	pvalue	padj
ENSMOCG00000000088	ENSMOCT00000000099	NA	Hgsnat	NA	LG7_11:3558404-3585248	NA	1859.519094	-0.240710222	0.036144493	0.059380213	0.035946476	0.300090435	0.03639508	77.43973585	1.53E-17	4.77E-17
ENSMOCG00000000093	ENSMOCT00000000103	SOCS5_MOUSE	Socs4	Suppressor_of_cytokine_signaling_5	17:1674166-1689243	GO:0005737;GO:0005942;GO:0046935;GO:0005154;GO:0019210;GO:0030971;GO:0071404;GO:0019221;GO:0007173;GO:0035556;GO:1904988;GO:0007175;GO:0050728;GO:0032715;GO:0071638;GO:0009968;GO:0045629;GO:0046854;GO:0032436;GO:0045627;GO:0016567;GO:0007259;GO:0040008;GO:0097699	400.9514816	-0.267847077	0.042463613	-0.31163753	0.042134774	-0.043790453	0.042235796	62.89439434	2.20E-14	5.91E-14
ENSMOCG00000000105	ENSMOCT00000000118	MISSL_MOUSE	Mapk1ip1l	MAPK_interacting_and_spindle_stabilizing_protein_like	17:1647717-1666512	NA	2122.033822	-0.067992616	0.024494764	0.157017039	0.02441198	0.225009655	0.024713854	86.785856	1.43E-19	4.85E-19
ENSMOCG00000000110	ENSMOCT00000000128	PE2R2_MOUSE	Ptger2	Prostaglandin_E2_receptor_EP2_subtype	17:4030444-4039184	GO:0005623;GO:0016021;GO:0005886;GO:0004957;GO:0007189;GO:0071380;GO:0006954;GO:0007204;GO:1904346;GO:0042127;GO:0032496;GO:0032570	24.20445706	1.564922127	0.124525677	1.63238596	0.125326553	0.067463833	0.137885577	245.5355806	4.82E-54	4.22E-53
ENSMOCG00000000133	ENSMOCT00000000160	NA	Oprl1	NA	LG8:159715-166042	NA	3238.469068	-0.224411263	0.035855926	0.754014688	0.035768268	0.978425952	0.036278382	755.9767615	6.95E-165	2.67E-163
ENSMOCG00000000133	ENSMOCT00000000161	OPRX_MOUSE	Oprl1	Nociceptin_receptor	LG8:159715-166042	GO:0005623;GO:0031410;GO:0005887;GO:0016020;GO:0043005;GO:0004930;GO:0042923;GO:0001626;GO:0042277;GO:0008022;GO:0007193;GO:1990708;GO:0042755;GO:0044849;GO:0106072;GO:0045776;GO:0043951;GO:1901386;GO:0007218;GO:0038003;GO:0051482;GO:0060454;GO:1904058;GO:0035810;GO:1904059;GO:0051930;GO:0032355;GO:0019233	3238.469068	-0.224411263	0.035855926	0.754014688	0.035768268	0.978425952	0.036278382	755.9767615	6.95E-165	2.67E-163
ENSMOCG00000000138	ENSMOCT00000000168	YJU2_MOUSE	none	Splicing_factor_YJU2	22:34292205-34301002	GO:0071006;GO:0046872;GO:0006397;GO:0043518;GO:0008380	295.0384246	-0.049670397	0.052798235	-0.041846126	0.052459404	0.007824271	0.052978814	1.030643015	0.597308525	0.622836628
ENSMOCG00000000138	ENSMOCT00000000169	YJU2_MOUSE	none	Splicing_factor_YJU2	22:34292205-34301002	GO:0071006;GO:0046872;GO:0006397;GO:0043518;GO:0008380	295.0384246	-0.049670397	0.052798235	-0.041846126	0.052459404	0.007824271	0.052978814	1.030643015	0.597308525	0.622836628
ENSMOCG00000000140	ENSMOCT00000000170	MET24_HUMAN	Mettl24	Methyltransferase_like_protein_24	LG9:26507460-26626833	GO:0005576;GO:0008168;GO:0032259	286.0298982	0.090303657	0.061313971	-0.385949513	0.060243469	-0.476253169	0.0611422	70.91507603	3.99E-16	1.17E-15
ENSMOCG00000000144	ENSMOCT00000000179	NA	Atg14	NA	17:1381948-1411409	NA	895.6696727	0.162356784	0.021734022	-0.025297138	0.021409705	-0.187653922	0.021786985	86.18717356	1.93E-19	6.52E-19
ENSMOCG00000000145	ENSMOCT00000000180	THAP2_MOUSE	Thap2	THAP_domain_containing_protein_2	24:11445597-11457484	GO:0005730;GO:0003677;GO:0046872	568.3667982	-0.013353766	0.059840503	-0.292812411	0.05915897	-0.279458644	0.060018286	31.49308915	1.45E-07	2.64E-07
ENSMOCG00000000149	ENSMOCT00000000184	S26A6_MOUSE	Slc26a5	Solute_carrier_family_26_member_6	26:13721518-13759170	GO:0016324;GO:0016323;GO:0031526;GO:0005623;GO:0034707;GO:0030659;GO:0005783;GO:0016021;GO:0005887;GO:0016020;GO:0005886;GO:0097225;GO:0031982;GO:0012506;GO:0015301;GO:0015106;GO:0005254;GO:0015108;GO:0015562;GO:0015660;GO:0015499;GO:0019531;GO:0030165;GO:0008271;GO:0015116;GO:0038166;GO:0015701;GO:0071320;GO:0071332;GO:0071346;GO:0006821;GO:0042045;GO:0015724;GO:0050892;GO:0051454;GO:0015797;GO:…	57.28837538	0.605168464	0.232050953	0.222893183	0.228980468	-0.382275281	0.233871104	6.775552995	0.033783712	0.041074648
ENSMOCG00000000149	ENSMOCT00000000182	S26A6_MOUSE	Slc26a5	Solute_carrier_family_26_member_6	26:13721518-13759170	GO:0016324;GO:0016323;GO:0031526;GO:0005623;GO:0034707;GO:0030659;GO:0005783;GO:0016021;GO:0005887;GO:0016020;GO:0005886;GO:0097225;GO:0031982;GO:0012506;GO:0015301;GO:0015106;GO:0005254;GO:0015108;GO:0015562;GO:0015660;GO:0015499;GO:0019531;GO:0030165;GO:0008271;GO:0015116;GO:0038166;GO:0015701;GO:0071320;GO:0071332;GO:0071346;GO:0006821;GO:0042045;GO:0015724;GO:0050892;GO:0051454;GO:0015797;GO:…	57.28837538	0.605168464	0.232050953	0.222893183	0.228980468	-0.382275281	0.233871104	6.775552995	0.033783712	0.041074648
ENSMOCG00000000153	ENSMOCT00000000186	PLIN2_BOVIN	Plin3	Perilipin_2	22:33970181-33982914	GO:0005811;GO:0016020	355.6037539	-0.441830914	0.103682664	-0.252877851	0.10294485	0.188953063	0.10407893	17.74799797	0.000139982	0.000207616
ENSMOCG00000000154	ENSMOCT00000000189	NA	Bcan	NA	21:758454-770669	NA	9465.476137	0.070124673	0.054005636	0.211310033	0.053521901	0.14118536	0.05438891	15.95161846	0.000343677	0.00049335
ENSMOCG00000000154	ENSMOCT00000000187	PGCB_MOUSE	Bcan	Brevican_core_protein	21:758454-770669	GO:0031225;GO:0030424;GO:0043194;GO:0009986;GO:0030425;GO:0031012;GO:0005615;GO:0098982;GO:0098978;GO:0033268;GO:0072534;GO:0098966;GO:0045202;GO:0005509;GO:0030246;GO:0005540;GO:0007160;GO:0007417;GO:0021766;GO:1990138;GO:0001501;GO:0060074	9465.476137	0.070124673	0.054005636	0.211310033	0.053521901	0.14118536	0.05438891	15.95161846	0.000343677	0.00049335
ENSMOCG00000000158	ENSMOCT00000000199	NA	Cnksr2	NA	X:51528181-51740004	NA	4808.517253	1.711118752	0.065785578	-0.266736234	0.064971356	-1.977854986	0.066221087	875.2286726	8.84E-191	4.20E-189
ENSMOCG00000000158	ENSMOCT00000000197	CNKR3_MOUSE	Cnksr2	Connector_enhancer_of_kinase_suppressor_of_ras_3	X:51528181-51740004	GO:0016324;GO:0005737;GO:0070373;GO:0033137;GO:2000651;GO:0010765	4808.517253	1.711118752	0.065785578	-0.266736234	0.064971356	-1.977854986	0.066221087	875.2286726	8.84E-191	4.20E-189
ENSMOCG00000000159	ENSMOCT00000000195	MET7A_HUMAN	none	Methyltransferase_like_protein_7A	X:11601365-11606852	GO:0005783;GO:0005576;GO:0005811;GO:0016020;GO:1904724;GO:0008168;GO:0032259;GO:0043312	1.85817424	-0.097838628	0.378861333	-0.475164475	0.372447867	-0.377325847	0.368982703	1.96392708	0.374574884	0.402152115
ENSMOCG00000000162	ENSMOCT00000000204	NA	Rundc3b	NA	26:330717-483644	NA	2359.501448	-0.198435871	0.034527147	-0.037139829	0.034280743	0.161296043	0.034740487	37.39497807	7.58E-09	1.51E-08
ENSMOCG00000000162	ENSMOCT00000000202	NA	Rundc3b	NA	26:330717-483644	NA	2359.501448	-0.198435871	0.034527147	-0.037139829	0.034280743	0.161296043	0.034740487	37.39497807	7.58E-09	1.51E-08
ENSMOCG00000000163	ENSMOCT00000000205	KLF12_HUMAN	Klf8	Krueppel_like_factor_12	X:55006733-55037879	GO:0005829;GO:0000790;GO:0005654;GO:0005634;GO:0003677;GO:0003700;GO:0000981;GO:0001227;GO:0046872;GO:0000977;GO:0003714;GO:0000122;GO:0045944;GO:0006357	114.9977838	0.166841855	0.056499434	0.245254327	0.056572618	0.078412471	0.057590099	19.81274761	4.99E-05	7.66E-05
ENSMOCG00000000167	ENSMOCT00000000209	TPGS1_HUMAN	Tpgs1	Tubulin_polyglutamylase_complex_subunit_1	LG1:4106087-4111515	GO:0030424;GO:0005813;GO:0005737;GO:0030425;GO:0005874;GO:0031514;GO:0045202;GO:0008017;GO:0070740;GO:0030534;GO:0007268;GO:0007275;GO:0018095;GO:0007288;GO:0051648	751.2742618	0.209868372	0.088935825	0.176124913	0.088142136	-0.033743458	0.089602901	6.579531322	0.03726258	0.045088255
ENSMOCG00000000169	ENSMOCT00000000212	KRCC1_BOVIN	Zmat1	Lysine_rich_coiled_coil_protein_1	X:38870205-38917945		286.0356692	-0.414051014	0.056731304	-0.044942224	0.056840268	0.369108789	0.056969706	65.27393369	6.70E-15	1.85E-14
ENSMOCG00000000169	ENSMOCT00000000211	KRCC1_BOVIN	Zmat1	Lysine_rich_coiled_coil_protein_1	X:38870205-38917945		286.0356692	-0.414051014	0.056731304	-0.044942224	0.056840268	0.369108789	0.056969706	65.27393369	6.70E-15	1.85E-14
ENSMOCG00000000172	ENSMOCT00000000216	ZFP58_MOUSE	none	Zinc_finger_protein_58	19:47825722-47859464	GO:0005634;GO:0003677;GO:0046872;GO:0006355	314.8227566	-0.215816509	0.057882953	-0.153107887	0.057558384	0.062708622	0.058029246	14.66641359	0.000653475	0.000919241
ENSMOCG00000000172	ENSMOCT00000000214	ZFP58_MOUSE	none	Zinc_finger_protein_58	19:47825722-47859464	GO:0005634;GO:0003677;GO:0046872;GO:0006355	314.8227566	-0.215816509	0.057882953	-0.153107887	0.057558384	0.062708622	0.058029246	14.66641359	0.000653475	0.000919241
ENSMOCG00000000172	ENSMOCT00000000215	ZFP58_MOUSE	none	Zinc_finger_protein_58	19:47825722-47859464	GO:0005634;GO:0003677;GO:0046872;GO:0006355	314.8227566	-0.215816509	0.057882953	-0.153107887	0.057558384	0.062708622	0.058029246	14.66641359	0.000653475	0.000919241
ENSMOCG00000000177	ENSMOCT00000000224	H2AZ_CHICK	none	Histone_H2A.Z	21:32040913-32042208	GO:0000790;GO:0005719;GO:0005720;GO:0000786;GO:0003677;GO:0031492;GO:0046982;GO:0000978;GO:0000979;GO:0071392;GO:0006325;GO:0006342;GO:0045944	517.543242	0.159927758	0.051428886	0.094403189	0.050980221	-0.065524569	0.051824549	9.835119844	0.007316963	0.009436852
ENSMOCG00000000179	ENSMOCT00000000227	PAR15_HUMAN	Parp10	Protein_mono_ADP_ribosyltransferase_PARP15	15:10916431-10925171	GO:0005634;GO:0003950;GO:0070403;GO:1990404;GO:0003714;GO:0000122;GO:0140289;GO:0070212	189.9902303	-0.435174822	0.057777003	0.131937381	0.058628045	0.567112203	0.0583696	106.5115404	7.44E-24	2.95E-23
ENSMOCG00000000184	ENSMOCT00000000235	ARPC5_RAT	none	Actin_related_protein_2/3_complex_subunit_5	22:32776869-32777473	GO:0005885;GO:0005737;GO:0005768;GO:0030426;GO:0030027;GO:0043005;GO:0005634;GO:0035861;GO:0051015;GO:0005200;GO:0051639;GO:0034314;GO:0016477;GO:0097581;GO:0030011;GO:0061842;GO:0021769;GO:0014909	6.278642909	0.008196022	0.208514403	0.138419613	0.212481087	0.130223591	0.21148366	0.569709771	0.752123391	0.770339021
ENSMOCG00000000185	ENSMOCT00000000228	PITX2_MOUSE	none	Pituitary_homeobox_2	21:24831264-24851410	GO:0005737;GO:0005654;GO:0005634;GO:0005667;GO:0003682;GO:0031490;GO:0003677;GO:0001228;GO:0003700;GO:0000981;GO:0001227;GO:0042802;GO:0051219;GO:0042803;GO:0001102;GO:0000978;GO:0001085;GO:0043565;GO:0008134;GO:0000976;GO:0009653;GO:0009887;GO:0055009;GO:0003171;GO:0001569;GO:0043010;GO:0055007;GO:0048738;GO:0003253;GO:0061325;GO:0035993;GO:0007368;GO:0055123;GO:0031076;GO:0048557;GO:0035116;GO:…	262.2423035	-8.712749507	0.299087982	1.751578131	0.44188853	10.46432764	0.404637463	1284.020794	1.51E-279	1.43E-277
ENSMOCG00000000185	ENSMOCT00000000231	PITX2_CHICK	none	Pituitary_homeobox_2	21:24831264-24851410	GO:0005634;GO:0003700;GO:0000978;GO:0001085;GO:0043565;GO:0009653;GO:0007368;GO:0030326;GO:0048562;GO:0001947;GO:0003007;GO:0061184;GO:0045663;GO:2000288;GO:2000287;GO:0045944;GO:0032526	262.2423035	-8.712749507	0.299087982	1.751578131	0.44188853	10.46432764	0.404637463	1284.020794	1.51E-279	1.43E-277
ENSMOCG00000000185	ENSMOCT00000000229	PITX2_MOUSE	none	Pituitary_homeobox_2	21:24831264-24851410	GO:0005737;GO:0005654;GO:0005634;GO:0005667;GO:0003682;GO:0031490;GO:0003677;GO:0001228;GO:0003700;GO:0000981;GO:0001227;GO:0042802;GO:0051219;GO:0042803;GO:0001102;GO:0000978;GO:0001085;GO:0043565;GO:0008134;GO:0000976;GO:0009653;GO:0009887;GO:0055009;GO:0003171;GO:0001569;GO:0043010;GO:0055007;GO:0048738;GO:0003253;GO:0061325;GO:0035993;GO:0007368;GO:0055123;GO:0031076;GO:0048557;GO:0035116;GO:…	262.2423035	-8.712749507	0.299087982	1.751578131	0.44188853	10.46432764	0.404637463	1284.020794	1.51E-279	1.43E-277
ENSMOCG00000000187	ENSMOCT00000000238	CSPG2_CHICK	none	Versican_core_protein	19:10698201-10797076	GO:0031012;GO:0033165;GO:0001750;GO:0005509;GO:0030246;GO:0005540;GO:0007155;GO:0007417;GO:0001501	1338.752121	-0.185123139	0.044924655	-0.296655929	0.0445064	-0.11153279	0.045098573	44.99299245	1.70E-10	3.71E-10
ENSMOCG00000000187	ENSMOCT00000000244	NA	none	NA	19:10698201-10797076	NA	1338.752121	-0.185123139	0.044924655	-0.296655929	0.0445064	-0.11153279	0.045098573	44.99299245	1.70E-10	3.71E-10
ENSMOCG00000000187	ENSMOCT00000000242	NA	none	NA	19:10698201-10797076	NA	1338.752121	-0.185123139	0.044924655	-0.296655929	0.0445064	-0.11153279	0.045098573	44.99299245	1.70E-10	3.71E-10
ENSMOCG00000000190	ENSMOCT00000000241	COX42_MOUSE	Cox4i2	Cytochrome_c_oxidase_subunit_4_isoform_2,_mitochondrial	LG8:25378004-25389497	GO:0016021;GO:0031966;GO:0005751;GO:0005739;GO:0004129;GO:0071456;GO:0006123	151.5274211	0.059848756	0.093387261	-0.072364586	0.092481043	-0.132213342	0.09383534	1.998695804	0.368119413	0.395656641
ENSMOCG00000000190	ENSMOCT00000000243	COX42_RAT	Cox4i2	Cytochrome_c_oxidase_subunit_4_isoform_2,_mitochondrial	LG8:25378004-25389497	GO:0016021;GO:0031966;GO:0005751;GO:0004129;GO:0071456;GO:0006123	151.5274211	0.059848756	0.093387261	-0.072364586	0.092481043	-0.132213342	0.09383534	1.998695804	0.368119413	0.395656641
ENSMOCG00000000192	ENSMOCT00000000247	CNMD_CHICK	Tnmd	Leukocyte_cell_derived_chemotaxin_1	X:37651853-37667874	GO:0012505;GO:0005576;GO:0016021;GO:0051216;GO:0001886;GO:0016525;GO:0001937;GO:0030948	1.858066358	-1.888790178	0.421621626	-1.56424335	0.42961759	0.324546828	0.350867252	21.98647897	1.68E-05	2.66E-05
ENSMOCG00000000197	ENSMOCT00000000253	VSIG4_HUMAN	Vsig4	V_set_and_immunoglobulin_domain_containing_protein_4	X:27757148-27780817	GO:0016021;GO:0032991;GO:0001851;GO:0006957;GO:0045957;GO:0032703;GO:0043031;GO:0042130	4.283627539	-0.005777648	0.318034279	-0.586078805	0.304938485	-0.580301158	0.307154533	4.982679272	0.082798972	0.096675
ENSMOCG00000000203	ENSMOCT00000000262	NA	Sdha	NA	19:52804933-52833610	NA	11946.71011	-0.289204491	0.024755505	-0.228671178	0.02454039	0.060533313	0.024905305	151.1452775	1.51E-33	8.09E-33
ENSMOCG00000000205	ENSMOCT00000000268	ANXA2_PONAB	Anxa9	Annexin_A2	21:3267724-3277105	GO:1990665;GO:0005604;GO:0016323;GO:0009986;GO:0005737;GO:0005829;GO:0005769;GO:0005768;GO:0070062;GO:0019897;GO:0031902;GO:0005811;GO:0005765;GO:0045121;GO:0030496;GO:0035749;GO:1990667;GO:0042383;GO:0043220;GO:0005509;GO:0005544;GO:0048306;GO:0008092;GO:0042802;GO:0005546;GO:0019834;GO:0002020;GO:0044548;GO:0001525;GO:0052362;GO:0030199;GO:0042730;GO:0001765;GO:0052405;GO:0044147;GO:0032804;GO:…	19.12883303	-0.315171998	0.184096933	0.296803649	0.188717355	0.611975648	0.18734968	10.78184724	0.004557762	0.005975439
ENSMOCG00000000209	ENSMOCT00000000265	ISCA1_MACFA	none	Iron_sulfur_cluster_assembly_1_homolog,_mitochondrial	16:60532190-60546334	GO:0005739;GO:0051536;GO:0046872;GO:0005198;GO:0097428	8637.102908	-0.032058513	0.042023797	0.001410712	0.041646401	0.033469225	0.042312899	0.801504671	0.66981593	0.691903168
ENSMOCG00000000213	ENSMOCT00000000272	TM208_MOUSE	none	Transmembrane_protein_208	X:25027241-25027886	GO:0005789;GO:0016021;GO:0043231;GO:0005773;GO:0006914;GO:0006624	31.71188414	0.10260788	0.127387577	0.178549705	0.128482811	0.075941825	0.129756356	1.928490095	0.381270933	0.408891321
ENSMOCG00000000214	ENSMOCT00000000278	TBCK_DICDI	Tbck	TBC_domain_containing_protein_kinase_like_protein	21:27902234-28033412	GO:0005524;GO:0005096;GO:0004672;GO:0017137;GO:0090630;GO:0006886	1371.814012	-0.084354988	0.063219521	-0.120217194	0.06265355	-0.035862206	0.063607098	3.866522843	0.14467558	0.164338713
ENSMOCG00000000215	ENSMOCT00000000276	SM3L2_ARATH	none	DNA_repair_protein_RAD5A	LG4:15257509-15289089	GO:0005634;GO:0005524;GO:0004386;GO:0003676;GO:0008270;GO:0006325;GO:0009294;GO:0000724;GO:0045003;GO:0036297	984.2850435	-0.00621543	0.061511373	-0.326497737	0.060860922	-0.320282307	0.061788213	37.99685592	5.61E-09	1.12E-08
ENSMOCG00000000216	ENSMOCT00000000274	JHD2C_HUMAN	Hr	Probable_JmjC_domain_containing_histone_demethylation_protein_2C	17:16476521-16494384	GO:0000785;GO:0005654;GO:0005634;GO:0031490;GO:0051213;GO:0032454;GO:0046872;GO:0046966;GO:0000976;GO:0007596;GO:0033169;GO:0006355	590.3790841	-1.759747983	0.076798254	-0.858764545	0.07654659	0.900983438	0.076577627	518.3328565	2.79E-113	6.01E-112
ENSMOCG00000000219	ENSMOCT00000000281	NPFF2_HUMAN	Npffr1	Neuropeptide_FF_receptor_2	LG2:34332199-34370123	GO:0015629;GO:0005887;GO:0005886;GO:0004930;GO:0008188;GO:0031628;GO:0042277;GO:0032870;GO:0009582;GO:0007186;GO:0045761;GO:2000479;GO:0043408	124.6835589	-0.314283617	0.122769323	1.641616817	0.126131581	1.955900434	0.127532209	236.774804	3.85E-52	3.21E-51
ENSMOCG00000000219	ENSMOCT00000000283	NPFF2_HUMAN	Npffr1	Neuropeptide_FF_receptor_2	LG2:34332199-34370123	GO:0015629;GO:0005887;GO:0005886;GO:0004930;GO:0008188;GO:0031628;GO:0042277;GO:0032870;GO:0009582;GO:0007186;GO:0045761;GO:2000479;GO:0043408	124.6835589	-0.314283617	0.122769323	1.641616817	0.126131581	1.955900434	0.127532209	236.774804	3.85E-52	3.21E-51
ENSMOCG00000000219	ENSMOCT00000000282	NPFF2_HUMAN	Npffr1	Neuropeptide_FF_receptor_2	LG2:34332199-34370123	GO:0015629;GO:0005887;GO:0005886;GO:0004930;GO:0008188;GO:0031628;GO:0042277;GO:0032870;GO:0009582;GO:0007186;GO:0045761;GO:2000479;GO:0043408	124.6835589	-0.314283617	0.122769323	1.641616817	0.126131581	1.955900434	0.127532209	236.774804	3.85E-52	3.21E-51
ENSMOCG00000000221	ENSMOCT00000000301	PLDX1_MOUSE	Plxdc2	Plexin_domain_containing_protein_1	16:4027483-4411264	GO:0005923;GO:0005737;GO:0030425;GO:0016021;GO:0043025;GO:0005886;GO:0043235;GO:0001525;GO:0021510	810.468718	-0.169601027	0.047959176	0.294116741	0.047857301	0.463717768	0.048454555	92.74056318	7.27E-21	2.60E-20
ENSMOCG00000000221	ENSMOCT00000000303	PLDX1_HUMAN	Plxdc2	Plexin_domain_containing_protein_1	16:4027483-4411264	GO:0005923;GO:0005737;GO:0030425;GO:0005576;GO:0005615;GO:0016021;GO:0043025;GO:0005886;GO:0043235;GO:0001525;GO:0021510	810.468718	-0.169601027	0.047959176	0.294116741	0.047857301	0.463717768	0.048454555	92.74056318	7.27E-21	2.60E-20
ENSMOCG00000000221	ENSMOCT00000000298	PLDX1_HUMAN	Plxdc2	Plexin_domain_containing_protein_1	16:4027483-4411264	GO:0005923;GO:0005737;GO:0030425;GO:0005576;GO:0005615;GO:0016021;GO:0043025;GO:0005886;GO:0043235;GO:0001525;GO:0021510	810.468718	-0.169601027	0.047959176	0.294116741	0.047857301	0.463717768	0.048454555	92.74056318	7.27E-21	2.60E-20
ENSMOCG00000000227	ENSMOCT00000000286	RS2_RAT	none	40S_ribosomal_protein_S2	LG8:6233644-6235500	GO:0022627;GO:0005654;GO:1990904;GO:0045202;GO:0019899;GO:0017134;GO:0003729;GO:0044877;GO:0003735;GO:0071353;GO:0001731;GO:0051443;GO:0045471;GO:0000028;GO:0006412	1.325130161	-0.436245665	0.485641306	-1.258227879	0.458564591	-0.821982214	0.443661502	8.214662546	0.016451621	0.020569795
ENSMOCG00000000227	ENSMOCT00000000291	RS2_RAT	none	40S_ribosomal_protein_S2	LG8:6233644-6235500	GO:0022627;GO:0005654;GO:1990904;GO:0045202;GO:0019899;GO:0017134;GO:0003729;GO:0044877;GO:0003735;GO:0071353;GO:0001731;GO:0051443;GO:0045471;GO:0000028;GO:0006412	1.325130161	-0.436245665	0.485641306	-1.258227879	0.458564591	-0.821982214	0.443661502	8.214662546	0.016451621	0.020569795
ENSMOCG00000000230	ENSMOCT00000000297	NA	Slc34a2	NA	LG1:11956898-11977802	NA	2.126183736	-1.90609921	0.372398082	-1.27934175	0.387127462	0.62675746	0.307683665	29.075202	4.86E-07	8.54E-07
ENSMOCG00000000231	ENSMOCT00000000293	DIRA1_MOUSE	Diras1	GTP_binding_protein_Di_Ras1	LG1:2778337-2783264	GO:0005886;GO:0019003;GO:0005525;GO:0003924;GO:0007165	3418.878702	0.164264787	0.052169883	-0.235492683	0.051650911	-0.399757471	0.052496604	59.11256887	1.46E-13	3.76E-13
ENSMOCG00000000232	ENSMOCT00000000300	MESP2_MOUSE	Mesp2	Mesoderm_posterior_protein_2	22:14895175-14897091	GO:0005634;GO:0001228;GO:0003700;GO:0046983;GO:0000978;GO:0003007;GO:0001707;GO:0008078;GO:0007219;GO:0045944;GO:0023019;GO:0032525;GO:0001756	31.10131137	1.475352778	0.179938494	1.291701519	0.177542792	-0.183651259	0.190326525	87.73479488	8.88E-20	3.04E-19
ENSMOCG00000000236	ENSMOCT00000000310	KA120_YEAST	Ipo11	Importin_beta_like_protein_KAP120	19:53174917-53334830	GO:0005737;GO:0005829;GO:0005635;GO:0005634;GO:0061608;GO:0008139;GO:0008536;GO:0006606	2607.702823	0.339544266	0.041108444	0.067818799	0.040688156	-0.271725467	0.041399149	73.93505606	8.81E-17	2.66E-16
ENSMOCG00000000236	ENSMOCT00000000308	KA120_YEAST	Ipo11	Importin_beta_like_protein_KAP120	19:53174917-53334830	GO:0005737;GO:0005829;GO:0005635;GO:0005634;GO:0061608;GO:0008139;GO:0008536;GO:0006606	2607.702823	0.339544266	0.041108444	0.067818799	0.040688156	-0.271725467	0.041399149	73.93505606	8.81E-17	2.66E-16
ENSMOCG00000000237	ENSMOCT00000000306	RPAB2_BOVIN	Polr2f	DNA_directed_RNA_polymerases_I,_II,_and_III_subunit_RPABC2	15:14799772-14808990	GO:0005634;GO:0005665;GO:0003677;GO:0003899;GO:0006366	609.7633447	0.088491421	0.042690859	0.128946741	0.04241765	0.04045532	0.043066423	9.729997273	0.007711839	0.009927965
ENSMOCG00000000240	ENSMOCT00000000309	AREG_HUMAN	Areg	Amphiregulin	LG1:44278432-44285338	GO:0009986;GO:0030665;GO:0005789;GO:0033116;GO:0012507;GO:0005576;GO:0005615;GO:0000139;GO:0016021;GO:0005634;GO:0005125;GO:0005154;GO:0008083;GO:0007267;GO:0048208;GO:0060598;GO:0006888;GO:0007173;GO:0060750;GO:0007186;GO:0014009;GO:0060749;GO:0060744;GO:0000165;GO:0061024;GO:0042059;GO:0045668;GO:0031175;GO:0008284;GO:0010838;GO:0050731;GO:0051897;GO:0051591;GO:0032355;GO:0051384;GO:0042542;GO:…	7.357469896	-0.572311237	0.195051844	1.221904929	0.228985257	1.794216166	0.223960575	66.99282693	2.84E-15	7.97E-15
ENSMOCG00000000242	ENSMOCT00000000315	PRPF3_HUMAN	Prpf3	U4/U6_small_nuclear_ribonucleoprotein_Prp3	21:2631510-2659044	GO:0015030;GO:0005829;GO:0016607;GO:0005654;GO:0005634;GO:0005681;GO:0071005;GO:0046540;GO:0042802;GO:0003723;GO:0006397;GO:0000398;GO:0008380;GO:0000375;GO:0000244	1292.073379	0.084410133	0.033542105	-0.116713236	0.033174878	-0.201123369	0.033680334	36.13315364	1.42E-08	2.78E-08
ENSMOCG00000000242	ENSMOCT00000000313	NA	Prpf3	NA	21:2631510-2659044	NA	1292.073379	0.084410133	0.033542105	-0.116713236	0.033174878	-0.201123369	0.033680334	36.13315364	1.42E-08	2.78E-08
ENSMOCG00000000243	ENSMOCT00000000312	RT36_HUMAN	none	28S_ribosomal_protein_S36,_mitochondrial	18:33535598-33536014	GO:0005743;GO:0009353;GO:0005763;GO:0005739;GO:0003735;GO:0006103;GO:0070125;GO:0070126;GO:0055114;GO:0006412	53.01882814	0.043640356	0.074784842	-0.158453891	0.073335342	-0.202094247	0.073993665	8.383655043	0.01511863	0.018974187
ENSMOCG00000000245	ENSMOCT00000000317	OCEL1_MOUSE	Ocel1	Occludin/ELL_domain_containing_protein_1	LG1:5133499-5136753		664.589714	0.091800034	0.079773315	0.338415468	0.079203851	0.246615435	0.08047091	19.07692878	7.20E-05	0.000109229
ENSMOCG00000000245	ENSMOCT00000000321	OCEL1_MOUSE	Ocel1	Occludin/ELL_domain_containing_protein_1	LG1:5133499-5136753		664.589714	0.091800034	0.079773315	0.338415468	0.079203851	0.246615435	0.08047091	19.07692878	7.20E-05	0.000109229
ENSMOCG00000000245	ENSMOCT00000000319	OCEL1_MOUSE	Ocel1	Occludin/ELL_domain_containing_protein_1	LG1:5133499-5136753		664.589714	0.091800034	0.079773315	0.338415468	0.079203851	0.246615435	0.08047091	19.07692878	7.20E-05	0.000109229
ENSMOCG00000000246	ENSMOCT00000000316	LRAT2_HUMAN	Lratd2	Protein_LRATD2	15:41285353-41290120	GO:0005737;GO:0005886	300.9942886	-0.534601271	0.082105059	-0.522593751	0.081452428	0.01200752	0.082081045	53.5957911	2.30E-12	5.61E-12
ENSMOCG00000000247	ENSMOCT00000000318	IRPL2_HUMAN	Il18rap	X_linked_interleukin_1_receptor_accessory_protein_like_2	LG2:25568140-25592009	GO:0098978;GO:0016021;GO:0005886;GO:0004908;GO:0004910;GO:0050135;GO:0061809;GO:0007417;GO:1905606	1.049099582	0.491503034	0.495291584	0.182118977	0.481073946	-0.309384056	0.503006394	1.005438639	0.60488355	0.629958758
ENSMOCG00000000248	ENSMOCT00000000320	PFD4_BOVIN	none	Prefoldin_subunit_4	LG8:8051752-8074169	GO:0005737;GO:0005829;GO:0005739;GO:0005634;GO:0016272;GO:0051082;GO:0006457	296.4261742	0.043960532	0.050167492	0.035915325	0.049837594	-0.008045207	0.050501433	0.880679782	0.643817556	0.667225215
ENSMOCG00000000252	ENSMOCT00000000329	TTLL9_RAT	none	Probable_tubulin_polyglutamylase_TTLL9	LG8:25599085-25608654	GO:0036064;GO:0005737;GO:0005874;GO:0005524;GO:0016874;GO:0030317;GO:0018095	80.77419618	-0.192544757	0.110671834	0.454560441	0.11196873	0.647105198	0.112704864	33.99455909	4.15E-08	7.84E-08
ENSMOCG00000000254	ENSMOCT00000000328	ASB18_HUMAN	Asb4	Ankyrin_repeat_and_SOCS_box_protein_18	LG10:2005895-2049993	GO:0005829;GO:0035556;GO:0043687;GO:0016567	1403.900744	-1.167181616	0.094539579	0.730360777	0.094107182	1.897542393	0.095404585	401.2317886	7.48E-88	1.17E-86
ENSMOCG00000000254	ENSMOCT00000000331	ASB4_MOUSE	Asb4	Ankyrin_repeat_and_SOCS_box_protein_4	LG10:2005895-2049993	GO:0031462;GO:0031466;GO:0019899;GO:0061630;GO:0031625;GO:0004842;GO:0035556;GO:2001214;GO:0051865	1403.900744	-1.167181616	0.094539579	0.730360777	0.094107182	1.897542393	0.095404585	401.2317886	7.48E-88	1.17E-86
ENSMOCG00000000256	ENSMOCT00000000332	SIG7_CAEEL	none	Peptidyl_prolyl_cis_trans_isomerase_sig_7	LG5:60382469-60383968	GO:0005654;GO:0005634;GO:0035327;GO:0003755;GO:0003723;GO:0000993;GO:0002119;GO:0048639;GO:0032786;GO:2000543;GO:2001255;GO:1905437;GO:1905473;GO:0050685;GO:0060282;GO:2001165;GO:0033120;GO:0040026;GO:1901407;GO:0006351	87.44691393	0.08729752	0.080452994	-0.083933506	0.079453848	-0.171231026	0.080636991	4.49999619	0.105399425	0.121696624
ENSMOCG00000000258	ENSMOCT00000000333	GPAT3_RAT	none	Glycerol_3_phosphate_acyltransferase_3	LG1:51056869-51105036	GO:0005783;GO:0005789;GO:0016021;GO:0003841;GO:0004366;GO:0102420;GO:0016024;GO:0032006;GO:0019432	301.2232135	-0.636339358	0.058526533	-0.903980596	0.05779684	-0.267641238	0.057482419	249.0764998	8.20E-55	7.34E-54
ENSMOCG00000000259	ENSMOCT00000000334	NFAC1_PIG	Nfatc2	Nuclear_factor_of_activated_T_cells,_cytoplasmic_1	LG8:9951396-10056334	GO:0005829;GO:0044798;GO:0005634;GO:0005667;GO:0003682;GO:0003700;GO:0000978;GO:0008134;GO:0033173;GO:0001816;GO:0045944	451.6929547	1.777866317	0.133066351	0.977793078	0.1313064	-0.800073239	0.134336548	177.137106	3.43E-39	2.12E-38
ENSMOCG00000000259	ENSMOCT00000000335	NFAC1_HUMAN	Nfatc2	Nuclear_factor_of_activated_T_cells,_cytoplasmic_1	LG8:9951396-10056334	GO:0005737;GO:0005829;GO:0016604;GO:0000790;GO:0044798;GO:0005654;GO:0005634;GO:0005667;GO:0003682;GO:0001228;GO:0003700;GO:0000981;GO:0005528;GO:0048273;GO:0000978;GO:0001225;GO:0001085;GO:0008134;GO:0003180;GO:0033173;GO:0001816;GO:0038095;GO:0035556;GO:1905064;GO:0030178;GO:0045944;GO:0045893;GO:0003184;GO:0006366;GO:0007223	451.6929547	1.777866317	0.133066351	0.977793078	0.1313064	-0.800073239	0.134336548	177.137106	3.43E-39	2.12E-38
ENSMOCG00000000262	ENSMOCT00000000338	NA	Slc1a3	NA	19:29114557-29186873	NA	43270.44486	0.435255041	0.046235917	0.145041841	0.045809504	-0.290213201	0.046558974	89.5059004	3.66E-20	1.27E-19
ENSMOCG00000000262	ENSMOCT00000000341	EAA1_RAT	Slc1a3	Excitatory_amino_acid_transporter_1	19:29114557-29186873	GO:0016323;GO:0071944;GO:0042995;GO:0009986;GO:0043197;GO:0005887;GO:0005743;GO:0043005;GO:0043025;GO:0005886;GO:0045202;GO:0015172;GO:0016597;GO:0016595;GO:0015501;GO:0005314;GO:0005313;GO:0046872;GO:0031223;GO:0048667;GO:1902476;GO:0021545;GO:0070779;GO:0009449;GO:0006537;GO:0006536;GO:0140009;GO:0051938;GO:0098712;GO:0015813;GO:0043490;GO:0050885;GO:0006836;GO:0050806;GO:0071805;GO:0046677;GO:…	43270.44486	0.435255041	0.046235917	0.145041841	0.045809504	-0.290213201	0.046558974	89.5059004	3.66E-20	1.27E-19
ENSMOCG00000000264	ENSMOCT00000000339	PUR6_MOUSE	none	Multifunctional_protein_ADE2	LG1:13497354-13498310	GO:0005737;GO:0005829;GO:0043727;GO:0005524;GO:0042802;GO:0004638;GO:0004639;GO:0006189	309.6005225	-0.204514289	0.061663076	-0.225736413	0.061188122	-0.021222125	0.061748953	16.34496467	0.000282316	0.000408093
ENSMOCG00000000268	ENSMOCT00000000343	CCNC_MOUSE	Ccnc	Cyclin_C	LG5:21951650-21969946	GO:0016592;GO:0005654;GO:0005634;GO:0000151;GO:0016538;GO:0090209;GO:0045944;GO:0016567;GO:0006357	1272.981246	-0.106701292	0.045590429	-0.147969187	0.045191669	-0.041267895	0.045816434	11.36034594	0.003412968	0.004519867
ENSMOCG00000000269	ENSMOCT00000000346	ARMX6_MOUSE	Armcx6	Protein_ARMCX6	X:38621801-38622730	GO:0016021;GO:0005741	199.8836673	0.137682946	0.059816997	-0.611171654	0.057992479	-0.7488546	0.058979514	191.6833372	2.38E-42	1.57E-41
ENSMOCG00000000274	ENSMOCT00000000360	NA	Stard8	NA	X:24922061-24953918	NA	538.4079098	0.101295005	0.06206735	0.344709735	0.06174868	0.243414729	0.06271932	32.13697293	1.05E-07	1.93E-07
ENSMOCG00000000278	ENSMOCT00000000363	NA	Arsb	NA	19:6659836-6839353	NA	7050.033183	0.246702496	0.048094547	0.119535801	0.047649929	-0.127166695	0.048429408	26.26193732	1.98E-06	3.34E-06
ENSMOCG00000000281	ENSMOCT00000000366	TTLL5_HUMAN	none	Tubulin_polyglutamylase_TTLL5	1:23719295-23734994	GO:0005813;GO:0005929;GO:0005829;GO:0005874;GO:0005634;GO:0005886;GO:0005524;GO:0016874;GO:0018095;GO:0060041	502.2677987	-0.372394354	0.029666412	-0.001508976	0.030082363	0.370885378	0.029794055	212.5411341	7.04E-47	5.20E-46
ENSMOCG00000000282	ENSMOCT00000000369	FAM3D_MOUSE	Oit1	Protein_FAM3D	6:41021159-41036529	GO:0005576;GO:0070093;GO:0046676	19.38219346	0.727371716	0.181250569	-0.161903344	0.173208354	-0.88927506	0.180755124	25.9873977	2.27E-06	3.82E-06
ENSMOCG00000000283	ENSMOCT00000000365	OCAD2_BOVIN	none	OCIA_domain_containing_protein_2	LG1:29128647-29135853	GO:0005768;GO:0009617	1205.079543	0.461401563	0.04981219	0.304364866	0.04932475	-0.157036696	0.05025832	90.22186948	2.56E-20	8.98E-20
ENSMOCG00000000283	ENSMOCT00000000367	OCAD2_BOVIN	none	OCIA_domain_containing_protein_2	LG1:29128647-29135853	GO:0005768;GO:0009617	1205.079543	0.461401563	0.04981219	0.304364866	0.04932475	-0.157036696	0.05025832	90.22186948	2.56E-20	8.98E-20
ENSMOCG00000000284	ENSMOCT00000000373	I23O1_HUMAN	Ido1	Indoleamine_2,3_dioxygenase_1	LG7_11:2446934-2458653	GO:0005737;GO:0005829;GO:0030485;GO:0032421;GO:0009055;GO:0020037;GO:0033754;GO:0046872;GO:0004833;GO:0034354;GO:0002534;GO:0007565;GO:0002376;GO:0034276;GO:0033555;GO:0032693;GO:0070233;GO:0042130;GO:0002678;GO:0032735;GO:0070234;GO:0002666;GO:0002830;GO:0032496;GO:0036269;GO:0006569;GO:0019441	27.18870704	2.566733104	0.212951087	3.06898606	0.219880345	0.502252957	0.236301252	253.3054404	9.90E-56	9.06E-55
ENSMOCG00000000285	ENSMOCT00000000372	ADCY5_RABIT	Adcy3	Adenylate_cyclase_type_5	LG3:46886973-46964197	GO:0005623;GO:0005929;GO:0016021;GO:0005886;GO:0004016;GO:0005524;GO:0046872;GO:0007189;GO:0006171;GO:1904322;GO:0007204;GO:0061178	3664.363751	-0.161550177	0.04510127	-0.170326954	0.044699755	-0.008776777	0.04538055	18.16248772	0.00011378	0.000169807
ENSMOCG00000000286	ENSMOCT00000000376	ZBT24_DANRE	Zbtb24	Zinc_finger_and_BTB_domain_containing_protein_24	LG9:27179425-27193974	GO:0005634;GO:0003677;GO:0003700;GO:0046872;GO:0006355	316.1036987	0.178007878	0.043405395	0.066320449	0.042971994	-0.111687428	0.04369635	17.00989475	0.000202464	0.000296031
ENSMOCG00000000287	ENSMOCT00000000375	ZN431_MOUSE	none	Zinc_finger_protein_431	22:34683965-34688829	GO:0005634;GO:0003682;GO:0042826;GO:0046872;GO:0000978;GO:0030154;GO:0043433;GO:0045668;GO:0000122	293.6878918	-0.481501285	0.071125669	-0.334202636	0.070717451	0.147298649	0.071150545	47.44617633	4.98E-11	1.12E-10
ENSMOCG00000000287	ENSMOCT00000000377	ZN431_MOUSE	none	Zinc_finger_protein_431	22:34683965-34688829	GO:0005634;GO:0003682;GO:0042826;GO:0046872;GO:0000978;GO:0030154;GO:0043433;GO:0045668;GO:0000122	293.6878918	-0.481501285	0.071125669	-0.334202636	0.070717451	0.147298649	0.071150545	47.44617633	4.98E-11	1.12E-10
ENSMOCG00000000292	ENSMOCT00000000380	ANR44_CHICK	Ankrd42	Serine/threonine_protein_phosphatase_6_regulatory_ankyrin_repeat_subunit_B	22:8503348-8541829		761.8385371	0.026961442	0.049571711	0.329227509	0.049375665	0.302266067	0.050095724	52.89677244	3.26E-12	7.89E-12
ENSMOCG00000000294	ENSMOCT00000000382	AMTN_MOUSE	Amtn	Amelotin	LG1:41697490-41709020	GO:0005604;GO:0005911;GO:0031012;GO:0031214;GO:0007155;GO:0042475;GO:0070169;GO:0070175	1.626830068	0.019778726	0.394995735	-0.107970333	0.389773368	-0.12774906	0.39233071	0.122695039	0.940496342	0.945639332
ENSMOCG00000000295	ENSMOCT00000000383	NA	none	NA	LG8:22794284-22813659	NA	592.320104	0.092850313	0.041288553	-0.145457578	0.040767327	-0.238307892	0.041378751	34.00736922	4.12E-08	7.80E-08
ENSMOCG00000000300	ENSMOCT00000000399	NA	Ago2	NA	15:30842658-30881905	NA	987.1745344	-0.10662845	0.045124033	-0.029173563	0.044796995	0.077454887	0.045391334	5.937941755	0.051356135	0.061397972
ENSMOCG00000000300	ENSMOCT00000000401	NA	Ago2	NA	15:30842658-30881905	NA	987.1745344	-0.10662845	0.045124033	-0.029173563	0.044796995	0.077454887	0.045391334	5.937941755	0.051356135	0.061397972
ENSMOCG00000000301	ENSMOCT00000000386	PG12A_MOUSE	Pla2g12a	Group_XIIA_secretory_phospholipase_A2	21:25481756-25497181	GO:0005737;GO:0005783;GO:0005576;GO:0005794;GO:0005509;GO:0004623;GO:0102567;GO:0102568;GO:0050482;GO:0016042;GO:0006644	2091.112307	0.148502193	0.051441295	0.065785876	0.050969449	-0.082716316	0.051800848	8.330548844	0.015525454	0.019471276
ENSMOCG00000000303	ENSMOCT00000000396	MCIN_HUMAN	Mcidas	Multicilin	19:59139810-59145712	GO:0016604;GO:0005634;GO:0042802;GO:0003713;GO:0007049;GO:0098534;GO:0060271;GO:0044458;GO:1903251;GO:0045944;GO:0006275;GO:0007346	5.013766795	0.154177907	0.290235534	-0.828448209	0.271558649	-0.982626116	0.276888576	14.66443552	0.000654121	0.000920048
ENSMOCG00000000304	ENSMOCT00000000390	NA	Sv2b	NA	22:18701271-18765145	NA	5828.843999	1.438004905	0.073509516	1.590696788	0.072855995	0.152691883	0.074110052	616.5066217	1.34E-134	3.70E-133
ENSMOCG00000000305	ENSMOCT00000000395	RPP40_BOVIN	Rpp40	Ribonuclease_P_protein_subunit_p40	16:40395970-40406075	GO:0030681;GO:0005730;GO:0004526;GO:0033204;GO:0006364;GO:0001682	175.3483248	0.327620014	0.064078959	-0.097543837	0.062759561	-0.425163851	0.064209076	46.85369861	6.70E-11	1.49E-10
ENSMOCG00000000305	ENSMOCT00000000391	NA	Rpp40	NA	16:40395970-40406075	NA	175.3483248	0.327620014	0.064078959	-0.097543837	0.062759561	-0.425163851	0.064209076	46.85369861	6.70E-11	1.49E-10
ENSMOCG00000000306	ENSMOCT00000000400	CHKA_HUMAN	Chkb	Choline_kinase_alpha	15:21801582-21805498	GO:0005829;GO:0005524;GO:0033265;GO:0004103;GO:0004104;GO:0008144;GO:0004305;GO:0042802;GO:0019695;GO:0006580;GO:0006629;GO:0006869;GO:0006656;GO:0006646;GO:1904681;GO:0009636	822.652942	0.255444164	0.054422934	0.242210127	0.053970103	-0.013234038	0.054887157	28.79386431	5.59E-07	9.78E-07
ENSMOCG00000000306	ENSMOCT00000000397	CHKA_MOUSE	Chkb	Choline_kinase_alpha	15:21801582-21805498	GO:0005737;GO:0005524;GO:0033265;GO:0004103;GO:0004104;GO:0008144;GO:0004305;GO:0042802;GO:0019695;GO:0006580;GO:0006656;GO:0006646;GO:1904681;GO:0009636	822.652942	0.255444164	0.054422934	0.242210127	0.053970103	-0.013234038	0.054887157	28.79386431	5.59E-07	9.78E-07
ENSMOCG00000000307	ENSMOCT00000000398	IBP1_MOUSE	Igfbp1	Insulin_like_growth_factor_binding_protein_1	LG1:7091461-7096082	GO:0005615;GO:0005794;GO:0005520;GO:0031994;GO:0031995;GO:0007568;GO:0008286;GO:0030307;GO:0043567;GO:0042246	1.168881018	0.619074782	0.43577094	0.487384426	0.431624936	-0.131690356	0.454970663	2.34963391	0.308875513	0.336080929
ENSMOCG00000000309	ENSMOCT00000000438	ZN862_HUMAN	none	Zinc_finger_protein_862	19:29731367-29882501	GO:0005634;GO:0046872;GO:0003676;GO:0046983;GO:0006355	689.8425051	1.079883568	0.084493159	0.249664495	0.083279977	-0.830219072	0.085130154	163.8446844	2.64E-36	1.52E-35
ENSMOCG00000000309	ENSMOCT00000000436	KAD_CLOAB	none	Adenylate_kinase	19:29731367-29882501	GO:0005737;GO:0004017;GO:0005524;GO:0008270;GO:0044209	689.8425051	1.079883568	0.084493159	0.249664495	0.083279977	-0.830219072	0.085130154	163.8446844	2.64E-36	1.52E-35
ENSMOCG00000000309	ENSMOCT00000000431	KAD_CLOAB	none	Adenylate_kinase	19:29731367-29882501	GO:0005737;GO:0004017;GO:0005524;GO:0008270;GO:0044209	689.8425051	1.079883568	0.084493159	0.249664495	0.083279977	-0.830219072	0.085130154	163.8446844	2.64E-36	1.52E-35
ENSMOCG00000000312	ENSMOCT00000000407	SAMD5_HUMAN	none	Sterile_alpha_motif_domain_containing_protein_5	LG4:16644028-16692696	GO:0005737	105.7855435	-0.310884403	0.076078979	-0.923454445	0.074029499	-0.612570042	0.073645451	166.7442892	6.19E-37	3.64E-36
ENSMOCG00000000315	ENSMOCT00000000408	SIM13_HUMAN	Smim13	Small_integral_membrane_protein_13	16:45235727-45256730	GO:0016021	6859.420924	-0.163265937	0.047602421	-0.096358461	0.047176985	0.066907476	0.04792341	11.88663814	0.002623308	0.00350742
ENSMOCG00000000316	ENSMOCT00000000410	C1QT9_MOUSE	C1qtnf9	Complement_C1q_and_tumor_necrosis_factor_related_protein_9	17:4646761-4652427	GO:0005581;GO:0005615;GO:0005179;GO:0042802;GO:0097009;GO:0019395;GO:0045792;GO:1900078;GO:0071902	10.76300571	0.366720015	0.17769353	-0.94329274	0.159804939	-1.310012755	0.167037865	71.45906095	3.04E-16	8.95E-16
ENSMOCG00000000318	ENSMOCT00000000412	NA	Gpr173	NA	X:57914567-57934353	NA	712.8386123	0.385984834	0.043765139	0.604094151	0.043628111	0.218109317	0.044488547	199.7823726	4.15E-44	2.89E-43
ENSMOCG00000000320	ENSMOCT00000000414	WFDC3_MOUSE	Wfdc3	WAP_four_disulfide_core_domain_protein_3	LG8:13750637-13765650	GO:0005576;GO:0004867	370.6842514	0.115947659	0.142732261	0.260308633	0.14218764	0.144360974	0.143969346	3.375265115	0.184956881	0.206908381
ENSMOCG00000000323	ENSMOCT00000000429	DAB2P_MOUSE	Rasal3	Disabled_homolog_2_interacting_protein	LG3:28427117-28440224	GO:1990597;GO:0030424;GO:0044300;GO:0044301;GO:0005737;GO:0030425;GO:0030139;GO:0043025;GO:0032809;GO:1990032;GO:0005886;GO:0071889;GO:0005123;GO:0005096;GO:0042802;GO:0019900;GO:0031434;GO:0031435;GO:0043548;GO:0036312;GO:0032266;GO:0070273;GO:0042803;GO:0019901;GO:0047485;GO:0051721;GO:0044877;GO:0017124;GO:0035591;GO:0043184;GO:0007257;GO:0000185;GO:0001525;GO:0007049;GO:0021814;GO:0044257;GO:…	76.18803856	0.401510552	0.083910923	-0.106953397	0.08149091	-0.508463949	0.083865146	39.70029261	2.39E-09	4.89E-09
ENSMOCG00000000325	ENSMOCT00000000425	NA	Phf10	NA	LG9:3642945-3660693	NA	2878.510023	-0.168594719	0.033645903	-0.13979457	0.033365513	0.028800149	0.033831828	28.79134496	5.60E-07	9.79E-07
ENSMOCG00000000325	ENSMOCT00000000423	NA	Phf10	NA	LG9:3642945-3660693	NA	2878.510023	-0.168594719	0.033645903	-0.13979457	0.033365513	0.028800149	0.033831828	28.79134496	5.60E-07	9.79E-07
ENSMOCG00000000327	ENSMOCT00000000430	BIMB_EMENI	Espl1	Separin	15:2010945-2036337	GO:0005737;GO:0072686;GO:0044732;GO:0005634;GO:0004197;GO:0051301;GO:0051307	61.78529442	0.045757116	0.155214346	-0.014988107	0.153887556	-0.060745223	0.155903939	0.163867614	0.921332942	0.928136497
ENSMOCG00000000329	ENSMOCT00000000426	CRADD_MOUSE	Cradd	Death_domain_containing_protein_CRADD	24:27035536-27171393	GO:0005737;GO:0005634;GO:0070513;GO:0002020;GO:0030674;GO:0006919;GO:0097190;GO:0071260;GO:0006977;GO:0043065;GO:2001235	90.85911465	0.059395357	0.070888341	-0.177677811	0.06970956	-0.237073167	0.070541893	12.43793816	0.001991297	0.002692772
ENSMOCG00000000333	ENSMOCT00000000439	NA	none	NA	LG1:34502247-34516139	NA	18.07517569	-0.237259123	0.162229643	0.236988612	0.166004673	0.474247735	0.165470276	8.088510703	0.017522748	0.021842317
ENSMOCG00000000333	ENSMOCT00000000437	NA	none	NA	LG1:34502247-34516139	NA	18.07517569	-0.237259123	0.162229643	0.236988612	0.166004673	0.474247735	0.165470276	8.088510703	0.017522748	0.021842317
ENSMOCG00000000334	ENSMOCT00000000435	SPAT1_MOUSE	none	Spermatogenesis_associated_protein_1	21:39911440-39918226		200.077116	-0.424214995	0.12596417	-0.707710805	0.124622801	-0.283495811	0.125904061	32.14507258	1.05E-07	1.92E-07
ENSMOCG00000000336	ENSMOCT00000000446	NA	Hdac3	NA	18:26318692-26338660	NA	2673.794601	0.081558977	0.027175895	0.189093378	0.026992007	0.107534401	0.027410317	49.12901655	2.15E-11	4.95E-11
ENSMOCG00000000342	ENSMOCT00000000450	MSL3_DROME	Msl3	Protein_male_specific_lethal_3	X:41002746-41020806	GO:0010369;GO:0000123;GO:0072487;GO:0035267;GO:0000228;GO:0005700;GO:0000805;GO:0016456;GO:0003682;GO:0035064;GO:0003729;GO:0003723;GO:0006342;GO:0007549;GO:0009047;GO:0016573;GO:0016575;GO:0043968;GO:0043967;GO:0043984;GO:0031936;GO:0035206	1090.342358	-0.229568553	0.041490998	-0.198871039	0.041170275	0.030697515	0.041645885	35.97416749	1.54E-08	3.00E-08
ENSMOCG00000000342	ENSMOCT00000000447	MSL3_DROME	Msl3	Protein_male_specific_lethal_3	X:41002746-41020806	GO:0010369;GO:0000123;GO:0072487;GO:0035267;GO:0000228;GO:0005700;GO:0000805;GO:0016456;GO:0003682;GO:0035064;GO:0003729;GO:0003723;GO:0006342;GO:0007549;GO:0009047;GO:0016573;GO:0016575;GO:0043968;GO:0043967;GO:0043984;GO:0031936;GO:0035206	1090.342358	-0.229568553	0.041490998	-0.198871039	0.041170275	0.030697515	0.041645885	35.97416749	1.54E-08	3.00E-08
ENSMOCG00000000343	ENSMOCT00000000460	MROH5_HUMAN	Mroh4	Maestro_heat_like_repeat_family_member_5	15:29387252-29412137		8.385111221	0.757529985	0.267248872	-0.544904173	0.24916165	-1.302434158	0.26317772	23.71759386	7.08E-06	1.15E-05
ENSMOCG00000000344	ENSMOCT00000000448	F184B_HUMAN	none	Protein_FAM184B	LG9:31913465-31972836		414.462858	-0.529695435	0.055656925	0.066621912	0.055864692	0.596317346	0.056101572	140.7591939	2.72E-31	1.37E-30
ENSMOCG00000000345	ENSMOCT00000000449	SMCE1_MOUSE	none	SWI/SNF_related_matrix_associated_actin_dependent_regulator_of_chromatin_subfamily_E_member_1	19:58661380-58662936	GO:0071565;GO:0071564;GO:0005654;GO:0005634;GO:0016514;GO:0003677;GO:0008080;GO:0016922;GO:0047485;GO:0003723;GO:0043044;GO:0006338;GO:0045892;GO:0022008;GO:0006337	26.75964139	0.047163759	0.085305801	0.013290967	0.085487906	-0.033872792	0.085500425	0.325288968	0.849893285	0.861642649
ENSMOCG00000000346	ENSMOCT00000000455	PSA7_MOUSE	none	Proteasome_subunit_alpha_type_7	LG8:1811169-1817159	GO:0005737;GO:0005829;GO:0005654;GO:0005634;GO:0098794;GO:0000502;GO:0005839;GO:0019773;GO:0004175;GO:0042802;GO:0004298;GO:0010498;GO:0010499;GO:0043161	3289.553285	0.028373116	0.031181659	0.301095328	0.030981856	0.272722212	0.031459319	111.3470975	6.63E-25	2.73E-24
ENSMOCG00000000350	ENSMOCT00000000457	NA	none	NA	26:13701788-13715511	NA	2790.315721	-0.127642233	0.03260115	0.176566271	0.032405154	0.304208504	0.032864443	86.0949204	2.02E-19	6.82E-19
ENSMOCG00000000350	ENSMOCT00000000458	NA	none	NA	26:13701788-13715511	NA	2790.315721	-0.127642233	0.03260115	0.176566271	0.032405154	0.304208504	0.032864443	86.0949204	2.02E-19	6.82E-19
ENSMOCG00000000352	ENSMOCT00000000459	NA	Pla2g7	NA	LG2:6729989-6776089	NA	2758.649681	-0.363196492	0.064574614	0.027340652	0.064045219	0.390537144	0.065019102	46.22296738	9.18E-11	2.04E-10
ENSMOCG00000000354	ENSMOCT00000000462	DNS2B_HUMAN	Dnase2b	Deoxyribonuclease_2_beta	21:39990096-40004007	GO:0005576;GO:0005764;GO:0004531;GO:0006309	51.98018413	1.982221492	0.183127147	-1.270039872	0.165457379	-3.252261363	0.181299626	299.5715548	8.89E-66	9.68E-65
ENSMOCG00000000356	ENSMOCT00000000464	MRGBP_MOUSE	Mrgbp	MRG/MORF4L_binding_protein	LG8:1263375-1266904	GO:0035267;GO:0005654;GO:0016573;GO:0040008;GO:0006357	674.0793937	0.401219268	0.039013374	0.261635453	0.038605315	-0.139583815	0.039456209	111.0111241	7.84E-25	3.22E-24
ENSMOCG00000000357	ENSMOCT00000000463	CHSTD_HUMAN	Chst11	Carbohydrate_sulfotransferase_13	24:34436203-34624500	GO:0000139;GO:0016021;GO:0047756;GO:0001537;GO:0008146;GO:0016051;GO:0030206;GO:0030166	908.3974569	0.118997164	0.047330143	0.169694948	0.046975688	0.050697785	0.047715493	13.86691768	0.000974624	0.001353887
ENSMOCG00000000358	ENSMOCT00000000466	S35E1_HUMAN	none	Solute_carrier_family_35_member_E1	LG1:4684252-4697276	GO:0005794;GO:0016021;GO:0015297;GO:0022857	1276.868245	0.036255526	0.035129773	0.025595216	0.034847192	-0.010660309	0.035341936	1.134988015	0.566944418	0.593026947
ENSMOCG00000000361	ENSMOCT00000000469	NINJ1_RAT	Ninj1	Ninjurin_1	16:52694676-52703906	GO:0016021;GO:0007155;GO:1990384;GO:0001954;GO:0042246	898.2810574	0.150238066	0.044814916	0.224149369	0.044503215	0.073911303	0.045230032	26.57474381	1.70E-06	2.87E-06
ENSMOCG00000000362	ENSMOCT00000000485	RAV1_YEAST	Dmxl1	Regulator_of_V_ATPase_in_vacuolar_membrane_protein_1	18:37149637-37294735	GO:0005623;GO:0005737;GO:0005829;GO:0012505;GO:0019898;GO:0043291;GO:0045022;GO:0015031;GO:0043254;GO:0007035	5188.557148	-0.206706543	0.06420135	-0.480811483	0.063601224	-0.27410494	0.064610076	57.74119109	2.90E-13	7.35E-13
ENSMOCG00000000362	ENSMOCT00000000495	RAV1_YEAST	Dmxl1	Regulator_of_V_ATPase_in_vacuolar_membrane_protein_1	18:37149637-37294735	GO:0005623;GO:0005737;GO:0005829;GO:0012505;GO:0019898;GO:0043291;GO:0045022;GO:0015031;GO:0043254;GO:0007035	5188.557148	-0.206706543	0.06420135	-0.480811483	0.063601224	-0.27410494	0.064610076	57.74119109	2.90E-13	7.35E-13
ENSMOCG00000000363	ENSMOCT00000000471	IMPA1_BOVIN	Impa2	Inositol_monophosphatase_1	18:52514058-52545414	GO:0005737;GO:0008934;GO:0052832;GO:0052833;GO:0052834;GO:0031403;GO:0000287;GO:0030145;GO:0006021;GO:0006020;GO:0046855;GO:0046854;GO:0007165	173.5544378	0.410096364	0.073839364	0.102217248	0.07270985	-0.307879116	0.074363377	32.19718497	1.02E-07	1.88E-07
ENSMOCG00000000365	ENSMOCT00000000473	ZFP58_MOUSE	none	Zinc_finger_protein_58	19:47614389-47623855	GO:0005634;GO:0003677;GO:0046872;GO:0006355	72.89668516	-0.091736858	0.129109536	-0.375860842	0.127171024	-0.284123984	0.127949104	9.696855294	0.007840696	0.01009078
ENSMOCG00000000369	ENSMOCT00000000494	Y1411_DROME	Tecpr2	WD_repeat_containing_protein_CG11141	1:46380509-46480297		2547.694652	0.143023917	0.026612837	0.136723872	0.02639874	-0.006300045	0.02681817	37.74303851	6.37E-09	1.27E-08
ENSMOCG00000000369	ENSMOCT00000000489	Y1411_DROME	Tecpr2	WD_repeat_containing_protein_CG11141	1:46380509-46480297		2547.694652	0.143023917	0.026612837	0.136723872	0.02639874	-0.006300045	0.02681817	37.74303851	6.37E-09	1.27E-08
ENSMOCG00000000374	ENSMOCT00000000476	NA	Rxrb	NA	LG2:53543044-53549073	NA	1591.031951	0.244733336	0.057981412	0.13681442	0.057444974	-0.107918917	0.058405741	17.95907707	0.000125961	0.000187347
ENSMOCG00000000375	ENSMOCT00000000477	NA	Sv2a	NA	21:2272297-2285820	NA	17273.04084	-0.23956968	0.034726404	0.041495963	0.034422276	0.281065643	0.034967795	76.42368967	2.54E-17	7.84E-17
ENSMOCG00000000378	ENSMOCT00000000482	NA	Ccdc178	NA	18:12472583-12829208	NA	54.63038257	-0.382515018	0.07964557	-0.088414126	0.081642418	0.294100892	0.079487531	25.93979487	2.33E-06	3.90E-06
ENSMOCG00000000379	ENSMOCT00000000481	SIA4A_CHICK	St3gal1	CMP_N_acetylneuraminate_beta_galactosamide_alpha_2,3_sialyltransferase_1	15:35932330-35941759	GO:0005576;GO:0032580;GO:0016021;GO:0003836;GO:0006054;GO:0006487;GO:0006468;GO:0097503	616.3104598	0.286707566	0.047331026	0.339912681	0.047017846	0.053205115	0.047878802	61.61810942	4.17E-14	1.10E-13
ENSMOCG00000000381	ENSMOCT00000000514	ESPN_MOUSE	Sncaip	Espin	18:39649659-39720949	GO:0015629;GO:0005903;GO:0030054;GO:0005737;GO:0043197;GO:0031941;GO:0005902;GO:0032420;GO:0032421;GO:0032426;GO:0051015;GO:0017124;GO:0051017;GO:0051639;GO:0007626;GO:0051494;GO:0030046;GO:0051491;GO:0007605	592.2378707	-0.295420297	0.042906804	0.188273246	0.043035105	0.483693543	0.043349472	127.8882033	1.70E-28	7.83E-28
ENSMOCG00000000381	ENSMOCT00000000505	ESPN_MOUSE	Sncaip	Espin	18:39649659-39720949	GO:0015629;GO:0005903;GO:0030054;GO:0005737;GO:0043197;GO:0031941;GO:0005902;GO:0032420;GO:0032421;GO:0032426;GO:0051015;GO:0017124;GO:0051017;GO:0051639;GO:0007626;GO:0051494;GO:0030046;GO:0051491;GO:0007605	592.2378707	-0.295420297	0.042906804	0.188273246	0.043035105	0.483693543	0.043349472	127.8882033	1.70E-28	7.83E-28
ENSMOCG00000000381	ENSMOCT00000000503	ESPN_MOUSE	Sncaip	Espin	18:39649659-39720949	GO:0015629;GO:0005903;GO:0030054;GO:0005737;GO:0043197;GO:0031941;GO:0005902;GO:0032420;GO:0032421;GO:0032426;GO:0051015;GO:0017124;GO:0051017;GO:0051639;GO:0007626;GO:0051494;GO:0030046;GO:0051491;GO:0007605	592.2378707	-0.295420297	0.042906804	0.188273246	0.043035105	0.483693543	0.043349472	127.8882033	1.70E-28	7.83E-28
ENSMOCG00000000381	ENSMOCT00000000509	ANR42_HUMAN	Sncaip	Ankyrin_repeat_domain_containing_protein_42	18:39649659-39720949		592.2378707	-0.295420297	0.042906804	0.188273246	0.043035105	0.483693543	0.043349472	127.8882033	1.70E-28	7.83E-28
ENSMOCG00000000381	ENSMOCT00000000507	ESPN_MOUSE	Sncaip	Espin	18:39649659-39720949	GO:0015629;GO:0005903;GO:0030054;GO:0005737;GO:0043197;GO:0031941;GO:0005902;GO:0032420;GO:0032421;GO:0032426;GO:0051015;GO:0017124;GO:0051017;GO:0051639;GO:0007626;GO:0051494;GO:0030046;GO:0051491;GO:0007605	592.2378707	-0.295420297	0.042906804	0.188273246	0.043035105	0.483693543	0.043349472	127.8882033	1.70E-28	7.83E-28
ENSMOCG00000000384	ENSMOCT00000000491	MSTN1_RAT	Mustn1	Musculoskeletal_embryonic_nuclear_protein_1	6:65631585-65633837	GO:0005654;GO:0005634;GO:0002062;GO:0035988;GO:0030326;GO:0032332;GO:1902732;GO:0010628;GO:1902730;GO:0042246;GO:0042060	85.90003673	-0.011915155	0.120174208	0.283150336	0.11999296	0.295065492	0.121566041	7.433251394	0.024315879	0.029956841
ENSMOCG00000000386	ENSMOCT00000000524	IL6RB_HUMAN	Il6st	Interleukin_6_receptor_subunit_beta	19:58630980-58659764	GO:0070110;GO:0030425;GO:0009897;GO:0070062;GO:0005576;GO:0005615;GO:0005896;GO:0016020;GO:0043025;GO:0005900;GO:0005886;GO:0043235;GO:0004897;GO:0005127;GO:0019955;GO:0004896;GO:0019838;GO:0042802;GO:0019970;GO:0004921;GO:0045509;GO:0070120;GO:0019221;GO:0005977;GO:0070106;GO:0070757;GO:0070102;GO:0048861;GO:0043066;GO:0070104;GO:0038165;GO:0002675;GO:0002821;GO:0048711;GO:0010613;GO:0008284;GO:…	3997.270382	-0.258324296	0.04360883	-0.202663649	0.04322822	0.055660647	0.043876849	38.68887383	3.97E-09	8.03E-09
ENSMOCG00000000386	ENSMOCT00000000508	CSF3R_HUMAN	Il6st	Granulocyte_colony_stimulating_factor_receptor	19:58630980-58659764	GO:0009897;GO:0005576;GO:0005887;GO:0005886;GO:0043235;GO:0019955;GO:0004896;GO:0051916;GO:0038023;GO:0097186;GO:0007155;GO:0019221;GO:0006952;GO:0030593;GO:0045637;GO:0007165	3997.270382	-0.258324296	0.04360883	-0.202663649	0.04322822	0.055660647	0.043876849	38.68887383	3.97E-09	8.03E-09
ENSMOCG00000000386	ENSMOCT00000000515	IL31R_HUMAN	Il6st	Interleukin_31_receptor_subunit_alpha	19:58630980-58659764	GO:0030424;GO:0030054;GO:0009897;GO:0016021;GO:0005886;GO:0042734;GO:0043235;GO:0019955;GO:0004896;GO:0019901;GO:0003713;GO:0002438;GO:0019221;GO:0006952;GO:0098542;GO:0002067;GO:0042592;GO:0030225;GO:0000165;GO:0030224;GO:0043066;GO:0043031;GO:0008284;GO:0045893;GO:0042531;GO:0007259;GO:0035745;GO:0007169	3997.270382	-0.258324296	0.04360883	-0.202663649	0.04322822	0.055660647	0.043876849	38.68887383	3.97E-09	8.03E-09
ENSMOCG00000000386	ENSMOCT00000000521	IL6RB_RAT	Il6st	Interleukin_6_receptor_subunit_beta	19:58630980-58659764	GO:0005623;GO:0044297;GO:0070110;GO:0030425;GO:0009897;GO:0005615;GO:0005896;GO:0043025;GO:0032809;GO:0005900;GO:0043235;GO:0004897;GO:0005127;GO:0019955;GO:0004896;GO:0019838;GO:0042802;GO:0070120;GO:0019221;GO:0005977;GO:0038154;GO:0070106;GO:0070102;GO:0048861;GO:0051481;GO:0070104;GO:0038165;GO:0048711;GO:0008284;GO:0045669;GO:0014911;GO:0042102;GO:0042531;GO:0046883;GO:0008593;GO:0034097;GO:…	3997.270382	-0.258324296	0.04360883	-0.202663649	0.04322822	0.055660647	0.043876849	38.68887383	3.97E-09	8.03E-09
ENSMOCG00000000388	ENSMOCT00000000502	TIM8A_BOVIN	Timm8a1	Mitochondrial_import_inner_membrane_translocase_subunit_Tim8_A	X:38396271-38400107	GO:0005743;GO:0005758;GO:0046872;GO:0072321	521.176574	0.224890346	0.046747894	-0.375406109	0.045813427	-0.600296455	0.04668738	171.7053023	5.18E-38	3.12E-37
ENSMOCG00000000389	ENSMOCT00000000504	RAB3I_HUMAN	none	Rab_3A_interacting_protein	24:9936640-9969015	GO:0005813;GO:0036064;GO:0005856;GO:0005829;GO:0030027;GO:0005634;GO:0042802;GO:0017112;GO:0097711;GO:0060271;GO:0006893;GO:0033365;GO:0006612	907.6307099	0.136972241	0.046641818	0.179381428	0.046287584	0.042409187	0.047036091	16.55995695	0.000253543	0.000368085
ENSMOCG00000000393	ENSMOCT00000000512	DHHA_XENLA	Dhh	Desert_hedgehog_protein_A	15:5849698-5854995	GO:0005615;GO:0005886;GO:0046872;GO:0008233;GO:0007267;GO:0016539;GO:0007275	9.446381307	-0.567330526	0.148981785	0.285729125	0.162463542	0.853059652	0.154676053	33.15980301	6.30E-08	1.18E-07
ENSMOCG00000000395	ENSMOCT00000000526	MCL1_RAT	Mcl1	Induced_myeloid_leukemia_cell_differentiation_protein_Mcl_1_homolog	21:2840152-2842086	GO:0097136;GO:0005737;GO:0005829;GO:0016021;GO:0016020;GO:0005759;GO:0005741;GO:0005739;GO:0005654;GO:0005634;GO:0051400;GO:0051434;GO:0046983;GO:0046982;GO:0042803;GO:0044877;GO:0008637;GO:0030154;GO:0097192;GO:0008630;GO:0007275;GO:2000811;GO:0043066;GO:0010507;GO:2001240;GO:2001243;GO:1903378;GO:2001020;GO:0034097	305.1224579	0.0109271	0.056583561	0.277217424	0.05654551	0.266290324	0.057291413	29.87556276	3.26E-07	5.79E-07
ENSMOCG00000000396	ENSMOCT00000000540	NA	Anpep	NA	22:14867163-14885815	NA	63.44555674	0.037883996	0.160489607	0.204620297	0.15967849	0.166736301	0.161953158	1.820570448	0.402409431	0.429636325
ENSMOCG00000000398	ENSMOCT00000000528	DUS7_RAT	Dusp10	Dual_specificity_protein_phosphatase_7	6:70205567-70245497	GO:0005737;GO:0005829;GO:0017017;GO:0004725;GO:0008138;GO:0043407;GO:0035335;GO:0006470	215.6176797	-0.143938843	0.050522276	0.01810689	0.050581588	0.162045734	0.050796048	12.31952185	0.002112758	0.002849125
ENSMOCG00000000400	ENSMOCT00000000531	BRD8_HUMAN	Brd8dc	Bromodomain_containing_protein_8	18:23082008-23102790	GO:0005739;GO:0035267;GO:0005654;GO:0005634;GO:0000812;GO:0003700;GO:0004879;GO:0007166;GO:0043968;GO:0043967;GO:0045944;GO:0040008;GO:0006357;GO:0006355;GO:0007165	388.9053015	0.354548005	0.116970859	-0.326974074	0.115537579	-0.681522079	0.117604902	33.32859497	5.79E-08	1.08E-07
ENSMOCG00000000402	ENSMOCT00000000533	VIP_RAT	Vip	VIP_peptides	LG9:15731911-15739789	GO:0005576;GO:0043005;GO:0043025;GO:0043204;GO:0005179;GO:0005184;GO:0051428;GO:0005102;GO:0007189;GO:0019731;GO:0019732;GO:0061844;GO:0050829;GO:0050830;GO:0048242;GO:0045087;GO:0007611;GO:0048255;GO:0043066;GO:0043267;GO:0048662;GO:0007200;GO:0097755;GO:0001938;GO:0032812;GO:0060406;GO:0045732;GO:0070459;GO:0032880;GO:0051930;GO:0009966;GO:0001878	366.3368618	0.067112253	0.130108939	3.917530118	0.135712583	3.850417864	0.13769168	738.6250912	4.07E-161	1.49E-159
ENSMOCG00000000405	ENSMOCT00000000534	RBM42_RAT	Rbm42	RNA_binding_protein_42	LG4:21926109-21936316	GO:0005737;GO:0005634;GO:1990904;GO:0003723;GO:0048025;GO:0048024	1472.790339	0.127203256	0.059501904	0.321911059	0.059036173	0.194707803	0.059990002	29.84024224	3.31E-07	5.89E-07
ENSMOCG00000000405	ENSMOCT00000000537	RBM42_BOVIN	Rbm42	RNA_binding_protein_42	LG4:21926109-21936316	GO:0005737;GO:0005634;GO:1990904;GO:0003723;GO:0048024	1472.790339	0.127203256	0.059501904	0.321911059	0.059036173	0.194707803	0.059990002	29.84024224	3.31E-07	5.89E-07
ENSMOCG00000000407	ENSMOCT00000000541	TPPC2_MOUSE	Trappc2	Trafficking_protein_particle_complex_subunit_2	X:43178013-43183489	GO:0005783;GO:0005793;GO:0043231;GO:0005654;GO:0005634;GO:0048471;GO:0030008;GO:0044325;GO:0008134;GO:0006888;GO:0006355;GO:0001501	752.5845328	-0.226907628	0.059026517	-0.1202056	0.058588101	0.106702027	0.05934795	14.78623953	0.000615473	0.000867515
ENSMOCG00000000407	ENSMOCT00000000542	TPPC2_CHICK	Trappc2	Trafficking_protein_particle_complex_subunit_2	X:43178013-43183489	GO:0005793;GO:0005634;GO:0048471;GO:0006888	752.5845328	-0.226907628	0.059026517	-0.1202056	0.058588101	0.106702027	0.05934795	14.78623953	0.000615473	0.000867515
ENSMOCG00000000408	ENSMOCT00000000545	NA	Atad2b	NA	LG3:13821058-13952326	NA	597.7866749	-0.289136692	0.050129169	-0.326093592	0.049712335	-0.036956901	0.05016804	50.45873451	1.10E-11	2.59E-11
ENSMOCG00000000410	ENSMOCT00000000544	MARH4_DANRE	Marchf4	E3_ubiquitin_protein_ligase_MARCHF4	LG4:58465342-58595033	GO:0000139;GO:0005795;GO:0016021;GO:0005802;GO:0004842;GO:0008270	481.266587	0.326738068	0.044456768	-0.160816294	0.043593157	-0.487554362	0.044550195	121.6980302	3.75E-27	1.65E-26
ENSMOCG00000000411	ENSMOCT00000000564	UPL7_ARATH	Ube3b	E3_ubiquitin_protein_ligase_UPL7	2:4164624-4211456	GO:0061631;GO:0000209;GO:0006511	2423.938521	0.45243863	0.030760475	0.006737701	0.030357736	-0.445700928	0.03095746	270.1018659	2.23E-59	2.19E-58
ENSMOCG00000000411	ENSMOCT00000000562	UPL7_ARATH	Ube3b	E3_ubiquitin_protein_ligase_UPL7	2:4164624-4211456	GO:0061631;GO:0000209;GO:0006511	2423.938521	0.45243863	0.030760475	0.006737701	0.030357736	-0.445700928	0.03095746	270.1018659	2.23E-59	2.19E-58
ENSMOCG00000000414	ENSMOCT00000000547	HCD2_MOUSE	Hsd17b10	3_hydroxyacyl_CoA_dehydrogenase_type_2	X:57574379-57576850	GO:0005783;GO:0005743;GO:0042645;GO:0030678;GO:0005739;GO:0047015;GO:0003857;GO:0018454;GO:0001540;GO:0035410;GO:0004303;GO:0030331;GO:0042802;GO:0051287;GO:0005496;GO:0030283;GO:0000049;GO:1990180;GO:0097745;GO:0070901;GO:0007005;GO:0051289	764.0405067	0.144797267	0.045063717	0.206384082	0.044757153	0.061586815	0.04547348	22.61945127	1.23E-05	1.96E-05
ENSMOCG00000000416	ENSMOCT00000000551	H33_XENTR	none	Histone_H3.3	LG4:23730128-23730539	GO:0000786;GO:0005634;GO:0003677;GO:0046982	2.800939773	-0.070078029	0.373481446	-0.580688349	0.35897087	-0.51061032	0.359619355	3.110917267	0.211092546	0.234430246
ENSMOCG00000000417	ENSMOCT00000000557	NA	Enam	NA	LG1:41798155-41816262	NA	7.062781914	0.05975586	0.208797585	-0.07925543	0.205867635	-0.13901129	0.207923533	0.451307677	0.797994289	0.812858574
ENSMOCG00000000418	ENSMOCT00000000554	CP100_MOUSE	Ccdc38	Cilia__and_flagella_associated_protein_100	24:28663632-28702725	GO:0097545;GO:0031514;GO:0070840;GO:0003341;GO:0036159;GO:2000574	36.83949608	0.077934337	0.105548295	0.024375681	0.104754013	-0.053558656	0.105944209	0.567648652	0.752898898	0.771008824
ENSMOCG00000000422	ENSMOCT00000000556	LIN41_DANRE	Trim45	E3_ubiquitin_protein_ligase_TRIM71	21:8653964-8663514	GO:0000932;GO:0035198;GO:0030371;GO:0061630;GO:0004842;GO:0008270;GO:0010172;GO:0008543;GO:0000082;GO:0035278;GO:0010586;GO:0017148;GO:0021915;GO:0043161;GO:0051865;GO:0000209;GO:0060964;GO:2000177;GO:0072089	484.454706	-0.176746371	0.048697835	0.427558162	0.048967767	0.604304533	0.049466013	154.1160395	3.42E-34	1.86E-33
ENSMOCG00000000427	ENSMOCT00000000566	COMD5_RAT	Commd5	COMM_domain_containing_protein_5	15:11556458-11557951	GO:0005634;GO:0007050;GO:0030307;GO:0030858;GO:0072158	429.1108862	0.026368435	0.041241576	0.051670641	0.041020127	0.025302206	0.041541076	1.587554906	0.452133652	0.479938056
ENSMOCG00000000429	ENSMOCT00000000568	H2B1N_HUMAN	none	Histone_H2B_type_1_N	16:30381593-30389217	GO:0005829;GO:0070062;GO:0005654;GO:0000786;GO:0005634;GO:0003677;GO:0046982;GO:0006334;GO:0016567	338.2505615	-0.111281976	0.067898935	-0.279442189	0.067189974	-0.168160213	0.067976861	17.55372254	0.000154262	0.000228049
ENSMOCG00000000430	ENSMOCT00000000569	NA	Sgcb	NA	LG1:29440111-29452014	NA	3872.778618	-0.142537358	0.035709814	0.068122081	0.035433878	0.210659439	0.035962344	35.91573511	1.59E-08	3.09E-08
ENSMOCG00000000431	ENSMOCT00000000570	UNG_MOUSE	Ung	Uracil_DNA_glycosylase	2:3894793-3903321	GO:0005739;GO:0005654;GO:0005634;GO:0003684;GO:0043024;GO:0004844;GO:0006284;GO:0097510;GO:0006281;GO:0045190;GO:0043066;GO:0016446;GO:0016447	450.4636566	-0.445868829	0.048178921	0.312649	0.048685446	0.758517829	0.048879562	246.5264577	2.93E-54	2.59E-53
ENSMOCG00000000435	ENSMOCT00000000586	NA	Adgrb2	NA	10:54610974-54648153	NA	14564.54235	1.093685845	0.0622072	0.547684962	0.061621498	-0.546000884	0.062651438	304.1752133	8.90E-67	9.89E-66
ENSMOCG00000000435	ENSMOCT00000000582	NA	Adgrb2	NA	10:54610974-54648153	NA	14564.54235	1.093685845	0.0622072	0.547684962	0.061621498	-0.546000884	0.062651438	304.1752133	8.90E-67	9.89E-66
ENSMOCG00000000435	ENSMOCT00000000589	NA	Adgrb2	NA	10:54610974-54648153	NA	14564.54235	1.093685845	0.0622072	0.547684962	0.061621498	-0.546000884	0.062651438	304.1752133	8.90E-67	9.89E-66
ENSMOCG00000000435	ENSMOCT00000000597	NA	Adgrb2	NA	10:54610974-54648153	NA	14564.54235	1.093685845	0.0622072	0.547684962	0.061621498	-0.546000884	0.062651438	304.1752133	8.90E-67	9.89E-66
ENSMOCG00000000436	ENSMOCT00000000575	COX8B_MOUSE	Cox8b	Cytochrome_c_oxidase_subunit_8B,_mitochondrial	8:33566268-33567678	GO:0016021;GO:0005743;GO:0005739;GO:0045277;GO:0004129;GO:0006119	4.343930227	2.804768005	0.341445888	0.065088302	0.229941179	-2.739679704	0.342758706	94.03074545	3.81E-21	1.38E-20
ENSMOCG00000000440	ENSMOCT00000000579	AMPN_CHICK	Trhde	Aminopeptidase_Ey	24:12015516-12391654	GO:0005737;GO:0005793;GO:0009897;GO:0070062;GO:0016021;GO:0005886;GO:0070006;GO:0042277;GO:0008270;GO:0043171;GO:0006508	704.4393894	-0.188863185	0.057795905	0.211037737	0.057551954	0.399900922	0.058301209	46.85410887	6.70E-11	1.49E-10
ENSMOCG00000000441	ENSMOCT00000000580	BSDC1_CHICK	Bsdc1	BSD_domain_containing_protein_1	10:55158288-55185219		3386.908821	-0.026387779	0.02071886	0.025919841	0.020576797	0.05230762	0.020856133	6.289382048	0.043080233	0.051895073
ENSMOCG00000000443	ENSMOCT00000000613	EPC1_HUMAN	Epc1	Enhancer_of_polycomb_homolog_1	16:19349630-19422349	GO:0035267;GO:0016604;GO:0031965;GO:0005654;GO:0005634;GO:0032777;GO:0043968;GO:0043967;GO:0070317;GO:0045814;GO:0000122;GO:0045892;GO:0045944;GO:0045893;GO:0040008;GO:0006357;GO:0006351;GO:0035886	1806.700083	0.12428718	0.034017634	-0.204446487	0.033614452	-0.328733668	0.034158091	95.52782522	1.80E-21	6.61E-21
ENSMOCG00000000443	ENSMOCT00000000609	EPC2_HUMAN	Epc1	Enhancer_of_polycomb_homolog_2	16:19349630-19422349	GO:0032777;GO:0006281;GO:0016573;GO:0006357	1806.700083	0.12428718	0.034017634	-0.204446487	0.033614452	-0.328733668	0.034158091	95.52782522	1.80E-21	6.61E-21
ENSMOCG00000000444	ENSMOCT00000000581	RAB23_MOUSE	Rab23	Ras_related_protein_Rab_23	LG2:19187518-19214581	GO:0005776;GO:0030054;GO:0005813;GO:0005737;GO:0005829;GO:0012505;GO:0010008;GO:0045335;GO:0030670;GO:0005886;GO:0005525;GO:0003924;GO:0000045;GO:0006968;GO:0060271;GO:0097094;GO:0021904;GO:0042733;GO:0046039;GO:0006886;GO:0042308;GO:0045861;GO:0007399;GO:0001843;GO:0032482;GO:0008589;GO:0007165;GO:0021513	2054.720623	-0.060373825	0.032380359	0.10560435	0.032172519	0.165978174	0.032622492	26.46876506	1.79E-06	3.03E-06
ENSMOCG00000000446	ENSMOCT00000000583	PIRL_SOLLC	Pir	Pirin_like_protein	X:45168269-45266176	GO:0005634	284.6086652	-0.268224109	0.061313784	0.189627315	0.061484255	0.457851425	0.061940737	55.54857892	8.67E-13	2.15E-12
ENSMOCG00000000447	ENSMOCT00000000584	NA	Eed	NA	22:6254507-6276682	NA	541.3949492	0.062488145	0.03001206	-0.159207548	0.029549859	-0.221695693	0.029920844	59.15133173	1.43E-13	3.69E-13
ENSMOCG00000000448	ENSMOCT00000000585	MSRE_RABIT	Msr1	Macrophage_scavenger_receptor_types_I_and_II	LG7_11:14353713-14410357	GO:0005581;GO:0016021;GO:0034362;GO:0005044;GO:0006898	44.07908195	-0.164841352	0.156788145	0.050784436	0.156471076	0.215625788	0.157898024	2.053514465	0.35816653	0.385776277
ENSMOCG00000000450	ENSMOCT00000000595	KCNE4_MOUSE	Kcne4	Potassium_voltage_gated_channel_subfamily_E_member_4	LG4:52195296-52197194	GO:0016324;GO:0008076;GO:0044325;GO:0005267;GO:0015459;GO:0005249;GO:0086011;GO:0098915;GO:1902260;GO:0097623;GO:0086091;GO:0060307;GO:0086005	11.83531024	-0.3521257	0.173442424	-0.062512588	0.175732075	0.289613112	0.172998675	4.730432048	0.093929007	0.108998199
ENSMOCG00000000450	ENSMOCT00000000598	KCNE4_MOUSE	Kcne4	Potassium_voltage_gated_channel_subfamily_E_member_4	LG4:52195296-52197194	GO:0016324;GO:0008076;GO:0044325;GO:0005267;GO:0015459;GO:0005249;GO:0086011;GO:0098915;GO:1902260;GO:0097623;GO:0086091;GO:0060307;GO:0086005	11.83531024	-0.3521257	0.173442424	-0.062512588	0.175732075	0.289613112	0.172998675	4.730432048	0.093929007	0.108998199
ENSMOCG00000000451	ENSMOCT00000000603	NA	Sass6	NA	21:13945166-13979048	NA	177.4984876	-0.693720146	0.066429577	-0.759129075	0.065897497	-0.065408929	0.065080211	154.904585	2.31E-34	1.26E-33
ENSMOCG00000000453	ENSMOCT00000000596	LHPL5_RAT	Lhfpl5	LHFPL_tetraspan_subfamily_member_5_protein	LG2:51761001-51771520	GO:0016324;GO:0016021;GO:0005886;GO:0032421;GO:0032426;GO:0060088;GO:0050910;GO:0006811;GO:0007605	252.6771188	-1.139812397	0.059812777	-0.389656849	0.060457776	0.750155548	0.059272744	388.1542568	5.17E-85	7.80E-84
ENSMOCG00000000453	ENSMOCT00000000590	LHPL5_RAT	Lhfpl5	LHFPL_tetraspan_subfamily_member_5_protein	LG2:51761001-51771520	GO:0016324;GO:0016021;GO:0005886;GO:0032421;GO:0032426;GO:0060088;GO:0050910;GO:0006811;GO:0007605	252.6771188	-1.139812397	0.059812777	-0.389656849	0.060457776	0.750155548	0.059272744	388.1542568	5.17E-85	7.80E-84
ENSMOCG00000000456	ENSMOCT00000000637	NA	Nipbl	NA	19:28777751-28876252	NA	3582.593479	-0.119467094	0.042731505	-0.315788994	0.042324773	-0.1963219	0.042972477	57.06494412	4.06E-13	1.02E-12
ENSMOCG00000000457	ENSMOCT00000000602	TSPO_MOUSE	Tspo	Translocator_protein	15:27506949-27515143	GO:0005783;GO:0016021;GO:0005741;GO:0005739;GO:0005497;GO:0008503;GO:0015485;GO:0044325;GO:0030325;GO:0007568;GO:0048266;GO:0071476;GO:0071222;GO:0071294;GO:0006821;GO:0060242;GO:0072655;GO:0008347;GO:0006811;GO:0006869;GO:0072656;GO:1903579;GO:1903147;GO:0060253;GO:0010823;GO:0045019;GO:0031397;GO:0032720;GO:0014012;GO:0043065;GO:0051928;GO:0060252;GO:0051901;GO:0010940;GO:2000379;GO:0050810;GO:…	225.3841919	-0.480005137	0.088932253	0.18532548	0.089070408	0.665330618	0.089704364	60.03279959	9.21E-14	2.40E-13
ENSMOCG00000000458	ENSMOCT00000000604	HPCA_RAT	Hpca	Neuron_specific_calcium_binding_protein_hippocalcin	10:55504382-55513559	GO:0030424;GO:0005737;GO:0005829;GO:0032839;GO:0032590;GO:0044327;GO:0019898;GO:0098978;GO:0032809;GO:0043204;GO:0098794;GO:0003779;GO:0005509;GO:0042802;GO:0019900;GO:0031584;GO:0007420;GO:0019722;GO:0071277;GO:0071257;GO:1904009;GO:0048839;GO:0031283;GO:0045762;GO:0010518;GO:0090314;GO:0099149;GO:1901385;GO:1904010;GO:1901986;GO:1902065;GO:0014070;GO:0060041	14327.59855	0.851355243	0.059638324	-1.088241139	0.05902952	-1.939596382	0.060025607	1037.249903	5.81E-226	3.67E-224
ENSMOCG00000000462	ENSMOCT00000000631	NA	none	NA	LG1:54821244-54834906	NA	62.29827106	-0.162341437	0.204656194	-0.050243357	0.203447958	0.112098079	0.206012656	0.656986706	0.720007714	0.73989453
ENSMOCG00000000462	ENSMOCT00000000624	NA	none	NA	LG1:54821244-54834906	NA	62.29827106	-0.162341437	0.204656194	-0.050243357	0.203447958	0.112098079	0.206012656	0.656986706	0.720007714	0.73989453
ENSMOCG00000000462	ENSMOCT00000000636	GBP6_PONAB	none	Guanylate_binding_protein_6	LG1:54821244-54834906	GO:0005525;GO:0003924;GO:0071346;GO:0042742;GO:0006955	62.29827106	-0.162341437	0.204656194	-0.050243357	0.203447958	0.112098079	0.206012656	0.656986706	0.720007714	0.73989453
ENSMOCG00000000463	ENSMOCT00000000612	TWSG1_MOUSE	Twsg1	Twisted_gastrulation_protein_homolog_1	LG4:23614868-23644563	GO:0005615;GO:0050431;GO:0030509;GO:0043010;GO:0030154;GO:0030900;GO:0030097;GO:0001707;GO:0030514;GO:2000515;GO:2000562;GO:0001818;GO:0045668;GO:0001503;GO:0030513;GO:0010862;GO:0030510;GO:0007435;GO:0009888;GO:0007179	1739.39141	-0.339683934	0.053034301	0.125304716	0.052713498	0.46498865	0.05341176	82.30636808	1.34E-18	4.37E-18
ENSMOCG00000000465	ENSMOCT00000000617	NA	Gfm1	NA	1:113244093-113289499	NA	1658.646068	-0.065813892	0.038036899	-0.154873453	0.03768743	-0.089059561	0.038217198	17.02784039	0.000200656	0.000293488
ENSMOCG00000000468	ENSMOCT00000000623	CENPC_SHEEP	Cenpc1	Centromere_protein_C_(Fragment)	LG1:35186950-35227281	GO:0000777;GO:0000776;GO:0005634;GO:0005721;GO:0019237;GO:0051301;GO:0007059;GO:0051382;GO:0000278	425.7794012	-0.436623146	0.079237046	-0.414556005	0.078642678	0.022067141	0.078889573	37.8940505	5.91E-09	1.18E-08
ENSMOCG00000000469	ENSMOCT00000000619	ASC_BOVIN	Pycard	Apoptosis_associated_speck_like_protein_containing_a_CARD	8:20780517-20781632	GO:0097169;GO:0005737;GO:0005783;GO:0005739;GO:0072559;GO:0005634;GO:0097153;GO:0046983;GO:0042803;GO:0032090;GO:0006915;GO:0097192;GO:0006954;GO:0045087;GO:0008630;GO:0044351;GO:0002277;GO:1900016;GO:0030838;GO:0042104;GO:0002588;GO:0043280;GO:0032729;GO:0050718;GO:0032755;GO:0050766;GO:2000406;GO:0051260;GO:0031647	25.07388755	-0.21280868	0.107799948	0.088247459	0.11014642	0.301056139	0.108898271	8.172023865	0.016806124	0.02100062
ENSMOCG00000000470	ENSMOCT00000000645	NA	Cadps	NA	6:44679801-45123766	NA	9453.781349	-0.312924295	0.02975749	0.072462812	0.029523719	0.385387107	0.029966181	190.4870374	4.33E-42	2.85E-41
ENSMOCG00000000470	ENSMOCT00000000650	NA	Cadps	NA	6:44679801-45123766	NA	9453.781349	-0.312924295	0.02975749	0.072462812	0.029523719	0.385387107	0.029966181	190.4870374	4.33E-42	2.85E-41
ENSMOCG00000000475	ENSMOCT00000000622	BTBD6_HUMAN	Btbd2	BTB/POZ_domain_containing_protein_6	LG1:3152161-3165209	GO:0005829;GO:0022008;GO:0043687	5595.172418	0.129090318	0.048254259	0.094108257	0.047816531	-0.03498206	0.048594256	7.761428906	0.020636076	0.025577364
ENSMOCG00000000476	ENSMOCT00000000638	NA	Galnt18	NA	8:3024551-3334067	NA	1242.068874	1.026057927	0.051956232	-0.29745289	0.050922752	-1.323510817	0.052193778	644.0901601	1.37E-140	4.07E-139
ENSMOCG00000000478	ENSMOCT00000000634	NA	Gcnt3	NA	5:69446307-69449393	NA	19.67837049	0.781558138	0.15399499	-0.039068386	0.145946736	-0.820626525	0.154398409	33.95898641	4.23E-08	7.98E-08
ENSMOCG00000000483	ENSMOCT00000000632	NUPR2_MOUSE	Nupr1l	Nuclear_protein_2	2:19979010-19982835	GO:0005634;GO:0007050;GO:0006974;GO:0009267;GO:0045786;GO:0071157;GO:0008285;GO:0000122;GO:0006357	25.91318816	0.087961833	0.129237058	0.017499591	0.127904847	-0.070462242	0.129396824	0.518377364	0.771677407	0.78852056
ENSMOCG00000000484	ENSMOCT00000000639	SPB6_MOUSE	none	Serpin_B6	16:38576864-38606613	GO:0062023;GO:0005737;GO:0005615;GO:0097180;GO:0002020;GO:0004867;GO:0071470;GO:0008406;GO:0010951;GO:0007605	10.19700283	-0.643566861	0.205176991	-0.166123482	0.209153447	0.47744338	0.203686711	10.93482381	0.004222145	0.005548618
ENSMOCG00000000486	ENSMOCT00000000642	NKX12_MOUSE	Nkx1-2	NK1_transcription_factor_related_protein_2	8:25425328-25427721	GO:0005634;GO:0003700;GO:0000978;GO:0043565;GO:0030154;GO:0007275;GO:0045944	8.024834767	1.145143387	0.192108058	0.450674277	0.178230993	-0.69446911	0.19857657	35.95339234	1.56E-08	3.03E-08
ENSMOCG00000000488	ENSMOCT00000000647	BMP3_XENLA	Bmp3	Bone_morphogenetic_protein_3	LG1:49173134-49196633	GO:0005615;GO:0005125;GO:0008083;GO:0016015;GO:0009653;GO:0007275;GO:0001649	30.94058216	0.981017822	0.115853265	1.20329537	0.117431449	0.222277548	0.124010116	127.1446375	2.46E-28	1.13E-27
ENSMOCG00000000492	ENSMOCT00000000661	POTEA_HUMAN	none	POTE_ankyrin_domain_family_member_A	LG7_11:4832621-4932700		4.47297273	0.393592778	0.294805869	0.361264069	0.292804048	-0.032328709	0.302155624	2.280596771	0.319723607	0.347348296
ENSMOCG00000000492	ENSMOCT00000000686	POTEA_HUMAN	none	POTE_ankyrin_domain_family_member_A	LG7_11:4832621-4932700		4.47297273	0.393592778	0.294805869	0.361264069	0.292804048	-0.032328709	0.302155624	2.280596771	0.319723607	0.347348296
ENSMOCG00000000493	ENSMOCT00000000643	NA	Utp15	NA	19:2115454-2136752	NA	1378.376293	-0.046589263	0.041882149	-0.032306039	0.041540716	0.014283224	0.042139394	1.307401011	0.520117513	0.547022374
ENSMOCG00000000497	ENSMOCT00000000655	NECA3_HUMAN	Necab3	N_terminal_EF_hand_calcium_binding_protein_3	LG8:23685353-23699953	GO:0005737;GO:0005783;GO:0005789;GO:0005794;GO:0000137;GO:0005634;GO:0005509;GO:0019538;GO:0009306;GO:0042984	1422.224218	0.38081214	0.055592951	1.182359506	0.055427184	0.801547366	0.056367799	444.7989349	2.59E-97	4.56E-96
ENSMOCG00000000497	ENSMOCT00000000653	NECA1_MOUSE	Necab3	N_terminal_EF_hand_calcium_binding_protein_1	LG8:23685353-23699953	GO:0005737;GO:0005829;GO:0005654;GO:0005509;GO:0001835;GO:0042984	1422.224218	0.38081214	0.055592951	1.182359506	0.055427184	0.801547366	0.056367799	444.7989349	2.59E-97	4.56E-96
ENSMOCG00000000498	ENSMOCT00000000651	HEYL_MOUSE	Heyl	Hairy/enhancer_of_split_related_with_YRPW_motif_like_protein	10:61322299-61335812	GO:0005737;GO:0005654;GO:0005634;GO:0005667;GO:0050683;GO:0001228;GO:0003700;GO:0000981;GO:0001227;GO:0042803;GO:0000978;GO:0000977;GO:0043565;GO:0003714;GO:0009952;GO:0003181;GO:0060317;GO:0003208;GO:0030154;GO:0071773;GO:0072359;GO:0003203;GO:0003198;GO:0032835;GO:0014031;GO:0060766;GO:0043433;GO:0010629;GO:0000122;GO:0045892;GO:0007219;GO:0003151;GO:0007422;GO:0045666;GO:0045944;GO:0072014;GO:…	41.99364752	-1.246354517	0.102443355	0.506366815	0.112115263	1.752721332	0.107216153	313.7920019	7.26E-69	8.50E-68
ENSMOCG00000000499	ENSMOCT00000000654	NA	Kif3c	NA	LG3:46070548-46108949	NA	4280.131403	0.079592904	0.036028648	0.340992747	0.035754356	0.261399844	0.036325506	96.90341331	9.07E-22	3.36E-21
ENSMOCG00000000503	ENSMOCT00000000674	SRPX2_RAT	Srpx	Sushi_repeat_containing_protein_SRPX2	10:36486712-36564613	GO:0030054;GO:0009986;GO:0005737;GO:0060076;GO:0005615;GO:0097060;GO:0036458;GO:0042802;GO:0005102;GO:0001525;GO:0048870;GO:0098609;GO:0090050;GO:0051965;GO:0042325;GO:0071625	89.32892318	-0.227041663	0.136974714	0.082030861	0.13656081	0.309072524	0.138062399	5.353328461	0.068792247	0.081104659
ENSMOCG00000000503	ENSMOCT00000000677	SRPX2_RAT	Srpx	Sushi_repeat_containing_protein_SRPX2	10:36486712-36564613	GO:0030054;GO:0009986;GO:0005737;GO:0060076;GO:0005615;GO:0097060;GO:0036458;GO:0042802;GO:0005102;GO:0001525;GO:0048870;GO:0098609;GO:0090050;GO:0051965;GO:0042325;GO:0071625	89.32892318	-0.227041663	0.136974714	0.082030861	0.13656081	0.309072524	0.138062399	5.353328461	0.068792247	0.081104659
ENSMOCG00000000503	ENSMOCT00000000675	SRPX2_RAT	Srpx	Sushi_repeat_containing_protein_SRPX2	10:36486712-36564613	GO:0030054;GO:0009986;GO:0005737;GO:0060076;GO:0005615;GO:0097060;GO:0036458;GO:0042802;GO:0005102;GO:0001525;GO:0048870;GO:0098609;GO:0090050;GO:0051965;GO:0042325;GO:0071625	89.32892318	-0.227041663	0.136974714	0.082030861	0.13656081	0.309072524	0.138062399	5.353328461	0.068792247	0.081104659
ENSMOCG00000000504	ENSMOCT00000000657	XKR9_PANTR	Xkr9	XK_related_protein_9	LG5:13952991-13978757	GO:0016021;GO:0016020;GO:0005886;GO:1902742;GO:0043652;GO:0070782	13.04948659	-0.190200166	0.157732731	0.412295261	0.164429751	0.602495427	0.163280718	13.90735771	0.000955115	0.001327368
ENSMOCG00000000505	ENSMOCT00000000659	CDPF1_MOUSE	Cdpf1	Cysteine_rich_DPF_motif_domain_containing_protein_1	15:25376183-25381088		209.7399302	0.276966823	0.082399835	0.112271682	0.081522939	-0.164695141	0.082989553	11.33477391	0.003456886	0.004574209
ENSMOCG00000000506	ENSMOCT00000000665	MOC2A_HUMAN	Mocs2	Molybdopterin_synthase_sulfur_carrier_subunit	19:60773900-60785031	GO:0005829;GO:0019008;GO:0030366;GO:0000166;GO:0006777;GO:0032324	1873.871101	-0.141467882	0.041768881	-0.054385669	0.041438611	0.087082213	0.042027184	11.66463221	0.00293128	0.003903553
ENSMOCG00000000506	ENSMOCT00000000662	MOC2B_MOUSE	Mocs2	Molybdopterin_synthase_catalytic_subunit	19:60773900-60785031	GO:0005829;GO:0019008;GO:0016607;GO:0005654;GO:0042802;GO:0030366;GO:0006777	1873.871101	-0.141467882	0.041768881	-0.054385669	0.041438611	0.087082213	0.042027184	11.66463221	0.00293128	0.003903553
ENSMOCG00000000507	ENSMOCT00000000664	TRM7_HUMAN	none	Putative_tRNA_(cytidine(32)/guanosine(34)_2'_O)_methyltransferase	10:35379944-35387285	GO:0005737;GO:0005829;GO:0008173;GO:0052666;GO:0009020;GO:0008175;GO:0002181;GO:0001510;GO:0030488;GO:0006400;GO:0002128	47.54915538	0.469545488	0.06894036	0.099630718	0.06600324	-0.36991477	0.069691705	50.51011579	1.08E-11	2.52E-11
ENSMOCG00000000508	ENSMOCT00000000667	MARE1_RAT	Mapre1	Microtubule_associated_protein_RP/EB_family_member_1	LG8:26388279-26415102	GO:0042995;GO:0031253;GO:0005813;GO:0030981;GO:0005881;GO:0005925;GO:0005794;GO:0005874;GO:0015630;GO:0005815;GO:0035371;GO:1905721;GO:0051233;GO:0042802;GO:0008017;GO:0051010;GO:0019901;GO:0051301;GO:0016477;GO:0001578;GO:0046785;GO:0031115;GO:1903033;GO:0031116;GO:0035372;GO:1904825;GO:0031110;GO:0051225	2251.853982	0.003113557	0.043866331	-0.145123686	0.043449733	-0.148237243	0.044125733	15.12822865	0.000518737	0.000734756
ENSMOCG00000000510	ENSMOCT00000000669	NA	Sik1	NA	LG2:48579552-48590023	NA	1264.819657	-0.193482468	0.063095481	-0.112957772	0.062559297	0.080524696	0.063480409	9.409706794	0.009051241	0.01159696
ENSMOCG00000000513	ENSMOCT00000000680	FA8A1_HUMAN	Fam8a1	Protein_FAM8A1	16:50294058-50301247	GO:0016021	1426.234205	-0.230367417	0.038303368	-0.095179897	0.038044767	0.13518752	0.038505392	36.55914682	1.15E-08	2.26E-08
ENSMOCG00000000516	ENSMOCT00000000678	SIKE1_MOUSE	Sike1	Suppressor_of_IKBKE_1	21:10733030-10739517	GO:0005737;GO:0019901;GO:0017048	1146.370684	-0.050386763	0.038104921	-0.146319606	0.037752603	-0.095932843	0.038253529	15.52203312	0.000426023	0.000607026
ENSMOCG00000000518	ENSMOCT00000000682	NA	Ccdc65	NA	15:6029530-6043936	NA	800.0678893	0.430619744	0.024993951	0.376117971	0.024798616	-0.054501774	0.025513645	364.1225424	8.55E-80	1.20E-78
ENSMOCG00000000519	ENSMOCT00000000684	NA	Tmem246	NA	LG5:44165747-44178421	NA	3337.067181	-0.102128909	0.044118074	0.598016782	0.043849789	0.700145691	0.044525212	277.2740313	6.18E-61	6.22E-60
ENSMOCG00000000521	ENSMOCT00000000688	MADCA_RAT	Madcam1	Mucosal_addressin_cell_adhesion_molecule_1	LG1:4113318-4116844	GO:0016021;GO:0005886;GO:0098640;GO:0007568;GO:0007155;GO:0007160;GO:0034113;GO:0007229;GO:0030216;GO:0050900;GO:0050901;GO:0002687;GO:2000403;GO:0043113	24.54924673	0.603237243	0.178692056	0.119418002	0.173827203	-0.483819241	0.180836903	12.02796424	0.002444335	0.003279882
ENSMOCG00000000522	ENSMOCT00000000683	NA	Pycr2	NA	6:83657958-83661713	NA	646.4093158	-0.145416332	0.049483573	0.096810366	0.049271257	0.242226698	0.049859253	24.01430175	6.10E-06	9.95E-06
ENSMOCG00000000524	ENSMOCT00000000689	IF4G1_HUMAN	none	Eukaryotic_translation_initiation_factor_4_gamma_1	15:551458-551995	GO:0005737;GO:0005829;GO:0016281;GO:0016020;GO:0005634;GO:0005844;GO:0005524;GO:0008190;GO:0042802;GO:0060090;GO:0003729;GO:0003723;GO:0008135;GO:0003743;GO:0031369;GO:0001662;GO:0002191;GO:0034645;GO:0031669;GO:0032502;GO:0097009;GO:0010507;GO:1901215;GO:0010801;GO:0000184;GO:0010942;GO:0030307;GO:0032270;GO:1905537;GO:1900087;GO:1905618;GO:1905612;GO:0045666;GO:0033138;GO:0036493;GO:0080135;GO:…	1.328855103	0.924641474	0.451631642	0.018783419	0.408988279	-0.905858056	0.453255411	5.289057553	0.071038821	0.083613463
ENSMOCG00000000528	ENSMOCT00000000702	FCGR1_HUMAN	Fcrlb	High_affinity_immunoglobulin_gamma_Fc_receptor_I	6:69039881-69044162	GO:0030669;GO:0031901;GO:0016021;GO:0005886;GO:0019864;GO:0002479;GO:0038096;GO:0006955;GO:0060333;GO:0006911;GO:0061098;GO:0006898;GO:0050776;GO:0007165	1.278505907	-1.396422728	0.479540771	-0.048761672	0.5250704	1.347661056	0.4783263	12.00681005	0.002470326	0.003313356
ENSMOCG00000000528	ENSMOCT00000000700	FCGR1_HUMAN	Fcrlb	High_affinity_immunoglobulin_gamma_Fc_receptor_I	6:69039881-69044162	GO:0030669;GO:0031901;GO:0016021;GO:0005886;GO:0019864;GO:0002479;GO:0038096;GO:0006955;GO:0060333;GO:0006911;GO:0061098;GO:0006898;GO:0050776;GO:0007165	1.278505907	-1.396422728	0.479540771	-0.048761672	0.5250704	1.347661056	0.4783263	12.00681005	0.002470326	0.003313356
ENSMOCG00000000529	ENSMOCT00000000704	TFPI2_MOUSE	Tfpi2	Tissue_factor_pathway_inhibitor_2	LG10:559086-563900	GO:0005615;GO:0004867;GO:0007596;GO:0071498	1.19471553	-0.181670143	0.450851561	0.570449639	0.473051442	0.752119782	0.471238994	2.838587798	0.241884752	0.266712311
ENSMOCG00000000530	ENSMOCT00000000723	CRCC2_HUMAN	Crocc	Putative_ciliary_rootlet_coiled_coil_protein_2	10:43840576-43881897		4280.590556	1.053293744	0.110739797	0.647391383	0.109699496	-0.405902361	0.111540139	93.43561516	5.14E-21	1.85E-20
ENSMOCG00000000532	ENSMOCT00000000708	CAS_DROME	none	Transcription_factor_castor	10:84004469-84054379	GO:0005634;GO:0003677;GO:0003700;GO:0046872;GO:0007417;GO:0007402;GO:0048699;GO:0021782;GO:0016319;GO:0045892;GO:0014019;GO:0009791;GO:0040034;GO:2000177;GO:0045664;GO:0006355;GO:0007419	162.088973	-0.865340145	0.083761163	-1.595588382	0.082128026	-0.730248236	0.080901173	372.5921982	1.24E-81	1.79E-80
ENSMOCG00000000536	ENSMOCT00000000711	NA	Snx30	NA	10:8688826-8798126	NA	1335.290651	-0.171493391	0.0475401	-0.208742154	0.047126199	-0.037248763	0.047767871	22.0480403	1.63E-05	2.58E-05
ENSMOCG00000000537	ENSMOCT00000000722	NA	Ago1	NA	10:58131036-58163148	NA	4071.321449	-0.026626065	0.023555419	-0.161485876	0.023329728	-0.134859812	0.023662358	55.1209996	1.07E-12	2.66E-12
ENSMOCG00000000537	ENSMOCT00000000725	NA	Ago1	NA	10:58131036-58163148	NA	4071.321449	-0.026626065	0.023555419	-0.161485876	0.023329728	-0.134859812	0.023662358	55.1209996	1.07E-12	2.66E-12
ENSMOCG00000000539	ENSMOCT00000000718	LGI1_MOUSE	Lgi4	Leucine_rich_glioma_inactivated_protein_1	LG4:21376734-21387555	GO:0030054;GO:0005615;GO:0098978;GO:0045202;GO:0043083;GO:0005102;GO:0007411;GO:0031175;GO:0099645;GO:0030307;GO:0050806;GO:0051260	2886.289451	0.191856383	0.074341272	0.098645914	0.073659133	-0.093210469	0.074861913	6.668354052	0.035643908	0.043220325
ENSMOCG00000000539	ENSMOCT00000000714	LGI1_MOUSE	Lgi4	Leucine_rich_glioma_inactivated_protein_1	LG4:21376734-21387555	GO:0030054;GO:0005615;GO:0098978;GO:0045202;GO:0043083;GO:0005102;GO:0007411;GO:0031175;GO:0099645;GO:0030307;GO:0050806;GO:0051260	2886.289451	0.191856383	0.074341272	0.098645914	0.073659133	-0.093210469	0.074861913	6.668354052	0.035643908	0.043220325
ENSMOCG00000000540	ENSMOCT00000000712	NA	Kcnh3	NA	15:5501856-5518809	NA	3522.134616	5.346717965	0.075753303	0.739227821	0.072338136	-4.607490144	0.076272255	3533.814592	0	0
ENSMOCG00000000542	ENSMOCT00000000715	MMAA_RABIT	Mmaa	Methylmalonic_aciduria_type_A_homolog,_mitochondrial	4:2052543-2079765	GO:0005739;GO:0005525;GO:0003924;GO:0042802;GO:0042803;GO:0009236	1002.342373	0.569024375	0.050313057	0.234632627	0.049722318	-0.334391748	0.050735458	126.7893543	2.94E-28	1.35E-27
ENSMOCG00000000543	ENSMOCT00000000716	OR5V1_HUMAN	none	Olfactory_receptor_5V1	LG2:54712602-54717512	GO:0016021;GO:0005886;GO:0004930;GO:0004984	1.63387362	-0.013622818	0.382298803	-0.217486494	0.373849906	-0.203863676	0.379634529	0.474592576	0.788757554	0.803966184
ENSMOCG00000000545	ENSMOCT00000000733	NA	Allc	NA	LG3:24732528-24761262	NA	5.528985083	0.183934216	0.228970357	0.19300347	0.2285838	0.009069253	0.233026823	0.918483333	0.63176255	0.655906013
ENSMOCG00000000545	ENSMOCT00000000729	NA	Allc	NA	LG3:24732528-24761262	NA	5.528985083	0.183934216	0.228970357	0.19300347	0.2285838	0.009069253	0.233026823	0.918483333	0.63176255	0.655906013
ENSMOCG00000000547	ENSMOCT00000000739	NA	Zmym4	NA	10:57644841-57734333	NA	2475.613652	-0.483446067	0.039843401	-0.115809102	0.039582391	0.367636965	0.040077147	163.0920721	3.85E-36	2.20E-35
ENSMOCG00000000548	ENSMOCT00000000720	U1SBP_MOUSE	Snrnp35	U11/U12_small_nuclear_ribonucleoprotein_35_kDa_protein	2:13056131-13059841	GO:0005634;GO:0005689;GO:0003729;GO:0017069;GO:0000398	326.8557554	0.699936955	0.051112598	0.694730239	0.050773079	-0.005206716	0.052315941	261.5018424	1.64E-57	1.56E-56
ENSMOCG00000000549	ENSMOCT00000000737	FYB2_HUMAN	Fyb	FYN_binding_protein_2	19:27225584-27300433	GO:0001772;GO:0045121;GO:0005886;GO:0033627;GO:0007229;GO:0072659;GO:0050852	165.2341663	0.469624748	0.075615088	-0.315434885	0.073431193	-0.785059633	0.075373371	107.6178126	4.28E-24	1.71E-23
ENSMOCG00000000549	ENSMOCT00000000730	PRAM_HUMAN	Fyb	PML_RARA_regulated_adapter_molecule_1	19:27225584-27300433	GO:0005886;GO:0032991;GO:0008289;GO:0019901;GO:0007229;GO:0072659;GO:0043313;GO:0050852	165.2341663	0.469624748	0.075615088	-0.315434885	0.073431193	-0.785059633	0.075373371	107.6178126	4.28E-24	1.71E-23
ENSMOCG00000000553	ENSMOCT00000000724	APOL3_HUMAN	none	Apolipoprotein_L3	15:12181386-12185746	GO:0005737;GO:0005576;GO:0016020;GO:0008289;GO:0005319;GO:0006954;GO:0042157;GO:0043123	1.089670435	-0.372786352	0.549493922	-0.882161314	0.531948619	-0.509374962	0.518154321	2.883206944	0.236548156	0.261041267
ENSMOCG00000000554	ENSMOCT00000000728	RMD1_RAT	Rmdn1	Regulator_of_microtubule_dynamics_protein_1	LG5:66223240-66249000	GO:0005737;GO:0005874;GO:0000922	2310.729766	-0.03219158	0.052811131	-0.375814066	0.052280585	-0.343622486	0.05309593	64.33234588	1.07E-14	2.93E-14
ENSMOCG00000000554	ENSMOCT00000000731	RMD1_MOUSE	Rmdn1	Regulator_of_microtubule_dynamics_protein_1	LG5:66223240-66249000	GO:0005874;GO:0005739;GO:0000922	2310.729766	-0.03219158	0.052811131	-0.375814066	0.052280585	-0.343622486	0.05309593	64.33234588	1.07E-14	2.93E-14
ENSMOCG00000000558	ENSMOCT00000000738	NXRD1_HUMAN	Noxred1	NADP_dependent_oxidoreductase_domain_containing_protein_1	1:25046947-25064843	GO:0004735;GO:0055129	57.54432665	1.506680526	0.18456376	0.572525373	0.179563063	-0.934155154	0.186822743	62.93527502	2.16E-14	5.79E-14
ENSMOCG00000000559	ENSMOCT00000000740	ATNG_RAT	Fxyd2	Sodium/potassium_transporting_ATPase_subunit_gamma	5:39337195-39345807	GO:0016323;GO:0043231;GO:0016020;GO:0005886;GO:0005890;GO:0099106;GO:0017080;GO:0071475;GO:0015672;GO:0008285;GO:1903407;GO:0006813;GO:2000649;GO:1903406;GO:0006814	1.473209523	-1.371707968	0.549785734	-0.592163644	0.569178808	0.779544323	0.528176861	6.197296413	0.045110141	0.054201379
ENSMOCG00000000561	ENSMOCT00000000823	CRA1B_DANRE	Col27a1	Collagen_alpha_1(XXVII)_chain_B	10:7341205-7458097	GO:0005581;GO:0031012;GO:0005615;GO:0005201;GO:0046872;GO:0030282;GO:0030198;GO:0048570;GO:0001501	388.7213343	0.47329354	0.120661657	0.498031114	0.119627301	0.024737574	0.121730342	22.64646324	1.21E-05	1.93E-05
ENSMOCG00000000561	ENSMOCT00000000801	CRA1B_DANRE	Col27a1	Collagen_alpha_1(XXVII)_chain_B	10:7341205-7458097	GO:0005581;GO:0031012;GO:0005615;GO:0005201;GO:0046872;GO:0030282;GO:0030198;GO:0048570;GO:0001501	388.7213343	0.47329354	0.120661657	0.498031114	0.119627301	0.024737574	0.121730342	22.64646324	1.21E-05	1.93E-05
ENSMOCG00000000561	ENSMOCT00000000834	CRA1B_DANRE	Col27a1	Collagen_alpha_1(XXVII)_chain_B	10:7341205-7458097	GO:0005581;GO:0031012;GO:0005615;GO:0005201;GO:0046872;GO:0030282;GO:0030198;GO:0048570;GO:0001501	388.7213343	0.47329354	0.120661657	0.498031114	0.119627301	0.024737574	0.121730342	22.64646324	1.21E-05	1.93E-05
ENSMOCG00000000562	ENSMOCT00000000743	PROF4_BOVIN	Pfn4	Profilin_4	LG3:47515667-47524013	GO:0005623;GO:0005938;GO:0005856;GO:0003785;GO:0008289;GO:0042989	6.837407467	0.022855182	0.182252805	-0.107450989	0.179815644	-0.13030617	0.180574015	0.596833193	0.741992164	0.760883817
ENSMOCG00000000562	ENSMOCT00000000746	PROF4_BOVIN	Pfn4	Profilin_4	LG3:47515667-47524013	GO:0005623;GO:0005938;GO:0005856;GO:0003785;GO:0008289;GO:0042989	6.837407467	0.022855182	0.182252805	-0.107450989	0.179815644	-0.13030617	0.180574015	0.596833193	0.741992164	0.760883817
ENSMOCG00000000563	ENSMOCT00000000745	LYZL1_MOUSE	Lyzl1	Lysozyme_like_protein_1	16:17014091-17033057	GO:0005576;GO:0003796;GO:0050829;GO:0050830;GO:0008152	1.021257865	0.791048697	0.530874975	0.265538847	0.503692883	-0.52550985	0.542581742	2.229809791	0.327946467	0.355459788
ENSMOCG00000000566	ENSMOCT00000000748	ISCA2_MOUSE	Isca2	Iron_sulfur_cluster_assembly_2_homolog,_mitochondrial	1:22605177-22606756	GO:0005739;GO:0051537;GO:0051539;GO:0005506;GO:0005198;GO:0016226;GO:0051604;GO:0106035	776.5978894	0.002102003	0.036024562	-0.207947481	0.035599627	-0.210049483	0.036060743	46.02819058	1.01E-10	2.24E-10
ENSMOCG00000000567	ENSMOCT00000000750	NA	Slc9a5	NA	4:5557359-5576072	NA	2152.404575	0.464277273	0.06882397	-0.158853288	0.068097112	-0.623130561	0.069263369	83.56693687	7.14E-19	2.35E-18
ENSMOCG00000000569	ENSMOCT00000000757	F219A_HUMAN	Fam219a	Protein_FAM219A	LG5:37670151-37726488		4965.227791	-0.080116892	0.036455999	0.178557042	0.036167513	0.258673934	0.036726203	51.71324514	5.90E-12	1.41E-11
ENSMOCG00000000570	ENSMOCT00000000756	FA81A_HUMAN	Fam81b	Protein_FAM81A	19:22945732-23018895		52.8787419	0.223233978	0.130689277	0.705150051	0.131966799	0.481916074	0.134175126	29.00989222	5.02E-07	8.81E-07
ENSMOCG00000000571	ENSMOCT00000000752	NA	Por	NA	2:21852997-21896967	NA	4706.772434	0.031390949	0.039934088	0.1816086	0.039598741	0.15021765	0.040227472	23.53855033	7.74E-06	1.25E-05
ENSMOCG00000000572	ENSMOCT00000000761	HERC1_HUMAN	Hectd4	Probable_E3_ubiquitin_protein_ligase_HERC1	2:16361775-16560488	GO:0005737;GO:0005829;GO:0005794;GO:0016020;GO:0005086;GO:0004842;GO:0021702;GO:0022038;GO:0010507;GO:0050885;GO:0031175	12813.71975	-0.275457767	0.02621977	-0.066795609	0.025999737	0.208662158	0.026392752	120.6656695	6.28E-27	2.75E-26
ENSMOCG00000000573	ENSMOCT00000000754	HES3_MOUSE	Hes3	Transcription_factor_HES_3	10:80545796-80547034	GO:0005634;GO:0001227;GO:0046983;GO:0000978;GO:0000977;GO:0008134;GO:0009952;GO:0030154;GO:0021575;GO:0001701;GO:0030901;GO:0021555;GO:0000122;GO:0045892;GO:0021915;GO:0021557;GO:0045944;GO:0050767;GO:0060164;GO:0021558	5.649366087	-0.780737483	0.216332536	-0.681990937	0.2175412	0.098746546	0.201131537	14.94363544	0.000568893	0.000803646
ENSMOCG00000000577	ENSMOCT00000000759	MENT_RAT	Gm128	Protein_MENT	21:3348216-3352481	GO:0005576;GO:0042127	21.33125179	-0.002047672	0.118063014	0.065312734	0.118258255	0.067360405	0.118971772	0.415248138	0.812512428	0.826320254
ENSMOCG00000000577	ENSMOCT00000000763	MENT_HUMAN	Gm128	Protein_MENT	21:3348216-3352481	GO:0005576;GO:0042127	21.33125179	-0.002047672	0.118063014	0.065312734	0.118258255	0.067360405	0.118971772	0.415248138	0.812512428	0.826320254
ENSMOCG00000000579	ENSMOCT00000000762	NA	Plppr4	NA	21:14563666-14600665	NA	8094.07785	1.033503918	0.043577444	-0.297012113	0.043075605	-1.330516031	0.043860768	917.8313084	4.96E-200	2.54E-198
ENSMOCG00000000580	ENSMOCT00000000765	SSRG_RAT	Ssr3	Translocon_associated_protein_subunit_gamma	1:111623975-111638513	GO:0005783;GO:0016021;GO:0005784;GO:0006614	5030.112	0.059082834	0.044188273	0.101784968	0.043797172	0.042702134	0.044502086	5.464090027	0.065086052	0.076956825
ENSMOCG00000000583	ENSMOCT00000000769	GCSH_RAT	Gcsh	Glycine_cleavage_system_H_protein,_mitochondrial	4:25068942-25079635	GO:0005960;GO:0005739;GO:0004047;GO:0019899;GO:0019464;GO:0009249	1705.690405	-0.140232914	0.04029759	-0.055600918	0.039989836	0.084631996	0.040542684	12.26598949	0.002170072	0.002924239
ENSMOCG00000000585	ENSMOCT00000000796	NA	Pde5a	NA	21:19447630-19569550	NA	256.6944046	0.249549635	0.072762688	0.459837102	0.07251434	0.210287466	0.073771896	40.40948547	1.68E-09	3.46E-09
ENSMOCG00000000585	ENSMOCT00000000799	NA	Pde5a	NA	21:19447630-19569550	NA	256.6944046	0.249549635	0.072762688	0.459837102	0.07251434	0.210287466	0.073771896	40.40948547	1.68E-09	3.46E-09
ENSMOCG00000000586	ENSMOCT00000000773	ARHL1_XENLA	Adprh	[Protein_ADP_ribosylarginine]_hydrolase_like_protein_1	2:49323704-49332739	GO:0003875;GO:0000287;GO:0051725	312.7124436	-0.628320748	0.064507302	-0.730281653	0.063923308	-0.101960905	0.0639204	145.9265231	2.05E-32	1.07E-31
ENSMOCG00000000587	ENSMOCT00000000808	FRPD3_HUMAN	Frmpd4	FERM_and_PDZ_domain_containing_protein_3	X:41481759-42129684	GO:0005856;GO:0005886;GO:0030667;GO:0070821;GO:0043312	1798.867415	0.175542892	0.043597708	-0.614291369	0.042991809	-0.78983426	0.043709227	376.5536953	1.71E-82	2.50E-81
ENSMOCG00000000587	ENSMOCT00000000803	FRPD3_HUMAN	Frmpd4	FERM_and_PDZ_domain_containing_protein_3	X:41481759-42129684	GO:0005856;GO:0005886;GO:0030667;GO:0070821;GO:0043312	1798.867415	0.175542892	0.043597708	-0.614291369	0.042991809	-0.78983426	0.043709227	376.5536953	1.71E-82	2.50E-81
ENSMOCG00000000594	ENSMOCT00000000782	NA	Dctn2	NA	24:8695157-8710189	NA	5356.069908	0.026511688	0.028756244	0.150657925	0.028525734	0.124146237	0.02896992	31.21892608	1.66E-07	3.01E-07
ENSMOCG00000000595	ENSMOCT00000000791	S35A5_XENLA	Slc35a5	Probable_UDP_sugar_transporter_protein_SLC35A5	2:55953147-55971028	GO:0000139;GO:0016021;GO:0015165;GO:0008643	1600.771627	-0.0621968	0.053222217	-0.134099179	0.05273944	-0.071902379	0.053541063	6.478949852	0.039184464	0.047323494
ENSMOCG00000000595	ENSMOCT00000000798	S35A5_MOUSE	Slc35a5	Probable_UDP_sugar_transporter_protein_SLC35A5	2:55953147-55971028	GO:0005794;GO:0030173;GO:0015165;GO:0008643	1600.771627	-0.0621968	0.053222217	-0.134099179	0.05273944	-0.071902379	0.053541063	6.478949852	0.039184464	0.047323494
ENSMOCG00000000595	ENSMOCT00000000787	S35A5_XENLA	Slc35a5	Probable_UDP_sugar_transporter_protein_SLC35A5	2:55953147-55971028	GO:0000139;GO:0016021;GO:0015165;GO:0008643	1600.771627	-0.0621968	0.053222217	-0.134099179	0.05273944	-0.071902379	0.053541063	6.478949852	0.039184464	0.047323494
ENSMOCG00000000595	ENSMOCT00000000793	S35A5_MOUSE	Slc35a5	Probable_UDP_sugar_transporter_protein_SLC35A5	2:55953147-55971028	GO:0005794;GO:0030173;GO:0015165;GO:0008643	1600.771627	-0.0621968	0.053222217	-0.134099179	0.05273944	-0.071902379	0.053541063	6.478949852	0.039184464	0.047323494
ENSMOCG00000000596	ENSMOCT00000000785	CCD97_MOUSE	Ccdc97	Coiled_coil_domain_containing_protein_97	LG4:21061438-21069577		550.1937091	-0.027297964	0.052405955	-0.106303653	0.051935459	-0.07900569	0.052627767	4.519383725	0.104382644	0.120588472
ENSMOCG00000000596	ENSMOCT00000000789	CCD97_MOUSE	Ccdc97	Coiled_coil_domain_containing_protein_97	LG4:21061438-21069577		550.1937091	-0.027297964	0.052405955	-0.106303653	0.051935459	-0.07900569	0.052627767	4.519383725	0.104382644	0.120588472
ENSMOCG00000000598	ENSMOCT00000000792	CHSTF_NOTSL	Chst15	Carbohydrate_sulfotransferase_15_(Fragments)	8:25035571-25118877	GO:0000139;GO:0050659	992.9263004	0.772501254	0.068011863	-1.337906509	0.066519234	-2.110407763	0.068034286	1005.508684	4.53E-219	2.70E-217
ENSMOCG00000000599	ENSMOCT00000000832	NA	Slc4a7	NA	6:46670489-46729081	NA	1279.136732	0.506351381	0.060898903	0.243450213	0.060283431	-0.262901168	0.06137252	68.66527483	1.23E-15	3.52E-15
ENSMOCG00000000599	ENSMOCT00000000827	NA	Slc4a7	NA	6:46670489-46729081	NA	1279.136732	0.506351381	0.060898903	0.243450213	0.060283431	-0.262901168	0.06137252	68.66527483	1.23E-15	3.52E-15
ENSMOCG00000000599	ENSMOCT00000000835	NA	Slc4a7	NA	6:46670489-46729081	NA	1279.136732	0.506351381	0.060898903	0.243450213	0.060283431	-0.262901168	0.06137252	68.66527483	1.23E-15	3.52E-15
ENSMOCG00000000600	ENSMOCT00000000802	NA	none	NA	LG2:52286653-52347924	NA	1027.824279	-0.202227877	0.06177878	-0.037680518	0.061304858	0.164547359	0.062171621	12.14265006	0.002308113	0.00310366
ENSMOCG00000000601	ENSMOCT00000000795	CYTM_HUMAN	Cst6	Cystatin_M	8:40119138-40120629	GO:0001533;GO:0070062;GO:0004869;GO:0009653;GO:0008544	5.382701134	0.221204695	0.217219062	0.453501538	0.221924173	0.232296843	0.22672097	4.206924707	0.122033174	0.139820724
ENSMOCG00000000602	ENSMOCT00000000805	NA	Strn4	NA	LG4:17707158-17732140	NA	4478.468763	0.738307713	0.036309112	0.227113946	0.035905068	-0.511193767	0.036581564	414.1234372	1.19E-90	1.92E-89
ENSMOCG00000000605	ENSMOCT00000000797	UPK1B_BOVIN	Upk1b	Uroplakin_1b	2:49636405-49664774	GO:0120001;GO:0005783;GO:0016021;GO:0005887;GO:0005886;GO:0032991;GO:0005198;GO:0034394	60.35943258	0.537861147	0.192927189	-0.800507726	0.187968678	-1.338368873	0.192272088	49.75462615	1.57E-11	3.65E-11
ENSMOCG00000000606	ENSMOCT00000000812	KLH20_RAT	Klhl5	Kelch_like_protein_20	LG1:21891432-21930611	GO:0030424;GO:0031463;GO:0005737;GO:0005829;GO:0030425;GO:0048471;GO:0016605;GO:0005802;GO:0003779;GO:0019964;GO:0004842;GO:0006895;GO:0043066;GO:0043161;GO:1990390;GO:0015031;GO:0016567	4223.100044	0.066413491	0.040324297	-0.015394652	0.039956188	-0.081808143	0.04059539	4.530429938	0.103807717	0.11994613
ENSMOCG00000000606	ENSMOCT00000000807	KLH20_MOUSE	Klhl5	Kelch_like_protein_20	LG1:21891432-21930611	GO:0030424;GO:0031463;GO:0005737;GO:0005829;GO:0030425;GO:0005794;GO:0048471;GO:0016605;GO:0005802;GO:0003779;GO:0019964;GO:0004842;GO:0006895;GO:0043066;GO:0043161;GO:1990390;GO:0015031;GO:0016567	4223.100044	0.066413491	0.040324297	-0.015394652	0.039956188	-0.081808143	0.04059539	4.530429938	0.103807717	0.11994613
ENSMOCG00000000607	ENSMOCT00000000804	MESP1_MOUSE	Mesp1	Mesoderm_posterior_protein_1	22:14912834-14914128	GO:0005634;GO:0035326;GO:0001228;GO:0003700;GO:0046983;GO:0000978;GO:0044212;GO:0003210;GO:0060913;GO:0055007;GO:0060947;GO:0003211;GO:0003259;GO:0003260;GO:0060975;GO:0003143;GO:0045446;GO:0007369;GO:0010467;GO:0003241;GO:0001947;GO:0003007;GO:0048368;GO:0001707;GO:0008078;GO:0042664;GO:0042662;GO:0045892;GO:0022008;GO:0007219;GO:0090082;GO:0070368;GO:0045747;GO:0035481;GO:0051155;GO:0045944;GO:…	199.258123	0.65922919	0.082280036	0.47790606	0.081366218	-0.181323129	0.083397607	70.68288387	4.48E-16	1.31E-15
ENSMOCG00000000611	ENSMOCT00000000813	RS18_RAT	none	40S_ribosomal_protein_S18	18:7985165-7985622	GO:0005829;GO:0022627;GO:0005634;GO:0014069;GO:0015935;GO:0045202;GO:0019901;GO:0019843;GO:0003735;GO:0006412	1.803043161	-0.270280491	0.409108581	-0.25701605	0.408764819	0.013264442	0.401974055	0.543782948	0.761936946	0.779320706
ENSMOCG00000000612	ENSMOCT00000000816	PHKG1_HUMAN	Phkg2	Phosphorylase_b_kinase_gamma_catalytic_chain,_skeletal_muscle/heart_isoform	8:20374397-20390680	GO:0005829;GO:0005964;GO:0005524;GO:0005516;GO:0019899;GO:0004689;GO:0050321;GO:0005975;GO:0005978;GO:0005980	1027.806961	-0.243660583	0.03843301	-0.166919807	0.038178225	0.076740775	0.038565348	41.87889037	8.06E-10	1.69E-09
ENSMOCG00000000613	ENSMOCT00000000815	RBM18_PONAB	Rbm18	Probable_RNA_binding_protein_18	4:40327444-40347884	GO:0003723	2425.300684	-0.009800279	0.039293501	-0.217665266	0.038904952	-0.207864987	0.03950098	40.01103786	2.05E-09	4.21E-09
ENSMOCG00000000614	ENSMOCT00000000836	NA	Ice2	NA	5:70053138-70092762	NA	684.1589917	-0.121025795	0.05480243	-0.19927365	0.054311301	-0.078247855	0.055026318	13.62076058	0.001102274	0.001525032
ENSMOCG00000000614	ENSMOCT00000000838	NA	Ice2	NA	5:70053138-70092762	NA	684.1589917	-0.121025795	0.05480243	-0.19927365	0.054311301	-0.078247855	0.055026318	13.62076058	0.001102274	0.001525032
ENSMOCG00000000618	ENSMOCT00000000826	NA	Chil1	NA	6:24755773-24762635	NA	17.4364245	-0.012261134	0.206563975	-1.942234616	0.189227542	-1.929973481	0.190496986	153.3852161	4.93E-34	2.67E-33
ENSMOCG00000000618	ENSMOCT00000000830	NA	Chil1	NA	6:24755773-24762635	NA	17.4364245	-0.012261134	0.206563975	-1.942234616	0.189227542	-1.929973481	0.190496986	153.3852161	4.93E-34	2.67E-33
ENSMOCG00000000620	ENSMOCT00000000821	CAMLG_HUMAN	Caml	Calcium_signal_modulating_cyclophilin_ligand	16:56518602-56529350	GO:0005737;GO:0005783;GO:0016021;GO:0016020;GO:0050839;GO:0031625;GO:0006952;GO:0007173;GO:0032435;GO:0031397;GO:0050821;GO:0001881;GO:0007165;GO:0016032	852.3247333	0.076493144	0.033351647	0.164363172	0.033194481	0.087870028	0.033676138	24.5154774	4.75E-06	7.81E-06
ENSMOCG00000000625	ENSMOCT00000000833	FBXL7_HUMAN	Fbxl6	F_box/LRR_repeat_protein_7	15:11208954-11211869	GO:0005813;GO:0005829;GO:0019005;GO:0000151;GO:0051301;GO:0000086;GO:0000278;GO:0010972;GO:0043687;GO:0000209;GO:0016567;GO:0010265;GO:0031146;GO:0006511	585.4482937	0.496549823	0.052151564	0.179718346	0.051483252	-0.316831477	0.052598628	90.95125078	1.78E-20	6.29E-20
ENSMOCG00000000626	ENSMOCT00000000837	RSLBA_RAT	Rasl11a	Ras_like_protein_family_member_11A	2:28160900-28163711	GO:0016020;GO:0005730;GO:0005525;GO:0003924;GO:0045943;GO:0007165	114.8974471	1.122341342	0.081820892	0.239474072	0.078543339	-0.882867269	0.082718266	193.066158	1.19E-42	7.98E-42
ENSMOCG00000000627	ENSMOCT00000000841	ZNF14_HUMAN	none	Zinc_finger_protein_14	LG3:28135003-28137888	GO:0005634;GO:0003677;GO:0046872;GO:0006355	9.999104666	0.569337888	0.196015976	0.450917361	0.193776332	-0.118420528	0.202195467	9.762738004	0.007586621	0.009772714
ENSMOCG00000000628	ENSMOCT00000000839	ECI1_MOUSE	Eci1	Enoyl_CoA_delta_isomerase_1,_mitochondrial	7:3599588-3619897	GO:0005743;GO:0005759;GO:0005739;GO:0004165;GO:0004300;GO:0042802;GO:0006635	586.2843111	-0.462193057	0.051753061	0.075508707	0.051782157	0.537701764	0.052108105	128.8526685	1.05E-28	4.87E-28
ENSMOCG00000000630	ENSMOCT00000000840	NA	none	NA	8:35331476-35332363	NA	211.3316973	-0.116883925	0.169495426	0.43754532	0.168407825	0.554429245	0.170975629	11.3079215	0.003503612	0.004633138
ENSMOCG00000000632	ENSMOCT00000000846	RL18A_HUMAN	none	60S_ribosomal_protein_L18a	8:59569012-59570521	GO:0005829;GO:0022625;GO:0016020;GO:0042788;GO:0014069;GO:0003723;GO:0003735;GO:0002181;GO:0000184;GO:0097327;GO:0006614;GO:0006412;GO:0006413;GO:0019083	2.448647787	0.029791989	0.336058521	-0.296322573	0.327230083	-0.326114562	0.329006008	1.226336071	0.541632238	0.568283841
ENSMOCG00000000633	ENSMOCT00000000845	G3P_CRIGR	none	Glyceraldehyde_3_phosphate_dehydrogenase	6:17451424-17452359	GO:0005737;GO:0005829;GO:0097452;GO:0015630;GO:0005634;GO:0004365;GO:0008017;GO:0051287;GO:0050661;GO:0035605;GO:0006006;GO:0006096;GO:0000226;GO:0051402;GO:0035606;GO:0050821;GO:0006417	5.660669763	0.351653283	0.322865022	-0.126598318	0.31464236	-0.478251602	0.322918038	2.254839323	0.323867868	0.351459382
ENSMOCG00000000638	ENSMOCT00000000855	NA	Ap1m2	NA	5:15405193-15418596	NA	34.26789664	0.511113418	0.138012216	-1.218438913	0.12704826	-1.729552331	0.132841778	195.6692765	3.24E-43	2.20E-42
ENSMOCG00000000639	ENSMOCT00000000850	CCH1_SCHPO	Nalcn	Calcium_channel_protein_cch1	17:34802776-35061049	GO:0005623;GO:0005783;GO:0005789;GO:0005887;GO:0005891;GO:0005262;GO:0005245;GO:0098703;GO:0006816;GO:0035585;GO:0034765	10343.10901	-0.223636684	0.032777554	-0.158869725	0.032487254	0.064766959	0.032990439	49.22207927	2.05E-11	4.73E-11
ENSMOCG00000000641	ENSMOCT00000000862	NA	Rock1	NA	18:3647869-3778649	NA	2455.649088	-0.134403326	0.059085113	-0.332378563	0.058527509	-0.197975237	0.059432061	32.7970039	7.55E-08	1.40E-07
ENSMOCG00000000641	ENSMOCT00000000863	NA	Rock1	NA	18:3647869-3778649	NA	2455.649088	-0.134403326	0.059085113	-0.332378563	0.058527509	-0.197975237	0.059432061	32.7970039	7.55E-08	1.40E-07
ENSMOCG00000000642	ENSMOCT00000000853	NA	Ppp2r5e	NA	1:13435054-13578269	NA	3172.473226	-0.171362535	0.032271789	-0.161555922	0.03199797	0.009806614	0.032444889	35.65204115	1.81E-08	3.51E-08
ENSMOCG00000000643	ENSMOCT00000000852	HIG1C_MOUSE	none	HIG1_domain_family_member_1C	15:4179974-4193463	GO:0016021	149.9769065	0.547349775	0.126764636	-0.464191671	0.12429863	-1.011541445	0.126972338	61.65673064	4.09E-14	1.08E-13
ENSMOCG00000000644	ENSMOCT00000000854	SH3BG_HUMAN	Sh3bgr	SH3_domain_binding_glutamic_acid_rich_protein	2:67908452-67918100	GO:0005829;GO:0017124;GO:0005070;GO:0065003	97.29130347	-0.341094587	0.115056064	0.484567479	0.116052952	0.825662066	0.116970887	49.35635635	1.92E-11	4.43E-11
ENSMOCG00000000645	ENSMOCT00000000856	AMPL_CAEEL	Npepl1	Leucine_aminopeptidase_1	LG8:4607184-4637679	GO:0005737;GO:0004177;GO:0042802;GO:0030145;GO:0008235;GO:0040009;GO:0046662	515.9187249	0.36735718	0.049844104	-0.112150123	0.049014621	-0.479507303	0.050033691	97.48850272	6.77E-22	2.52E-21
ENSMOCG00000000646	ENSMOCT00000000858	NA	Wdr24	NA	7:2184568-2189348	NA	580.0037419	0.167794866	0.042749299	0.0883006	0.042368767	-0.079494266	0.043074772	15.42692991	0.000446771	0.000635517
ENSMOCG00000000648	ENSMOCT00000000860	RL11_RAT	none	60S_ribosomal_protein_L11	2:29167911-29168445	GO:0005737;GO:0022625;GO:0022626;GO:0005730;GO:0005654;GO:0042788;GO:0032991;GO:0045202;GO:0008097;GO:0042975;GO:0003723;GO:0003735;GO:1990948;GO:0031625;GO:0002181;GO:0043433;GO:0032435;GO:2000435;GO:1904667;GO:2000059;GO:0010628;GO:1902255;GO:0032092;GO:1901798;GO:0034504;GO:0050821;GO:0006605;GO:1901796;GO:0000027;GO:0042273;GO:0006364	1.263220682	-0.414136397	0.448750636	-0.654685748	0.439402085	-0.240549351	0.421383039	2.230496626	0.327833863	0.355368099
ENSMOCG00000000649	ENSMOCT00000000861	EIF1B_PIG	none	Eukaryotic_translation_initiation_factor_1b	5:92734409-92737144	GO:0016282;GO:0043024;GO:0003723;GO:0003743	1074.093778	-0.115106032	0.033378329	0.041699777	0.033230243	0.156805809	0.033602279	23.4792067	7.97E-06	1.29E-05
ENSMOCG00000000650	ENSMOCT00000000864	NA	Invs	NA	LG5:43222972-43345598	NA	679.4576984	0.088852349	0.061421258	-0.081622477	0.060812305	-0.170474827	0.061733557	7.616527319	0.022186669	0.027418885
ENSMOCG00000000654	ENSMOCT00000000869	RSRP1_MOUSE	Rsrp1	Arginine/serine_rich_protein_1	10:49867991-49871842		2926.625498	0.194063098	0.051667657	-0.157984049	0.05115279	-0.352047147	0.051998193	45.70957738	1.19E-10	2.62E-10
ENSMOCG00000000655	ENSMOCT00000000876	I17RA_HUMAN	Il17rb	Interleukin_17_receptor_A	6:66478011-66490742	GO:0005576;GO:0005887;GO:0005886;GO:0030368;GO:0005102;GO:0007166;GO:0050832;GO:0072537;GO:0071621;GO:0097400;GO:1900017;GO:2000667;GO:0032747;GO:2000664	32.58464357	0.668699657	0.135996735	0.026748221	0.131372783	-0.641951436	0.136702948	28.64317191	6.03E-07	1.05E-06
ENSMOCG00000000656	ENSMOCT00000000870	NA	Kcnh5	NA	1:12870844-13180157	NA	394.6321552	-0.40900363	0.070164652	0.256678171	0.070169398	0.665681801	0.070847876	91.08147105	1.67E-20	5.90E-20
ENSMOCG00000000661	ENSMOCT00000000877	RUSD4_DANRE	Rpusd4	Mitochondrial_RNA_pseudouridine_synthase_rpusd4	5:29384452-29393587	GO:0005759;GO:0009982;GO:0003723;GO:0001522;GO:0008033	479.3793513	0.332162594	0.037748348	0.217768613	0.03736594	-0.114393981	0.038233969	81.15292919	2.39E-18	7.69E-18
ENSMOCG00000000662	ENSMOCT00000000882	CMBL_RAT	Cmbl	Carboxymethylenebutenolidase_homolog	19:46131675-46150687	GO:0005829;GO:0016787	111.6907029	-0.110579887	0.096598627	0.139915096	0.096542349	0.250494983	0.097393618	6.597534015	0.036928672	0.04470554
ENSMOCG00000000665	ENSMOCT00000000883	OSTN_RAT	Ostn	Osteocrin	2:36767927-36793360	GO:0005615;GO:0005179;GO:0005102;GO:0007166;GO:0003416;GO:0009755;GO:1903860;GO:0046325;GO:0045668;GO:0001503	11.22765844	1.473778806	0.264136357	1.223309433	0.259477255	-0.250469373	0.274709125	36.5954638	1.13E-08	2.22E-08
ENSMOCG00000000668	ENSMOCT00000000886	DCI2A_DANRE	Wdr34	Dynein,_cytoplasmic_1,_intermediate_chain_2a	4:47042682-47062335	GO:0005737;GO:0005868;GO:0045504;GO:0045503;GO:0007018;GO:2000582;GO:0010970	1094.791493	0.495380718	0.058156094	0.500477389	0.057660079	0.00509667	0.05872402	102.1472165	6.59E-23	2.54E-22
ENSMOCG00000000670	ENSMOCT00000000889	LRP1_CHICK	none	Low_density_lipoprotein_receptor_related_protein_1	24:8999424-9012996	GO:0005905;GO:0016021;GO:0016964;GO:0005509	6722.768353	-0.257483401	0.059712202	0.082754172	0.059190219	0.340237573	0.060129259	35.32952055	2.13E-08	4.11E-08
ENSMOCG00000000672	ENSMOCT00000000890	SSNA1_MOUSE	Ssna1	Sjoegren_syndrome_nuclear_autoantigen_1_homolog	4:52125453-52126844	GO:0005813;GO:0036064;GO:0005737;GO:0005634;GO:0042802;GO:0060830;GO:0042073	567.3973425	0.301393911	0.057840455	0.101702365	0.057225251	-0.199691546	0.058276799	27.61476762	1.01E-06	1.73E-06
ENSMOCG00000000673	ENSMOCT00000000891	NUD11_MOUSE	none	Diphosphoinositol_polyphosphate_phosphohydrolase_3_beta	10:33061734-33068983	GO:0005737;GO:0005829;GO:0005634;GO:0034431;GO:0034432;GO:0008486;GO:0000298;GO:0052842;GO:0052840;GO:0050072;GO:0046872;GO:1901911;GO:1901909;GO:1901907;GO:0071543	1891.099749	-0.135640055	0.052198413	0.342886034	0.051861285	0.478526088	0.052640783	86.30292238	1.82E-19	6.16E-19
ENSMOCG00000000674	ENSMOCT00000000924	NA	Plec	NA	15:10853987-10915724	NA	9535.940432	0.54909546	0.061055423	0.374652771	0.060491537	-0.174442689	0.061492534	86.37760511	1.75E-19	5.94E-19
ENSMOCG00000000674	ENSMOCT00000000902	NA	Plec	NA	15:10853987-10915724	NA	9535.940432	0.54909546	0.061055423	0.374652771	0.060491537	-0.174442689	0.061492534	86.37760511	1.75E-19	5.94E-19
ENSMOCG00000000674	ENSMOCT00000000918	NA	Plec	NA	15:10853987-10915724	NA	9535.940432	0.54909546	0.061055423	0.374652771	0.060491537	-0.174442689	0.061492534	86.37760511	1.75E-19	5.94E-19
ENSMOCG00000000674	ENSMOCT00000000927	NA	Plec	NA	15:10853987-10915724	NA	9535.940432	0.54909546	0.061055423	0.374652771	0.060491537	-0.174442689	0.061492534	86.37760511	1.75E-19	5.94E-19
ENSMOCG00000000674	ENSMOCT00000000913	NA	Plec	NA	15:10853987-10915724	NA	9535.940432	0.54909546	0.061055423	0.374652771	0.060491537	-0.174442689	0.061492534	86.37760511	1.75E-19	5.94E-19
ENSMOCG00000000674	ENSMOCT00000000911	NA	Plec	NA	15:10853987-10915724	NA	9535.940432	0.54909546	0.061055423	0.374652771	0.060491537	-0.174442689	0.061492534	86.37760511	1.75E-19	5.94E-19
ENSMOCG00000000674	ENSMOCT00000000906	NA	Plec	NA	15:10853987-10915724	NA	9535.940432	0.54909546	0.061055423	0.374652771	0.060491537	-0.174442689	0.061492534	86.37760511	1.75E-19	5.94E-19
ENSMOCG00000000674	ENSMOCT00000000908	NA	Plec	NA	15:10853987-10915724	NA	9535.940432	0.54909546	0.061055423	0.374652771	0.060491537	-0.174442689	0.061492534	86.37760511	1.75E-19	5.94E-19
ENSMOCG00000000674	ENSMOCT00000000899	NA	Plec	NA	15:10853987-10915724	NA	9535.940432	0.54909546	0.061055423	0.374652771	0.060491537	-0.174442689	0.061492534	86.37760511	1.75E-19	5.94E-19
ENSMOCG00000000674	ENSMOCT00000000909	NA	Plec	NA	15:10853987-10915724	NA	9535.940432	0.54909546	0.061055423	0.374652771	0.060491537	-0.174442689	0.061492534	86.37760511	1.75E-19	5.94E-19
ENSMOCG00000000676	ENSMOCT00000000896	NA	Esyt2	NA	1:50731376-50826839	NA	2791.461813	0.121651879	0.044886787	0.004291928	0.044469798	-0.117359951	0.04518881	9.231470521	0.009894905	0.012633256
ENSMOCG00000000677	ENSMOCT00000000893	TM14C_MOUSE	Tmem14c	Transmembrane_protein_14C	16:45018201-45026062	GO:0016021;GO:0016020;GO:0005743;GO:0031966;GO:0005739;GO:0030218;GO:0006783;GO:0006839;GO:0070453	1214.096238	0.223543706	0.048149712	0.016096087	0.047657633	-0.207447619	0.048469567	26.00736569	2.25E-06	3.78E-06
ENSMOCG00000000678	ENSMOCT00000000905	PHRF1_RAT	Scaf11	PHD_and_RING_finger_domain_containing_protein_1	15:8611276-8639037	GO:0046872;GO:0019904;GO:0070063;GO:0006397;GO:0006366	3126.79952	-0.503768693	0.038747149	-0.359360552	0.038434734	0.144408141	0.03892867	176.5972349	4.49E-39	2.76E-38
ENSMOCG00000000679	ENSMOCT00000000897	NA	none	NA	5:92358661-92362910	NA	4461.809216	0.124844509	0.04465567	0.131891755	0.044258682	0.007047246	0.044971984	11.33905062	0.003449502	0.004564915
ENSMOCG00000000680	ENSMOCT00000000898	SNR40_DICDI	Snrnp40	U5_small_nuclear_ribonucleoprotein_40_kDa_protein	10:54244997-54276286	GO:0005634;GO:0005681;GO:0006397;GO:0008380	772.8615399	0.195560487	0.034904504	-0.012379805	0.034477336	-0.207940293	0.035063469	43.45804042	3.66E-10	7.83E-10
ENSMOCG00000000682	ENSMOCT00000000901	NA	BC048679	NA	22:11769514-11772408	NA	3.049989255	0.19577359	0.303564939	0.160289817	0.301817172	-0.035483772	0.307938221	0.477960499	0.787430435	0.802806969
ENSMOCG00000000684	ENSMOCT00000000904	NA	Zfp612	NA	4:17815462-17822827	NA	13.20719297	0.079888845	0.139065487	-0.010341383	0.137796739	-0.090230228	0.139131219	0.501201917	0.778332897	0.79423385
ENSMOCG00000000685	ENSMOCT00000000925	NA	Vezt	NA	24:28279357-28332497	NA	3784.299171	0.278235767	0.037093802	0.25398876	0.036765516	-0.024247007	0.037384729	71.3044936	3.28E-16	9.66E-16
ENSMOCG00000000685	ENSMOCT00000000920	NA	Vezt	NA	24:28279357-28332497	NA	3784.299171	0.278235767	0.037093802	0.25398876	0.036765516	-0.024247007	0.037384729	71.3044936	3.28E-16	9.66E-16
ENSMOCG00000000685	ENSMOCT00000000916	NA	Vezt	NA	24:28279357-28332497	NA	3784.299171	0.278235767	0.037093802	0.25398876	0.036765516	-0.024247007	0.037384729	71.3044936	3.28E-16	9.66E-16
ENSMOCG00000000685	ENSMOCT00000000928	NA	Vezt	NA	24:28279357-28332497	NA	3784.299171	0.278235767	0.037093802	0.25398876	0.036765516	-0.024247007	0.037384729	71.3044936	3.28E-16	9.66E-16
ENSMOCG00000000690	ENSMOCT00000000912	NEUT_MOUSE	Nts	Neurotensin/neuromedin_N	24:21733245-21741357	GO:0043679;GO:0005576;GO:0043025;GO:0030133;GO:0005184;GO:0061844;GO:0031640;GO:0008542	1141.318144	0.495900174	0.092955317	0.016234061	0.092006964	-0.479666113	0.093594704	34.53594618	3.17E-08	6.04E-08
ENSMOCG00000000693	ENSMOCT00000000922	NA	Wdr70	NA	19:28387077-28584664	NA	889.8762539	0.154036203	0.057126742	-0.149590743	0.05650677	-0.303626946	0.057428512	27.89288347	8.77E-07	1.51E-06
ENSMOCG00000000695	ENSMOCT00000000926	NA	Uhrf2	NA	8:59177281-59253524	NA	3463.739843	0.025841211	0.034521993	-0.060499368	0.034205983	-0.086340579	0.034737049	6.570732269	0.037426879	0.045274105
ENSMOCG00000000697	ENSMOCT00000000935	NB5R5_MOUSE	Cyb5rl	NADH_cytochrome_b5_reductase_like	10:74423739-74443113	GO:0005654;GO:0004128	295.0549702	0.115976261	0.06256957	0.260234408	0.062361639	0.144258147	0.063348075	17.40543351	0.000166134	0.00024483
ENSMOCG00000000697	ENSMOCT00000000931	NB5R5_HUMAN	Cyb5rl	NADH_cytochrome_b5_reductase_like	10:74423739-74443113	GO:0005789;GO:0005654;GO:0004128;GO:0015701	295.0549702	0.115976261	0.06256957	0.260234408	0.062361639	0.144258147	0.063348075	17.40543351	0.000166134	0.00024483
ENSMOCG00000000697	ENSMOCT00000000939	NB5R5_HUMAN	Cyb5rl	NADH_cytochrome_b5_reductase_like	10:74423739-74443113	GO:0005789;GO:0005654;GO:0004128;GO:0015701	295.0549702	0.115976261	0.06256957	0.260234408	0.062361639	0.144258147	0.063348075	17.40543351	0.000166134	0.00024483
ENSMOCG00000000697	ENSMOCT00000000937	NB5R5_MOUSE	Cyb5rl	NADH_cytochrome_b5_reductase_like	10:74423739-74443113	GO:0005654;GO:0004128	295.0549702	0.115976261	0.06256957	0.260234408	0.062361639	0.144258147	0.063348075	17.40543351	0.000166134	0.00024483
ENSMOCG00000000697	ENSMOCT00000000934	NB5R5_MOUSE	Cyb5rl	NADH_cytochrome_b5_reductase_like	10:74423739-74443113	GO:0005654;GO:0004128	295.0549702	0.115976261	0.06256957	0.260234408	0.062361639	0.144258147	0.063348075	17.40543351	0.000166134	0.00024483
ENSMOCG00000000700	ENSMOCT00000000932	NA	none	NA	15:13851038-13857016	NA	693.5141008	0.198104914	0.082059241	-0.020586047	0.081216439	-0.218690962	0.082519858	8.398196012	0.015009109	0.018842654
ENSMOCG00000000701	ENSMOCT00000000933	NA	Slc6a3	NA	19:52082337-52114965	NA	92.6661246	-4.482936152	0.337118204	-0.066221668	0.342566005	4.416714483	0.338585971	185.9915064	4.10E-41	2.64E-40
ENSMOCG00000000702	ENSMOCT00000000958	SSR2_SCHPO	Smarcc1	SWI/SNF_and_RSC_complexes_subunit_ssr2	5:82394587-82498458	GO:0005737;GO:0016586;GO:0016514;GO:0003677;GO:0042393;GO:0008270;GO:0043044;GO:0006338;GO:0045893;GO:0006357	2136.493222	0.211600094	0.033338078	0.321485563	0.033102589	0.109885468	0.033660408	98.45893268	4.17E-22	1.56E-21
ENSMOCG00000000702	ENSMOCT00000000960	SSR2_SCHPO	Smarcc1	SWI/SNF_and_RSC_complexes_subunit_ssr2	5:82394587-82498458	GO:0005737;GO:0016586;GO:0016514;GO:0003677;GO:0042393;GO:0008270;GO:0043044;GO:0006338;GO:0045893;GO:0006357	2136.493222	0.211600094	0.033338078	0.321485563	0.033102589	0.109885468	0.033660408	98.45893268	4.17E-22	1.56E-21
ENSMOCG00000000703	ENSMOCT00000000961	NA	Tbc1d1	NA	LG1:20971461-21155642	NA	737.6330539	-0.286061923	0.047510637	0.443518254	0.047647672	0.729580177	0.04814186	228.5008763	2.41E-50	1.92E-49
ENSMOCG00000000703	ENSMOCT00000000956	NA	Tbc1d1	NA	LG1:20971461-21155642	NA	737.6330539	-0.286061923	0.047510637	0.443518254	0.047647672	0.729580177	0.04814186	228.5008763	2.41E-50	1.92E-49
ENSMOCG00000000703	ENSMOCT00000000959	NA	Tbc1d1	NA	LG1:20971461-21155642	NA	737.6330539	-0.286061923	0.047510637	0.443518254	0.047647672	0.729580177	0.04814186	228.5008763	2.41E-50	1.92E-49
ENSMOCG00000000708	ENSMOCT00000000971	NA	Dscaml1	NA	5:39365045-39697127	NA	2039.706557	0.878201539	0.056075962	0.230250622	0.055424618	-0.647950917	0.0564943	247.417001	1.88E-54	1.67E-53
ENSMOCG00000000708	ENSMOCT00000000973	NA	Dscaml1	NA	5:39365045-39697127	NA	2039.706557	0.878201539	0.056075962	0.230250622	0.055424618	-0.647950917	0.0564943	247.417001	1.88E-54	1.67E-53
ENSMOCG00000000709	ENSMOCT00000000945	CRACD_MOUSE	none	Capping_protein_inhibiting_regulator_of_actin_dynamics	LG1:32474630-32599089	GO:0005829;GO:0010669;GO:0030277;GO:2000813;GO:0030838	5099.731014	-0.220153079	0.026893865	0.450225785	0.026783363	0.670378864	0.02715885	617.7014299	7.38E-135	2.04E-133
ENSMOCG00000000710	ENSMOCT00000000943	MFRN1_DANRE	Slc25a37	Mitoferrin_1	17:9265203-9305868	GO:0016021;GO:0005743;GO:0005739;GO:0005381;GO:0035162;GO:0048821;GO:0043249;GO:0048250;GO:0055072	852.1305487	1.493168778	0.080002419	0.460364129	0.078805198	-1.032804649	0.080663869	333.2826658	4.25E-73	5.33E-72
ENSMOCG00000000711	ENSMOCT00000000951	NA	Cdh9	NA	19:35346357-35444691	NA	1089.050735	1.869731977	0.077223109	0.759115526	0.076041798	-1.110616452	0.077923685	547.5437814	1.27E-119	2.90E-118
ENSMOCG00000000712	ENSMOCT00000000946	NA	Hspa5	NA	4:42116392-42120733	NA	14925.48082	-0.358876211	0.042282072	-0.063999748	0.041908323	0.294876463	0.042572304	82.88112713	1.01E-18	3.29E-18
ENSMOCG00000000713	ENSMOCT00000000947	DJC25_MOUSE	Gm20503	DnaJ_homolog_subfamily_C_member_25	LG5:51972513-52005645	GO:0005789;GO:0016021;GO:0006457	393.6188628	0.299619036	0.051452326	0.173675842	0.050933786	-0.125943195	0.051954953	34.43578083	3.33E-08	6.33E-08
ENSMOCG00000000715	ENSMOCT00000000955	OSM3_CAEEL	Kif17	Osmotic_avoidance_abnormal_protein_3	10:46567616-46597669	GO:0036064;GO:0005929;GO:0032839;GO:0005871;GO:0005874;GO:0005815;GO:0043005;GO:0043025;GO:0097730;GO:0048471;GO:0005524;GO:0008574;GO:0016887;GO:0008017;GO:0003777;GO:0098971;GO:0030030;GO:0060271;GO:0043053;GO:0035720;GO:0042073;GO:0007018;GO:1902856;GO:1905515;GO:0061066;GO:1902857;GO:0046626	381.2632173	1.55197743	0.071283277	0.093337965	0.068948031	-1.458639466	0.071773506	515.6907406	1.05E-112	2.23E-111
ENSMOCG00000000716	ENSMOCT00000000948	RS27A_CHICK	none	Ubiquitin_40S_ribosomal_protein_S27a	LG1:5552747-5554233	GO:0005737;GO:0022627;GO:0005654;GO:0005634;GO:0015935;GO:0046872;GO:0031386;GO:0003735;GO:0031625;GO:0006281;GO:0019941;GO:0016567;GO:0006412	581.6447022	-0.045066952	0.055792414	0.089683187	0.055442683	0.134750139	0.056212551	5.95494049	0.05092149	0.06091278
ENSMOCG00000000717	ENSMOCT00000000954	CLCA1_HUMAN	none	Calcium_activated_chloride_channel_regulator_1	21:38489525-38501560	GO:0005615;GO:0005887;GO:0005902;GO:0005886;GO:0042589;GO:0005254;GO:0005229;GO:0046872;GO:0008237;GO:0006816;GO:0071456;GO:0034220	68.60634197	-0.11860192	0.141882039	0.212457396	0.14226609	0.331059316	0.143258868	5.409182148	0.066897674	0.07898109
ENSMOCG00000000718	ENSMOCT00000000953	NA	Acap2	NA	2:40349070-40461765	NA	3611.411252	0.648972063	0.046473687	-0.215721368	0.045926735	-0.864693431	0.046761113	349.5405091	1.25E-76	1.67E-75
ENSMOCG00000000720	ENSMOCT00000000962	NA	2210408I21Rik	NA	19:21633933-22016326	NA	778.4201908	-0.066047245	0.052289387	-0.020536021	0.051883979	0.045511224	0.052600615	1.664430927	0.435084304	0.462885918
ENSMOCG00000000721	ENSMOCT00000000966	DNAK_CAMLR	Hspa12a	Chaperone_protein_DnaK	8:86286134-86350973	GO:0005524;GO:0051082;GO:0006457	2396.108692	0.139002025	0.053242724	0.143463671	0.052771672	0.004461646	0.053629626	9.609564029	0.008190486	0.010530269
ENSMOCG00000000721	ENSMOCT00000000968	DNAK_CAMLR	Hspa12a	Chaperone_protein_DnaK	8:86286134-86350973	GO:0005524;GO:0051082;GO:0006457	2396.108692	0.139002025	0.053242724	0.143463671	0.052771672	0.004461646	0.053629626	9.609564029	0.008190486	0.010530269
ENSMOCG00000000723	ENSMOCT00000000965	RT36_MOUSE	none	28S_ribosomal_protein_S36,_mitochondrial	4:39084708-39085015	GO:0009353;GO:0005763;GO:0005739;GO:0006103;GO:0055114	9.371229494	0.25356349	0.177147204	-0.081485283	0.174428999	-0.335048773	0.176719273	3.932542237	0.139977845	0.159316311
ENSMOCG00000000724	ENSMOCT00000000964	T53I2_MOUSE	Trp53inp2	Tumor_protein_p53_inducible_nuclear_protein_2	LG8:22853988-22862015	GO:0005776;GO:0031410;GO:0005829;GO:0005634;GO:0016605;GO:0043130;GO:0000045;GO:0016236;GO:1903828;GO:0001649;GO:0010508;GO:0045893;GO:0001894;GO:0006511	3360.737967	-0.322005205	0.032887141	-0.36290998	0.032595276	-0.040904776	0.033021753	144.8670481	3.49E-32	1.81E-31
ENSMOCG00000000726	ENSMOCT00000000981	NA	Sulf2	NA	LG8:12379015-12435662	NA	2204.824445	-0.40841335	0.051217434	-0.670353351	0.050719168	-0.261940001	0.051416009	174.3290285	1.40E-38	8.51E-38
ENSMOCG00000000730	ENSMOCT00000000986	TMPS3_MOUSE	Tmprss15	Transmembrane_protease_serine_3	LG3:8353141-8460445	GO:0005623;GO:0005783;GO:0005789;GO:0016021;GO:0043025;GO:0005044;GO:0004252;GO:0017080;GO:0006883;GO:0007605	9.309661877	0.665815204	0.175709932	0.731346829	0.175908783	0.065531625	0.186287324	22.27590088	1.45E-05	2.31E-05
ENSMOCG00000000731	ENSMOCT00000000970	P2RY4_XENLA	P2ry4	P2Y_purinoceptor_4	X:23399158-23401389	GO:0016021;GO:0005886;GO:0045028;GO:0030321	8.005605762	-0.318083193	0.231117346	-0.230305062	0.231130141	0.087778131	0.227756194	2.02916615	0.362553556	0.390104059
ENSMOCG00000000733	ENSMOCT00000000980	C3H7_ARATH	Zc3h3	Zinc_finger_CCCH_domain_containing_protein_7	15:10443558-10527992	GO:0003677;GO:0046872;GO:0004518;GO:0003723	1277.322788	0.288789005	0.05115891	-0.047975041	0.050593767	-0.336764046	0.051467605	48.73088324	2.62E-11	6.00E-11
ENSMOCG00000000733	ENSMOCT00000000978	C3H7_ARATH	Zc3h3	Zinc_finger_CCCH_domain_containing_protein_7	15:10443558-10527992	GO:0003677;GO:0046872;GO:0004518;GO:0003723	1277.322788	0.288789005	0.05115891	-0.047975041	0.050593767	-0.336764046	0.051467605	48.73088324	2.62E-11	6.00E-11
ENSMOCG00000000734	ENSMOCT00000000976	SPSB3_XENTR	Spsb3	SPRY_domain_containing_SOCS_box_protein_3	7:3144181-3150204	GO:0019005;GO:0043161;GO:0016567;GO:0006511	1646.582318	0.113622658	0.034433339	0.161640709	0.034175189	0.048018051	0.034718214	23.7986448	6.80E-06	1.11E-05
ENSMOCG00000000735	ENSMOCT00000000979	NA	none	NA	4:17806687-17822738	NA	756.2447317	-0.245712664	0.056304065	-0.191701312	0.05586605	0.054011352	0.056545381	20.97508356	2.79E-05	4.35E-05
ENSMOCG00000000736	ENSMOCT00000000987	ERN1_HUMAN	Ern2	Serine/threonine_protein_kinase/endoribonuclease_IRE1	8:13432855-13450936	GO:1990597;GO:0005623;GO:0005737;GO:0005783;GO:0005789;GO:0030176;GO:1990332;GO:1990630;GO:1990604;GO:0005739;GO:0005637;GO:0043531;GO:0005524;GO:0004521;GO:0019899;GO:0030544;GO:0051879;GO:0042802;GO:0000287;GO:0005161;GO:0042803;GO:0004672;GO:0004674;GO:0051082;GO:0007257;GO:0007050;GO:0071333;GO:0034620;GO:0035924;GO:0030968;GO:0001935;GO:1901142;GO:0070059;GO:0036498;GO:0006402;GO:0006379;GO:…	5.98440664	1.708206229	0.305009523	1.945355509	0.30948405	0.237149281	0.333486977	44.99326139	1.70E-10	3.71E-10
ENSMOCG00000000738	ENSMOCT00000000983	CH082_RAT	C030006K11Rik	UPF0598_protein_C8orf82_homolog	15:11387837-11390223		322.3909796	-0.214182131	0.086505536	0.101712077	0.086065562	0.315894208	0.087168327	13.77271817	0.001021627	0.001416544
ENSMOCG00000000739	ENSMOCT00000000984	S6OS1_MOUSE	none	Protein_SIX6OS1	1:8562033-8604287	GO:0000801;GO:0010705;GO:0007275;GO:0048477;GO:0051090;GO:0007283;GO:0007129	12.98450058	-2.333703074	0.194270046	-0.040468648	0.216313689	2.293234426	0.194142549	221.2154839	9.20E-49	7.09E-48
ENSMOCG00000000743	ENSMOCT00000000993	TAF4_HUMAN	Taf4b	Transcription_initiation_factor_TFIID_subunit_4	18:8759716-8876557	GO:0005829;GO:0071339;GO:0000790;GO:0005654;GO:0032991;GO:0005669;GO:0033276;GO:0017162;GO:0003677;GO:0003700;GO:0046982;GO:0003713;GO:0008134;GO:0006352;GO:0001541;GO:0045944;GO:0045893;GO:1901796;GO:0006366;GO:0006367;GO:0016032	365.6407185	0.105313051	0.058732157	-0.451289446	0.057682278	-0.556602498	0.058566092	105.95899	9.80E-24	3.87E-23
ENSMOCG00000000744	ENSMOCT00000000988	RASH_MSVNS	Hras	GTPase_HRas	8:33895370-33897408	GO:0020002;GO:0016020;GO:0005525;GO:0003924;GO:0007165	2522.451743	0.196825866	0.054227809	-0.010897801	0.053708829	-0.207723667	0.054595015	17.97454098	0.000124991	0.000185969
ENSMOCG00000000744	ENSMOCT00000000991	RASH_MSVNS	Hras	GTPase_HRas	8:33895370-33897408	GO:0020002;GO:0016020;GO:0005525;GO:0003924;GO:0007165	2522.451743	0.196825866	0.054227809	-0.010897801	0.053708829	-0.207723667	0.054595015	17.97454098	0.000124991	0.000185969
ENSMOCG00000000745	ENSMOCT00000000989	TP4A1_RAT	none	Protein_tyrosine_phosphatase_type_IVA_1	LG2:17213360-17214861	GO:0005737;GO:0009898;GO:0005769;GO:0005783;GO:0005634;GO:0005819;GO:0004725;GO:0008138;GO:0007049;GO:0007275;GO:0030335	756.486183	0.026126089	0.048984386	-0.064032791	0.048534165	-0.090158881	0.049254376	3.581777226	0.166811873	0.187802132
ENSMOCG00000000746	ENSMOCT00000001028	NA	Gcn1	NA	2:5505176-5568780	NA	4592.197243	-0.077859101	0.030763483	0.078423741	0.030522649	0.156282842	0.030980096	25.45741762	2.96E-06	4.94E-06
ENSMOCG00000000746	ENSMOCT00000001024	NA	Gcn1	NA	2:5505176-5568780	NA	4592.197243	-0.077859101	0.030763483	0.078423741	0.030522649	0.156282842	0.030980096	25.45741762	2.96E-06	4.94E-06
ENSMOCG00000000747	ENSMOCT00000001005	NA	Adhfe1	NA	LG5:17630385-17662515	NA	1912.594399	-0.04608304	0.046429996	0.192354062	0.046095903	0.238437103	0.046787383	29.00876794	5.02E-07	8.81E-07
ENSMOCG00000000747	ENSMOCT00000000999	NA	Adhfe1	NA	LG5:17630385-17662515	NA	1912.594399	-0.04608304	0.046429996	0.192354062	0.046095903	0.238437103	0.046787383	29.00876794	5.02E-07	8.81E-07
ENSMOCG00000000748	ENSMOCT00000000996	VTCN1_MOUSE	Vtcn1	V_set_domain_containing_T_cell_activation_inhibitor_1	21:8602306-8624077	GO:0031225;GO:0009897;GO:0005102;GO:0002250;GO:0072643;GO:0072602;GO:0043066;GO:0050868;GO:0042130;GO:1900042;GO:0042102;GO:0001817;GO:0050776;GO:0001562;GO:0050852	8.797323883	-1.310914821	0.32754089	-0.049697905	0.336121071	1.261216916	0.328432631	20.6473099	3.28E-05	5.10E-05
ENSMOCG00000000749	ENSMOCT00000000995	BRD1_MOUSE	Brpf3	Bromodomain_containing_protein_1	LG2:51507122-51541200	GO:0030425;GO:0070776;GO:0016607;GO:0005634;GO:0043204;GO:0042393;GO:0043966	1536.364035	0.396846535	0.037764977	-0.118671898	0.037232443	-0.515518434	0.037948118	195.5392468	3.46E-43	2.35E-42
ENSMOCG00000000752	ENSMOCT00000000997	WDR5_RAT	Wdr13	WD_repeat_containing_protein_5	10:35263573-35273356	GO:0005671;GO:0000123;GO:0035097;GO:0071339;GO:0044666;GO:0005634;GO:0048188;GO:0046972;GO:0043995;GO:0043996;GO:0042393;GO:0042800;GO:0035064;GO:0043966;GO:0051568;GO:0043984;GO:0043981;GO:0043982;GO:0051572;GO:0031175;GO:0035948;GO:0051571;GO:0001501	7294.883764	0.781562454	0.03173945	0.024753776	0.03136987	-0.756808678	0.031956854	720.6625801	3.24E-157	1.13E-155
ENSMOCG00000000752	ENSMOCT00000001000	WDR5A_ARATH	Wdr13	COMPASS_like_H3K4_histone_methylase_component_WDR5A	10:35263573-35273356	GO:0005634;GO:0048188;GO:0042393;GO:0008168;GO:0051568;GO:0010228	7294.883764	0.781562454	0.03173945	0.024753776	0.03136987	-0.756808678	0.031956854	720.6625801	3.24E-157	1.13E-155
ENSMOCG00000000753	ENSMOCT00000001006	ZN214_HUMAN	Prdm4	Zinc_finger_protein_214	24:36598362-36620769	GO:0005634;GO:0003677;GO:0008270;GO:0006355	1196.641499	-0.008372671	0.032727675	-0.040090302	0.032461168	-0.031717631	0.032899286	1.688828165	0.429809117	0.457580622
ENSMOCG00000000754	ENSMOCT00000000998	RS27L_BOVIN	Rps27l	40S_ribosomal_protein_S27_like	5:72588195-72591226	GO:0022627;GO:0005634;GO:0008656;GO:0046872;GO:0003723;GO:0003735;GO:0008494;GO:0006978;GO:0042771;GO:0031571;GO:0000028;GO:0006412	50.34751058	-0.248680715	0.065858121	-0.113840151	0.066636047	0.134840564	0.06514703	14.36677985	0.00075909	0.001062978
ENSMOCG00000000755	ENSMOCT00000001014	MBNL2_PONAB	Mbnl2	Muscleblind_like_protein_2	17:32205069-32307851	GO:0005737;GO:0005634;GO:0046872;GO:0003723;GO:0006397;GO:0043484;GO:0008380	8198.742931	-0.001667398	0.04355785	-0.465064522	0.043134996	-0.463397124	0.04382772	157.0532647	7.88E-35	4.37E-34
ENSMOCG00000000755	ENSMOCT00000001008	MBNL2_PONAB	Mbnl2	Muscleblind_like_protein_2	17:32205069-32307851	GO:0005737;GO:0005634;GO:0046872;GO:0003723;GO:0006397;GO:0043484;GO:0008380	8198.742931	-0.001667398	0.04355785	-0.465064522	0.043134996	-0.463397124	0.04382772	157.0532647	7.88E-35	4.37E-34
ENSMOCG00000000755	ENSMOCT00000001010	MBNL2_RAT	Mbnl2	Muscleblind_like_protein_2	17:32205069-32307851	GO:0005737;GO:0005654;GO:0005634;GO:0046872;GO:0003723;GO:0006397;GO:0000381;GO:0043484;GO:0008380	8198.742931	-0.001667398	0.04355785	-0.465064522	0.043134996	-0.463397124	0.04382772	157.0532647	7.88E-35	4.37E-34
ENSMOCG00000000757	ENSMOCT00000001031	NA	Clock	NA	LG1:31944447-32006027	NA	3792.961089	-0.427037569	0.043160353	-0.423616611	0.042777753	0.003420958	0.043387336	127.2847615	2.29E-28	1.06E-27
ENSMOCG00000000762	ENSMOCT00000001017	S45A1_MOUSE	Slc45a4	Proton_associated_sugar_transporter_A	15:30386910-30415384	GO:0016021;GO:0016020;GO:0005355;GO:0008506;GO:1904659	964.5479828	-0.105760455	0.031392453	0.273748605	0.031477184	0.37950906	0.031801761	149.8584081	2.88E-33	1.53E-32
ENSMOCG00000000763	ENSMOCT00000001018	M3KE2_ARATH	Stkld1	MAP3K_epsilon_protein_kinase_2	4:50261319-50282769	GO:0005737;GO:0005856;GO:0005730;GO:0005886;GO:0005773;GO:0005524;GO:0004674;GO:0032147;GO:0007049;GO:0051301;GO:0046777;GO:0051302;GO:0007346;GO:0023014;GO:0031098	218.9423578	0.285781398	0.056455254	-0.030405847	0.055411676	-0.316187245	0.056578802	37.03584601	9.07E-09	1.79E-08
ENSMOCG00000000766	ENSMOCT00000001026	OCSTP_HUMAN	Ocstamp	Osteoclast_stimulatory_transmembrane_protein	LG8:13076284-13080968	GO:0016021;GO:0071391;GO:0071356;GO:0072674;GO:0034241;GO:0045672;GO:0090290	9.109722589	-0.251611658	0.232034307	0.361007199	0.237668424	0.612618858	0.237551276	6.697196949	0.03513356	0.042630019
ENSMOCG00000000767	ENSMOCT00000001021	NA	Cyp4f17	NA	LG3:28306067-28322503	NA	521.1520985	0.286515399	0.100892947	0.090151921	0.099895948	-0.196363478	0.101585176	8.274445409	0.015967135	0.019989644
ENSMOCG00000000771	ENSMOCT00000001027	DALD3_DANRE	Dalrd3	DALR_anticodon_binding_domain_containing_protein_3	5:81502612-81505444	GO:0004814;GO:0005524;GO:0006420	404.5356087	0.098151755	0.05721439	0.118363878	0.056808446	0.020212123	0.057689965	4.995676214	0.08226265	0.096110713
ENSMOCG00000000772	ENSMOCT00000001029	CATZ_ONCVO	Ctsz	Cathepsin_Z	LG8:4272912-4284111	GO:0005615;GO:0099503;GO:0030133;GO:0008234;GO:0042395	588.4372632	-0.154746765	0.066841169	-0.079988822	0.066332474	0.074757943	0.067229839	5.359829684	0.068568993	0.080871508
ENSMOCG00000000776	ENSMOCT00000001036	LRC26_MOUSE	Lrrc26	Leucine_rich_repeat_containing_protein_26	4:52106998-52108504	GO:0005737;GO:0005856;GO:0005887;GO:0008076;GO:0044325;GO:0099104;GO:0015459;GO:0005249;GO:1903818;GO:0071805	40.72657209	0.723240679	0.137872519	-0.290803038	0.131183708	-1.014043717	0.136906319	55.15488101	1.06E-12	2.61E-12
ENSMOCG00000000777	ENSMOCT00000001038	ZN431_MOUSE	none	Zinc_finger_protein_431	22:34483973-34484354	GO:0005634;GO:0003682;GO:0042826;GO:0046872;GO:0000978;GO:0030154;GO:0043433;GO:0045668;GO:0000122	13.11013332	-0.251012933	0.155403075	-0.300620655	0.154310013	-0.049607722	0.152213315	4.290823641	0.117019836	0.134319249
ENSMOCG00000000779	ENSMOCT00000001048	NA	Gm572	NA	10:84278499-84305377	GO:0007507	9.035396222	-0.7433649	0.285044515	-1.208153734	0.278041396	-0.464788834	0.267012493	18.52584594	9.49E-05	0.000142586
ENSMOCG00000000787	ENSMOCT00000001060	AGRL4_RAT	Susd1	Adhesion_G_protein_coupled_receptor_L4	LG5:52266489-52391949	GO:0031410;GO:0005887;GO:0005886;GO:0005509;GO:0004930;GO:0007189;GO:0007166;GO:0065003	186.1392731	-0.309930424	0.085471185	0.30412372	0.08573996	0.614054144	0.086499464	50.12384527	1.31E-11	3.05E-11
ENSMOCG00000000788	ENSMOCT00000001052	WFDC1_MOUSE	Wfdc1	WAP_four_disulfide_core_domain_protein_1	4:27549176-27569102	GO:0005615;GO:0004867;GO:0050680;GO:0050728;GO:0061045;GO:0001558;GO:0042493;GO:0032355	316.3085644	-0.330680137	0.07454179	-0.02240624	0.074257518	0.308273897	0.074999291	24.71950905	4.29E-06	7.07E-06
ENSMOCG00000000788	ENSMOCT00000001050	WFDC1_MOUSE	Wfdc1	WAP_four_disulfide_core_domain_protein_1	4:27549176-27569102	GO:0005615;GO:0004867;GO:0050680;GO:0050728;GO:0061045;GO:0001558;GO:0042493;GO:0032355	316.3085644	-0.330680137	0.07454179	-0.02240624	0.074257518	0.308273897	0.074999291	24.71950905	4.29E-06	7.07E-06
ENSMOCG00000000789	ENSMOCT00000001044	TEFM_BOVIN	Tefm	Transcription_elongation_factor,_mitochondrial	7:18912147-18919185	GO:0005759;GO:0042645;GO:1990904;GO:0030337;GO:0003676;GO:0006390;GO:0006119;GO:0006392	195.6899947	-0.074110383	0.046961607	-0.061586494	0.046782202	0.012523889	0.047005675	2.861951128	0.239075575	0.263775269
ENSMOCG00000000790	ENSMOCT00000001064	S12A2_MOUSE	Slc12a8	Solute_carrier_family_12_member_2	2:42790815-42955378	GO:0016324;GO:0016323;GO:0005623;GO:0044297;GO:0071944;GO:0042995;GO:0005829;GO:0016021;GO:0043025;GO:0005886;GO:0008519;GO:0015079;GO:0015379;GO:0019901;GO:0015081;GO:0015378;GO:0008511;GO:0015696;GO:0060444;GO:0006884;GO:0030644;GO:0030007;GO:1990869;GO:0035865;GO:0006883;GO:0055064;GO:1902476;GO:0006821;GO:0050910;GO:0006972;GO:0098658;GO:0035633;GO:0060763;GO:0035264;GO:0061044;GO:1904450;GO:…	70.83822899	0.219465657	0.100951549	-1.397008613	0.094673387	-1.61647427	0.096748536	360.0451128	6.56E-79	9.11E-78
ENSMOCG00000000790	ENSMOCT00000001062	S12A2_MOUSE	Slc12a8	Solute_carrier_family_12_member_2	2:42790815-42955378	GO:0016324;GO:0016323;GO:0005623;GO:0044297;GO:0071944;GO:0042995;GO:0005829;GO:0016021;GO:0043025;GO:0005886;GO:0008519;GO:0015079;GO:0015379;GO:0019901;GO:0015081;GO:0015378;GO:0008511;GO:0015696;GO:0060444;GO:0006884;GO:0030644;GO:0030007;GO:1990869;GO:0035865;GO:0006883;GO:0055064;GO:1902476;GO:0006821;GO:0050910;GO:0006972;GO:0098658;GO:0035633;GO:0060763;GO:0035264;GO:0061044;GO:1904450;GO:…	70.83822899	0.219465657	0.100951549	-1.397008613	0.094673387	-1.61647427	0.096748536	360.0451128	6.56E-79	9.11E-78
ENSMOCG00000000790	ENSMOCT00000001067	S12A2_MOUSE	Slc12a8	Solute_carrier_family_12_member_2	2:42790815-42955378	GO:0016324;GO:0016323;GO:0005623;GO:0044297;GO:0071944;GO:0042995;GO:0005829;GO:0016021;GO:0043025;GO:0005886;GO:0008519;GO:0015079;GO:0015379;GO:0019901;GO:0015081;GO:0015378;GO:0008511;GO:0015696;GO:0060444;GO:0006884;GO:0030644;GO:0030007;GO:1990869;GO:0035865;GO:0006883;GO:0055064;GO:1902476;GO:0006821;GO:0050910;GO:0006972;GO:0098658;GO:0035633;GO:0060763;GO:0035264;GO:0061044;GO:1904450;GO:…	70.83822899	0.219465657	0.100951549	-1.397008613	0.094673387	-1.61647427	0.096748536	360.0451128	6.56E-79	9.11E-78
ENSMOCG00000000792	ENSMOCT00000001057	NA	Chil6	NA	21:11671900-11687550	NA	3.377622043	0.341772807	0.334819459	-0.075320779	0.3231137	-0.417093586	0.334585689	1.744614782	0.417985979	0.445704161
ENSMOCG00000000795	ENSMOCT00000001061	S35C2_MOUSE	Slc35c2	Solute_carrier_family_35_member_C2	LG8:13193812-13201947	GO:0005801;GO:0005793;GO:0033116;GO:0005794;GO:0016021;GO:0005654;GO:0015297;GO:0022857;GO:0036065;GO:0010629;GO:0045747;GO:0036066;GO:0015786	1034.637218	0.01895195	0.036668093	0.00743783	0.036381513	-0.01151412	0.036888051	0.270093354	0.87367513	0.883423637
ENSMOCG00000000796	ENSMOCT00000001065	S45A3_MOUSE	none	Solute_carrier_family_45_member_3	6:22453034-22471193	GO:0016021;GO:0016020;GO:0008506;GO:0045723;GO:0010907;GO:0048713;GO:0015770	36.32266632	-0.779663324	0.116632078	-0.525902491	0.117321702	0.253760833	0.113767329	45.59592973	1.26E-10	2.76E-10
ENSMOCG00000000797	ENSMOCT00000001068	ANR66_HUMAN	Ankrd66	Ankyrin_repeat_domain_containing_protein_66	LG2:6688474-6698696		98.03603464	-2.252099774	0.260829956	0.051642155	0.261017649	2.303741929	0.262703247	107.1258665	5.47E-24	2.18E-23
ENSMOCG00000000799	ENSMOCT00000001082	NA	Chrnd	NA	LG4:64748696-64754885	NA	11.06894442	2.562029958	0.249384473	1.860604327	0.233831338	-0.701425631	0.266310947	129.3020895	8.36E-29	3.90E-28
ENSMOCG00000000800	ENSMOCT00000001070	AK1C4_MACFA	none	Aldo_keto_reductase_family_1_member_C4	16:29793135-29806416	GO:0005737;GO:0047743	48.69378662	-0.308185392	0.317561129	-0.40783302	0.314541217	-0.099647628	0.318643996	1.793868808	0.40781795	0.435191045
ENSMOCG00000000801	ENSMOCT00000001073	BDP1_MOUSE	none	Transcription_factor_TFIIIB_component_B''_homolog	19:210362-223684	GO:0005654;GO:0005634;GO:0000126;GO:0003677;GO:0001156;GO:0006355;GO:0070898	263.6211394	-0.227382218	0.054349452	-0.167739132	0.054092128	0.059643086	0.054358029	18.71881395	8.62E-05	0.000130011
ENSMOCG00000000802	ENSMOCT00000001069	LRC33_DANRE	Nrros	Transforming_growth_factor_beta_activator_LRRC33	2:41352863-41370213	GO:0009986;GO:0005783;GO:0005789;GO:0031012;GO:0005615;GO:0016021;GO:0005886;GO:0019838;GO:0006955;GO:0006954;GO:0014005;GO:0035583;GO:0006801;GO:0007179;GO:0036364	185.286924	1.371964382	0.063691758	-0.065565606	0.059453258	-1.437529989	0.063888194	584.0852676	1.47E-127	3.67E-126
ENSMOCG00000000802	ENSMOCT00000001072	LRC33_DANRE	Nrros	Transforming_growth_factor_beta_activator_LRRC33	2:41352863-41370213	GO:0009986;GO:0005783;GO:0005789;GO:0031012;GO:0005615;GO:0016021;GO:0005886;GO:0019838;GO:0006955;GO:0006954;GO:0014005;GO:0035583;GO:0006801;GO:0007179;GO:0036364	185.286924	1.371964382	0.063691758	-0.065565606	0.059453258	-1.437529989	0.063888194	584.0852676	1.47E-127	3.67E-126
ENSMOCG00000000804	ENSMOCT00000001083	ZN184_HUMAN	Zfp317	Zinc_finger_protein_184	5:13970593-13978917	GO:0005634;GO:0003677;GO:0008270;GO:0006355	472.8231645	0.263840107	0.114438285	-0.122329554	0.113260007	-0.386169662	0.115161273	11.49571941	0.0031896	0.004235108
ENSMOCG00000000805	ENSMOCT00000001081	FAH1_ARATH	Fa2h	Dihydroceramide_fatty_acyl_2_hydroxylase_FAH1	4:16548777-16604941	GO:0005783;GO:0005789;GO:0016021;GO:0080132;GO:0005506;GO:0006633;GO:0006631;GO:0000038	874.0404424	-1.232977842	0.054467328	-1.219203711	0.0540204	0.013774131	0.054040933	619.2131913	3.46E-135	9.72E-134
ENSMOCG00000000806	ENSMOCT00000001087	NA	Krt1	NA	15:2553282-2558161	NA	68.56504625	-0.300916366	0.089048621	-0.46340187	0.087997488	-0.162485504	0.087620675	28.23348928	7.40E-07	1.28E-06
ENSMOCG00000000806	ENSMOCT00000001092	NA	Krt1	NA	15:2553282-2558161	NA	68.56504625	-0.300916366	0.089048621	-0.46340187	0.087997488	-0.162485504	0.087620675	28.23348928	7.40E-07	1.28E-06
ENSMOCG00000000808	ENSMOCT00000001088	DIK2A_XENTR	Dipk2b	Divergent_protein_kinase_domain_2A	X:60378693-60423695	GO:0030126;GO:0005615;GO:0060038;GO:0014066	38.58074487	-0.239033069	0.093714075	-0.565639985	0.091530668	-0.326606916	0.090205691	39.00074142	3.40E-09	6.89E-09
ENSMOCG00000000809	ENSMOCT00000001085	LIMC1_MOUSE	none	LIM_and_calponin_homology_domains_containing_protein_1	LG1:23814463-23821269	GO:0005737;GO:0001725;GO:0003779;GO:0046872;GO:0032034;GO:0031032;GO:0060327;GO:0030336;GO:0001934;GO:0051496;GO:0051893	186.9473673	-0.260242706	0.042576261	-0.288860267	0.04237405	-0.028617561	0.041843971	55.50310801	8.86E-13	2.20E-12
ENSMOCG00000000811	ENSMOCT00000001090	CHIC2_MOUSE	Chic2	Cysteine_rich_hydrophobic_domain_containing_protein_2	LG1:30805707-30845078	GO:0005794;GO:0005798;GO:0043231;GO:0005886;GO:0006893	637.2252903	0.359983662	0.045339661	-0.017660598	0.04467189	-0.37764426	0.045584268	84.63404588	4.19E-19	1.39E-18
ENSMOCG00000000813	ENSMOCT00000001111	ECT2_MOUSE	Ect2l	Protein_ECT2	LG4:8891733-8962458	GO:0005923;GO:0005911;GO:0097149;GO:0032154;GO:0005737;GO:0005829;GO:0030496;GO:0072686;GO:0016604;GO:0005654;GO:0005634;GO:0005096;GO:0042803;GO:0017048;GO:0005089;GO:0090630;GO:0032147;GO:0070830;GO:0000902;GO:0071277;GO:0070301;GO:0071479;GO:0035556;GO:0000281;GO:0043065;GO:0032467;GO:0043547;GO:0045666;GO:0042307;GO:0051260;GO:0015031;GO:0051988;GO:2000431;GO:0045859	163.1551824	-0.881452674	0.13502586	-0.13027334	0.134857027	0.751179334	0.135549272	50.89137458	8.89E-12	2.10E-11
ENSMOCG00000000813	ENSMOCT00000001107	FBX16_MOUSE	Ect2l	F_box_only_protein_16	LG4:8891733-8962458		163.1551824	-0.881452674	0.13502586	-0.13027334	0.134857027	0.751179334	0.135549272	50.89137458	8.89E-12	2.10E-11
ENSMOCG00000000813	ENSMOCT00000001109	FBX16_MOUSE	Ect2l	F_box_only_protein_16	LG4:8891733-8962458		163.1551824	-0.881452674	0.13502586	-0.13027334	0.134857027	0.751179334	0.135549272	50.89137458	8.89E-12	2.10E-11
ENSMOCG00000000814	ENSMOCT00000001093	YUC4_ARATH	Foxred2	Probable_indole_3_pyruvate_monooxygenase_YUCCA4	15:15954625-15970040	GO:0005829;GO:0005783;GO:0005789;GO:0005794;GO:0000139;GO:0005654;GO:0050660;GO:0103075;GO:0047434;GO:0004499;GO:0050661;GO:0009851;GO:0048825;GO:0010229;GO:0048827;GO:0009911	699.9809045	0.075992491	0.045633371	0.230495412	0.045405675	0.154502922	0.046070048	26.3996991	1.85E-06	3.13E-06
ENSMOCG00000000815	ENSMOCT00000001094	GBX2_XENLA	Gbx2	Homeobox_protein_GBX_2	LG4:61892174-61895314	GO:0005634;GO:0043565;GO:0006355	77.22149257	-2.62903469	0.20871224	-3.713838158	0.205920504	-1.084803468	0.196457039	282.2633278	5.10E-62	5.24E-61
ENSMOCG00000000816	ENSMOCT00000001099	RHG32_HUMAN	Arhgap30	Rho_GTPase_activating_protein_32	6:69540511-69563358	GO:0015629;GO:0005938;GO:0030054;GO:0005829;GO:0043197;GO:0005789;GO:0010008;GO:0001650;GO:0005794;GO:0000139;GO:0005654;GO:0014069;GO:0005096;GO:1901981;GO:0051056;GO:0007264	84.64869987	0.393314649	0.068117717	-0.13523025	0.065638702	-0.528544899	0.06785365	63.93348982	1.31E-14	3.56E-14
ENSMOCG00000000817	ENSMOCT00000001115	ATS18_MOUSE	Adamtsl1	A_disintegrin_and_metalloproteinase_with_thrombospondin_motifs_18	10:23829796-24215425	GO:0005576;GO:0046872;GO:0004222;GO:0001654;GO:0090331	194.5785341	0.367110441	0.084581766	1.707132441	0.086777178	1.340022	0.088304124	381.4055907	1.51E-83	2.24E-82
ENSMOCG00000000818	ENSMOCT00000001095	RHOQ_RAT	Rhoq	Rho_related_GTP_binding_protein_RhoQ	16:10084661-10122118	GO:0005884;GO:0005938;GO:0042995;GO:0005737;GO:0031410;GO:0005856;GO:0043231;GO:0045121;GO:0005886;GO:0032427;GO:0005525;GO:0003924;GO:0005522;GO:0019901;GO:0030036;GO:0007015;GO:0016477;GO:0030031;GO:0032869;GO:0030866;GO:0030865;GO:0006897;GO:0007163;GO:0046039;GO:0008286;GO:1903077;GO:0051491;GO:0046326;GO:0045944;GO:0032956;GO:0008360;GO:0007266	959.9646807	-0.213937491	0.048127152	-0.238952269	0.047720195	-0.025014778	0.048309403	29.80370715	3.37E-07	6.00E-07
ENSMOCG00000000820	ENSMOCT00000001097	ZN260_HUMAN	Zfp146	Zinc_finger_protein_260	LG4:22421313-22430950	GO:0005829;GO:0005654;GO:0003677;GO:0046872;GO:0007275	2594.842058	-0.132580135	0.049268713	-0.209195212	0.048819674	-0.076615077	0.049562572	18.71384743	8.64E-05	0.000130287
ENSMOCG00000000821	ENSMOCT00000001101	EMB_RAT	Emb	Embigin	19:62848910-62889848	GO:0030424;GO:0030054;GO:0005887;GO:0005886;GO:0045202;GO:0098632;GO:0007411;GO:0007155;GO:0070593;GO:0007156;GO:0035879	435.2766563	-1.269827236	0.066125022	0.175449656	0.066778871	1.445276892	0.066750394	602.2254148	1.69E-131	4.44E-130
ENSMOCG00000000822	ENSMOCT00000001102	KCTD8_MOUSE	Kctd16	BTB/POZ_domain_containing_protein_KCTD8	18:28656085-28915836	GO:0030054;GO:0042995;GO:0045211;GO:0042734;GO:0043235;GO:0051260;GO:0008277	444.4317058	0.806885345	0.057453834	-0.046419756	0.056109661	-0.853305102	0.057760837	256.9647345	1.59E-56	1.48E-55
ENSMOCG00000000823	ENSMOCT00000001104	NA	none	NA	19:26724543-26726779	NA	32.2573123	0.118689204	0.098281575	-0.460704948	0.093837841	-0.579394152	0.095309046	42.76863932	5.16E-10	1.10E-09
ENSMOCG00000000824	ENSMOCT00000001114	NA	Asic4	NA	LG4:55581116-55602246	NA	1222.179503	0.061046494	0.086475655	-1.162161132	0.085439774	-1.223207626	0.08680702	272.6482532	6.24E-60	6.19E-59
ENSMOCG00000000824	ENSMOCT00000001108	NA	Asic4	NA	LG4:55581116-55602246	NA	1222.179503	0.061046494	0.086475655	-1.162161132	0.085439774	-1.223207626	0.08680702	272.6482532	6.24E-60	6.19E-59
ENSMOCG00000000825	ENSMOCT00000001103	NA	none	NA	LG5:37926352-37927336	NA	238.2496265	0.501016673	0.076970052	0.499526013	0.076382667	-0.001490659	0.078058566	59.06358297	1.49E-13	3.85E-13
ENSMOCG00000000826	ENSMOCT00000001105	FOXQ1_RAT	A530084C06Rik	Forkhead_box_protein_Q1	16:37083177-37083705	GO:0005634;GO:0000981;GO:0001227;GO:0000978;GO:0009653;GO:0030154;GO:0031069;GO:0043524;GO:0000122;GO:0006357	15.81712926	1.526981071	0.142699278	1.137803026	0.136609164	-0.389178045	0.153426189	138.7041443	7.60E-31	3.76E-30
ENSMOCG00000000828	ENSMOCT00000001106	CMTR2_DROME	Cmtr2	Cap_specific_mRNA_(nucleoside_2'_O_)_methyltransferase_2	4:17682516-17688801	GO:0005737;GO:0005634;GO:0004483;GO:0006370;GO:0097309;GO:0097310;GO:0007424	205.3858541	-0.491889981	0.054953502	-0.084982835	0.055410816	0.406907146	0.055030609	93.38190166	5.28E-21	1.90E-20
ENSMOCG00000000829	ENSMOCT00000001110	VSTM4_HUMAN	Vstm4	V_set_and_transmembrane_domain_containing_protein_4	6:59681985-59758410	GO:0005576;GO:0016021;GO:0005886	269.6674634	-0.259020894	0.064051659	0.080371603	0.06404752	0.339392497	0.064516678	30.73037702	2.12E-07	3.82E-07
ENSMOCG00000000830	ENSMOCT00000001117	URGCP_BOVIN	Card6	Up_regulator_of_cell_proliferation	19:26087791-26100450	GO:0005737;GO:0005634;GO:0005525;GO:0007049	151.4121271	-0.513612176	0.08083296	-0.327358546	0.080586302	0.18625363	0.08054525	40.96420369	1.27E-09	2.64E-09
ENSMOCG00000000831	ENSMOCT00000001119	UROM_BOVIN	none	Uromodulin	LG2:49364215-49406814	GO:0031225;GO:0016324;GO:0016323;GO:0060170;GO:0005929;GO:0005576;GO:0000922;GO:0005509	17.89573187	0.991490009	0.245686118	1.595120277	0.249810633	0.603630267	0.257808084	38.90097455	3.57E-09	7.24E-09
ENSMOCG00000000833	ENSMOCT00000001127	ESCO2_HUMAN	Esco1	N_acetyltransferase_ESCO2	18:4190245-4241571	GO:0030054;GO:0000785;GO:0010369;GO:0005694;GO:0005794;GO:0031618;GO:0005654;GO:0035861;GO:0001741;GO:0016407;GO:0004468;GO:0046872;GO:0006302;GO:0002244;GO:0034421;GO:0071168;GO:0006275;GO:0007062	1577.193203	-0.042619804	0.058123177	-0.401316604	0.057525897	-0.3586968	0.058411714	59.58418164	1.15E-13	2.99E-13
ENSMOCG00000000833	ENSMOCT00000001126	ESCO2_HUMAN	Esco1	N_acetyltransferase_ESCO2	18:4190245-4241571	GO:0030054;GO:0000785;GO:0010369;GO:0005694;GO:0005794;GO:0031618;GO:0005654;GO:0035861;GO:0001741;GO:0016407;GO:0004468;GO:0046872;GO:0006302;GO:0002244;GO:0034421;GO:0071168;GO:0006275;GO:0007062	1577.193203	-0.042619804	0.058123177	-0.401316604	0.057525897	-0.3586968	0.058411714	59.58418164	1.15E-13	2.99E-13
ENSMOCG00000000833	ENSMOCT00000001124	ESCO2_HUMAN	Esco1	N_acetyltransferase_ESCO2	18:4190245-4241571	GO:0030054;GO:0000785;GO:0010369;GO:0005694;GO:0005794;GO:0031618;GO:0005654;GO:0035861;GO:0001741;GO:0016407;GO:0004468;GO:0046872;GO:0006302;GO:0002244;GO:0034421;GO:0071168;GO:0006275;GO:0007062	1577.193203	-0.042619804	0.058123177	-0.401316604	0.057525897	-0.3586968	0.058411714	59.58418164	1.15E-13	2.99E-13
ENSMOCG00000000834	ENSMOCT00000001121	IF4G1_HUMAN	Paip1	Eukaryotic_translation_initiation_factor_4_gamma_1	19:64700645-64727152	GO:0005737;GO:0005829;GO:0016281;GO:0016020;GO:0005634;GO:0005844;GO:0005524;GO:0008190;GO:0042802;GO:0060090;GO:0003729;GO:0003723;GO:0008135;GO:0003743;GO:0031369;GO:0001662;GO:0002191;GO:0034645;GO:0031669;GO:0032502;GO:0097009;GO:0010507;GO:1901215;GO:0010801;GO:0000184;GO:0010942;GO:0030307;GO:0032270;GO:1905537;GO:1900087;GO:1905618;GO:1905612;GO:0045666;GO:0033138;GO:0036493;GO:0080135;GO:…	2919.590086	-0.217725043	0.042949891	-0.087741067	0.042596098	0.129983977	0.043221684	26.05081747	2.20E-06	3.70E-06
ENSMOCG00000000835	ENSMOCT00000001120	RTL6_HUMAN	Rtl6	Retrotransposon_Gag_like_protein_6	15:26561117-26566274		7772.268164	0.157070574	0.033845797	0.3220371	0.033558958	0.164966526	0.034105893	91.77609152	1.18E-20	4.19E-20
ENSMOCG00000000836	ENSMOCT00000001122	OCAD1_BOVIN	none	OCIA_domain_containing_protein_1	LG1:29094409-29110205	GO:0005768;GO:2000736	2701.215763	-0.028838389	0.030606091	0.094846687	0.030384921	0.123685075	0.030831955	17.6414018	0.000147645	0.000218598
ENSMOCG00000000837	ENSMOCT00000001125	BMP15_BOVIN	Bmp15	Bone_morphogenetic_protein_15	10:33362121-33367569	GO:0005737;GO:0005615;GO:0005125;GO:0008083;GO:0030509;GO:0060016;GO:0001541;GO:0010862;GO:0060395	64.05709171	0.749066554	0.150066656	-0.392519292	0.145632369	-1.141585846	0.150097155	56.50650095	5.37E-13	1.35E-12
ENSMOCG00000000839	ENSMOCT00000001132	NA	Rgp1	NA	LG5:38819482-38823810	NA	874.346291	-0.222230309	0.041285122	0.024376897	0.041126911	0.246607205	0.04156283	43.40622813	3.75E-10	8.02E-10
ENSMOCG00000000843	ENSMOCT00000001135	NA	none	NA	8:38911021-38914260	NA	3034.014457	0.244959742	0.035607999	-0.142861413	0.035214401	-0.387821155	0.035815956	118.0456718	2.33E-26	1.00E-25
ENSMOCG00000000844	ENSMOCT00000001130	NA	8030462N17Rik	NA	18:61498591-61567275	GO:0061630;GO:0006511	3520.94622	0.158039728	0.050402692	-0.481802304	0.049868106	-0.639842032	0.050686637	179.3656298	1.13E-39	7.06E-39
ENSMOCG00000000845	ENSMOCT00000001137	GSG1L_HUMAN	Gsg1l	Germ_cell_specific_gene_1_like_protein	8:18583155-18785495	GO:0030054;GO:0098978;GO:0099061;GO:0005886;GO:0098685;GO:2000311;GO:0099149	674.307406	0.286054486	0.067008601	-0.984188872	0.065742229	-1.270243359	0.066926547	421.4672903	3.02E-92	5.01E-91
ENSMOCG00000000846	ENSMOCT00000001133	UBP43_HUMAN	none	Ubiquitin_carboxyl_terminal_hydrolase_43	19:52862198-52863408	GO:0005654;GO:0019785;GO:0036459;GO:0016579;GO:0019985;GO:0006511	2.061092689	2.494071083	0.374042141	3.601416324	0.435817254	1.107345241	0.505094975	103.1378872	4.02E-23	1.56E-22
ENSMOCG00000000847	ENSMOCT00000001142	NA	Smyd2	NA	6:75942698-75983543	NA	1272.764447	-0.244529359	0.043704757	0.547251363	0.043700081	0.791780722	0.04425675	324.4797542	3.47E-71	4.19E-70
ENSMOCG00000000848	ENSMOCT00000001145	SEN1_SCHPO	Setx	Helicase_sen1	4:47951006-48003722	GO:0016604;GO:0000790;GO:0005634;GO:0033678;GO:0032574;GO:0005524;GO:0003723;GO:0001147;GO:0006397;GO:1903622;GO:0006364;GO:0006369;GO:0006386;GO:0008033	4544.170379	-0.298728105	0.04373616	-0.242079018	0.043352345	0.056649086	0.044004949	52.30361172	4.39E-12	1.05E-11
ENSMOCG00000000848	ENSMOCT00000001147	SEN1_SCHPO	Setx	Helicase_sen1	4:47951006-48003722	GO:0016604;GO:0000790;GO:0005634;GO:0033678;GO:0032574;GO:0005524;GO:0003723;GO:0001147;GO:0006397;GO:1903622;GO:0006364;GO:0006369;GO:0006386;GO:0008033	4544.170379	-0.298728105	0.04373616	-0.242079018	0.043352345	0.056649086	0.044004949	52.30361172	4.39E-12	1.05E-11
ENSMOCG00000000850	ENSMOCT00000001136	STK26_HUMAN	Map3k8	Serine/threonine_protein_kinase_26	16:17169622-17191384	GO:0016324;GO:0071944;GO:0005737;GO:0005829;GO:0070062;GO:0005794;GO:0000139;GO:0005798;GO:0016020;GO:0048471;GO:0012506;GO:0005524;GO:0042802;GO:0000287;GO:0042803;GO:0004672;GO:0004674;GO:0032147;GO:0006915;GO:0009267;GO:0030033;GO:0030336;GO:0046777;GO:0006468;GO:0042981;GO:1903205;GO:0007346;GO:0042542;GO:0023014;GO:0031098	93.62371288	-0.156124753	0.079508627	-0.069147043	0.07932721	0.086977709	0.079639561	3.870166839	0.144412222	0.164054249
ENSMOCG00000000851	NA	NA	NA	NA	NA	NA	50.67775748	-0.163694392	0.089754133	-0.166444646	0.089428974	-0.002750255	0.08929551	4.491272801	0.105860149	0.122206344
ENSMOCG00000000852	ENSMOCT00000001143	FAIM3_MOUSE	Fcmr	Fas_apoptotic_inhibitory_molecule_3	6:21362906-21374488	GO:0009986;GO:0009897;GO:0016021;GO:0002376;GO:1990001;GO:2001237;GO:0070229	3.440016602	-0.279790211	0.335046969	0.138265572	0.343320698	0.418055783	0.339998893	1.578853771	0.454104975	0.481909646
ENSMOCG00000000853	ENSMOCT00000001155	NA	Vps13c	NA	5:71462518-71621739	NA	8939.647536	0.062638003	0.050659313	-0.208546966	0.050185587	-0.271184969	0.050998575	31.71004665	1.30E-07	2.37E-07
ENSMOCG00000000855	ENSMOCT00000001199	NA	Stxbp5l	NA	2:48040325-48285556	NA	1932.495586	0.135722885	0.055540637	-0.56452121	0.054901368	-0.700244095	0.055796151	185.2327727	5.99E-41	3.84E-40
ENSMOCG00000000855	ENSMOCT00000001195	NA	Stxbp5l	NA	2:48040325-48285556	NA	1932.495586	0.135722885	0.055540637	-0.56452121	0.054901368	-0.700244095	0.055796151	185.2327727	5.99E-41	3.84E-40
ENSMOCG00000000855	ENSMOCT00000001190	NA	Stxbp5l	NA	2:48040325-48285556	NA	1932.495586	0.135722885	0.055540637	-0.56452121	0.054901368	-0.700244095	0.055796151	185.2327727	5.99E-41	3.84E-40
ENSMOCG00000000855	ENSMOCT00000001192	NA	Stxbp5l	NA	2:48040325-48285556	NA	1932.495586	0.135722885	0.055540637	-0.56452121	0.054901368	-0.700244095	0.055796151	185.2327727	5.99E-41	3.84E-40
ENSMOCG00000000856	ENSMOCT00000001152	ZN346_MOUSE	Zfp346	Zinc_finger_protein_346	16:56008632-56031637	GO:0005737;GO:0005730;GO:0005634;GO:0003725;GO:0019899;GO:0035198;GO:0008270;GO:0043065	1074.678192	0.170799091	0.035159624	-0.05250149	0.034752997	-0.223300581	0.035337231	43.02371941	4.54E-10	9.68E-10
ENSMOCG00000000856	ENSMOCT00000001149	ZN346_MOUSE	Zfp346	Zinc_finger_protein_346	16:56008632-56031637	GO:0005737;GO:0005730;GO:0005634;GO:0003725;GO:0019899;GO:0035198;GO:0008270;GO:0043065	1074.678192	0.170799091	0.035159624	-0.05250149	0.034752997	-0.223300581	0.035337231	43.02371941	4.54E-10	9.68E-10
ENSMOCG00000000856	ENSMOCT00000001146	ZN346_HUMAN	Zfp346	Zinc_finger_protein_346	16:56008632-56031637	GO:0005737;GO:0005730;GO:0005634;GO:0003725;GO:0019899;GO:0035198;GO:0003723;GO:0008270;GO:0043065	1074.678192	0.170799091	0.035159624	-0.05250149	0.034752997	-0.223300581	0.035337231	43.02371941	4.54E-10	9.68E-10
ENSMOCG00000000860	ENSMOCT00000001148	SKA1_RAT	Ska1	Spindle_and_kinetochore_associated_protein_1	18:58586579-58597352	GO:0000940;GO:0005737;GO:0072686;GO:0005876;GO:0008017;GO:0051301;GO:0007059;GO:0000278;GO:0031110	28.1135913	0.579131662	0.171269848	0.473420247	0.169655266	-0.105711415	0.174946295	13.55534399	0.001138923	0.001573165
ENSMOCG00000000861	ENSMOCT00000001153	NA	Krt75	NA	15:2785056-2793550	NA	4.000425576	0.005964309	0.242990283	0.74350041	0.261448551	0.737536101	0.26290535	10.35667632	0.005637367	0.007340786
ENSMOCG00000000863	ENSMOCT00000001151	SIX1B_DANRE	Six1	Homeobox_protein_six1b	1:8433661-8438500	GO:0005737;GO:0005634;GO:0005667;GO:0000981;GO:0000976;GO:0021984;GO:0048856;GO:0006915;GO:0002074;GO:0048839;GO:0045892;GO:0048935;GO:0043282;GO:0014857;GO:0048741;GO:0007519;GO:0051146	20.99560346	-3.462795508	0.262130067	0.398287532	0.291081878	3.86108304	0.271651084	284.4030556	1.75E-62	1.81E-61
ENSMOCG00000000864	ENSMOCT00000001156	HSBPL_RAT	Hsbp1l1	Heat_shock_factor_binding_protein_1_like_protein_1	18:63597736-63603505	GO:0005737;GO:0005829;GO:0005634;GO:0003714;GO:0070370	9.342366135	-1.51100949	0.181541383	-0.740867681	0.189555447	0.770141809	0.16681306	73.70146729	9.91E-17	2.98E-16
ENSMOCG00000000865	ENSMOCT00000001160	FGF13_PONAB	Fgf13	Fibroblast_growth_factor_13	X:14937388-15452734	GO:0030424;GO:0005737;GO:0005829;GO:0030425;GO:0005576;GO:0030175;GO:0030426;GO:0014704;GO:0016328;GO:0005874;GO:0043005;GO:0005634;GO:0005886;GO:0048487;GO:0008083;GO:0044325;GO:0008017;GO:0017080;GO:0021795;GO:0045200;GO:0021766;GO:1904862;GO:0007612;GO:0007613;GO:0046785;GO:0048671;GO:0007026;GO:0001764;GO:0072659;GO:0098909;GO:0006814	5578.258523	0.526470245	0.043828238	0.032045315	0.04338317	-0.49442493	0.044131605	171.0870831	7.06E-38	4.24E-37
ENSMOCG00000000865	ENSMOCT00000001154	FGF13_RAT	Fgf13	Fibroblast_growth_factor_13	X:14937388-15452734	GO:0030424;GO:0005737;GO:0005829;GO:0030425;GO:0005576;GO:0030175;GO:0030426;GO:0014704;GO:0016328;GO:0005874;GO:0043005;GO:0005634;GO:0005886;GO:0048487;GO:0008083;GO:0044325;GO:0008017;GO:0030295;GO:0017080;GO:0021795;GO:0045200;GO:0021766;GO:1904862;GO:0007612;GO:0000165;GO:0007613;GO:0046785;GO:0048671;GO:0007026;GO:0001764;GO:0072659;GO:0098909;GO:1990834;GO:0006814	5578.258523	0.526470245	0.043828238	0.032045315	0.04338317	-0.49442493	0.044131605	171.0870831	7.06E-38	4.24E-37
ENSMOCG00000000865	ENSMOCT00000001157	FGF13_XENLA	Fgf13	Fibroblast_growth_factor_13	X:14937388-15452734	GO:0030424;GO:0005737;GO:0030425;GO:0005576;GO:0030175;GO:0030426;GO:0005874;GO:0043005;GO:0005634;GO:0005886;GO:0048487;GO:0008083;GO:0044325;GO:0008017;GO:0017080;GO:0045200;GO:0060322;GO:1904862;GO:0046785;GO:0048671;GO:0007026;GO:0030182;GO:0001764;GO:0072659;GO:0070376	5578.258523	0.526470245	0.043828238	0.032045315	0.04338317	-0.49442493	0.044131605	171.0870831	7.06E-38	4.24E-37
ENSMOCG00000000866	ENSMOCT00000001180	PR40A_HUMAN	Prpf40b	Pre_mRNA_processing_factor_40_homolog_A	15:5398427-5420769	GO:0005829;GO:0016020;GO:0016363;GO:0016607;GO:0005654;GO:0005685;GO:0071004;GO:0003723;GO:0007049;GO:0051301;GO:0016477;GO:0007010;GO:0045292;GO:0000398;GO:0008360;GO:0032465	2373.018237	0.355758943	0.054416766	0.011844803	0.053868355	-0.34391414	0.054783158	52.77840934	3.46E-12	8.36E-12
ENSMOCG00000000866	ENSMOCT00000001176	PR40A_HUMAN	Prpf40b	Pre_mRNA_processing_factor_40_homolog_A	15:5398427-5420769	GO:0005829;GO:0016020;GO:0016363;GO:0016607;GO:0005654;GO:0005685;GO:0071004;GO:0003723;GO:0007049;GO:0051301;GO:0016477;GO:0007010;GO:0045292;GO:0000398;GO:0008360;GO:0032465	2373.018237	0.355758943	0.054416766	0.011844803	0.053868355	-0.34391414	0.054783158	52.77840934	3.46E-12	8.36E-12
ENSMOCG00000000869	ENSMOCT00000001173	APTX_MOUSE	Aptx	Aprataxin	LG5:36832238-36849575	GO:0000785;GO:0000790;GO:0005730;GO:0005654;GO:0005634;GO:0003682;GO:0003684;GO:0033699;GO:0120108;GO:0003690;GO:0003725;GO:0046872;GO:0030983;GO:0008967;GO:0051219;GO:0046403;GO:0047485;GO:1990165;GO:0003697;GO:0006974;GO:0006266;GO:0006302;GO:0031647;GO:0042542;GO:0000012	533.8823698	0.080654297	0.049599105	-0.018099538	0.049128446	-0.098753836	0.049832161	4.413732698	0.110044951	0.1267375
ENSMOCG00000000869	ENSMOCT00000001172	NA	Aptx	NA	LG5:36832238-36849575	NA	533.8823698	0.080654297	0.049599105	-0.018099538	0.049128446	-0.098753836	0.049832161	4.413732698	0.110044951	0.1267375
ENSMOCG00000000869	ENSMOCT00000001171	NA	Aptx	NA	LG5:36832238-36849575	NA	533.8823698	0.080654297	0.049599105	-0.018099538	0.049128446	-0.098753836	0.049832161	4.413732698	0.110044951	0.1267375
ENSMOCG00000000870	ENSMOCT00000001169	TNR6_MOUSE	Fas	Tumor_necrosis_factor_receptor_superfamily_member_6	8:62651455-62682747	GO:0097440;GO:0016324;GO:0031265;GO:0009986;GO:0005737;GO:0005829;GO:0031264;GO:0009897;GO:0005576;GO:0005615;GO:0016021;GO:0045121;GO:0043005;GO:0043025;GO:0016604;GO:0048471;GO:0005886;GO:0042383;GO:0030141;GO:0005516;GO:0042802;GO:0019900;GO:0002020;GO:0044877;GO:0005031;GO:0006924;GO:0006915;GO:0097190;GO:0019724;GO:0034198;GO:0071455;GO:0071285;GO:0007623;GO:0031104;GO:0097191;GO:0097192;GO:…	27.80545899	-0.319630444	0.166762975	-1.457693122	0.159998441	-1.138062678	0.158542815	98.59558646	3.89E-22	1.46E-21
ENSMOCG00000000872	ENSMOCT00000001170	JMY_XENTR	Whamm	Junction_mediating_and__regulatory_protein	22:11886088-11912324	GO:0031252;GO:0005737;GO:0005856;GO:0005634;GO:0003779;GO:0071933;GO:0003713;GO:0070060;GO:0070358;GO:0034314;GO:0007050;GO:0006281;GO:0072332;GO:0043065;GO:0051091;GO:0006357	741.746449	0.174330984	0.053080016	0.141815753	0.052628001	-0.032515231	0.053482554	12.44476683	0.00198451	0.00268388
ENSMOCG00000000875	ENSMOCT00000001177	I20L2_MOUSE	Isg20l2	Interferon_stimulated_20_kDa_exonuclease_like_2	21:839861-849211	GO:0005730;GO:0005634;GO:0000175;GO:0004527;GO:0003676;GO:0042254	346.3561585	-0.1320312	0.033598093	-0.109209854	0.033493606	0.022821346	0.03348713	17.5984329	0.000150851	0.000223189
ENSMOCG00000000876	ENSMOCT00000001175	S31D1_HUMAN	none	Spermatogenesis_associated_protein_31D1	16:60493514-60499308	GO:0016021;GO:0030154;GO:0007283	2.092607231	0.336023942	0.448581581	0.585103916	0.45301009	0.249079974	0.465051876	1.720239835	0.423111341	0.450904123
ENSMOCG00000000878	ENSMOCT00000001178	SHF_MOUSE	Shb	SH2_domain_containing_adapter_protein_F	LG5:40541874-40656668	GO:0001784;GO:0006915	614.9944406	0.209883549	0.05067596	-0.397334634	0.049810055	-0.607218184	0.050711179	151.273891	1.42E-33	7.59E-33
ENSMOCG00000000878	ENSMOCT00000001182	SHB_HUMAN	Shb	SH2_domain_containing_adapter_protein_B	LG5:40541874-40656668	GO:0036464;GO:0005829;GO:0005654;GO:0005886;GO:0001784;GO:0005070;GO:0001525;GO:0006915;GO:0030154;GO:0007165;GO:0048010	614.9944406	0.209883549	0.05067596	-0.397334634	0.049810055	-0.607218184	0.050711179	151.273891	1.42E-33	7.59E-33
ENSMOCG00000000879	ENSMOCT00000001184	NA	Gabrr3	NA	2:90364259-90413901	NA	1.800526394	0.312005426	0.380156471	-0.824778172	0.338667962	-1.136783598	0.354109195	11.9347259	0.002560986	0.003426983
ENSMOCG00000000880	ENSMOCT00000001187	NA	Ptprn	NA	LG4:55784443-55800621	NA	12616.89264	-0.207641976	0.063194708	0.160933181	0.062629281	0.368575156	0.063638034	33.79335039	4.59E-08	8.65E-08
ENSMOCG00000000881	ENSMOCT00000001208	PARG_DROME	Parg	Poly(ADP_ribose)_glycohydrolase	6:60298366-60400429	GO:0005737;GO:0005654;GO:0005634;GO:0004649;GO:1990966;GO:0030576;GO:0005975;GO:0006342;GO:0036099;GO:0051457;GO:0009225;GO:0006282;GO:0035065;GO:0031056;GO:0043484;GO:0009408	2079.888722	-0.145190725	0.036726263	-0.215455623	0.036396142	-0.070264898	0.036898276	36.22806707	1.36E-08	2.65E-08
ENSMOCG00000000881	ENSMOCT00000001205	PARG_DROME	Parg	Poly(ADP_ribose)_glycohydrolase	6:60298366-60400429	GO:0005737;GO:0005654;GO:0005634;GO:0004649;GO:1990966;GO:0030576;GO:0005975;GO:0006342;GO:0036099;GO:0051457;GO:0009225;GO:0006282;GO:0035065;GO:0031056;GO:0043484;GO:0009408	2079.888722	-0.145190725	0.036726263	-0.215455623	0.036396142	-0.070264898	0.036898276	36.22806707	1.36E-08	2.65E-08
ENSMOCG00000000885	ENSMOCT00000001194	DISC_DROME	Bnc1	Protein_disconnected	22:12257226-12284015	GO:0005634;GO:0003677;GO:0046872;GO:0000977;GO:0007469;GO:0007420;GO:0007623;GO:0008062;GO:0007479;GO:0045475;GO:0045494;GO:0045944;GO:0045893;GO:0010468;GO:0050896;GO:0007601	3.165242874	-1.576973341	0.355357566	-1.460715653	0.355761624	0.116257689	0.309553104	22.66184371	1.20E-05	1.92E-05
ENSMOCG00000000885	ENSMOCT00000001196	DISC_DROME	Bnc1	Protein_disconnected	22:12257226-12284015	GO:0005634;GO:0003677;GO:0046872;GO:0000977;GO:0007469;GO:0007420;GO:0007623;GO:0008062;GO:0007479;GO:0045475;GO:0045494;GO:0045944;GO:0045893;GO:0010468;GO:0050896;GO:0007601	3.165242874	-1.576973341	0.355357566	-1.460715653	0.355761624	0.116257689	0.309553104	22.66184371	1.20E-05	1.92E-05
ENSMOCG00000000886	ENSMOCT00000001191	PDRG1_MOUSE	Pdrg1	p53_and_DNA_damage_regulated_protein_1	LG8:25635175-25641500	GO:0005737;GO:0016272;GO:0051082;GO:0006457	1684.879206	-0.142244166	0.043631376	0.134089452	0.043348252	0.276333619	0.043961348	39.52924495	2.61E-09	5.32E-09
ENSMOCG00000000888	ENSMOCT00000001198	PARM1_RAT	Parm1	Prostate_androgen_regulated_mucin_like_protein_1_homolog	LG1:44628631-44718124	GO:0005769;GO:0010008;GO:0005794;GO:0000139;GO:0016021;GO:0005770;GO:0005886;GO:0006915;GO:0051973	4261.100281	-0.131705982	0.038636682	0.293509501	0.038358424	0.425215484	0.038945013	123.3414072	1.65E-27	7.34E-27
ENSMOCG00000000889	ENSMOCT00000001201	TKNK_MOUSE	Tac2	Tachykinin_3	24:9180941-9187630	GO:0005615;GO:0031836;GO:0031837;GO:0007218;GO:0045777;GO:1902093;GO:0007217	920.9398743	0.173870193	0.087417198	0.025902349	0.0865982	-0.147967844	0.08801353	4.463090336	0.107362409	0.123827898
ENSMOCG00000000890	ENSMOCT00000001204	ARG39_MOUSE	Arhgef39	Rho_guanine_nucleotide_exchange_factor_39	LG5:38733367-38736610	GO:0005886;GO:0005085;GO:0030335	46.63685651	-0.192939468	0.118186467	0.169699727	0.119098572	0.362639194	0.11950313	9.229288457	0.009905707	0.01264323
ENSMOCG00000000890	ENSMOCT00000001202	ARG39_MOUSE	Arhgef39	Rho_guanine_nucleotide_exchange_factor_39	LG5:38733367-38736610	GO:0005886;GO:0005085;GO:0030335	46.63685651	-0.192939468	0.118186467	0.169699727	0.119098572	0.362639194	0.11950313	9.229288457	0.009905707	0.01264323
ENSMOCG00000000893	ENSMOCT00000001206	NA	Ppm1k	NA	LG3:47645489-47667624	NA	4607.933135	-0.270669514	0.044726186	-0.290765228	0.04432374	-0.020095714	0.04499503	52.48937046	4.00E-12	9.63E-12
ENSMOCG00000000895	ENSMOCT00000001210	TM267_HUMAN	Tmem267	Transmembrane_protein_267	19:64757519-64765738	GO:0016021	295.9940037	-0.374999232	0.089194402	-0.197505806	0.088623767	0.177493425	0.089589571	17.65705414	0.000146494	0.00021697
ENSMOCG00000000897	ENSMOCT00000001209	JAM3_HUMAN	Jam3	Junctional_adhesion_molecule_C	5:21278778-21332360	GO:0005923;GO:0044291;GO:0005911;GO:0030057;GO:0005615;GO:0031941;GO:0005794;GO:0005887;GO:0005902;GO:0033010;GO:0005886;GO:0098636;GO:0043220;GO:0070160;GO:0098632;GO:0005178;GO:0046982;GO:0042803;GO:0002250;GO:0034333;GO:0001525;GO:0045176;GO:0031103;GO:0098609;GO:0007160;GO:0030010;GO:0030198;GO:0097530;GO:0097241;GO:0034113;GO:0050900;GO:0002523;GO:0042552;GO:0002318;GO:0033629;GO:0033624;GO:…	1156.216513	-0.281009849	0.041044778	-0.346895434	0.040679501	-0.065885585	0.041118425	80.40603763	3.47E-18	1.11E-17
ENSMOCG00000000905	ENSMOCT00000001235	NA	Atp2a1	NA	8:19207809-19225127	NA	31.1731674	-0.472695004	0.11206159	-0.230042462	0.113124025	0.242652542	0.110628969	17.81235127	0.000135549	0.000201277
ENSMOCG00000000905	ENSMOCT00000001233	NA	Atp2a1	NA	8:19207809-19225127	NA	31.1731674	-0.472695004	0.11206159	-0.230042462	0.113124025	0.242652542	0.110628969	17.81235127	0.000135549	0.000201277
ENSMOCG00000000906	ENSMOCT00000001225	NA	Brinp3	NA	6:36823248-37217595	NA	1219.771547	-0.046498231	0.035401551	0.409210257	0.03539266	0.455708488	0.035868112	191.3958705	2.75E-42	1.81E-41
ENSMOCG00000000907	ENSMOCT00000001271	ANO3_HUMAN	Ano7	Anoctamin_3	LG4:35175274-35204308	GO:0016021;GO:0005886;GO:0017128;GO:0046983;GO:0061591;GO:0061590;GO:1902476;GO:0050982;GO:0016048;GO:0034220	192.5013034	0.375535949	0.076816226	0.743296461	0.077026417	0.367760511	0.078564248	92.97903628	6.45E-21	2.32E-20
ENSMOCG00000000907	ENSMOCT00000001255	ANO4_BOVIN	Ano7	Anoctamin_4	LG4:35175274-35204308	GO:0016021;GO:0005886;GO:0046983;GO:0061588	192.5013034	0.375535949	0.076816226	0.743296461	0.077026417	0.367760511	0.078564248	92.97903628	6.45E-21	2.32E-20
ENSMOCG00000000907	ENSMOCT00000001266	ANO4_BOVIN	Ano7	Anoctamin_4	LG4:35175274-35204308	GO:0016021;GO:0005886;GO:0046983;GO:0061588	192.5013034	0.375535949	0.076816226	0.743296461	0.077026417	0.367760511	0.078564248	92.97903628	6.45E-21	2.32E-20
ENSMOCG00000000912	ENSMOCT00000001236	ELF1_HUMAN	Elf4	ETS_related_transcription_factor_Elf_1	X:260465-299184	GO:0000790;GO:0005654;GO:0005634;GO:0001228;GO:0003700;GO:0000981;GO:0000978;GO:0030154;GO:0050860;GO:0045944;GO:0045893;GO:0050855;GO:0001817;GO:0001959;GO:0006357	43.40125461	0.30593519	0.083143293	-0.301302567	0.078916107	-0.607237757	0.08158634	55.71787718	7.96E-13	1.98E-12
ENSMOCG00000000913	ENSMOCT00000001240	NA	Mmp9	NA	LG8:13527444-13534661	NA	170.1826573	0.183929957	0.117744586	-0.181743696	0.116344271	-0.365673653	0.118276341	9.512944266	0.008595881	0.01102689
ENSMOCG00000000915	ENSMOCT00000001228	SYUB_BOVIN	Sncb	Beta_synuclein	16:55668677-55676653	GO:0005737	8639.673319	0.198968158	0.074988998	0.891456927	0.074334972	0.692488769	0.07554571	148.1666953	6.70E-33	3.53E-32
ENSMOCG00000000916	ENSMOCT00000001230	FABPI_MOUSE	none	Fatty_acid_binding_protein,_intestinal	21:19597628-19601328	GO:0045179;GO:0005737;GO:0005902;GO:0005886;GO:0005504;GO:0036041;GO:0005324;GO:0006631;GO:0050892;GO:0098856;GO:0015909	16.47889696	0.367935915	0.267268339	0.297725524	0.262753668	-0.070210391	0.268982465	2.164487123	0.338834476	0.366135167
ENSMOCG00000000919	ENSMOCT00000001239	K2C4_MOUSE	none	Keratin,_type_II_cytoskeletal_4	15:2405135-2412150	GO:0009986;GO:0045111;GO:0045095;GO:0007010;GO:0030855;GO:0050680	1.535622327	-0.53307711	0.466947317	-0.825943371	0.461739711	-0.292866261	0.450093412	3.75518182	0.152958152	0.173142405
ENSMOCG00000000920	ENSMOCT00000001256	MCE1_CAEEL	Rngtt	mRNA_capping_enzyme	LG5:31278485-31455436	GO:0005634;GO:0005525;GO:0004484;GO:0004651;GO:0004725;GO:0008138;GO:0006370;GO:0016311;GO:0098507;GO:0010628	722.4490524	-0.312198291	0.040306039	-0.305660903	0.040013973	0.006537388	0.040290511	77.6213696	1.40E-17	4.36E-17
ENSMOCG00000000920	ENSMOCT00000001262	MCE1_CAEEL	Rngtt	mRNA_capping_enzyme	LG5:31278485-31455436	GO:0005634;GO:0005525;GO:0004484;GO:0004651;GO:0004725;GO:0008138;GO:0006370;GO:0016311;GO:0098507;GO:0010628	722.4490524	-0.312198291	0.040306039	-0.305660903	0.040013973	0.006537388	0.040290511	77.6213696	1.40E-17	4.36E-17
ENSMOCG00000000921	ENSMOCT00000001245	AGD7_ARATH	Arfgap1	ADP_ribosylation_factor_GTPase_activating_protein_AGD7	LG8:878756-893000	GO:0005829;GO:0005783;GO:0005794;GO:0005634;GO:0005096;GO:0046872;GO:0016192	2423.635395	0.390684262	0.031281896	0.335312504	0.03100527	-0.055371758	0.031581343	189.0963346	8.67E-42	5.69E-41
ENSMOCG00000000921	ENSMOCT00000001249	AGD7_ARATH	Arfgap1	ADP_ribosylation_factor_GTPase_activating_protein_AGD7	LG8:878756-893000	GO:0005829;GO:0005783;GO:0005794;GO:0005634;GO:0005096;GO:0046872;GO:0016192	2423.635395	0.390684262	0.031281896	0.335312504	0.03100527	-0.055371758	0.031581343	189.0963346	8.67E-42	5.69E-41
ENSMOCG00000000921	ENSMOCT00000001241	AGD7_ARATH	Arfgap1	ADP_ribosylation_factor_GTPase_activating_protein_AGD7	LG8:878756-893000	GO:0005829;GO:0005783;GO:0005794;GO:0005634;GO:0005096;GO:0046872;GO:0016192	2423.635395	0.390684262	0.031281896	0.335312504	0.03100527	-0.055371758	0.031581343	189.0963346	8.67E-42	5.69E-41
ENSMOCG00000000922	ENSMOCT00000001237	MTCL1_HUMAN	9330159F19Rik	Microtubule_cross_linking_factor_1	LG9:39770358-39784148	GO:0016324;GO:0016327;GO:0005737;GO:0005856;GO:0005615;GO:0016328;GO:0097427;GO:0030496;GO:0000922;GO:0008017;GO:0042803;GO:0003723;GO:0045197;GO:0001578;GO:2000576;GO:0090314;GO:0010506	6148.707853	-0.097260568	0.04501564	-0.028738727	0.044615802	0.068521841	0.045322531	4.908856623	0.085912296	0.100052259
ENSMOCG00000000923	ENSMOCT00000001247	NA	Cep76	NA	18:52858214-52882636	NA	301.3234579	-0.312159599	0.04884284	-0.292664317	0.048563165	0.019495283	0.04861703	50.61416203	1.02E-11	2.40E-11
ENSMOCG00000000924	ENSMOCT00000001258	NA	Mical2	NA	8:3806667-3944315	NA	4215.277131	1.513867294	0.055045953	1.422211224	0.054538672	-0.091656069	0.055566119	1030.262695	1.91E-224	1.19E-222
ENSMOCG00000000924	ENSMOCT00000001264	NA	Mical2	NA	8:3806667-3944315	NA	4215.277131	1.513867294	0.055045953	1.422211224	0.054538672	-0.091656069	0.055566119	1030.262695	1.91E-224	1.19E-222
ENSMOCG00000000924	ENSMOCT00000001254	NA	Mical2	NA	8:3806667-3944315	NA	4215.277131	1.513867294	0.055045953	1.422211224	0.054538672	-0.091656069	0.055566119	1030.262695	1.91E-224	1.19E-222
ENSMOCG00000000927	ENSMOCT00000001246	UBAP1_DANRE	none	Ubiquitin_associated_protein_1	LG5:37515707-37549371	GO:0005829;GO:0000813;GO:0043130;GO:0015031;GO:0043162	1038.256775	-0.181604624	0.020191673	-0.081889109	0.020204569	0.099715515	0.020168016	81.34454366	2.17E-18	7.00E-18
ENSMOCG00000000929	ENSMOCT00000001248	PIN4_HUMAN	none	Peptidyl_prolyl_cis_trans_isomerase_NIMA_interacting_4	X:21725852-21730060	GO:0005737;GO:0005759;GO:0005730;GO:0005654;GO:0005634;GO:0030684;GO:0005819;GO:0003681;GO:0003677;GO:0003690;GO:0003755;GO:0003723;GO:0006364	141.1149357	-0.146796976	0.05946041	-0.224948233	0.058950529	-0.078151258	0.059082481	14.90423685	0.000580211	0.000819179
ENSMOCG00000000931	ENSMOCT00000001270	NA	Gm17660	NA	LG1:54098318-54105418	NA	114.4188224	-0.331928031	0.110742804	0.409873418	0.111424981	0.741801449	0.112318037	43.31302004	3.93E-10	8.40E-10
ENSMOCG00000000933	ENSMOCT00000001261	RL6_RAT	none	60S_ribosomal_protein_L6	21:1907338-1908219	GO:0031672;GO:0036464;GO:0022625;GO:0005634;GO:0042788;GO:0014069;GO:0005791;GO:0045202;GO:1990932;GO:0003729;GO:0003723;GO:0003735;GO:0000049;GO:0002181;GO:0000027	2.853346398	-0.302011805	0.380279757	-0.247706782	0.379869553	0.054305024	0.376393508	0.693221698	0.707080436	0.727671114
ENSMOCG00000000935	ENSMOCT00000001277	NA	Scly	NA	LG4:60471429-60491945	NA	697.6052223	0.374026134	0.060204577	0.061199399	0.059513992	-0.312826735	0.060609343	42.78246814	5.13E-10	1.09E-09
ENSMOCG00000000935	ENSMOCT00000001281	SCLY_MOUSE	Scly	Selenocysteine_lyase	LG4:60471429-60491945	GO:1902494;GO:0005829;GO:0016597;GO:0042803;GO:0009000;GO:0016740;GO:0070279;GO:0006629;GO:1900408;GO:0032868;GO:0001887;GO:0016261	697.6052223	0.374026134	0.060204577	0.061199399	0.059513992	-0.312826735	0.060609343	42.78246814	5.13E-10	1.09E-09
ENSMOCG00000000936	ENSMOCT00000001272	SYT16_HUMAN	Syt14	Synaptotagmin_16	6:78940053-79107783	GO:0042802;GO:0005543;GO:0006887	663.9729859	-0.198526719	0.046885102	-0.040194238	0.046643442	0.15833248	0.047146144	20.06689405	4.39E-05	6.77E-05
ENSMOCG00000000936	ENSMOCT00000001273	SYT16_HUMAN	Syt14	Synaptotagmin_16	6:78940053-79107783	GO:0042802;GO:0005543;GO:0006887	663.9729859	-0.198526719	0.046885102	-0.040194238	0.046643442	0.15833248	0.047146144	20.06689405	4.39E-05	6.77E-05
ENSMOCG00000000937	NA	NA	NA	NA	NA	NA	4.604127275	0.004753544	0.298546275	-0.161649023	0.297434703	-0.166402567	0.298615396	0.425271027	0.808450753	0.822651163
ENSMOCG00000000939	ENSMOCT00000001293	NA	Nxf1	NA	8:42827803-42842050	NA	4787.6215	0.006289595	0.031812069	-0.186954718	0.031504708	-0.193244313	0.031994089	48.47182398	2.98E-11	6.80E-11
ENSMOCG00000000939	ENSMOCT00000001291	NXF1_RAT	Nxf1	Nuclear_RNA_export_factor_1	8:42827803-42842050	GO:0005737;GO:0010494;GO:0042405;GO:0005643;GO:0016607;GO:0005634;GO:0003729;GO:0003723;GO:0006406;GO:0016973;GO:0006405	4787.6215	0.006289595	0.031812069	-0.186954718	0.031504708	-0.193244313	0.031994089	48.47182398	2.98E-11	6.80E-11
ENSMOCG00000000939	ENSMOCT00000001286	NA	Nxf1	NA	8:42827803-42842050	NA	4787.6215	0.006289595	0.031812069	-0.186954718	0.031504708	-0.193244313	0.031994089	48.47182398	2.98E-11	6.80E-11
ENSMOCG00000000941	ENSMOCT00000001280	SAM12_MOUSE	Samd12	Sterile_alpha_motif_domain_containing_protein_12	LG3:889885-1265491		328.3877052	0.3147758	0.069125156	-0.475959623	0.067744321	-0.790735423	0.069091136	135.035464	4.76E-30	2.30E-29
ENSMOCG00000000943	ENSMOCT00000001297	RASEF_DANRE	Rasef	Ras_and_EF_hand_domain_containing_protein	10:12073693-12132735	GO:0012505;GO:0048471;GO:0005509;GO:0005525;GO:0003924;GO:0006886;GO:0032482	28.1638626	-0.653183667	0.136896469	0.812889867	0.145929624	1.466073533	0.144206796	102.7141724	4.96E-23	1.92E-22
ENSMOCG00000000943	ENSMOCT00000001294	RASEF_DANRE	Rasef	Ras_and_EF_hand_domain_containing_protein	10:12073693-12132735	GO:0012505;GO:0048471;GO:0005509;GO:0005525;GO:0003924;GO:0006886;GO:0032482	28.1638626	-0.653183667	0.136896469	0.812889867	0.145929624	1.466073533	0.144206796	102.7141724	4.96E-23	1.92E-22
ENSMOCG00000000943	ENSMOCT00000001292	RASEF_DANRE	Rasef	Ras_and_EF_hand_domain_containing_protein	10:12073693-12132735	GO:0012505;GO:0048471;GO:0005509;GO:0005525;GO:0003924;GO:0006886;GO:0032482	28.1638626	-0.653183667	0.136896469	0.812889867	0.145929624	1.466073533	0.144206796	102.7141724	4.96E-23	1.92E-22
ENSMOCG00000000944	ENSMOCT00000001282	PKNX2_PONAB	Pknox1	Homeobox_protein_PKNOX2	LG2:48795987-48817184	GO:0005634;GO:0003677;GO:0006355	749.3878322	0.272871177	0.037753781	-0.255757318	0.037030856	-0.528628495	0.037755617	195.4449048	3.63E-43	2.46E-42
ENSMOCG00000000945	ENSMOCT00000001340	NA	Vps35l	NA	8:10573272-10679868	NA	3069.853037	-0.299077898	0.031625544	-0.032939345	0.031419824	0.266138553	0.03182458	108.5146702	2.73E-24	1.10E-23
ENSMOCG00000000945	ENSMOCT00000001324	NA	Vps35l	NA	8:10573272-10679868	NA	3069.853037	-0.299077898	0.031625544	-0.032939345	0.031419824	0.266138553	0.03182458	108.5146702	2.73E-24	1.10E-23
ENSMOCG00000000945	ENSMOCT00000001328	NA	Vps35l	NA	8:10573272-10679868	NA	3069.853037	-0.299077898	0.031625544	-0.032939345	0.031419824	0.266138553	0.03182458	108.5146702	2.73E-24	1.10E-23
ENSMOCG00000000945	ENSMOCT00000001330	NA	Vps35l	NA	8:10573272-10679868	NA	3069.853037	-0.299077898	0.031625544	-0.032939345	0.031419824	0.266138553	0.03182458	108.5146702	2.73E-24	1.10E-23
ENSMOCG00000000945	ENSMOCT00000001348	NA	Vps35l	NA	8:10573272-10679868	NA	3069.853037	-0.299077898	0.031625544	-0.032939345	0.031419824	0.266138553	0.03182458	108.5146702	2.73E-24	1.10E-23
ENSMOCG00000000946	ENSMOCT00000001283	PSMD6_ARATH	Psmd6	26S_proteasome_non_ATPase_regulatory_subunit_6_homolog	6:46244703-46253446	GO:0005829;GO:0005634;GO:0005886;GO:0000502;GO:0043161;GO:0030163	2114.883773	-0.203694577	0.037860703	0.047816606	0.037612193	0.251511183	0.038124542	49.72737604	1.59E-11	3.70E-11
ENSMOCG00000000948	ENSMOCT00000001285	NA	none	NA	1:58266066-58306283	NA	3260.002261	-0.415968253	0.037252302	-0.219611515	0.036962874	0.196356737	0.037452505	124.6836483	8.42E-28	3.80E-27
ENSMOCG00000000950	ENSMOCT00000001290	F162A_RAT	Fam162a	Protein_FAM162A	2:66746718-66773777	GO:0016021;GO:0005739;GO:0006919;GO:0071456;GO:0051402;GO:0043065;GO:0090200	794.2397521	0.089533951	0.038270592	-0.106404778	0.037836638	-0.195938729	0.038404615	26.16548015	2.08E-06	3.50E-06
ENSMOCG00000000951	ENSMOCT00000001289	NA	Prps2	NA	X:42246988-42285234	NA	3626.851609	-0.221234363	0.047510274	0.175554736	0.047142627	0.396789099	0.047861803	69.18828907	9.46E-16	2.72E-15
ENSMOCG00000000952	ENSMOCT00000001296	NA	Gpc1	NA	LG4:35732322-35761642	NA	3894.732585	0.420202809	0.05069086	0.209534491	0.050210579	-0.210668318	0.051059186	68.38622495	1.41E-15	4.04E-15
ENSMOCG00000000952	ENSMOCT00000001295	NA	Gpc1	NA	LG4:35732322-35761642	NA	3894.732585	0.420202809	0.05069086	0.209534491	0.050210579	-0.210668318	0.051059186	68.38622495	1.41E-15	4.04E-15
ENSMOCG00000000954	ENSMOCT00000001299	THY1_RAT	Thy1	Thy_1_membrane_glycoprotein	5:37911015-37916088	GO:0031362;GO:0046658;GO:0016324;GO:0030673;GO:0005623;GO:0009986;GO:0005829;GO:0030425;GO:0032590;GO:0005783;GO:0009897;GO:0030426;GO:0045121;GO:0032809;GO:0005886;GO:0019899;GO:0034235;GO:0005096;GO:0005178;GO:0019901;GO:0001525;GO:0098609;GO:0007267;GO:0007010;GO:0048041;GO:0007229;GO:0045576;GO:0043066;GO:0050771;GO:0030336;GO:0048147;GO:0070571;GO:0006469;GO:0061099;GO:0050860;GO:0002693;GO:…	21137.91087	0.148376352	0.043245007	0.137212408	0.042850671	-0.011163945	0.043548688	14.9661475	0.000562526	0.000794917
ENSMOCG00000000956	ENSMOCT00000001302	CAH1_RAT	Car1	Carbonic_anhydrase_1	LG5:6010523-6018314	GO:0005737;GO:0004064;GO:0004089;GO:0016836;GO:0008270;GO:0006730	6.130825132	0.355514229	0.302674641	-0.512306779	0.288179671	-0.867821008	0.297058021	8.837902934	0.012046857	0.015267054
ENSMOCG00000000956	ENSMOCT00000001301	CAH1_RAT	Car1	Carbonic_anhydrase_1	LG5:6010523-6018314	GO:0005737;GO:0004064;GO:0004089;GO:0016836;GO:0008270;GO:0006730	6.130825132	0.355514229	0.302674641	-0.512306779	0.288179671	-0.867821008	0.297058021	8.837902934	0.012046857	0.015267054
ENSMOCG00000000958	ENSMOCT00000001309	DNMBP_DANRE	none	Dynamin_binding_protein	21:28272557-28362040	GO:0005911;GO:0005856;GO:0005794;GO:0005795;GO:0098793;GO:0045202;GO:0005089;GO:0060271;GO:0035556;GO:0001822	8.261379441	-0.805171226	0.216216649	-0.100714479	0.22402386	0.704456746	0.21526803	17.27988434	0.000176897	0.000260057
ENSMOCG00000000959	ENSMOCT00000001315	NA	Kcnu1	NA	LG7_11:3491228-3553047	NA	89.87515724	-0.449785062	0.250484044	-0.099315804	0.248932953	0.350469259	0.251835571	3.583692231	0.166652226	0.187639048
ENSMOCG00000000961	ENSMOCT00000001304	NA	Hs6st1	NA	LG2:21178894-21225103	NA	2787.880375	-0.226968962	0.046931955	-0.032030166	0.046552732	0.194938796	0.047243283	27.39756134	1.12E-06	1.93E-06
ENSMOCG00000000962	ENSMOCT00000001311	RFX6_MOUSE	Rfx4	DNA_binding_protein_RFX6	24:35728738-35879959	GO:0005634;GO:0001228;GO:0003700;GO:0000978;GO:0000977;GO:0044212;GO:0031018;GO:0042593;GO:0003310;GO:0003311;GO:0090104;GO:0035774;GO:0045944;GO:0045893;GO:0050796;GO:0006357;GO:0003309	1182.853306	-0.384588107	0.036356154	-0.123443353	0.036210617	0.261144754	0.03649334	117.6730627	2.80E-26	1.21E-25
ENSMOCG00000000962	ENSMOCT00000001313	RFX6_AILME	Rfx4	DNA_binding_protein_RFX6	24:35728738-35879959	GO:0005634;GO:0001228;GO:0000977;GO:0044212;GO:0031018;GO:0042593;GO:0003310;GO:0003311;GO:0090104;GO:0035774;GO:0045944;GO:0045893;GO:0050796;GO:0003309	1182.853306	-0.384588107	0.036356154	-0.123443353	0.036210617	0.261144754	0.03649334	117.6730627	2.80E-26	1.21E-25
ENSMOCG00000000964	ENSMOCT00000001307	TMM91_MOUSE	Tmem91	Transmembrane_protein_91	LG4:21107491-21112800	GO:0016021;GO:0002244	1006.435707	0.201128388	0.060166922	0.066349979	0.059599054	-0.134778409	0.060592225	11.42596779	0.003302803	0.004379001
ENSMOCG00000000965	ENSMOCT00000001314	SIN3B_MOUSE	Sin3b	Paired_amphipathic_helix_protein_Sin3b	LG1:4960657-4996444	GO:0030849;GO:0000785;GO:0005737;GO:0000118;GO:0005634;GO:0016580;GO:0000805;GO:0001741;GO:0000806;GO:0003682;GO:0003714;GO:0048738;GO:0016575;GO:0045786;GO:0000122;GO:0045892;GO:0007519	6324.733495	0.139044356	0.0393797	0.450168447	0.039059168	0.311124091	0.039692438	135.7514659	3.33E-30	1.61E-29
ENSMOCG00000000965	ENSMOCT00000001312	PST1_SCHPO	Sin3b	Paired_amphipathic_helix_protein_pst1	LG1:4960657-4996444	GO:0000785;GO:1990483;GO:0000118;GO:0031618;GO:0005634;GO:0033698;GO:0070822;GO:0003714;GO:0007049;GO:0051301;GO:0006338;GO:0030702;GO:0016575;GO:0000122	6324.733495	0.139044356	0.0393797	0.450168447	0.039059168	0.311124091	0.039692438	135.7514659	3.33E-30	1.61E-29
ENSMOCG00000000966	ENSMOCT00000001310	TSN4_MOUSE	Tspan4	Tetraspanin_4	8:34204322-34216462	GO:0005887;GO:0005886;GO:0031982;GO:0003823;GO:0005178;GO:0065003	805.4679352	-0.070047852	0.039077457	0.239877762	0.039024823	0.309925614	0.039500365	67.0278686	2.79E-15	7.83E-15
ENSMOCG00000000967	ENSMOCT00000001317	NA	Fli1	NA	5:26624338-26746061	NA	261.2796286	-0.015648701	0.058846534	-0.284563491	0.058050693	-0.268914789	0.058743556	30.63153781	2.23E-07	4.01E-07
ENSMOCG00000000968	ENSMOCT00000001316	NA	Fos	NA	1:23293646-23297084	NA	1002.779731	0.123605308	0.142632307	0.59020784	0.141444025	0.466602532	0.143755447	18.34160221	0.000104033	0.00015581
ENSMOCG00000000969	NA	NA	NA	NA	NA	NA	138.2594817	0.02411643	0.056118121	0.142634476	0.056223837	0.118518046	0.056789854	7.278045491	0.026278012	0.032245781
ENSMOCG00000000970	ENSMOCT00000001389	NA	Nos1	NA	2:7867478-7973691	NA	2952.163803	1.203467472	0.05225872	1.73071868	0.051929905	0.527251208	0.052912533	1204.450665	2.86E-262	2.39E-260
ENSMOCG00000000970	ENSMOCT00000001399	NA	Nos1	NA	2:7867478-7973691	NA	2952.163803	1.203467472	0.05225872	1.73071868	0.051929905	0.527251208	0.052912533	1204.450665	2.86E-262	2.39E-260
ENSMOCG00000000970	ENSMOCT00000001407	NA	Nos1	NA	2:7867478-7973691	NA	2952.163803	1.203467472	0.05225872	1.73071868	0.051929905	0.527251208	0.052912533	1204.450665	2.86E-262	2.39E-260
ENSMOCG00000000971	ENSMOCT00000001318	CA052_MOUSE	2410004B18Rik	UPF0690_protein_C1orf52_homolog	21:39442289-39448655	GO:0005654	578.9161411	-0.052550713	0.038214104	0.184560057	0.038214975	0.23711077	0.03863822	41.25229205	1.10E-09	2.30E-09
ENSMOCG00000000972	ENSMOCT00000001334	WHAMM_HUMAN	Jmy	WASP_homolog_associated_protein_with_actin,_membranes_and_microtubules	19:7098320-7155114	GO:0005737;GO:0030659;GO:0005829;GO:0033116;GO:0000139;GO:0005874;GO:0003779;GO:0071933;GO:0017049;GO:0008017;GO:0007015;GO:0090527;GO:0034314;GO:0007050;GO:0006888;GO:0048041;GO:0030032;GO:0097320;GO:0051127	669.7795413	-0.081557419	0.033516515	-0.237244664	0.033144989	-0.155687245	0.033447371	53.16664988	2.85E-12	6.92E-12
ENSMOCG00000000972	ENSMOCT00000001341	WHAMM_HUMAN	Jmy	WASP_homolog_associated_protein_with_actin,_membranes_and_microtubules	19:7098320-7155114	GO:0005737;GO:0030659;GO:0005829;GO:0033116;GO:0000139;GO:0005874;GO:0003779;GO:0071933;GO:0017049;GO:0008017;GO:0007015;GO:0090527;GO:0034314;GO:0007050;GO:0006888;GO:0048041;GO:0030032;GO:0097320;GO:0051127	669.7795413	-0.081557419	0.033516515	-0.237244664	0.033144989	-0.155687245	0.033447371	53.16664988	2.85E-12	6.92E-12
ENSMOCG00000000974	ENSMOCT00000001343	NA	Nars	NA	18:50060111-50077161	NA	6511.572005	-0.249231813	0.036569165	0.020022992	0.03626832	0.269254804	0.036820746	67.53251277	2.17E-15	6.13E-15
ENSMOCG00000000974	ENSMOCT00000001333	NA	Nars	NA	18:50060111-50077161	NA	6511.572005	-0.249231813	0.036569165	0.020022992	0.03626832	0.269254804	0.036820746	67.53251277	2.17E-15	6.13E-15
ENSMOCG00000000975	ENSMOCT00000001322	YBOX1_RABIT	none	Y_box_binding_protein_1	LG3:26787868-26788806	GO:0010494;GO:0070062;GO:0071204;GO:1990904;GO:0062153;GO:0003677;GO:0035198;GO:0003723;GO:0070934;GO:0048598;GO:0008544;GO:1990428;GO:0006397;GO:0048255;GO:2000773;GO:0017148;GO:0051781;GO:0008380;GO:0050658;GO:0051031	179.7345112	0.349814808	0.059926467	-0.111372019	0.058536088	-0.461186827	0.060009901	62.67715871	2.45E-14	6.58E-14
ENSMOCG00000000976	ENSMOCT00000001502	NA	Scn10a	NA	5:91808885-91905714	NA	113.3544695	0.762295436	0.113126384	2.706191786	0.121875217	1.94389635	0.124502698	454.2925716	2.25E-99	4.08E-98
ENSMOCG00000000977	ENSMOCT00000001335	ACOT5_MOUSE	Acot5	Acyl_coenzyme_A_thioesterase_5	1:21901558-21906650	GO:0005829;GO:0005777;GO:0047617;GO:0052689;GO:0102991;GO:0016290;GO:0006637;GO:0006631;GO:0001676;GO:0032788;GO:0032789;GO:0000038	211.0847591	0.29697468	0.076916508	0.310584719	0.076422724	0.013610038	0.077832517	21.50924882	2.13E-05	3.35E-05
ENSMOCG00000000977	ENSMOCT00000001331	NA	Acot5	NA	1:21901558-21906650	NA	211.0847591	0.29697468	0.076916508	0.310584719	0.076422724	0.013610038	0.077832517	21.50924882	2.13E-05	3.35E-05
ENSMOCG00000000979	ENSMOCT00000001332	KCNE1_MOUSE	Kcne1	Potassium_voltage_gated_channel_subfamily_E_member_1	2:71861280-71861669	GO:0016324;GO:0005783;GO:0005794;GO:0045121;GO:0005886;GO:0008076;GO:0030018;GO:0005251;GO:0044325;GO:0015459;GO:0044877;GO:0071468;GO:0071482;GO:0002070;GO:0060047;GO:0008584;GO:0086011;GO:1902260;GO:0090315;GO:1903817;GO:1901381;GO:1901387;GO:1903818;GO:0097623;GO:0086091;GO:0060307;GO:0086005	1.066648297	1.288517956	0.499018503	0.564952516	0.460704172	-0.72356544	0.520619711	6.77311781	0.033824871	0.04112075
ENSMOCG00000000984	ENSMOCT00000001337	NA	Il7r	NA	19:29674399-29697102	NA	5.806051908	1.116544128	0.258123087	-0.237655832	0.228907229	-1.35419996	0.255836471	30.24542563	2.71E-07	4.84E-07
ENSMOCG00000000985	ENSMOCT00000001327	NPHP4_MOUSE	none	Nephrocystin_4	10:80328908-80333658	GO:0005923;GO:0005911;GO:0005813;GO:0036064;GO:0097546;GO:0035869;GO:0005737;GO:0005829;GO:0043231;GO:0097730;GO:0016604;GO:0005654;GO:0032391;GO:0120206;GO:0097470;GO:0030317;GO:0090090;GO:0045494;GO:0035845;GO:1903348;GO:1904491;GO:0060041	46.00404097	0.402722621	0.125403442	0.17594633	0.123614368	-0.226776291	0.126685656	10.28858419	0.005832602	0.007585671
ENSMOCG00000000986	ENSMOCT00000001329	TR1L1_HUMAN	Tram1l1	Translocating_chain_associated_membrane_protein_1_like_1	21:20742717-20743805	GO:0005789;GO:0016021;GO:0005791;GO:0006616	1061.889026	-0.100172341	0.035910243	0.136247791	0.03578109	0.236420132	0.036215997	42.84456167	4.97E-10	1.06E-09
ENSMOCG00000000987	ENSMOCT00000001325	SPB9_HUMAN	none	Serpin_B9	16:38395842-38406444	GO:0062023;GO:0005737;GO:0005829;GO:0070062;GO:0005615;GO:0005794;GO:0016020;GO:0005654;GO:0005634;GO:0043027;GO:0002020;GO:0004867;GO:0071391;GO:0006955;GO:0002448;GO:0033668;GO:0043066;GO:0010951;GO:0010628;GO:0042270;GO:0009617	515.016232	-0.054762749	0.102623018	-0.309133317	0.101611276	-0.254370567	0.103167108	10.63733324	0.004899282	0.006408618
ENSMOCG00000000990	ENSMOCT00000001349	TFPT_MOUSE	none	TCF3_fusion_partner_homolog	18:3964354-3965122	GO:0005737;GO:0031011;GO:0031965;GO:0005654;GO:0005634;GO:0003677;GO:0019901;GO:0044877;GO:0006915;GO:0097190;GO:0006310;GO:0006281;GO:0043065	4.281995746	-0.382911588	0.286912735	-0.314548067	0.287289663	0.068363522	0.281597203	1.957685512	0.375745677	0.403306718
ENSMOCG00000000990	ENSMOCT00000001352	TFPT_MOUSE	none	TCF3_fusion_partner_homolog	18:3964354-3965122	GO:0005737;GO:0031011;GO:0031965;GO:0005654;GO:0005634;GO:0003677;GO:0019901;GO:0044877;GO:0006915;GO:0097190;GO:0006310;GO:0006281;GO:0043065	4.281995746	-0.382911588	0.286912735	-0.314548067	0.287289663	0.068363522	0.281597203	1.957685512	0.375745677	0.403306718
ENSMOCG00000000991	ENSMOCT00000001362	S61A2_PONAB	Sec61a2	Protein_transport_protein_Sec61_subunit_alpha_isoform_2	16:23359232-23384910	GO:0005789;GO:0016021;GO:0015031	4817.649405	0.02352986	0.037230669	0.310401074	0.036940752	0.286871214	0.037524177	84.46369636	4.56E-19	1.52E-18
ENSMOCG00000000991	ENSMOCT00000001356	NA	Sec61a2	NA	16:23359232-23384910	NA	4817.649405	0.02352986	0.037230669	0.310401074	0.036940752	0.286871214	0.037524177	84.46369636	4.56E-19	1.52E-18
ENSMOCG00000000991	ENSMOCT00000001359	NA	Sec61a2	NA	16:23359232-23384910	NA	4817.649405	0.02352986	0.037230669	0.310401074	0.036940752	0.286871214	0.037524177	84.46369636	4.56E-19	1.52E-18
ENSMOCG00000000992	ENSMOCT00000001347	TF2H5_HUMAN	none	General_transcription_factor_IIH_subunit_5	LG9:11412495-11417895	GO:0005730;GO:0005654;GO:0005669;GO:0000439;GO:0005675;GO:0006370;GO:0071480;GO:0070911;GO:0000462;GO:0006289;GO:0000717;GO:0033683;GO:0006295;GO:0006296;GO:0006294;GO:0006293;GO:0070816;GO:0006363;GO:0006366;GO:0006362;GO:0006368;GO:0006361;GO:0006367;GO:0006283	618.6103468	0.123855638	0.04666505	0.052438304	0.046254986	-0.071417334	0.046997963	7.059605784	0.029310693	0.035813462
ENSMOCG00000000997	ENSMOCT00000001386	NA	Polr3c	NA	21:4769819-4788692	NA	557.4562639	0.078869074	0.049525243	-0.042298236	0.04903753	-0.12116731	0.049766435	6.063545197	0.04823007	0.057831376
ENSMOCG00000000997	ENSMOCT00000001390	NA	Polr3c	NA	21:4769819-4788692	NA	557.4562639	0.078869074	0.049525243	-0.042298236	0.04903753	-0.12116731	0.049766435	6.063545197	0.04823007	0.057831376
ENSMOCG00000000998	ENSMOCT00000001397	NA	Tubd1	NA	7:62730980-62752418	NA	78.01907616	-0.353609906	0.068922318	-0.163461335	0.069474927	0.19014857	0.068433853	26.47933195	1.78E-06	3.01E-06
ENSMOCG00000001002	ENSMOCT00000001357	LATS2_MOUSE	none	Serine/threonine_protein_kinase_LATS2	17:7686586-7687902	GO:0034451;GO:0005829;GO:0005634;GO:0000922;GO:0005524;GO:0046872;GO:0004674;GO:0051301;GO:0034613;GO:0000082;GO:0035329;GO:0009755;GO:0001827;GO:0001828;GO:0035556;GO:0030216;GO:0090090;GO:0045736;GO:0018105;GO:0043065;GO:0006468;GO:0046620	76.24258505	-0.30860736	0.067862278	-0.511726669	0.066781038	-0.203119309	0.06567078	59.10153849	1.47E-13	3.78E-13
ENSMOCG00000001003	ENSMOCT00000001396	NA	Sgsm3	NA	15:12911668-12942631	NA	1959.897747	0.134524564	0.037807401	0.313628526	0.037549737	0.179103962	0.038155061	69.72839298	7.22E-16	2.09E-15
ENSMOCG00000001003	ENSMOCT00000001406	NA	Sgsm3	NA	15:12911668-12942631	NA	1959.897747	0.134524564	0.037807401	0.313628526	0.037549737	0.179103962	0.038155061	69.72839298	7.22E-16	2.09E-15
ENSMOCG00000001005	ENSMOCT00000001364	ANK3_HUMAN	Ankrd16	Ankyrin_3	16:28796960-28806878	GO:0043194;GO:0009925;GO:0016323;GO:0005623;GO:0009986;GO:0043034;GO:0005829;GO:0030425;GO:0005783;GO:0005794;GO:0014704;GO:0016328;GO:0005764;GO:0016020;GO:0031594;GO:0043005;GO:0033268;GO:0005886;GO:0045211;GO:0042383;GO:0016529;GO:0014731;GO:0030315;GO:0030018;GO:0045296;GO:0008092;GO:0044325;GO:0030674;GO:0030507;GO:0005200;GO:0007409;GO:0071286;GO:0007016;GO:0006888;GO:0045184;GO:0043001;GO:…	515.4785818	0.090873814	0.052879501	-0.11705166	0.052296373	-0.207925474	0.05311561	15.45709381	0.000440083	0.000626356
ENSMOCG00000001006	ENSMOCT00000001368	NA	Vps4b	NA	6:20719387-20751976	NA	1635.788081	-0.166607889	0.039509913	-0.23489414	0.039156582	-0.068286251	0.039677676	37.74345549	6.37E-09	1.27E-08
ENSMOCG00000001006	ENSMOCT00000001372	NA	Vps4b	NA	6:20719387-20751976	NA	1635.788081	-0.166607889	0.039509913	-0.23489414	0.039156582	-0.068286251	0.039677676	37.74345549	6.37E-09	1.27E-08
ENSMOCG00000001009	ENSMOCT00000001382	NA	Tmem183a	NA	6:24914779-24929560	NA	1640.886615	-0.058307134	0.030905759	0.036865868	0.030706334	0.095173002	0.031111359	9.516591269	0.008580221	0.011009027
ENSMOCG00000001009	ENSMOCT00000001388	NA	Tmem183a	NA	6:24914779-24929560	NA	1640.886615	-0.058307134	0.030905759	0.036865868	0.030706334	0.095173002	0.031111359	9.516591269	0.008580221	0.011009027
ENSMOCG00000001011	ENSMOCT00000001418	NA	Prkch	NA	1:11604012-11806166	NA	663.3924828	0.239054222	0.068133045	-2.516516991	0.06567725	-2.755571213	0.066944538	2301.716021	0	0
ENSMOCG00000001012	ENSMOCT00000001423	CAYP1_RABIT	Caps2	Calcyphosin	24:14143176-14176945	GO:0005737;GO:0005509	112.6201474	-1.159710367	0.147856219	0.430871925	0.149138422	1.590582293	0.149720669	125.822307	4.76E-28	2.17E-27
ENSMOCG00000001014	ENSMOCT00000001375	SNX17_DANRE	Snx27	Sorting_nexin_17	21:4050846-4143945	GO:0031410;GO:0030659;GO:0005829;GO:0005769;GO:0035091;GO:0006886;GO:1990126;GO:0007165	8864.40169	0.054112374	0.024862334	-0.167803075	0.024620256	-0.221915448	0.025011618	87.21373102	1.15E-19	3.93E-19
ENSMOCG00000001016	ENSMOCT00000001384	PI5K7_ARATH	Ankmy1	Phosphatidylinositol_4_phosphate_5_kinase_7	LG4:35687636-35719474	GO:0005886;GO:0016308;GO:0005524	235.0183679	0.497254431	0.14757008	1.262415731	0.147237317	0.7651613	0.149799458	69.92031617	6.56E-16	1.90E-15
ENSMOCG00000001019	ENSMOCT00000001373	ANF_MOUSE	Nppa	Natriuretic_peptides_A	10:84937994-84939377	GO:0005903;GO:0005737;GO:0005615;GO:0042629;GO:0005634;GO:0048471;GO:0032991;GO:0005179;GO:0051427;GO:0005184;GO:0071855;GO:0005102;GO:0014898;GO:0061049;GO:0071260;GO:0006182;GO:0019934;GO:0007565;GO:0090090;GO:0030308;GO:1903815;GO:0042059;GO:0043508;GO:0003085;GO:0007218;GO:0060452;GO:0010753;GO:1902261;GO:0010460;GO:1903595;GO:1903766;GO:0006457;GO:0007168;GO:0060372;GO:0008217;GO:1902514;GO:…	2.000985195	-1.353748185	0.363610934	-0.164294903	0.396581503	1.189453282	0.356595571	18.1964195	0.000111866	0.000167009
ENSMOCG00000001021	ENSMOCT00000001377	RBX1_MOUSE	Rbx1	E3_ubiquitin_protein_ligase_RBX1	15:12449302-12459422	GO:0005680;GO:0031462;GO:0031463;GO:0080008;GO:0031464;GO:0031465;GO:0031466;GO:0031467;GO:0031461;GO:0005829;GO:0043224;GO:0005654;GO:0005634;GO:0019005;GO:0000151;GO:0030891;GO:0097602;GO:0008190;GO:0061663;GO:0019788;GO:0044877;GO:0008134;GO:0061630;GO:0031625;GO:0004842;GO:0034450;GO:0008270;GO:0006281;GO:0032436;GO:0043161;GO:0030163;GO:0006513;GO:0045116;GO:0016567;GO:0031146;GO:0006511	1717.534066	-0.076529219	0.031238856	0.087973142	0.03106203	0.164502361	0.031474561	27.32967177	1.16E-06	1.99E-06
ENSMOCG00000001022	ENSMOCT00000001379	RIC8A_CHICK	Ric8b	Synembryn_A	24:35891703-35989163	GO:0005737;GO:0005886;GO:0001965;GO:0005096;GO:0005085;GO:0007193;GO:0071711;GO:0042074;GO:0070586;GO:0007186;GO:0001944;GO:0008542	4351.13261	-0.049588909	0.031524739	-1.088643936	0.031081248	-1.039055026	0.031545222	1642.560765	0	0
ENSMOCG00000001022	ENSMOCT00000001381	RIC8A_CHICK	Ric8b	Synembryn_A	24:35891703-35989163	GO:0005737;GO:0005886;GO:0001965;GO:0005096;GO:0005085;GO:0007193;GO:0071711;GO:0042074;GO:0070586;GO:0007186;GO:0001944;GO:0008542	4351.13261	-0.049588909	0.031524739	-1.088643936	0.031081248	-1.039055026	0.031545222	1642.560765	0	0
ENSMOCG00000001024	ENSMOCT00000001395	CC192_HUMAN	Ccdc192	Coiled_coil_domain_containing_protein_192	18:43804710-44007013		28.49916506	0.444042513	0.15469011	-0.3206365	0.149383326	-0.764679013	0.153868854	24.43704083	4.94E-06	8.11E-06
ENSMOCG00000001024	ENSMOCT00000001408	CC192_HUMAN	Ccdc192	Coiled_coil_domain_containing_protein_192	18:43804710-44007013		28.49916506	0.444042513	0.15469011	-0.3206365	0.149383326	-0.764679013	0.153868854	24.43704083	4.94E-06	8.11E-06
ENSMOCG00000001027	ENSMOCT00000001411	ASH2_DROME	Ash2l	Set1/Ash2_histone_methyltransferase_complex_subunit_ASH2	LG7_11:3461120-3486308	GO:0044665;GO:0044666;GO:0005634;GO:0005700;GO:0005703;GO:0048188;GO:0003677;GO:0019899;GO:0046872;GO:0044212;GO:0007420;GO:0048096;GO:0048813;GO:0051568;GO:0007444;GO:0007476;GO:0007474;GO:0002168;GO:0010629;GO:0033128;GO:0010628;GO:0051571;GO:0035209;GO:0006357;GO:0035075	4327.333601	0.007455862	0.025364881	0.163469501	0.025185483	0.15601364	0.025566334	52.40130453	4.18E-12	1.00E-11
ENSMOCG00000001027	ENSMOCT00000001415	ASH2_DROME	Ash2l	Set1/Ash2_histone_methyltransferase_complex_subunit_ASH2	LG7_11:3461120-3486308	GO:0044665;GO:0044666;GO:0005634;GO:0005700;GO:0005703;GO:0048188;GO:0003677;GO:0019899;GO:0046872;GO:0044212;GO:0007420;GO:0048096;GO:0048813;GO:0051568;GO:0007444;GO:0007476;GO:0007474;GO:0002168;GO:0010629;GO:0033128;GO:0010628;GO:0051571;GO:0035209;GO:0006357;GO:0035075	4327.333601	0.007455862	0.025364881	0.163469501	0.025185483	0.15601364	0.025566334	52.40130453	4.18E-12	1.00E-11
ENSMOCG00000001028	ENSMOCT00000001401	MAFB_RAT	Mafb	Transcription_factor_MafB	LG8:18003279-18004250	GO:0005634;GO:0005667;GO:0003677;GO:0001228;GO:0003700;GO:0000981;GO:0042802;GO:0044877;GO:0000978;GO:0043565;GO:1990837;GO:0008134;GO:0021599;GO:0035284;GO:0042472;GO:0045647;GO:0045671;GO:0045944;GO:0006357;GO:0006355;GO:0007585;GO:0021571;GO:0021572;GO:0007379;GO:0033077;GO:0048538	146.3672104	1.053592111	0.094691997	0.923616133	0.093702255	-0.129975978	0.096720439	156.9187322	8.42E-35	4.67E-34
ENSMOCG00000001029	ENSMOCT00000001391	VAPA_MOUSE	Vapa	Vesicle_associated_membrane_protein_associated_protein_A	LG4:23978688-24015725	GO:0005923;GO:0005783;GO:0005789;GO:0000139;GO:0016021;GO:0016020;GO:0015630;GO:0031965;GO:0048471;GO:0005886;GO:0031982;GO:0033149;GO:0042802;GO:0008017;GO:0019904;GO:0046982;GO:0044877;GO:0008219;GO:0090114;GO:0006888;GO:0044828;GO:0031175;GO:0044829;GO:0044791;GO:0070972	5829.161921	0.008675573	0.037400955	0.106797491	0.037078593	0.098121918	0.037668429	10.03199248	0.006631023	0.008580965
ENSMOCG00000001032	ENSMOCT00000001402	FAHD1_MOUSE	Fahd1	Acylpyruvase_FAHD1,_mitochondrial	7:3182185-3182868	GO:0005829;GO:0005743;GO:0005739;GO:0005654;GO:0018773;GO:0047621;GO:0034545;GO:0016787;GO:0046872;GO:0008948	373.8697646	-0.15050613	0.052178855	-0.159343726	0.051794355	-0.008837596	0.052286707	11.82750098	0.002702034	0.003608115
ENSMOCG00000001034	ENSMOCT00000001426	RHPN2_HUMAN	Rhpn1	Rhophilin_2	15:10395065-10405247	GO:0005829;GO:0048471;GO:0007165	1329.413693	1.490494617	0.095663129	0.428715716	0.094481564	-1.061778901	0.096378236	232.8966801	2.67E-51	2.18E-50
ENSMOCG00000001034	ENSMOCT00000001427	RHPN2_HUMAN	Rhpn1	Rhophilin_2	15:10395065-10405247	GO:0005829;GO:0048471;GO:0007165	1329.413693	1.490494617	0.095663129	0.428715716	0.094481564	-1.061778901	0.096378236	232.8966801	2.67E-51	2.18E-50
ENSMOCG00000001035	ENSMOCT00000001429	SIF2_DROME	Tiam1	Protein_still_life,_isoforms_C/SIF_type_2	2:97144317-97281544	GO:0030054;GO:0016020;GO:0045202;GO:0030676;GO:0030036;GO:0090630;GO:0050772;GO:0051491;GO:0050770;GO:0043087;GO:0050803;GO:0007264	5421.142394	1.593075509	0.036251028	-0.063611108	0.035648889	-1.656686618	0.03648672	2252.938816	0	0
ENSMOCG00000001035	ENSMOCT00000001409	TIAM1_MOUSE	Tiam1	T_lymphoma_invasion_and_metastasis_inducing_protein_1	2:97144317-97281544	GO:0044295;GO:0044291;GO:0005911;GO:0005737;GO:0005829;GO:0043197;GO:0031234;GO:0099147;GO:0098978;GO:0060091;GO:0044304;GO:0016020;GO:0043025;GO:0005634;GO:0000242;GO:0005886;GO:0014069;GO:0032587;GO:0036477;GO:0045202;GO:0046875;GO:0005085;GO:0019900;GO:0008017;GO:0005543;GO:0048365;GO:0030676;GO:0017016;GO:0030971;GO:0090630;GO:0006915;GO:0031547;GO:0003300;GO:0016477;GO:0007160;GO:0034622;GO:…	5421.142394	1.593075509	0.036251028	-0.063611108	0.035648889	-1.656686618	0.03648672	2252.938816	0	0
ENSMOCG00000001035	ENSMOCT00000001432	TIAM2_HUMAN	Tiam1	T_lymphoma_invasion_and_metastasis_inducing_protein_2	2:97144317-97281544	GO:0005829;GO:0070062;GO:0030175;GO:0030426;GO:0030027;GO:0016020;GO:0043204;GO:0045202;GO:0005096;GO:0005085;GO:0030676;GO:0090630;GO:0007186;GO:0043065;GO:0050772;GO:0019216;GO:0051056;GO:0007264	5421.142394	1.593075509	0.036251028	-0.063611108	0.035648889	-1.656686618	0.03648672	2252.938816	0	0
ENSMOCG00000001037	ENSMOCT00000001433	NA	Stau2	NA	LG5:11388636-11697452	NA	4979.322655	-0.304195587	0.035088758	-0.238212004	0.034787002	0.065983583	0.035291052	82.63965126	1.14E-18	3.71E-18
ENSMOCG00000001037	ENSMOCT00000001419	STAU2_RAT	Stau2	Double_stranded_RNA_binding_protein_Staufen_homolog_2	LG5:11388636-11697452	GO:0030424;GO:0005737;GO:0010494;GO:0030425;GO:0032839;GO:0043198;GO:0005783;GO:1990124;GO:0005874;GO:0043025;GO:0031965;GO:0005730;GO:0005634;GO:0003725;GO:0030544;GO:0019894;GO:0051019;GO:0043022;GO:0098964;GO:0034599;GO:0048592;GO:0061003;GO:1900454;GO:0051965;GO:0032956;GO:0051489;GO:0010468	4979.322655	-0.304195587	0.035088758	-0.238212004	0.034787002	0.065983583	0.035291052	82.63965126	1.14E-18	3.71E-18
ENSMOCG00000001037	ENSMOCT00000001437	NA	Stau2	NA	LG5:11388636-11697452	NA	4979.322655	-0.304195587	0.035088758	-0.238212004	0.034787002	0.065983583	0.035291052	82.63965126	1.14E-18	3.71E-18
ENSMOCG00000001038	ENSMOCT00000001398	NDUF4_RAT	Ndufaf4	NADH_dehydrogenase_[ubiquinone]_1_alpha_subcomplex_assembly_factor_4	LG5:24550583-24556404	GO:0031966;GO:0005739;GO:0005516;GO:0032981;GO:0010257;GO:0043066;GO:0008284	1516.971654	-0.164240226	0.057636477	-0.476677188	0.057052343	-0.312436962	0.057890422	72.86070015	1.51E-16	4.51E-16
ENSMOCG00000001041	ENSMOCT00000001442	KDM2A_MOUSE	Kdm2b	Lysine_specific_demethylase_2A	2:14649108-14777071	GO:0000790;GO:0005654;GO:0051864;GO:0045322;GO:0008270;GO:0032922;GO:0006303;GO:0001947;GO:0070544;GO:0001701;GO:0035264;GO:0043066;GO:0010629;GO:0010944;GO:0001843;GO:0060563;GO:0030182;GO:0010628;GO:0033184;GO:0042752	1471.236379	0.083070904	0.036800121	0.01569729	0.036473028	-0.067373614	0.037033158	5.663572509	0.058907536	0.06995132
ENSMOCG00000001041	ENSMOCT00000001436	KDM2A_MOUSE	Kdm2b	Lysine_specific_demethylase_2A	2:14649108-14777071	GO:0000790;GO:0005654;GO:0051864;GO:0045322;GO:0008270;GO:0032922;GO:0006303;GO:0001947;GO:0070544;GO:0001701;GO:0035264;GO:0043066;GO:0010629;GO:0010944;GO:0001843;GO:0060563;GO:0030182;GO:0010628;GO:0033184;GO:0042752	1471.236379	0.083070904	0.036800121	0.01569729	0.036473028	-0.067373614	0.037033158	5.663572509	0.058907536	0.06995132
ENSMOCG00000001041	ENSMOCT00000001443	KDM2A_MOUSE	Kdm2b	Lysine_specific_demethylase_2A	2:14649108-14777071	GO:0000790;GO:0005654;GO:0051864;GO:0045322;GO:0008270;GO:0032922;GO:0006303;GO:0001947;GO:0070544;GO:0001701;GO:0035264;GO:0043066;GO:0010629;GO:0010944;GO:0001843;GO:0060563;GO:0030182;GO:0010628;GO:0033184;GO:0042752	1471.236379	0.083070904	0.036800121	0.01569729	0.036473028	-0.067373614	0.037033158	5.663572509	0.058907536	0.06995132
ENSMOCG00000001041	ENSMOCT00000001446	KDM2B_MOUSE	Kdm2b	Lysine_specific_demethylase_2B	2:14649108-14777071	GO:0005694;GO:0005730;GO:0005634;GO:0031519;GO:0032452;GO:0051864;GO:0000978;GO:0019843;GO:0045322;GO:0008270;GO:0048596;GO:0030900;GO:0021592;GO:0030902;GO:0035518;GO:0070544;GO:0021993;GO:0021670;GO:0030901;GO:0021555;GO:2000178;GO:0043524;GO:0000122;GO:0030307;GO:1902459;GO:0007283;GO:0021678	1471.236379	0.083070904	0.036800121	0.01569729	0.036473028	-0.067373614	0.037033158	5.663572509	0.058907536	0.06995132
ENSMOCG00000001041	ENSMOCT00000001440	KDM2A_MOUSE	Kdm2b	Lysine_specific_demethylase_2A	2:14649108-14777071	GO:0000790;GO:0005654;GO:0051864;GO:0045322;GO:0008270;GO:0032922;GO:0006303;GO:0001947;GO:0070544;GO:0001701;GO:0035264;GO:0043066;GO:0010629;GO:0010944;GO:0001843;GO:0060563;GO:0030182;GO:0010628;GO:0033184;GO:0042752	1471.236379	0.083070904	0.036800121	0.01569729	0.036473028	-0.067373614	0.037033158	5.663572509	0.058907536	0.06995132
ENSMOCG00000001043	NA	NA	NA	NA	NA	NA	3.358165931	0.103240278	0.289265978	-0.421151893	0.276415031	-0.524392171	0.280231727	4.071994929	0.130550198	0.149134735
ENSMOCG00000001045	ENSMOCT00000001420	AGRF4_HUMAN	Adgrf2	Adhesion_G_protein_coupled_receptor_F4	LG2:5944559-5954607	GO:0016021;GO:0004930;GO:0007166;GO:0007186	10.13070597	-0.398081544	0.191607321	-0.553182149	0.189340134	-0.155100604	0.184664106	8.853763943	0.011951697	0.015149484
ENSMOCG00000001047	ENSMOCT00000001421	TF3C6_MOUSE	Gtf3c6	General_transcription_factor_3C_polypeptide_6	LG9:26083970-26088547	GO:0016604;GO:0005654;GO:0000127;GO:0003677;GO:0006383	762.0184977	-0.149627195	0.042438977	-0.185121643	0.042085748	-0.035494448	0.042545396	21.58175903	2.06E-05	3.24E-05
ENSMOCG00000001050	ENSMOCT00000001439	TNR5_HUMAN	Tnfrsf11a	Tumor_necrosis_factor_receptor_superfamily_member_5	6:19677774-19766838	GO:0035631;GO:0005623;GO:0009986;GO:0005737;GO:0009897;GO:0070062;GO:0005887;GO:0043231;GO:0043025;GO:0005886;GO:0043196;GO:0003823;GO:0019899;GO:0019904;GO:0038023;GO:0031625;GO:0042100;GO:0023035;GO:0006874;GO:0036018;GO:0071347;GO:0071222;GO:0071260;GO:0042832;GO:0051607;GO:0002768;GO:0006954;GO:0030168;GO:0045766;GO:0030890;GO:0043536;GO:2000353;GO:0043547;GO:0043123;GO:0032735;GO:0048304;GO:…	85.43211933	-0.559467165	0.083792975	-0.076005236	0.085010875	0.483461929	0.083995737	53.70879588	2.17E-12	5.31E-12
ENSMOCG00000001051	ENSMOCT00000001428	F122A_RAT	Fam122a	Protein_FAM122A	8:53938596-53939456	GO:0004865;GO:0030307;GO:0032436	345.7056305	0.124231973	0.04410063	0.224269427	0.043995954	0.100037454	0.044668456	26.17005488	2.08E-06	3.49E-06
ENSMOCG00000001052	ENSMOCT00000001447	ATX7_MOUSE	Atxn7l1	Ataxin_7	1:81250349-81294521	GO:0005737;GO:0005829;GO:0015630;GO:0016363;GO:0005730;GO:0005654;GO:0005634;GO:0003682;GO:0016578;GO:0000226;GO:0043569;GO:0007026;GO:0042326;GO:0045944	747.9180268	0.581672539	0.061363794	0.103315078	0.060573506	-0.478357461	0.061799957	97.11451593	8.16E-22	3.03E-21
ENSMOCG00000001052	ENSMOCT00000001444	ATX7_MOUSE	Atxn7l1	Ataxin_7	1:81250349-81294521	GO:0005737;GO:0005829;GO:0015630;GO:0016363;GO:0005730;GO:0005654;GO:0005634;GO:0003682;GO:0016578;GO:0000226;GO:0043569;GO:0007026;GO:0042326;GO:0045944	747.9180268	0.581672539	0.061363794	0.103315078	0.060573506	-0.478357461	0.061799957	97.11451593	8.16E-22	3.03E-21
ENSMOCG00000001052	ENSMOCT00000001430	AT7L1_HUMAN	Atxn7l1	Ataxin_7_like_protein_1	1:81250349-81294521		747.9180268	0.581672539	0.061363794	0.103315078	0.060573506	-0.478357461	0.061799957	97.11451593	8.16E-22	3.03E-21
ENSMOCG00000001055	ENSMOCT00000001435	GGCT_MOUSE	Ggct	Gamma_glutamylcyclotransferase	LG3:42168734-42175247	GO:0005829;GO:0003839;GO:0042803;GO:0001836	510.7724974	0.279946732	0.048321905	0.161043014	0.047839622	-0.118903718	0.048734924	34.07434089	3.99E-08	7.55E-08
ENSMOCG00000001056	ENSMOCT00000001463	NA	Golga1	NA	4:39352224-39407670	NA	2666.662346	0.06596132	0.04219236	-0.271605431	0.041755315	-0.337566751	0.042418378	73.17590218	1.29E-16	3.87E-16
ENSMOCG00000001056	ENSMOCT00000001461	NA	Golga1	NA	4:39352224-39407670	NA	2666.662346	0.06596132	0.04219236	-0.271605431	0.041755315	-0.337566751	0.042418378	73.17590218	1.29E-16	3.87E-16
ENSMOCG00000001057	ENSMOCT00000001445	CCD69_MOUSE	Ccdc69	Coiled_coil_domain_containing_protein_69	7:43639160-43663015	GO:0005737;GO:0030496;GO:0005634;GO:0051233;GO:0008017;GO:0051255	10.21234819	-0.362099167	0.153929127	-0.249654841	0.155113796	0.112444326	0.150203601	5.766698735	0.055947061	0.066597895
ENSMOCG00000001061	ENSMOCT00000001448	SPT25_MOUSE	Spata25	Spermatogenesis_associated_protein_25	LG8:13663957-13665021	GO:0016021;GO:0030154;GO:0007283	7.028185946	-0.10879651	0.202480378	-0.447434426	0.197663748	-0.338637916	0.194962716	5.718346803	0.057316118	0.06813808
ENSMOCG00000001065	ENSMOCT00000001458	TFEB_HUMAN	Tfeb	Transcription_factor_EB	LG2:2696074-2747651	GO:0005737;GO:0000790;GO:0005634;GO:0003700;GO:0000981;GO:0046983;GO:0044212;GO:0002250;GO:0006914;GO:0001892;GO:0006959;GO:0032418;GO:0007040;GO:0010508;GO:0045944;GO:0045893;GO:0010468;GO:0006355	274.6356359	-0.310346991	0.060399141	-0.13213945	0.06021704	0.17820754	0.06053044	26.72833634	1.57E-06	2.67E-06
ENSMOCG00000001065	ENSMOCT00000001453	MITF_MOUSE	Tfeb	Microphthalmia_associated_transcription_factor	LG2:2696074-2747651	GO:0005634;GO:0032991;GO:0003682;GO:0003677;GO:0001228;GO:0003700;GO:0000981;GO:0070888;GO:0046983;GO:0000978;GO:0043565;GO:0046849;GO:0043010;GO:0044336;GO:0030154;GO:0045165;GO:0030318;GO:0043066;GO:0030336;GO:0000122;GO:0030316;GO:0043473;GO:2000144;GO:0010628;GO:0045944;GO:0045893;GO:0065003;GO:0042127;GO:0010468;GO:0045670;GO:2001141;GO:0006357;GO:0006355;GO:0006351;GO:0016055	274.6356359	-0.310346991	0.060399141	-0.13213945	0.06021704	0.17820754	0.06053044	26.72833634	1.57E-06	2.67E-06
ENSMOCG00000001067	ENSMOCT00000001454	CUED2_BOVIN	Cuedc2	CUE_domain_containing_protein_2	8:73959496-73967733	GO:0005829;GO:0031965;GO:0005654;GO:1900016;GO:0010936	1311.249934	0.11240639	0.031442402	0.111267531	0.031205816	-0.001138859	0.031685351	17.24160399	0.000180316	0.000264899
ENSMOCG00000001068	ENSMOCT00000001457	TSN6_MOUSE	Tspan6	Tetraspanin_6	X:37685832-37692564	GO:0005887;GO:1901223;GO:0039532	1528.42536	-0.355870378	0.049374513	0.209582414	0.049127623	0.565452792	0.049778579	133.5606681	9.95E-30	4.77E-29
ENSMOCG00000001071	ENSMOCT00000001479	NA	Cast	NA	19:24464647-24560832	NA	655.1907454	-0.410303002	0.051942222	-0.595385608	0.051402318	-0.185082605	0.051756941	137.2862583	1.54E-30	7.57E-30
ENSMOCG00000001072	ENSMOCT00000001466	NA	Dlg1	NA	2:40878245-41067158	NA	7455.200162	0.31000534	0.040778635	-0.289779743	0.040364134	-0.599785083	0.041037705	212.1243345	8.67E-47	6.40E-46
ENSMOCG00000001072	ENSMOCT00000001464	NA	Dlg1	NA	2:40878245-41067158	NA	7455.200162	0.31000534	0.040778635	-0.289779743	0.040364134	-0.599785083	0.041037705	212.1243345	8.67E-47	6.40E-46
ENSMOCG00000001072	ENSMOCT00000001469	NA	Dlg1	NA	2:40878245-41067158	NA	7455.200162	0.31000534	0.040778635	-0.289779743	0.040364134	-0.599785083	0.041037705	212.1243345	8.67E-47	6.40E-46
ENSMOCG00000001073	ENSMOCT00000001470	CC114_HUMAN	Ccdc63	Coiled_coil_domain_containing_protein_114	2:15532607-15562010	GO:0005930;GO:0005929;GO:0036157;GO:0003341;GO:0036158	8.604401723	0.92848503	0.223658338	0.105624632	0.210605307	-0.822860399	0.225576818	19.39291379	6.15E-05	9.38E-05
ENSMOCG00000001074	ENSMOCT00000001462	RL8_RAT	none	60S_ribosomal_protein_L8	15:11565195-11567415	GO:0022625;GO:0042788;GO:0098794;GO:0014069;GO:0045202;GO:1990932;GO:0003723;GO:0003735;GO:1990090;GO:0002181	4686.203579	-0.077594327	0.047729804	0.158354295	0.047326356	0.235948622	0.048073929	24.92308556	3.87E-06	6.41E-06
ENSMOCG00000001081	ENSMOCT00000001475	RBM5_BOVIN	none	RNA_binding_protein_5	5:80648575-80670177	GO:0005654;GO:0005634;GO:0005681;GO:0046872;GO:0003729;GO:0006915;GO:0043065;GO:0000381;GO:0000245	1257.473442	0.038264864	0.046931381	-0.181247618	0.046451864	-0.219512482	0.047161987	25.31110219	3.19E-06	5.31E-06
ENSMOCG00000001085	ENSMOCT00000001476	GTA1L_MOUSE	4930568D16Rik	N_acetyllactosaminide_alpha_1,3_galactosyltransferase_like_1	4:41161347-41175038	GO:0005794;GO:0032580;GO:0016021;GO:0031982;GO:0046872;GO:0047276;GO:0016757;GO:0005975;GO:0030259;GO:0006486	1.673692993	-0.4568633	0.41630104	-0.036373298	0.427885975	0.420490002	0.415603462	1.583927185	0.452954503	0.480769161
ENSMOCG00000001086	ENSMOCT00000001481	NA	1700001K19Rik	NA	1:46149196-46151584	NA	11.58024318	0.138509931	0.189357729	-0.136191414	0.185603461	-0.274701345	0.188892225	2.111331032	0.347960777	0.375357399
ENSMOCG00000001090	ENSMOCT00000001486	NA	Dsp	NA	16:42423072-42470582	NA	61.55749575	-1.003865169	0.1787201	0.339798024	0.180218144	1.343663193	0.180878796	62.78688755	2.32E-14	6.23E-14
ENSMOCG00000001093	ENSMOCT00000001497	WHT1_CAEEL	Abcg1	ABC_transporter_ATP_binding_protein/permease_wht_1	LG2:49268596-49322418	GO:0016021;GO:0005886;GO:0005524;GO:0016887;GO:0042626;GO:0016246;GO:0055085	2407.591281	-0.338216664	0.033356664	-0.406040006	0.033058725	-0.067823341	0.033447199	168.8432772	2.17E-37	1.29E-36
ENSMOCG00000001093	ENSMOCT00000001492	WHITE_DROME	Abcg1	Protein_white	LG2:49268596-49322418	GO:0031410;GO:0090740;GO:0048770;GO:0005886;GO:0098793;GO:0005275;GO:0005524;GO:0016887;GO:1905948;GO:0008558;GO:0042626;GO:0015196;GO:0031409;GO:0015842;GO:0042401;GO:0070731;GO:0048072;GO:0042441;GO:0006856;GO:0042332;GO:0051615;GO:0008049;GO:0007613;GO:0006727;GO:0055085	2407.591281	-0.338216664	0.033356664	-0.406040006	0.033058725	-0.067823341	0.033447199	168.8432772	2.17E-37	1.29E-36
ENSMOCG00000001095	ENSMOCT00000001488	RN122_MOUSE	Rnf122	RING_finger_protein_122	LG7_11:7539232-7556408	GO:0005737;GO:0012505;GO:0005783;GO:0005794;GO:0016021;GO:0046872;GO:0061630;GO:0010917;GO:0043065;GO:0043161;GO:0051865	182.7386789	-0.508525677	0.057661349	-0.521131751	0.057278862	-0.012606074	0.056684967	104.0046262	2.60E-23	1.02E-22
ENSMOCG00000001098	ENSMOCT00000001490	TOM7_MOUSE	none	Mitochondrial_import_receptor_subunit_TOM7_homolog	4:85365687-85365854	GO:0016021;GO:0005742;GO:0005739;GO:0098779;GO:1903955;GO:0030150;GO:0031647	494.8855952	0.141563967	0.06073061	-0.047303463	0.060086407	-0.18886743	0.061086749	10.20568258	0.006079449	0.007896188
ENSMOCG00000001102	ENSMOCT00000001508	STK4_BOVIN	Stk4	Serine/threonine_protein_kinase_4	LG8:14360654-14453025	GO:0005737;GO:0005829;GO:0016604;GO:0005634;GO:0032991;GO:0005524;GO:0000287;GO:0042803;GO:0004674;GO:0008134;GO:0032147;GO:0006915;GO:0001569;GO:0060706;GO:0007417;GO:0003157;GO:0097284;GO:0035329;GO:0030216;GO:0090090;GO:0008285;GO:0046621;GO:0001841;GO:0048812;GO:0018105;GO:1902043;GO:0045600;GO:0033138;GO:0032092;GO:1904237;GO:0060215;GO:0046777;GO:0050821;GO:0060800;GO:0007346;GO:0023014;GO:…	2286.273265	0.51155934	0.041202086	0.17714248	0.040755302	-0.33441686	0.041516504	154.6586255	2.61E-34	1.42E-33
ENSMOCG00000001102	ENSMOCT00000001504	NA	Stk4	NA	LG8:14360654-14453025	NA	2286.273265	0.51155934	0.041202086	0.17714248	0.040755302	-0.33441686	0.041516504	154.6586255	2.61E-34	1.42E-33
ENSMOCG00000001102	ENSMOCT00000001507	NA	Stk4	NA	LG8:14360654-14453025	NA	2286.273265	0.51155934	0.041202086	0.17714248	0.040755302	-0.33441686	0.041516504	154.6586255	2.61E-34	1.42E-33
ENSMOCG00000001103	ENSMOCT00000001503	AIMP1_CRIGR	none	Aminoacyl_tRNA_synthase_complex_interacting_multifunctional_protein_1	21:27878781-27900023	GO:0017101;GO:0005829;GO:0005783;GO:0005615;GO:0005794;GO:0005634;GO:0005125;GO:0000049;GO:0001525;GO:0006915;GO:0006954;GO:0070094;GO:0006412	1012.878288	-0.001592819	0.051754739	-0.064162669	0.05129434	-0.06256985	0.052062245	2.017198766	0.364729468	0.392312231
ENSMOCG00000001103	ENSMOCT00000001506	AIMP1_CRIGR	none	Aminoacyl_tRNA_synthase_complex_interacting_multifunctional_protein_1	21:27878781-27900023	GO:0017101;GO:0005829;GO:0005783;GO:0005615;GO:0005794;GO:0005634;GO:0005125;GO:0000049;GO:0001525;GO:0006915;GO:0006954;GO:0070094;GO:0006412	1012.878288	-0.001592819	0.051754739	-0.064162669	0.05129434	-0.06256985	0.052062245	2.017198766	0.364729468	0.392312231
ENSMOCG00000001104	ENSMOCT00000001498	OLFL3_CHICK	Olfml3	Olfactomedin_like_protein_3	21:11540486-11543116	GO:0005576;GO:0007275	82.51256239	-0.322932528	0.100115198	0.308929808	0.101284397	0.631862336	0.101679319	38.74362518	3.86E-09	7.81E-09
ENSMOCG00000001107	ENSMOCT00000001528	NA	Thop1	NA	LG1:2726087-2737956	NA	1245.298673	0.738929564	0.061725417	0.516325954	0.061109906	-0.22260361	0.062284636	155.3998203	1.80E-34	9.90E-34
ENSMOCG00000001107	ENSMOCT00000001525	NA	Thop1	NA	LG1:2726087-2737956	NA	1245.298673	0.738929564	0.061725417	0.516325954	0.061109906	-0.22260361	0.062284636	155.3998203	1.80E-34	9.90E-34
ENSMOCG00000001108	ENSMOCT00000001517	NA	Ap3m2	NA	LG7_11:837853-853973	NA	4521.619266	-0.170730431	0.030157565	0.335841386	0.029986279	0.506571817	0.030420633	282.7692672	3.96E-62	4.07E-61
ENSMOCG00000001108	ENSMOCT00000001514	NA	Ap3m2	NA	LG7_11:837853-853973	NA	4521.619266	-0.170730431	0.030157565	0.335841386	0.029986279	0.506571817	0.030420633	282.7692672	3.96E-62	4.07E-61
ENSMOCG00000001112	ENSMOCT00000001513	ZBTB3_HUMAN	Zbtb5	Zinc_finger_and_BTB_domain_containing_protein_3	LG5:40105412-40123131	GO:0005634;GO:0003677;GO:0046872;GO:0006974	609.9712741	-0.502073188	0.027679612	-0.240984081	0.027882152	0.261089107	0.027440169	330.6065205	1.62E-72	2.01E-71
ENSMOCG00000001117	ENSMOCT00000001527	RRP1_HUMAN	Rrp1b	Ribosomal_RNA_processing_protein_1_homolog_A	LG2:48383824-48407821	GO:0005730;GO:0005634;GO:0030687;GO:0030688;GO:0003723;GO:0006364	812.594808	0.154452037	0.0340634	-0.218988824	0.033494507	-0.373440861	0.034040051	122.5952351	2.39E-27	1.06E-26
ENSMOCG00000001119	ENSMOCT00000001531	HMCN1_MOUSE	Igsf10	Hemicentin_1	1:108026492-108048306	GO:0005912;GO:0005604;GO:0005938;GO:0030054;GO:0032154;GO:0062023;GO:0005576;GO:0005509;GO:0050839;GO:0042803;GO:0038023;GO:0007049;GO:0051301;GO:0007157;GO:0007156;GO:0009617	220.8907824	0.1548972	0.105679138	0.034121951	0.104627857	-0.12077525	0.106201194	2.337679371	0.310727274	0.338008825
ENSMOCG00000001121	ENSMOCT00000001542	NA	Iqca	NA	LG4:61661838-61777602	NA	242.8052095	-1.758105277	0.177905916	-0.078107974	0.177258552	1.679997303	0.179005806	130.9427816	3.68E-29	1.74E-28
ENSMOCG00000001121	ENSMOCT00000001549	NA	Iqca	NA	LG4:61661838-61777602	NA	242.8052095	-1.758105277	0.177905916	-0.078107974	0.177258552	1.679997303	0.179005806	130.9427816	3.68E-29	1.74E-28
ENSMOCG00000001123	ENSMOCT00000001524	DOPD_MOUSE	none	D_dopachrome_decarboxylase	LG1:11736163-11736567	GO:0005737;GO:0005615;GO:0005126;GO:0033981;GO:0050178;GO:0002020;GO:0042438;GO:0010760;GO:0070374;GO:0050729;GO:0032760	23.69401131	-0.251993311	0.137010197	0.127762978	0.139338682	0.379756289	0.138883032	7.856110315	0.019681914	0.024428139
ENSMOCG00000001124	ENSMOCT00000001522	RL5_CHICK	none	60S_ribosomal_protein_L5	2:47244339-47244749	GO:0022625;GO:0005783;GO:0005730;GO:0005654;GO:0045202;GO:0008097;GO:0003730;GO:0048027;GO:0003723;GO:0003735;GO:1990948;GO:0031625;GO:2000435;GO:2000059;GO:0045727;GO:0050821;GO:1901796;GO:0000027;GO:0006364;GO:0006412	1.589719276	-0.300164348	0.401299771	-0.464386387	0.395629601	-0.164222039	0.384469462	1.425404122	0.490317538	0.518215479
ENSMOCG00000001125	ENSMOCT00000001529	NA	Med27	NA	4:47606127-47796277	NA	1060.867985	0.408993985	0.030966263	0.220652802	0.030599688	-0.188341184	0.031280497	175.4733408	7.88E-39	4.83E-38
ENSMOCG00000001125	ENSMOCT00000001532	MED27_PIG	Med27	Mediator_of_RNA_polymerase_II_transcription_subunit_27	4:47606127-47796277	GO:0005829;GO:0016592;GO:0005730;GO:0005667;GO:0003713;GO:0006357;GO:0019827	1060.867985	0.408993985	0.030966263	0.220652802	0.030599688	-0.188341184	0.031280497	175.4733408	7.88E-39	4.83E-38
ENSMOCG00000001126	ENSMOCT00000001530	R144B_BOVIN	Rnf144b	E3_ubiquitin_protein_ligase_RNF144B	16:50841981-50903613	GO:0005737;GO:0016021;GO:0031966;GO:0000151;GO:0046872;GO:0031624;GO:0061630;GO:0006915;GO:0043066;GO:0032436;GO:0000209;GO:0006511	745.5609167	-0.455563053	0.051676385	-0.263384672	0.051363809	0.192178381	0.051824688	78.00127339	1.15E-17	3.62E-17
ENSMOCG00000001127	ENSMOCT00000001534	IRX1_XENTR	Irx1	Iroquois_class_homeodomain_protein_irx_1	19:50725465-50730467	GO:0005634;GO:0043565;GO:0044212;GO:0007420;GO:0001708;GO:0009953;GO:0072005;GO:0007498;GO:0030917;GO:0030514;GO:0000122;GO:0045892;GO:0014036;GO:0022008;GO:0045944;GO:0045893;GO:0009954;GO:0072196;GO:0039005;GO:0060062	87.90545456	-2.082784322	0.131867541	-0.370151833	0.134237456	1.712632489	0.131163106	304.9004038	6.19E-67	6.92E-66
ENSMOCG00000001130	ENSMOCT00000001535	TT39B_MOUSE	Ttc39d	Tetratricopeptide_repeat_protein_39B	LG3:36059200-36067002	GO:0042632;GO:0006629;GO:0010887;GO:0010874;GO:0090181	53.56306742	-0.686506307	0.168292111	-0.050920451	0.168546759	0.635585857	0.169190009	21.25164555	2.43E-05	3.81E-05
ENSMOCG00000001131	ENSMOCT00000001537	NA	Plod3	NA	2:20518917-20529136	NA	1529.619069	0.056189125	0.042844913	0.146183596	0.042516689	0.089994471	0.043175705	11.95510725	0.00253502	0.003394744
ENSMOCG00000001132	ENSMOCT00000001552	SIN3_YEAST	Sin3a	Transcriptional_regulatory_protein_SIN3	5:51269168-51324664	GO:0000785;GO:0000118;GO:0033698;GO:0070210;GO:0032221;GO:0070822;GO:0042802;GO:0003713;GO:0003714;GO:0044804;GO:0051301;GO:0006303;GO:0016575;GO:0061188;GO:0061186;GO:0031939;GO:0016479;GO:0000122;GO:0051038;GO:0045944;GO:0061408;GO:0070550;GO:0030174;GO:0000117;GO:0061587	2605.876077	0.021927435	0.026838091	-0.087771968	0.026586249	-0.109699403	0.02697404	18.80610494	8.25E-05	0.000124547
ENSMOCG00000001133	ENSMOCT00000001544	TACC2_HUMAN	none	Transforming_acidic_coiled_coil_containing_protein_2	LG7_11:2860861-2907563	GO:0005737;GO:0005829;GO:0005815;GO:0005654;GO:0005886;GO:0035257;GO:0008283;GO:0021987;GO:0000226;GO:0007052	2281.039823	0.324311941	0.033361807	-0.084536397	0.032952258	-0.408848338	0.033549768	160.5733209	1.36E-35	7.66E-35
ENSMOCG00000001134	ENSMOCT00000001538	MSTRO_MOUSE	Mro	Protein_maestro	18:58260671-58275871	GO:0005730;GO:0005634	648.7073533	-0.126694316	0.063019443	0.033421099	0.062601671	0.160115416	0.06347169	7.132977237	0.028254893	0.034584644
ENSMOCG00000001136	ENSMOCT00000001577	NA	Marf1	NA	7:53139872-53195595	NA	10448.26211	-0.382361968	0.03109306	-0.328607926	0.030817716	0.053754042	0.031280515	175.0216103	9.88E-39	6.04E-38
ENSMOCG00000001138	ENSMOCT00000001543	LRC15_MOUSE	Tril	Leucine_rich_repeat_containing_protein_15	LG3:43805772-43808204	GO:0009986;GO:0062023;GO:0031012;GO:0005615;GO:0016021;GO:0005518;GO:0001968;GO:0043236;GO:1903077;GO:0030335;GO:0046813	2432.534531	-0.161862736	0.09015406	0.497785156	0.089413577	0.659647892	0.090837946	55.43030869	9.19E-13	2.28E-12
ENSMOCG00000001140	ENSMOCT00000001547	RL34_PIG	none	60S_ribosomal_protein_L34	LG5:37633205-37633557	GO:0005829;GO:0005783;GO:0005840;GO:0003735;GO:0006412	8.691398673	-0.222978335	0.198664868	-0.157087392	0.198980322	0.065890943	0.197279088	1.310918778	0.519203491	0.546287502
ENSMOCG00000001143	ENSMOCT00000001548	COF2_MOUSE	Cfl2	Cofilin_2	1:58498763-58501257	GO:0015629;GO:0005623;GO:0031674;GO:0016363;GO:0030018;GO:0051015;GO:0030042;GO:0030043;GO:0007015;GO:0046716;GO:0030836;GO:0045214;GO:0007519	1084.86846	-0.915281503	0.039602198	-0.560101384	0.039456368	0.355180119	0.039467806	532.331606	2.54E-116	5.64E-115
ENSMOCG00000001143	ENSMOCT00000001550	COF2_MOUSE	Cfl2	Cofilin_2	1:58498763-58501257	GO:0015629;GO:0005623;GO:0031674;GO:0016363;GO:0030018;GO:0051015;GO:0030042;GO:0030043;GO:0007015;GO:0046716;GO:0030836;GO:0045214;GO:0007519	1084.86846	-0.915281503	0.039602198	-0.560101384	0.039456368	0.355180119	0.039467806	532.331606	2.54E-116	5.64E-115
ENSMOCG00000001144	ENSMOCT00000001555	CERS3_MOUSE	Cers2	Ceramide_synthase_3	21:3251394-3256227	GO:0005783;GO:0005789;GO:0016021;GO:0003677;GO:0016410;GO:0050291;GO:0046513;GO:0070268;GO:0008544;GO:0030216;GO:0030148	1342.189669	-0.634242756	0.036898269	-0.501711504	0.036658861	0.132531253	0.036850396	320.3814702	2.69E-70	3.22E-69
ENSMOCG00000001144	ENSMOCT00000001554	CERS3_HUMAN	Cers2	Ceramide_synthase_3	21:3251394-3256227	GO:0005783;GO:0005789;GO:0016021;GO:0003677;GO:0016410;GO:0050291;GO:0046513;GO:0070268;GO:0008544;GO:0030216;GO:0030148	1342.189669	-0.634242756	0.036898269	-0.501711504	0.036658861	0.132531253	0.036850396	320.3814702	2.69E-70	3.22E-69
ENSMOCG00000001146	ENSMOCT00000001553	NA	Ist1	NA	4:18199191-18220760	NA	1388.610508	-0.094240979	0.026612263	-0.122710707	0.02640876	-0.028469727	0.026689947	23.54608094	7.71E-06	1.25E-05
ENSMOCG00000001148	ENSMOCT00000001556	QPCT_BOIDE	Qpct	Glutaminyl_peptide_cyclotransferase	LG3:37176037-37204507	GO:0005576;GO:0016603;GO:0008270;GO:0017186	847.6385006	-0.934070115	0.05645332	-0.059691778	0.056384254	0.874378336	0.056777851	359.6461697	8.01E-79	1.11E-77
ENSMOCG00000001151	ENSMOCT00000001561	COX17_CANLF	none	Cytochrome_c_oxidase_copper_chaperone	X:60344925-60345116	GO:0005758;GO:0016531;GO:1903136;GO:0006825;GO:0033617;GO:0008284;GO:1904960	194.1803028	0.071822422	0.147807497	-0.052959734	0.146378163	-0.124782156	0.148779902	0.702235155	0.703900986	0.724516616
ENSMOCG00000001152	ENSMOCT00000001562	NA	Pcdhb18	NA	18:25908517-25910927	NA	135.845295	-0.274258185	0.076764678	-0.371661212	0.076052154	-0.097403027	0.076289754	25.25656861	3.28E-06	5.45E-06
ENSMOCG00000001153	ENSMOCT00000001563	LRC15_MOUSE	Gp5	Leucine_rich_repeat_containing_protein_15	2:39580187-39581890	GO:0009986;GO:0062023;GO:0031012;GO:0005615;GO:0016021;GO:0005518;GO:0001968;GO:0043236;GO:1903077;GO:0030335;GO:0046813	4.690097585	-0.710674164	0.211901083	0.384368235	0.236080029	1.095042399	0.223377207	26.60267105	1.67E-06	2.84E-06
ENSMOCG00000001154	ENSMOCT00000001565	UEVLD_DANRE	none	Ubiquitin_conjugating_enzyme_E2_variant_3	22:32047465-32082855	GO:0016616;GO:0005975;GO:0019752;GO:0006464;GO:0015031	231.0781717	0.003393442	0.04521788	-0.064934207	0.044833086	-0.06832765	0.045194514	2.936356865	0.230344692	0.254629529
ENSMOCG00000001156	ENSMOCT00000001571	STAR4_MOUSE	Stard4	StAR_related_lipid_transfer_protein_4	18:21765489-21778775	GO:0005737;GO:0031410;GO:0005829;GO:0005783;GO:0005739;GO:0015485;GO:0120020;GO:0034435;GO:0070508;GO:0010879;GO:0032367;GO:0070859;GO:0010873	290.426963	-0.353103637	0.061241601	-0.867410797	0.060174564	-0.514307159	0.060392318	213.1746429	5.13E-47	3.80E-46
ENSMOCG00000001156	ENSMOCT00000001574	STAR4_MOUSE	Stard4	StAR_related_lipid_transfer_protein_4	18:21765489-21778775	GO:0005737;GO:0031410;GO:0005829;GO:0005783;GO:0005739;GO:0015485;GO:0120020;GO:0034435;GO:0070508;GO:0010879;GO:0032367;GO:0070859;GO:0010873	290.426963	-0.353103637	0.061241601	-0.867410797	0.060174564	-0.514307159	0.060392318	213.1746429	5.13E-47	3.80E-46
ENSMOCG00000001157	ENSMOCT00000001570	SH3L3_PONAB	Sh3bgrl3	SH3_domain_binding_glutamic_acid_rich_like_protein_3	10:50660810-50662209	GO:0005623;GO:0005737;GO:0005634;GO:0009055;GO:0015035;GO:0045454	2611.766569	0.683274762	0.050170701	-0.069446155	0.049576921	-0.752720917	0.050498773	253.9900509	7.03E-56	6.46E-55
ENSMOCG00000001157	ENSMOCT00000001568	SH3L3_HUMAN	Sh3bgrl3	SH3_domain_binding_glutamic_acid_rich_like_protein_3	10:50660810-50662209	GO:0005623;GO:0005737;GO:0070062;GO:0016604;GO:0009055;GO:0015035;GO:0045454	2611.766569	0.683274762	0.050170701	-0.069446155	0.049576921	-0.752720917	0.050498773	253.9900509	7.03E-56	6.46E-55
ENSMOCG00000001159	ENSMOCT00000001569	LUM_HUMAN	Lum	Lumican	24:25257621-25264374	GO:0062023;GO:0070062;GO:0031012;GO:0005576;GO:0005615;GO:0005583;GO:0005796;GO:0043202;GO:0005518;GO:0005201;GO:0030021;GO:0051216;GO:0030199;GO:0030198;GO:0018146;GO:0042340;GO:0045944;GO:0032914;GO:0070848;GO:0014070;GO:0007601	191.7645748	-0.302806691	0.151670901	-0.183715317	0.150444802	0.119091374	0.152537843	4.000076226	0.135330125	0.154303343
ENSMOCG00000001161	ENSMOCT00000001632	NA	Dock4	NA	1:75304584-75524052	NA	4246.535375	0.388190804	0.041399364	0.030703312	0.040981299	-0.357487492	0.041682415	103.8211833	2.85E-23	1.11E-22
ENSMOCG00000001162	ENSMOCT00000001597	NA	Dennd5a	NA	8:1205256-1284054	NA	12460.36518	-0.440004925	0.022767502	-0.385726796	0.022570196	0.054278129	0.022887133	436.8269054	1.39E-95	2.42E-94
ENSMOCG00000001162	ENSMOCT00000001603	NA	Dennd5a	NA	8:1205256-1284054	NA	12460.36518	-0.440004925	0.022767502	-0.385726796	0.022570196	0.054278129	0.022887133	436.8269054	1.39E-95	2.42E-94
ENSMOCG00000001162	ENSMOCT00000001607	NA	Dennd5a	NA	8:1205256-1284054	NA	12460.36518	-0.440004925	0.022767502	-0.385726796	0.022570196	0.054278129	0.022887133	436.8269054	1.39E-95	2.42E-94
ENSMOCG00000001164	ENSMOCT00000001578	TOR4A_HUMAN	Tor4a	Torsin_4A	4:52207978-52209249	GO:0005788;GO:0005576;GO:0016021;GO:0005635;GO:0031093;GO:0005524;GO:0016887;GO:0002576	47.14998792	0.057508404	0.086019545	0.580297838	0.088983197	0.522789434	0.089884608	49.64696342	1.66E-11	3.85E-11
ENSMOCG00000001166	ENSMOCT00000001579	NGN2_MOUSE	Neurog2	Neurogenin_2	21:23411857-23412651	GO:0005634;GO:0070888;GO:0046983;GO:0043565;GO:0007411;GO:0045165;GO:0048469;GO:0021954;GO:0030900;GO:0022008;GO:0030182;GO:0001764;GO:0051091;GO:0045666;GO:0045944	2.371574965	-0.731255223	0.443794723	3.555383814	0.559082878	4.286639037	0.553387363	61.24044568	5.03E-14	1.33E-13
ENSMOCG00000001167	ENSMOCT00000001580	SIX6_MOUSE	Six6	Homeobox_protein_SIX6	1:8538188-8540057	GO:0005634;GO:0005667;GO:0000981;GO:0000978;GO:0000976;GO:0048856;GO:0001654;GO:0045892	38.05723621	-8.41503645	0.372009719	-3.015277467	0.402859079	5.399758983	0.181545836	2728.101709	0	0
ENSMOCG00000001170	ENSMOCT00000001592	NA	C8b	NA	10:72103123-72144473	NA	6.018544209	0.767260482	0.223147585	-0.326020937	0.200186409	-1.093281418	0.218693554	25.91588539	2.36E-06	3.95E-06
ENSMOCG00000001170	ENSMOCT00000001595	CO8B_PAROL	C8b	Complement_component_C8_beta_chain	10:72103123-72144473	GO:0005576;GO:0005579;GO:0006957;GO:0006958;GO:0019835	6.018544209	0.767260482	0.223147585	-0.326020937	0.200186409	-1.093281418	0.218693554	25.91588539	2.36E-06	3.95E-06
ENSMOCG00000001171	ENSMOCT00000001601	NA	Epha3	NA	2:86392591-86693727	NA	263.0656019	0.374960467	0.071705778	0.015289644	0.070690824	-0.359670823	0.072158248	33.27359592	5.95E-08	1.11E-07
ENSMOCG00000001172	ENSMOCT00000001643	NA	Kirrel3	NA	5:28635308-29190226	NA	1865.072004	0.62472633	0.041882663	0.156735157	0.041368662	-0.467991173	0.042195584	229.7357591	1.30E-50	1.04E-49
ENSMOCG00000001172	ENSMOCT00000001654	NA	Kirrel3	NA	5:28635308-29190226	NA	1865.072004	0.62472633	0.041882663	0.156735157	0.041368662	-0.467991173	0.042195584	229.7357591	1.30E-50	1.04E-49
ENSMOCG00000001172	ENSMOCT00000001658	NA	Kirrel3	NA	5:28635308-29190226	NA	1865.072004	0.62472633	0.041882663	0.156735157	0.041368662	-0.467991173	0.042195584	229.7357591	1.30E-50	1.04E-49
ENSMOCG00000001174	ENSMOCT00000001616	NA	F12	NA	16:56320497-56327958	NA	19.44354915	0.456000835	0.213419467	0.540622023	0.212614576	0.084621188	0.217652766	7.688988192	0.021397224	0.026489713
ENSMOCG00000001174	ENSMOCT00000001619	FA12_HUMAN	F12	Coagulation_factor_XII	16:56320497-56327958	GO:0062023;GO:0070062;GO:0005576;GO:0005615;GO:0005886;GO:0005791;GO:0005509;GO:0051787;GO:0004252;GO:0007597;GO:0002542;GO:0042730;GO:0045087;GO:0002353;GO:0030194;GO:0051919;GO:0010756;GO:0016540;GO:0016485;GO:0006508;GO:0051788;GO:0031638	19.44354915	0.456000835	0.213419467	0.540622023	0.212614576	0.084621188	0.217652766	7.688988192	0.021397224	0.026489713
ENSMOCG00000001177	ENSMOCT00000001599	NA	none	NA	X:25760569-25829353	NA	372.1439405	-0.185705889	0.065949063	0.568235342	0.066200018	0.753941232	0.066984252	132.5918713	1.61E-29	7.69E-29
ENSMOCG00000001178	ENSMOCT00000001589	FRAT2_MOUSE	Frat2	GSK_3_binding_protein_FRAT2	8:69321631-69322314	GO:0005737;GO:0016055	27.21903384	0.533042697	0.166116825	0.28388631	0.163577492	-0.249156387	0.168504559	10.29945527	0.005800984	0.007545324
ENSMOCG00000001181	ENSMOCT00000001588	MAML3_HUMAN	Maml1	Mastermind_like_protein_3	7:48456019-48493874	GO:0016607;GO:0005654;GO:0005634;GO:0003713;GO:0007219;GO:0045747;GO:0045944;GO:0007221;GO:0006367	645.9098551	0.056704042	0.029966535	-0.177278158	0.02951462	-0.2339822	0.029897743	67.83407862	1.86E-15	5.29E-15
ENSMOCG00000001183	ENSMOCT00000001600	ZAR1_MOUSE	Zar1	Zygote_arrest_protein_1	LG1:28829876-28833510	GO:0005737;GO:0007275	16.05387478	-1.190466442	0.195438825	-2.957984684	0.182530375	-1.767518242	0.158700731	320.9924218	1.98E-70	2.38E-69
ENSMOCG00000001183	ENSMOCT00000001596	ZAR1_RAT	Zar1	Zygote_arrest_protein_1	LG1:28829876-28833510	GO:0005737;GO:0007275;GO:0000003	16.05387478	-1.190466442	0.195438825	-2.957984684	0.182530375	-1.767518242	0.158700731	320.9924218	1.98E-70	2.38E-69
ENSMOCG00000001184	ENSMOCT00000001590	DIX1A_DANRE	Dixdc1	Dixin_A	5:44946773-45019530	GO:0005829;GO:0005925;GO:0042802;GO:0043010;GO:0060070;GO:0030900	4683.478391	-0.405298663	0.03632712	-0.744375364	0.035964337	-0.339076702	0.036460915	424.8445635	5.57E-93	9.43E-92
ENSMOCG00000001186	ENSMOCT00000001598	NA	none	NA	18:25474250-25476787	NA	100.7036365	0.26708109	0.076829512	0.425731341	0.076931253	0.158650251	0.078452073	31.67322865	1.33E-07	2.42E-07
ENSMOCG00000001188	ENSMOCT00000001605	NA	Rbm46	NA	1:123211775-123240111	NA	135.6038418	0.264532497	0.088040405	0.485944933	0.087911457	0.221412436	0.089535131	30.71334126	2.14E-07	3.85E-07
ENSMOCG00000001188	ENSMOCT00000001608	NA	Rbm46	NA	1:123211775-123240111	NA	135.6038418	0.264532497	0.088040405	0.485944933	0.087911457	0.221412436	0.089535131	30.71334126	2.14E-07	3.85E-07
ENSMOCG00000001188	ENSMOCT00000001611	NA	Rbm46	NA	1:123211775-123240111	NA	135.6038418	0.264532497	0.088040405	0.485944933	0.087911457	0.221412436	0.089535131	30.71334126	2.14E-07	3.85E-07
ENSMOCG00000001192	ENSMOCT00000001628	PHF19_HUMAN	Mtf2	PHD_finger_protein_19	LG1:57419282-57457972	GO:0005654;GO:0005634;GO:0003682;GO:0003677;GO:0046872;GO:0035064;GO:0006325;GO:0045814;GO:0061087;GO:0006355	1802.440863	-0.027492709	0.046596017	0.02193474	0.04620779	0.049427449	0.046910216	1.114250303	0.572853566	0.598763651
ENSMOCG00000001192	ENSMOCT00000001623	PHF19_HUMAN	Mtf2	PHD_finger_protein_19	LG1:57419282-57457972	GO:0005654;GO:0005634;GO:0003682;GO:0003677;GO:0046872;GO:0035064;GO:0006325;GO:0045814;GO:0061087;GO:0006355	1802.440863	-0.027492709	0.046596017	0.02193474	0.04620779	0.049427449	0.046910216	1.114250303	0.572853566	0.598763651
ENSMOCG00000001192	ENSMOCT00000001625	PHF19_HUMAN	Mtf2	PHD_finger_protein_19	LG1:57419282-57457972	GO:0005654;GO:0005634;GO:0003682;GO:0003677;GO:0046872;GO:0035064;GO:0006325;GO:0045814;GO:0061087;GO:0006355	1802.440863	-0.027492709	0.046596017	0.02193474	0.04620779	0.049427449	0.046910216	1.114250303	0.572853566	0.598763651
ENSMOCG00000001193	NA	NA	NA	NA	NA	NA	36.11088694	-0.408215194	0.101738675	-0.095385691	0.104306682	0.312829503	0.101597288	18.09214738	0.000117853	0.000175782
ENSMOCG00000001197	ENSMOCT00000001613	NA	Kcnb1	NA	LG8:11346115-11426789	NA	1505.326647	0.290372368	0.050597697	-0.141612716	0.05002453	-0.431985084	0.050892864	73.22116668	1.26E-16	3.78E-16
ENSMOCG00000001200	ENSMOCT00000001618	NA	Lmf2	NA	15:21879855-21884343	NA	339.7234281	-0.128651525	0.050274599	0.217518828	0.050422832	0.346170354	0.050849831	46.99841152	6.23E-11	1.39E-10
ENSMOCG00000001201	ENSMOCT00000001614	TMM88_MOUSE	Tmem88	Transmembrane_protein_88	7:29393789-29394763	GO:0005829;GO:0016021;GO:0005886;GO:0030165;GO:0007275;GO:0090090;GO:0072659;GO:0050821;GO:0016055	59.65404535	0.068489572	0.072641218	-0.167092746	0.07122043	-0.235582318	0.072000585	11.49232691	0.003195015	0.00424141
ENSMOCG00000001202	ENSMOCT00000001663	CNDH2_RAT	Ncaph2	Condensin_2_complex_subunit_H2	15:21859337-21879726	GO:0005694;GO:0000793;GO:0000796;GO:0005634;GO:0003682;GO:0051276;GO:0051309;GO:0007143;GO:0010032;GO:0007076;GO:0051306;GO:0033077	1794.182562	0.115125456	0.027682471	-0.009693203	0.027411483	-0.124818658	0.027835365	24.61090435	4.53E-06	7.46E-06
ENSMOCG00000001202	ENSMOCT00000001655	CNDH2_XENLA	Ncaph2	Condensin_2_complex_subunit_H2	15:21859337-21879726	GO:0005634;GO:0030261	1794.182562	0.115125456	0.027682471	-0.009693203	0.027411483	-0.124818658	0.027835365	24.61090435	4.53E-06	7.46E-06
ENSMOCG00000001202	ENSMOCT00000001651	NA	Ncaph2	NA	15:21859337-21879726	NA	1794.182562	0.115125456	0.027682471	-0.009693203	0.027411483	-0.124818658	0.027835365	24.61090435	4.53E-06	7.46E-06
ENSMOCG00000001202	ENSMOCT00000001639	NA	Ncaph2	NA	15:21859337-21879726	NA	1794.182562	0.115125456	0.027682471	-0.009693203	0.027411483	-0.124818658	0.027835365	24.61090435	4.53E-06	7.46E-06
ENSMOCG00000001203	ENSMOCT00000001626	RFESD_MOUSE	Rfesd	Rieske_domain_containing_protein	19:23200158-23210663	GO:0051537;GO:0046872;GO:0008942	530.0768709	-0.009998758	0.059929069	-0.21749436	0.059293703	-0.207495602	0.060156407	17.19646107	0.000184432	0.000270695
ENSMOCG00000001203	ENSMOCT00000001621	RFESD_MOUSE	Rfesd	Rieske_domain_containing_protein	19:23200158-23210663	GO:0051537;GO:0046872;GO:0008942	530.0768709	-0.009998758	0.059929069	-0.21749436	0.059293703	-0.207495602	0.060156407	17.19646107	0.000184432	0.000270695
ENSMOCG00000001204	ENSMOCT00000001615	PTRD1_HUMAN	Ptrhd1	Putative_peptidyl_tRNA_hydrolase_PTRHD1	LG3:46977872-46980468	GO:0004045	208.1422726	0.137100359	0.058396828	-0.128918471	0.057523089	-0.26601883	0.058451431	20.69614325	3.21E-05	4.98E-05
ENSMOCG00000001209	NA	NA	NA	NA	NA	NA	99.0146663	0.115705523	0.063578836	0.090132073	0.063991822	-0.02557345	0.064359126	3.675036581	0.159212054	0.179740464
ENSMOCG00000001210	ENSMOCT00000001634	UBQL2_HUMAN	Ubqln1	Ubiquilin_2	16:59001542-59039807	GO:0005776;GO:0005737;GO:0031410;GO:0005829;GO:0005634;GO:0005886;GO:0031593;GO:0000045;GO:1900186;GO:1904021;GO:1903071;GO:2000785;GO:0016241;GO:0030433;GO:0006511	10594.52946	-0.216682213	0.025891017	-0.075057177	0.025672862	0.141625036	0.026059619	72.36396442	1.93E-16	5.75E-16
ENSMOCG00000001210	ENSMOCT00000001633	NA	Ubqln1	NA	16:59001542-59039807	NA	10594.52946	-0.216682213	0.025891017	-0.075057177	0.025672862	0.141625036	0.026059619	72.36396442	1.93E-16	5.75E-16
ENSMOCG00000001212	ENSMOCT00000001638	NUD17_MOUSE	Nudt17	Nucleoside_diphosphate_linked_moiety_X_motif_17	21:4762742-4764839	GO:0005829;GO:0005777;GO:0016787;GO:0046872;GO:0035529;GO:0019677;GO:0006734;GO:0006742	139.3820182	-0.64560035	0.092197274	-0.184953468	0.092966651	0.460646882	0.091530935	53.09562784	2.95E-12	7.16E-12
ENSMOCG00000001213	ENSMOCT00000001641	GRCR1_DROME	Grxcr1	Glutaredoxin_domain_containing_cysteine_rich_protein_CG31559	LG1:24814178-24913740	GO:0005623;GO:0009055;GO:0015035;GO:0045454	13.68536764	-0.226827029	0.136583986	-0.382961085	0.134726952	-0.156134056	0.131969958	8.140361391	0.017074303	0.021316835
ENSMOCG00000001214	ENSMOCT00000001636	BCCIP_MOUSE	Bccip	BRCA2_and_CDKN1A_interacting_protein	8:26528349-26538931	GO:0005623;GO:0005814;GO:0005813;GO:0005829;GO:0097431;GO:0019908;GO:0005654;GO:0019207;GO:0015631;GO:0006974;GO:0006281;GO:0000132;GO:0034453;GO:0000226;GO:0090307;GO:0007052;GO:0061101;GO:0000079	989.0188426	-0.068145746	0.039948705	0.091457098	0.039730941	0.159602844	0.040253951	15.81732215	0.000367546	0.000526364
ENSMOCG00000001215	ENSMOCT00000001640	SET1B_HUMAN	none	Histone_lysine_N_methyltransferase_SETD1B	2:14459490-14480721	GO:0005694;GO:0035097;GO:0016607;GO:0005654;GO:0048188;GO:0018024;GO:0003723;GO:0044648;GO:0051568;GO:0097692;GO:0080182	1494.23345	0.107803011	0.06422218	0.095508012	0.063652953	-0.012295	0.064678825	3.436916926	0.179342398	0.201035254
ENSMOCG00000001216	ENSMOCT00000001637	VGLL2_MOUSE	Vgll2	Transcription_cofactor_vestigial_like_protein_2	LG9:30457883-30463977	GO:0005737;GO:0005634;GO:0008022;GO:0003713;GO:0045944;GO:0007519	26.09335462	-4.497709419	0.241851423	1.78780485	0.352519633	6.285514269	0.32660144	688.2714054	3.50E-150	1.14E-148
ENSMOCG00000001218	ENSMOCT00000001642	SOSSC_MOUSE	none	SOSS_complex_subunit_C	10:8844927-8854708	GO:0005654;GO:0005634;GO:0070876;GO:0006974;GO:0006281;GO:0010212	502.4472548	-0.088650357	0.046238555	-0.318975372	0.045681374	-0.230325015	0.046182015	52.4331615	4.11E-12	9.90E-12
ENSMOCG00000001218	ENSMOCT00000001647	SOSSC_HUMAN	none	SOSS_complex_subunit_C	10:8844927-8854708	GO:0005654;GO:0005634;GO:0070876;GO:0006974;GO:0006281;GO:0010212	502.4472548	-0.088650357	0.046238555	-0.318975372	0.045681374	-0.230325015	0.046182015	52.4331615	4.11E-12	9.90E-12
ENSMOCG00000001219	ENSMOCT00000001644	CQ058_MOUSE	1810010H24Rik	UPF0450_protein_C17orf58_homolog	7:59770743-59775212		523.5548649	-0.630486778	0.038054191	-0.036882275	0.03847273	0.593604503	0.038174281	356.8008566	3.32E-78	4.55E-77
ENSMOCG00000001227	ENSMOCT00000001677	RGPS1_DANRE	Ralgps1	Ras_specific_guanine_nucleotide_releasing_factor_RalGPS1	4:43589961-43822528	GO:0005737;GO:0005886;GO:0005085;GO:0007264	4691.700778	0.115051257	0.032055531	0.017191443	0.031760736	-0.097859814	0.032272349	14.69842627	0.000643098	0.000904945
ENSMOCG00000001227	ENSMOCT00000001687	NA	Ralgps1	NA	4:43589961-43822528	NA	4691.700778	0.115051257	0.032055531	0.017191443	0.031760736	-0.097859814	0.032272349	14.69842627	0.000643098	0.000904945
ENSMOCG00000001227	ENSMOCT00000001686	RGPS1_DANRE	Ralgps1	Ras_specific_guanine_nucleotide_releasing_factor_RalGPS1	4:43589961-43822528	GO:0005737;GO:0005886;GO:0005085;GO:0007264	4691.700778	0.115051257	0.032055531	0.017191443	0.031760736	-0.097859814	0.032272349	14.69842627	0.000643098	0.000904945
ENSMOCG00000001227	ENSMOCT00000001683	NA	Ralgps1	NA	4:43589961-43822528	NA	4691.700778	0.115051257	0.032055531	0.017191443	0.031760736	-0.097859814	0.032272349	14.69842627	0.000643098	0.000904945
ENSMOCG00000001227	ENSMOCT00000001675	NA	Ralgps1	NA	4:43589961-43822528	NA	4691.700778	0.115051257	0.032055531	0.017191443	0.031760736	-0.097859814	0.032272349	14.69842627	0.000643098	0.000904945
ENSMOCG00000001228	NA	NA	NA	NA	NA	NA	267.6408633	-0.156985541	0.187440978	-0.526666625	0.184313955	-0.369681085	0.185171486	8.643628212	0.013275778	0.016752294
ENSMOCG00000001230	ENSMOCT00000001659	NA	Psma1	NA	8:5986030-5999009	NA	2329.063129	-0.021962542	0.033406254	0.051849022	0.033148567	0.073811564	0.033640069	5.090554673	0.078451292	0.091894704
ENSMOCG00000001232	ENSMOCT00000001662	RFX5_MOUSE	none	DNA_binding_protein_Rfx5	21:3745185-3752544	GO:0005634;GO:0001228;GO:0003700;GO:0000978;GO:0000122;GO:0006357	1007.855124	-0.515708484	0.032696706	0.064237366	0.032856151	0.57994585	0.032935499	386.0864841	1.45E-84	2.16E-83
ENSMOCG00000001233	ENSMOCT00000001667	ZN570_HUMAN	Zfp69	Zinc_finger_protein_570	10:62053834-62067634	GO:0005634;GO:0003677;GO:0046872;GO:0006355	79.06687171	-0.334975699	0.070194536	-0.190592105	0.070476675	0.144383594	0.069585205	22.80813472	1.12E-05	1.79E-05
ENSMOCG00000001235	ENSMOCT00000001665	NA	Fshr	NA	16:12131554-12303601	NA	15.48868289	-0.119530744	0.253786634	-0.670384745	0.248470347	-0.550854	0.250270854	8.148057075	0.01700873	0.02124124
ENSMOCG00000001237	ENSMOCT00000001694	NA	Ntrk1	NA	21:1007853-1023849	NA	394.8023093	-0.737526178	0.268043369	-4.715217892	0.263977601	-3.977691714	0.266861649	338.231452	3.58E-74	4.61E-73
ENSMOCG00000001237	ENSMOCT00000001691	NA	Ntrk1	NA	21:1007853-1023849	NA	394.8023093	-0.737526178	0.268043369	-4.715217892	0.263977601	-3.977691714	0.266861649	338.231452	3.58E-74	4.61E-73
ENSMOCG00000001237	ENSMOCT00000001696	NA	Ntrk1	NA	21:1007853-1023849	NA	394.8023093	-0.737526178	0.268043369	-4.715217892	0.263977601	-3.977691714	0.266861649	338.231452	3.58E-74	4.61E-73
ENSMOCG00000001240	ENSMOCT00000001670	APEL_RAT	Apln	Apelin	X:678458-688057	GO:0005576;GO:0005615;GO:0048471;GO:0031704;GO:0005179;GO:0042802;GO:0001525;GO:0060183;GO:0060976;GO:0042756;GO:0007631;GO:0007369;GO:0045776;GO:0040037;GO:0010629;GO:1904706;GO:0045906;GO:0097755;GO:0008284;GO:0051461;GO:0051466;GO:1904022;GO:0045823;GO:0031652;GO:0042327;GO:1902895;GO:1905564;GO:0050878;GO:0043576;GO:0002026	347.1158269	0.454820667	0.11609354	-0.162759883	0.114687605	-0.617580551	0.116786557	28.04555257	8.13E-07	1.40E-06
ENSMOCG00000001241	ENSMOCT00000001671	GSH0_HUMAN	Gclm	Glutamate__cysteine_ligase_regulatory_subunit	21:18979367-18999073	GO:0005623;GO:0005829;GO:0017109;GO:0030234;GO:0004357;GO:0035226;GO:0044877;GO:0007568;GO:0008637;GO:0044344;GO:0071372;GO:0071333;GO:0035729;GO:1990830;GO:0097069;GO:0006534;GO:0006536;GO:0006750;GO:0035733;GO:2001237;GO:0043524;GO:0035229;GO:0097746;GO:0051900;GO:0014823;GO:0042493;GO:0044752;GO:0051409;GO:0007584;GO:0006979	1256.04473	-0.617540496	0.035294045	-0.213557722	0.035213286	0.403982774	0.035384341	320.7311006	2.26E-70	2.71E-69
ENSMOCG00000001242	ENSMOCT00000001673	NA	Aip	NA	8:38830826-38838532	NA	1933.784431	0.112308543	0.036275779	0.112432184	0.035972533	0.000123641	0.036548703	13.09014795	0.001437178	0.001970973
ENSMOCG00000001244	ENSMOCT00000001679	SOX15_MOUSE	Sox15	Protein_SOX_15	7:29118401-29119647	GO:0005737;GO:0044798;GO:0005634;GO:0003682;GO:0003677;GO:0000981;GO:0000978;GO:0009653;GO:0030154;GO:0048627;GO:0045843;GO:0000122;GO:0070318;GO:2000288;GO:0014718;GO:0045944;GO:0006355;GO:0043403;GO:0060707	11.38736435	-0.289706206	0.135797904	0.031100381	0.140099869	0.320806587	0.136482583	6.847676518	0.032587117	0.03967304
ENSMOCG00000001254	NA	NA	NA	NA	NA	NA	150.7136051	-0.063091066	0.17209312	0.77900089	0.171504037	0.842091956	0.174102826	27.33629779	1.16E-06	1.98E-06
ENSMOCG00000001255	ENSMOCT00000001698	NA	Pcdhb1	NA	18:25739906-25742362	NA	9.168796981	-0.229711202	0.269111166	-2.681811195	0.239810389	-2.452099993	0.234440793	186.118981	3.84E-41	2.48E-40
ENSMOCG00000001256	ENSMOCT00000001699	SCM_DROME	Scmh1	Polycomb_protein_Scm	10:62474775-62552504	GO:0005634;GO:0005700;GO:0035102;GO:0042802;GO:0140259;GO:0008270;GO:0007409;GO:0006325;GO:0048749;GO:0016458;GO:0030708;GO:0045926;GO:0045892;GO:0022008;GO:0030713;GO:0007419	4194.149234	0.084885148	0.048747207	-0.301420401	0.048266805	-0.386305549	0.049042619	70.54717435	4.80E-16	1.40E-15
ENSMOCG00000001258	ENSMOCT00000001703	AR6P4_RAT	Arl6ip4	ADP_ribosylation_factor_like_protein_6_interacting_protein_4	2:13447855-13449928	GO:0016607;GO:0005730;GO:0006397;GO:0008380	1912.065842	0.032233106	0.067322127	0.36552926	0.066786433	0.333296154	0.067849498	35.2859313	2.18E-08	4.19E-08
ENSMOCG00000001259	ENSMOCT00000001702	NFYB_RAT	Nfyb	Nuclear_transcription_factor_Y_subunit_beta	24:34228925-34245729	GO:0016602;GO:0005654;GO:0005634;GO:0032993;GO:0090575;GO:0003677;GO:0003700;GO:0046982;GO:0044877;GO:0070491;GO:0000978;GO:0043565;GO:1990830;GO:0045893;GO:0006355;GO:0006366	1759.810618	0.245909735	0.033879412	0.182068482	0.033578604	-0.063841253	0.034161631	57.92935607	2.64E-13	6.70E-13
ENSMOCG00000001261	ENSMOCT00000001722	KI20A_HUMAN	Kif20b	Kinesin_like_protein_KIF20A	8:63277413-63328925	GO:0032154;GO:0005794;GO:0045171;GO:0005871;GO:0005874;GO:0030496;GO:0005654;GO:0005634;GO:0005819;GO:0005524;GO:0016887;GO:0008017;GO:0003777;GO:0019901;GO:0001578;GO:0007018;GO:0061952;GO:0000281;GO:0015031;GO:0032465	287.6999762	0.193653809	0.069213483	-0.38131387	0.06796918	-0.574967679	0.069112911	73.2506387	1.24E-16	3.73E-16
ENSMOCG00000001264	ENSMOCT00000001706	NA	Gna11	NA	LG1:2270563-2286660	NA	4542.580844	0.33387557	0.05203741	0.461240837	0.05158367	0.127365267	0.052440179	86.98010897	1.30E-19	4.41E-19
ENSMOCG00000001266	ENSMOCT00000001710	CRIPT_RAT	Cript	Cysteine_rich_PDZ_binding_protein	16:10148642-10157370	GO:0030054;GO:0005737;GO:0030425;GO:0043198;GO:0043197;GO:0043025;GO:0014069;GO:0008017;GO:0030165;GO:0044877;GO:0097110;GO:0031122;GO:0045184;GO:0035372;GO:1902897	1215.244669	-0.099093305	0.050240799	-0.244531791	0.049760213	-0.145438486	0.050473005	24.51117556	4.76E-06	7.83E-06
ENSMOCG00000001266	ENSMOCT00000001709	CRIPT_RAT	Cript	Cysteine_rich_PDZ_binding_protein	16:10148642-10157370	GO:0030054;GO:0005737;GO:0030425;GO:0043198;GO:0043197;GO:0043025;GO:0014069;GO:0008017;GO:0030165;GO:0044877;GO:0097110;GO:0031122;GO:0045184;GO:0035372;GO:1902897	1215.244669	-0.099093305	0.050240799	-0.244531791	0.049760213	-0.145438486	0.050473005	24.51117556	4.76E-06	7.83E-06
ENSMOCG00000001269	ENSMOCT00000001715	SMAD7_MOUSE	Smad7	Mothers_against_decapentaplegic_homolog_7	18:59561533-59589201	GO:0005912;GO:0016342;GO:0005813;GO:0005737;GO:0005829;GO:0001650;GO:0005654;GO:0005634;GO:0005886;GO:0032991;GO:0005667;GO:0048185;GO:0008013;GO:0005518;GO:0003700;GO:0070411;GO:0046872;GO:0044212;GO:0030617;GO:0034713;GO:0031625;GO:0034333;GO:0048844;GO:0034629;GO:1990830;GO:0071560;GO:0035556;GO:0030514;GO:1902731;GO:0043433;GO:0030279;GO:0060394;GO:0033137;GO:0010801;GO:0031397;GO:0002725;GO:…	560.7086731	0.039499689	0.049272374	0.092293213	0.048949811	0.052793524	0.049658324	3.570085919	0.167789853	0.188852898
ENSMOCG00000001269	ENSMOCT00000001713	SMAD6_CHICK	Smad7	Mothers_against_decapentaplegic_homolog_6	18:59561533-59589201	GO:0005768;GO:0005634;GO:0005667;GO:0003682;GO:0003700;GO:0046872;GO:0044212;GO:0031589;GO:0010693;GO:1902832;GO:0032331;GO:1902844;GO:0050767;GO:0007179	560.7086731	0.039499689	0.049272374	0.092293213	0.048949811	0.052793524	0.049658324	3.570085919	0.167789853	0.188852898
ENSMOCG00000001271	ENSMOCT00000001711	NEUR_DROVI	Neurl2	Protein_neuralized	LG8:13658943-13661625	GO:0005634;GO:0005886;GO:0003677;GO:0046872;GO:0004842;GO:0007498;GO:0007399;GO:0007422;GO:0007423;GO:0016360	325.837442	0.392716849	0.085710281	0.133589467	0.084771011	-0.259127381	0.086360808	21.2112184	2.48E-05	3.88E-05
ENSMOCG00000001274	ENSMOCT00000001726	NA	Papss2	NA	8:61557705-61587721	NA	256.1417108	0.276699862	0.075505238	0.405936412	0.075139663	0.12923655	0.076561433	30.79856582	2.05E-07	3.69E-07
ENSMOCG00000001275	ENSMOCT00000001719	HIC2_DANRE	Hic1	Hypermethylated_in_cancer_2_protein	7:23985489-23988008	GO:0005634;GO:0003677;GO:0046872;GO:0006974	86.53530935	0.194819164	0.115366335	0.470018564	0.11522049	0.2751994	0.117167492	16.58049322	0.000250953	0.000364492
ENSMOCG00000001276	ENSMOCT00000001718	ZFN2B_RAT	Zfand2b	AN1_type_zinc_finger_protein_2B	LG4:55881645-55884740	GO:0031225;GO:0005783;GO:0005789;GO:0000502;GO:0036435;GO:0031593;GO:0043130;GO:0008270;GO:0043161;GO:0045047;GO:0043567;GO:0006616	537.3868369	0.119092668	0.038669325	0.033002405	0.03831553	-0.086090263	0.03889712	9.998822579	0.006741915	0.008721798
ENSMOCG00000001277	ENSMOCT00000001720	NA	none	NA	8:40297242-40297538	NA	1.324230487	-0.595800227	0.52629533	-1.436749812	0.498109908	-0.840949585	0.473905002	8.576480367	0.013729065	0.017296985
ENSMOCG00000001279	ENSMOCT00000001727	NA	Dll1	NA	LG9:3282208-3289963	NA	354.8977328	-0.541642659	0.05339482	-0.000895512	0.053653356	0.540747147	0.053686271	140.5630459	3.00E-31	1.51E-30
ENSMOCG00000001279	ENSMOCT00000001729	NA	Dll1	NA	LG9:3282208-3289963	NA	354.8977328	-0.541642659	0.05339482	-0.000895512	0.053653356	0.540747147	0.053686271	140.5630459	3.00E-31	1.51E-30
ENSMOCG00000001281	ENSMOCT00000001721	NA	4930505A04Rik	NA	LG1:6379600-6416452		52.47862839	-0.052900782	0.136141128	0.036655319	0.135674245	0.089556102	0.13661487	0.436515141	0.803918349	0.818498684
ENSMOCG00000001284	ENSMOCT00000001736	NA	Lgr6	NA	6:25554509-25670030	NA	182.2589646	0.653195561	0.144028696	-1.153297167	0.140792202	-1.806492728	0.143888402	166.0092538	8.94E-37	5.23E-36
ENSMOCG00000001284	ENSMOCT00000001747	NA	Lgr6	NA	6:25554509-25670030	NA	182.2589646	0.653195561	0.144028696	-1.153297167	0.140792202	-1.806492728	0.143888402	166.0092538	8.94E-37	5.23E-36
ENSMOCG00000001290	ENSMOCT00000001732	SIA10_PONAB	none	Type_2_lactosamine_alpha_2,3_sialyltransferase	2:46121248-46178488	GO:0000139;GO:0016021;GO:0052798;GO:0006464;GO:0071354;GO:0006664;GO:0009311;GO:0006486	411.1627309	-0.182751077	0.064797074	-0.388038677	0.064111391	-0.2052876	0.064855226	36.71625228	1.06E-08	2.09E-08
ENSMOCG00000001292	ENSMOCT00000001760	PF21A_HUMAN	Phf21b	PHD_finger_protein_21A	15:26288608-26354487	GO:1990391;GO:0000118;GO:0005654;GO:0003682;GO:0003677;GO:0046872;GO:0007596;GO:0006325;GO:0000122	312.4649304	0.012954511	0.077422956	-0.570738506	0.076207957	-0.583693018	0.07725277	78.34804151	9.70E-18	3.05E-17
ENSMOCG00000001292	ENSMOCT00000001752	PF21A_HUMAN	Phf21b	PHD_finger_protein_21A	15:26288608-26354487	GO:1990391;GO:0000118;GO:0005654;GO:0003682;GO:0003677;GO:0046872;GO:0007596;GO:0006325;GO:0000122	312.4649304	0.012954511	0.077422956	-0.570738506	0.076207957	-0.583693018	0.07725277	78.34804151	9.70E-18	3.05E-17
ENSMOCG00000001292	ENSMOCT00000001757	PF21A_HUMAN	Phf21b	PHD_finger_protein_21A	15:26288608-26354487	GO:1990391;GO:0000118;GO:0005654;GO:0003682;GO:0003677;GO:0046872;GO:0007596;GO:0006325;GO:0000122	312.4649304	0.012954511	0.077422956	-0.570738506	0.076207957	-0.583693018	0.07725277	78.34804151	9.70E-18	3.05E-17
ENSMOCG00000001293	ENSMOCT00000001735	RS15A_RAT	none	40S_ribosomal_protein_S15a	4:52275738-52276130	GO:0005737;GO:0022627;GO:0003735;GO:0045787;GO:0008284;GO:0009615;GO:0006412	103.2187974	0.414158298	0.165622679	-0.003249284	0.162835597	-0.417407582	0.166946682	8.034026439	0.018006667	0.022412497
ENSMOCG00000001294	ENSMOCT00000001740	RPB11_HUMAN	Polr2j	DNA_directed_RNA_polymerase_II_subunit_RPB11_a	2:21410299-21416442	GO:0005654;GO:0005634;GO:0005665;GO:0003677;GO:0003899;GO:0030275;GO:0046983;GO:0001055;GO:0006370;GO:0008543;GO:0000398;GO:0050434;GO:0060964;GO:0016070;GO:0042795;GO:0035019;GO:0006366;GO:0006368;GO:0006367;GO:0006351;GO:0006283	893.4827185	0.164099003	0.038723207	0.101660266	0.038382871	-0.062438737	0.039020111	18.44935667	9.86E-05	0.000147935
ENSMOCG00000001294	ENSMOCT00000001745	RPB11_HUMAN	Polr2j	DNA_directed_RNA_polymerase_II_subunit_RPB11_a	2:21410299-21416442	GO:0005654;GO:0005634;GO:0005665;GO:0003677;GO:0003899;GO:0030275;GO:0046983;GO:0001055;GO:0006370;GO:0008543;GO:0000398;GO:0050434;GO:0060964;GO:0016070;GO:0042795;GO:0035019;GO:0006366;GO:0006368;GO:0006367;GO:0006351;GO:0006283	893.4827185	0.164099003	0.038723207	0.101660266	0.038382871	-0.062438737	0.039020111	18.44935667	9.86E-05	0.000147935
ENSMOCG00000001295	ENSMOCT00000001737	ZDH24_RAT	Zdhhc24	Probable_palmitoyltransferase_ZDHHC24	8:39638938-39644832	GO:0005783;GO:0005794;GO:0016021;GO:0019706;GO:0018230;GO:0006612	614.2357719	0.376037304	0.055618395	0.107233437	0.054977866	-0.268803867	0.056036131	47.15922351	5.75E-11	1.29E-10
ENSMOCG00000001297	ENSMOCT00000001795	NA	Taf1	NA	X:22309814-22380616	NA	4401.779195	-0.050323419	0.043452448	-0.204094573	0.043046662	-0.153771154	0.043720331	24.49050668	4.81E-06	7.91E-06
ENSMOCG00000001297	ENSMOCT00000001804	NA	Taf1	NA	X:22309814-22380616	NA	4401.779195	-0.050323419	0.043452448	-0.204094573	0.043046662	-0.153771154	0.043720331	24.49050668	4.81E-06	7.91E-06
ENSMOCG00000001297	ENSMOCT00000001783	NA	Taf1	NA	X:22309814-22380616	NA	4401.779195	-0.050323419	0.043452448	-0.204094573	0.043046662	-0.153771154	0.043720331	24.49050668	4.81E-06	7.91E-06
ENSMOCG00000001297	ENSMOCT00000001790	NA	Taf1	NA	X:22309814-22380616	NA	4401.779195	-0.050323419	0.043452448	-0.204094573	0.043046662	-0.153771154	0.043720331	24.49050668	4.81E-06	7.91E-06
ENSMOCG00000001299	ENSMOCT00000001759	GRHL1_XENLA	Grhl3	Grainyhead_like_protein_1_homolog	10:49244453-49261184	GO:0005634;GO:0003677;GO:0003700;GO:0007275;GO:0006357	13.27019246	0.390797776	0.151123545	0.512091039	0.152639423	0.121293264	0.157718434	12.66681982	0.001775968	0.002414197
ENSMOCG00000001301	ENSMOCT00000001751	NA	Kcnj4	NA	15:14425827-14451882	NA	2270.701257	3.397825216	0.07858499	-0.4592942	0.076325881	-3.857119416	0.079064701	1953.443155	0	0
ENSMOCG00000001302	ENSMOCT00000001754	FGF20_HUMAN	Fgf20	Fibroblast_growth_factor_20	LG7_11:14810307-14838018	GO:0005576;GO:0005104;GO:0008083;GO:0043395;GO:0090722;GO:0005102;GO:0007267;GO:0008543;GO:0060113;GO:0000165;GO:0043524;GO:0008284;GO:1904340;GO:0070374;GO:0051897;GO:0060043;GO:0014059;GO:0007165	21.06160828	0.00125998	0.095382169	0.694342101	0.103954109	0.693082121	0.104082039	58.01833839	2.52E-13	6.42E-13
ENSMOCG00000001302	ENSMOCT00000001749	FGF20_MOUSE	Fgf20	Fibroblast_growth_factor_20	LG7_11:14810307-14838018	GO:0005576;GO:0005104;GO:0008083;GO:0090722;GO:0030154;GO:0008543;GO:0060113;GO:0043524;GO:0008284;GO:0070374;GO:0060043;GO:0045664	21.06160828	0.00125998	0.095382169	0.694342101	0.103954109	0.693082121	0.104082039	58.01833839	2.52E-13	6.42E-13
ENSMOCG00000001303	ENSMOCT00000001756	NA	Idh2	NA	22:14604975-14627757	NA	2110.611542	-0.093060491	0.04288656	0.130607028	0.042577452	0.223667519	0.043209039	26.99421489	1.37E-06	2.34E-06
ENSMOCG00000001304	ENSMOCT00000001761	PTGES_MOUSE	Ptges	Prostaglandin_E_synthase	4:46150432-46161554	GO:0005737;GO:0016021;GO:0043231;GO:0005739;GO:0005641;GO:0048471;GO:0043295;GO:0004364;GO:0004667;GO:0050220;GO:0002526;GO:0002544;GO:0006749;GO:0008285;GO:0055114;GO:0001516;GO:0006693;GO:0051592;GO:0034097;GO:0032496;GO:0014070;GO:0032526	34.93653274	-0.828949502	0.134754316	-0.271281968	0.137915242	0.557667534	0.133520623	40.34436038	1.74E-09	3.58E-09
ENSMOCG00000001306	ENSMOCT00000001762	BACH2_MOUSE	none	Transcription_regulator_protein_BACH2	LG5:30538290-30538580	GO:0005829;GO:0005654;GO:0005634;GO:0003677;GO:0003700;GO:0001227;GO:0000978;GO:0051170;GO:0000122;GO:0090721;GO:0006355	14.69273988	0.249519303	0.129892477	0.149390492	0.128524113	-0.100128811	0.13188974	3.762530483	0.152397165	0.172553577
ENSMOCG00000001307	ENSMOCT00000001764	NPY2R_PIG	Prlhr	Neuropeptide_Y_receptor_type_2	8:87894373-87895485	GO:0016021;GO:0005886;GO:0004983	56.39972425	-1.395722013	0.16054222	0.581520178	0.165240328	1.977242191	0.164110381	163.2929405	3.48E-36	2.00E-35
ENSMOCG00000001310	ENSMOCT00000001767	NA	none	NA	18:25852735-25870143	NA	447.9645545	0.209768806	0.060698534	-0.442942995	0.059640387	-0.652711801	0.060678354	123.7572365	1.34E-27	5.98E-27
ENSMOCG00000001311	ENSMOCT00000001772	TASOR_HUMAN	Tasor2	Protein_TASOR	16:28883480-28924385	GO:0000792;GO:0005654;GO:0003682;GO:0003723;GO:0045814;GO:0045869;GO:0090309;GO:0097355	2236.824034	-0.25308707	0.047063441	-0.370902585	0.046627749	-0.117815516	0.047293685	65.18878106	6.99E-15	1.93E-14
ENSMOCG00000001313	ENSMOCT00000001769	NA	none	NA	4:5349747-5389434	NA	4012.332609	0.071895613	0.016279999	0.206428639	0.016213006	0.134533026	0.016442798	165.4931115	1.16E-36	6.75E-36
ENSMOCG00000001314	ENSMOCT00000001774	MDH1B_DANRE	Mdh1b	Putative_malate_dehydrogenase_1B	LG4:44815013-44853000	GO:0030060;GO:0005975;GO:0006108;GO:0006734;GO:0006107;GO:0006099	206.8614563	0.380040281	0.110586509	0.940259524	0.110428839	0.560219243	0.112429176	71.17176883	3.51E-16	1.03E-15
ENSMOCG00000001315	NA	NA	NA	NA	NA	NA	247.5206004	0.361083107	0.106964926	0.087345208	0.106545874	-0.273737899	0.108502379	12.063758	0.002400978	0.003223068
ENSMOCG00000001316	ENSMOCT00000001771	UFM1_PONAB	Ufm1	Ubiquitin_fold_modifier_1	1:103547432-103554288	GO:0005737;GO:0005634;GO:0007420;GO:1990592;GO:0071569;GO:0033146;GO:0034976	1518.827486	0.406857231	0.035838035	0.09057108	0.035403046	-0.316286152	0.036097544	137.170997	1.64E-30	8.01E-30
ENSMOCG00000001317	ENSMOCT00000001773	RPC7L_MOUSE	Polr3gl	DNA_directed_RNA_polymerase_III_subunit_RPC7_like	21:4626707-4644264	GO:0005634;GO:0005666;GO:0003899;GO:0006383	1109.747098	0.243880533	0.03321205	0.067465728	0.032847678	-0.176414805	0.033440074	56.40494253	5.65E-13	1.42E-12
ENSMOCG00000001319	ENSMOCT00000001860	NA	Fras1	NA	LG1:47002404-47253370	NA	1562.196655	0.677307034	0.052353734	-0.340132658	0.051577624	-1.017439693	0.052610154	368.6788861	8.76E-81	1.25E-79
ENSMOCG00000001322	ENSMOCT00000001779	CD5R1_BOVIN	Cdk5r2	Cyclin_dependent_kinase_5_activator_1	LG4:56141229-56142335	GO:0030424;GO:0043292;GO:0005737;GO:0030425;GO:0043197;GO:0030426;GO:0016020;GO:0031594;GO:0043005;GO:0043025;GO:0005654;GO:0005634;GO:0043204;GO:0048471;GO:0005886;GO:0014069;GO:0016533;GO:0051015;GO:0043014;GO:0048487;GO:0045296;GO:0005509;GO:0061575;GO:0035255;GO:0016301;GO:0002020;GO:0019901;GO:0043539;GO:0007411;GO:0007413;GO:0007420;GO:0021549;GO:0009792;GO:0048013;GO:0007213;GO:0021766;GO:…	1971.315191	0.601774438	0.123007174	0.167973162	0.121842096	-0.433801276	0.123873525	24.22754111	5.48E-06	8.98E-06
ENSMOCG00000001323	ENSMOCT00000001778	NA	Acvr2a	NA	4:62248527-62325570	NA	3839.263718	1.225848927	0.0507701	0.039123413	0.050133573	-1.186725514	0.05112017	661.7975278	1.96E-144	6.04E-143
ENSMOCG00000001324	ENSMOCT00000001777	NA	Zgpat	NA	LG8:501058-517221	NA	798.9341677	0.154424116	0.04179512	0.107963984	0.04144236	-0.046460132	0.042118462	14.57255895	0.000684871	0.000962126
ENSMOCG00000001327	ENSMOCT00000001781	NA	Mysm1	NA	10:31569471-31608707	NA	2179.978087	0.016864229	0.06080642	-0.373561401	0.060196163	-0.39042563	0.061142161	54.34958627	1.58E-12	3.87E-12
ENSMOCG00000001328	ENSMOCT00000001810	VIPR1_MOUSE	Ghrhr	Vasoactive_intestinal_polypeptide_receptor_1	LG3:41808390-41820213	GO:0016021;GO:0005886;GO:0043235;GO:0008528;GO:0017046;GO:0004999;GO:0007166;GO:0007187	4.614709573	1.806948132	0.285705628	0.633269041	0.24923965	-1.173679091	0.295253658	40.90587731	1.31E-09	2.72E-09
ENSMOCG00000001328	ENSMOCT00000001808	VIPR1_MOUSE	Ghrhr	Vasoactive_intestinal_polypeptide_receptor_1	LG3:41808390-41820213	GO:0016021;GO:0005886;GO:0043235;GO:0008528;GO:0017046;GO:0004999;GO:0007166;GO:0007187	4.614709573	1.806948132	0.285705628	0.633269041	0.24923965	-1.173679091	0.295253658	40.90587731	1.31E-09	2.72E-09
ENSMOCG00000001328	ENSMOCT00000001806	VIPR1_MOUSE	Ghrhr	Vasoactive_intestinal_polypeptide_receptor_1	LG3:41808390-41820213	GO:0016021;GO:0005886;GO:0043235;GO:0008528;GO:0017046;GO:0004999;GO:0007166;GO:0007187	4.614709573	1.806948132	0.285705628	0.633269041	0.24923965	-1.173679091	0.295253658	40.90587731	1.31E-09	2.72E-09
ENSMOCG00000001331	ENSMOCT00000001786	FABD_DROME	Mcat	Probable_malonyl_CoA_acyl_carrier_protein_transacylase,_mitochondrial	15:27523395-27530122	GO:0005739;GO:0004314;GO:0004312;GO:0006633	665.4158731	0.18341344	0.043879322	0.321340968	0.043667507	0.137927528	0.044403239	54.80730919	1.26E-12	3.10E-12
ENSMOCG00000001332	ENSMOCT00000001789	GRIN1_MOUSE	Gprin3	G_protein_regulated_inducer_of_neurite_outgrowth_1	LG3:12843253-12906749	GO:0030426;GO:0005886;GO:0051219;GO:0031175	752.8686969	-0.829938417	0.05929333	-2.475394028	0.05800517	-1.645455611	0.05788072	1958.903966	0	0
ENSMOCG00000001333	NA	NA	NA	NA	NA	NA	8.205224268	-0.092128044	0.174222425	0.070025549	0.178596687	0.162153594	0.17586557	0.8745172	0.645804405	0.669006327
ENSMOCG00000001335	ENSMOCT00000001794	LAT3_HUMAN	Slc43a3	Large_neutral_amino_acids_transporter_small_subunit_3	4:92446136-92467476	GO:0005887;GO:0005886;GO:0015171;GO:0015179;GO:0015175;GO:0006865;GO:0015804	140.7526634	1.155802045	0.13178586	0.501917676	0.129510258	-0.653884369	0.133176554	74.97818525	5.23E-17	1.59E-16
ENSMOCG00000001336	ENSMOCT00000001803	NA	Prkacb	NA	21:40131016-40218241	NA	24829.42292	-0.020579809	0.047526702	-0.032521931	0.047092531	-0.011942122	0.047856055	0.488208244	0.78340606	0.798960827
ENSMOCG00000001336	ENSMOCT00000001805	NA	Prkacb	NA	21:40131016-40218241	NA	24829.42292	-0.020579809	0.047526702	-0.032521931	0.047092531	-0.011942122	0.047856055	0.488208244	0.78340606	0.798960827
ENSMOCG00000001336	ENSMOCT00000001799	NA	Prkacb	NA	21:40131016-40218241	NA	24829.42292	-0.020579809	0.047526702	-0.032521931	0.047092531	-0.011942122	0.047856055	0.488208244	0.78340606	0.798960827
ENSMOCG00000001336	ENSMOCT00000001796	NA	Prkacb	NA	21:40131016-40218241	NA	24829.42292	-0.020579809	0.047526702	-0.032521931	0.047092531	-0.011942122	0.047856055	0.488208244	0.78340606	0.798960827
ENSMOCG00000001338	NA	NA	NA	NA	NA	NA	17.34128971	0.113323103	0.123955597	0.159614758	0.12592302	0.046291655	0.126302857	1.720281935	0.423102434	0.450904123
ENSMOCG00000001339	ENSMOCT00000001798	ARP10_DICDI	Actr10	Actin_related_protein_10	1:10399444-10426655	GO:0005623;GO:0099738;GO:0005813;GO:0005869;GO:0000132;GO:0007018;GO:0030473	3614.732465	-0.123004453	0.028951035	-0.037380405	0.028724596	0.085624049	0.029132584	18.94526125	7.69E-05	0.000116426
ENSMOCG00000001340	ENSMOCT00000001807	GAR1_RAT	Gar1	H/ACA_ribonucleoprotein_complex_subunit_1	21:25410392-25417439	GO:0031429;GO:0090661;GO:0015030;GO:0001650;GO:0000784;GO:0005697;GO:0034513;GO:0003723;GO:0070034;GO:0000454;GO:0007004	228.7721661	0.29859704	0.04909055	0.151143868	0.048502154	-0.147453171	0.049612762	36.99304437	9.27E-09	1.83E-08
ENSMOCG00000001340	ENSMOCT00000001811	GAR1_HUMAN	Gar1	H/ACA_ribonucleoprotein_complex_subunit_1	21:25410392-25417439	GO:0072589;GO:0031429;GO:0090661;GO:0001650;GO:0000784;GO:0005654;GO:0005697;GO:0034513;GO:0003723;GO:0070034;GO:0031118;GO:0000454;GO:0007004	228.7721661	0.29859704	0.04909055	0.151143868	0.048502154	-0.147453171	0.049612762	36.99304437	9.27E-09	1.83E-08
ENSMOCG00000001341	ENSMOCT00000001809	PSA4_HUMAN	Psma4	Proteasome_subunit_alpha_type_4	5:49113993-49123277	GO:0005737;GO:0005829;GO:0070062;GO:0043231;GO:0005654;GO:0005634;GO:0000932;GO:0000502;GO:0005839;GO:0019773;GO:0004175;GO:0004298;GO:0031145;GO:0002479;GO:0038095;GO:0070498;GO:0000165;GO:0090090;GO:0010972;GO:0038061;GO:0090263;GO:0043687;GO:0010498;GO:0010499;GO:0043161;GO:0016579;GO:0000209;GO:0006521;GO:1902036;GO:1901990;GO:0043488;GO:0061418;GO:0031146;GO:0002223;GO:0050852;GO:0055085;GO:…	2297.741005	-0.098355858	0.035468374	0.032278373	0.035205663	0.130634231	0.035708241	14.58862471	0.000679392	0.000954852
ENSMOCG00000001343	ENSMOCT00000001849	NA	Scube2	NA	8:1103045-1174622	NA	115.3904784	0.169514722	0.091332751	0.676609061	0.092597827	0.507094339	0.09394448	55.63295314	8.31E-13	2.07E-12
ENSMOCG00000001343	ENSMOCT00000001856	NA	Scube2	NA	8:1103045-1174622	NA	115.3904784	0.169514722	0.091332751	0.676609061	0.092597827	0.507094339	0.09394448	55.63295314	8.31E-13	2.07E-12
ENSMOCG00000001344	ENSMOCT00000001877	NA	Notch3	NA	LG3:28650159-28695404	NA	1495.228903	-0.025700828	0.076467296	0.401980331	0.075882156	0.427681159	0.077079271	37.87937731	5.95E-09	1.19E-08
ENSMOCG00000001344	ENSMOCT00000001872	NA	Notch3	NA	LG3:28650159-28695404	NA	1495.228903	-0.025700828	0.076467296	0.401980331	0.075882156	0.427681159	0.077079271	37.87937731	5.95E-09	1.19E-08
ENSMOCG00000001346	ENSMOCT00000001814	NA	none	NA	17:20822955-20866572	NA	781.0435273	-0.036477229	0.0357406	-0.160745009	0.035386185	-0.12426778	0.03580376	22.73920669	1.15E-05	1.85E-05
ENSMOCG00000001347	ENSMOCT00000001816	NA	Hps6	NA	8:73652546-73654966	NA	218.7814567	-0.69131342	0.077964413	-0.137889944	0.078093461	0.553423475	0.078206631	90.2722462	2.50E-20	8.77E-20
ENSMOCG00000001348	ENSMOCT00000001813	SPI2C_MOUSE	Spin2c	Spindlin_2C	X:54596844-54598825	GO:0005829;GO:0005654;GO:0035064;GO:0007049;GO:0007276;GO:0051726;GO:0006355	187.7785029	0.270390421	0.061616991	1.190350894	0.063574724	0.919960472	0.064708182	359.6178913	8.13E-79	1.12E-77
ENSMOCG00000001349	ENSMOCT00000001818	SEM1_MOUSE	Sem1	26S_proteasome_complex_subunit_SEM1	LG10:3129786-3145198	GO:0000502;GO:0008541;GO:0000724;GO:0006406;GO:0043248	1266.910335	0.146753779	0.048978473	-0.036579158	0.048491686	-0.183332937	0.049285899	15.26696054	0.000483974	0.000686897
ENSMOCG00000001351	ENSMOCT00000001824	NA	Myh11	NA	7:53231507-53331531	NA	512.1645708	0.130489939	0.154343471	0.207653036	0.152989081	0.077163097	0.155464953	1.852465532	0.39604289	0.423730489
ENSMOCG00000001351	ENSMOCT00000001829	NA	Myh11	NA	7:53231507-53331531	NA	512.1645708	0.130489939	0.154343471	0.207653036	0.152989081	0.077163097	0.155464953	1.852465532	0.39604289	0.423730489
ENSMOCG00000001352	ENSMOCT00000001820	TCAM1_BOVIN	Ticam1	TIR_domain_containing_adapter_molecule_1	22:33992605-33995002	GO:0005776;GO:0031410;GO:0005829;GO:0005739;GO:0006915;GO:0051607;GO:0006954;GO:0045087;GO:0043123;GO:0002735;GO:0043330	62.34761201	0.174943523	0.124000147	0.464801085	0.124123118	0.289857562	0.12612214	13.92369293	0.000947346	0.001317004
ENSMOCG00000001353	ENSMOCT00000001863	NA	Kif5c	NA	4:62967384-63127298	NA	36488.1034	0.207613062	0.029117527	0.191052264	0.028852225	-0.016560798	0.02932354	64.60599994	9.35E-15	2.57E-14
ENSMOCG00000001354	ENSMOCT00000001825	NA	Pabpc2	NA	18:28225530-28227410	NA	1.830325986	-0.805721633	0.410965029	-1.060211681	0.403210059	-0.254490048	0.372909298	7.283292835	0.026209157	0.032164401
ENSMOCG00000001356	ENSMOCT00000001822	UPK3A_MOUSE	Upk3a	Uroplakin_3a	15:26142648-26148512	GO:0016324;GO:0120001;GO:0005789;GO:0016021;GO:0005886;GO:0000902;GO:0030855;GO:0001822;GO:0055075;GO:0055078;GO:0015840;GO:0060157;GO:0006833	8.825286236	0.710542035	0.397896511	0.410824456	0.391979721	-0.299717579	0.403315395	3.208156007	0.20107486	0.224089665
ENSMOCG00000001357	ENSMOCT00000001834	POPD2_HUMAN	Popdc2	Popeye_domain_containing_protein_2	2:49246096-49261984	GO:0016021;GO:0016020;GO:0042383;GO:0030552;GO:0007507;GO:0002027;GO:0042391;GO:0007519;GO:0051146	6.755198542	0.372837677	0.211778302	0.065556128	0.20630777	-0.30728155	0.213338716	3.45294826	0.177910595	0.199536043
ENSMOCG00000001357	ENSMOCT00000001828	POPD2_DANRE	Popdc2	Popeye_domain_containing_2	2:49246096-49261984	GO:0016021;GO:0016020;GO:0042383;GO:0030552;GO:0061337;GO:0007507;GO:0001947;GO:0042391;GO:0007519;GO:0051146	6.755198542	0.372837677	0.211778302	0.065556128	0.20630777	-0.30728155	0.213338716	3.45294826	0.177910595	0.199536043
ENSMOCG00000001360	ENSMOCT00000001855	NA	Atp2b4	NA	6:24267703-24371469	NA	10502.9797	0.724921744	0.04187026	1.948598464	0.041600337	1.22367672	0.042297742	2035.266369	0	0
ENSMOCG00000001360	ENSMOCT00000001859	NA	Atp2b4	NA	6:24267703-24371469	NA	10502.9797	0.724921744	0.04187026	1.948598464	0.041600337	1.22367672	0.042297742	2035.266369	0	0
ENSMOCG00000001361	ENSMOCT00000001826	FA53A_CHICK	Fam53c	Protein_FAM53A	18:23273940-23288284	GO:0005634;GO:0006606	3209.408274	0.229376169	0.018864722	0.311242817	0.018759402	0.081866648	0.019095095	300.3728692	5.95E-66	6.51E-65
ENSMOCG00000001366	ENSMOCT00000001842	LEG1H_MOUSE	none	Protein_LEG1_homolog	LG9:39881188-39891019	GO:0005615;GO:0007275	1.051634227	-1.487343281	0.492778043	-0.998187471	0.510422635	0.48915581	0.443484704	9.770468656	0.007557353	0.009736615
ENSMOCG00000001367	ENSMOCT00000001843	LEMD1_MOUSE	Lemd1	LEM_domain_containing_protein_1	6:22717282-22744537		78.31829979	-0.473792939	0.127914359	-0.732127746	0.126458366	-0.258334807	0.126829953	33.72951442	4.74E-08	8.91E-08
ENSMOCG00000001367	ENSMOCT00000001847	LEMD1_HUMAN	Lemd1	LEM_domain_containing_protein_1	6:22717282-22744537	GO:0016021	78.31829979	-0.473792939	0.127914359	-0.732127746	0.126458366	-0.258334807	0.126829953	33.72951442	4.74E-08	8.91E-08
ENSMOCG00000001367	ENSMOCT00000001840	LEMD1_HUMAN	Lemd1	LEM_domain_containing_protein_1	6:22717282-22744537	GO:0016021	78.31829979	-0.473792939	0.127914359	-0.732127746	0.126458366	-0.258334807	0.126829953	33.72951442	4.74E-08	8.91E-08
ENSMOCG00000001373	ENSMOCT00000001850	SCAM2_HUMAN	Scamp1	Secretory_carrier_associated_membrane_protein_2	19:6285374-6369131	GO:0070062;GO:0005794;GO:0000139;GO:0016021;GO:0043231;GO:0055038;GO:0032588;GO:0030133;GO:0006892;GO:0015031	10386.5065	-0.213778173	0.040843814	-0.307796254	0.040469321	-0.094018081	0.041107875	60.06503943	9.06E-14	2.36E-13
ENSMOCG00000001374	ENSMOCT00000001857	TMX2_RAT	Tmx2	Thioredoxin_related_transmembrane_protein_2	4:92209386-92216938	GO:0005623;GO:0016021;GO:0045454	3699.667977	0.081805002	0.033436483	-0.019382372	0.033127661	-0.101187373	0.033654495	10.0860339	0.006454247	0.008362442
ENSMOCG00000001374	ENSMOCT00000001853	NA	Tmx2	NA	4:92209386-92216938	NA	3699.667977	0.081805002	0.033436483	-0.019382372	0.033127661	-0.101187373	0.033654495	10.0860339	0.006454247	0.008362442
ENSMOCG00000001375	ENSMOCT00000001858	NA	Nr4a1	NA	15:3131704-3139217	NA	1331.340138	1.565524313	0.108995969	-0.028027908	0.107570782	-1.593552222	0.109738041	233.4443942	2.03E-51	1.67E-50
ENSMOCG00000001375	ENSMOCT00000001854	NA	Nr4a1	NA	15:3131704-3139217	NA	1331.340138	1.565524313	0.108995969	-0.028027908	0.107570782	-1.593552222	0.109738041	233.4443942	2.03E-51	1.67E-50
ENSMOCG00000001377	ENSMOCT00000001852	NA	Brd3os	NA	4:49745293-49745547		107.6064112	0.203316376	0.062042378	-0.049490135	0.060875817	-0.252806511	0.062102458	18.27423026	0.000107597	0.00016092
ENSMOCG00000001378	ENSMOCT00000001864	BBOF1_XENLA	Bbof1	Basal_body_orientation_factor_1	1:22217837-22245883	GO:0036064;GO:0005737;GO:0044458	518.8643032	0.003834766	0.049207295	-0.209689541	0.048647982	-0.213524307	0.049315161	25.26288145	3.27E-06	5.43E-06
ENSMOCG00000001378	ENSMOCT00000001866	BBOF1_MOUSE	Bbof1	Basal_body_orientation_factor_1	1:22217837-22245883	GO:0036064;GO:0005737;GO:0044458	518.8643032	0.003834766	0.049207295	-0.209689541	0.048647982	-0.213524307	0.049315161	25.26288145	3.27E-06	5.43E-06
ENSMOCG00000001381	ENSMOCT00000001894	TLN1_CHICK	Tln2	Talin_1	5:72117684-72314961	GO:0005623;GO:0009986;GO:0005856;GO:0005829;GO:0005925;GO:0043231;GO:0001726;GO:0032587;GO:0051015;GO:0035615;GO:0030276;GO:0032051;GO:0035091;GO:0043325;GO:0080025;GO:0005200;GO:0007015;GO:0007155;GO:0048268;GO:0007016;GO:0006897;GO:0048260	3523.490998	0.572309009	0.041193297	-0.428225274	0.040656563	-1.000534283	0.041407064	571.9768824	6.26E-125	1.53E-123
ENSMOCG00000001381	ENSMOCT00000001888	NA	Tln2	NA	5:72117684-72314961	NA	3523.490998	0.572309009	0.041193297	-0.428225274	0.040656563	-1.000534283	0.041407064	571.9768824	6.26E-125	1.53E-123
ENSMOCG00000001381	ENSMOCT00000001884	NA	Tln2	NA	5:72117684-72314961	NA	3523.490998	0.572309009	0.041193297	-0.428225274	0.040656563	-1.000534283	0.041407064	571.9768824	6.26E-125	1.53E-123
ENSMOCG00000001382	ENSMOCT00000001876	NA	Chdh	NA	6:66450797-66456384	NA	122.0260786	1.023824757	0.114669284	0.462791127	0.11257488	-0.56103363	0.116087254	77.26759823	1.67E-17	5.19E-17
ENSMOCG00000001383	ENSMOCT00000001871	NPHP3_XENTR	Appbp2	Nephrocystin_3	7:61332308-61376195	GO:0005929;GO:0060271;GO:0090090;GO:2000095;GO:0016055	3978.906516	-0.200751158	0.042134123	-0.096949146	0.041774088	0.103802012	0.042406862	22.7139523	1.17E-05	1.87E-05
ENSMOCG00000001385	ENSMOCT00000001870	S1PR4_MOUSE	S1pr4	Sphingosine_1_phosphate_receptor_4	LG1:2316270-2317409	GO:0005887;GO:0005739;GO:0004930;GO:0038036;GO:0007189	12.75619379	-0.172369982	0.15427811	0.015015162	0.156148944	0.187385144	0.154735136	1.835300744	0.399456514	0.426806871
ENSMOCG00000001387	ENSMOCT00000001873	CHSP1_RAT	Carhsp1	Calcium_regulated_heat_stable_protein_1	7:9665853-9675793	GO:0005737;GO:0000177;GO:0005829;GO:0043186;GO:0000932;GO:0003730;GO:0019722;GO:0043488	544.7096786	-0.735030984	0.07840493	-1.94552073	0.077136018	-1.210489746	0.077540417	657.6811191	1.54E-143	4.71E-142
ENSMOCG00000001388	ENSMOCT00000001875	ZBT20_HUMAN	Zbtb45	Zinc_finger_and_BTB_domain_containing_protein_20	LG4:18841155-18843830	GO:0005623;GO:0005737;GO:0016604;GO:0005654;GO:0005634;GO:0003677;GO:0001227;GO:0046872;GO:0000977;GO:0044212;GO:0071333;GO:0055088;GO:0045821;GO:0032728;GO:0032755;GO:0046889;GO:0032760	731.4309667	0.249080963	0.065330574	0.458745268	0.064892018	0.209664304	0.065984563	50.2228277	1.24E-11	2.90E-11
ENSMOCG00000001389	ENSMOCT00000001874	NA	Tubb4b	NA	4:52173967-52176352	NA	11375.59383	-0.404951907	0.042312667	0.327931955	0.041965677	0.732883862	0.042623667	297.6674486	2.30E-65	2.49E-64
ENSMOCG00000001390	ENSMOCT00000001878	MYCB_RAT	Bmyc	Protein_B_Myc	4:51654176-51654697	GO:0005634;GO:0005819;GO:0003700	908.3158802	0.409568707	0.077050624	0.543698077	0.07642715	0.13412937	0.077755773	56.24982053	6.10E-13	1.53E-12
ENSMOCG00000001391	ENSMOCT00000001880	MCUB_HUMAN	Mcub	Calcium_uniporter_regulatory_subunit_MCUb,_mitochondrial	21:25513862-25553465	GO:0034704;GO:0031305;GO:0043231;GO:0031224;GO:0005743;GO:0005739;GO:0005654;GO:1990246;GO:0019855;GO:0036444;GO:0051560;GO:0006851	165.3460313	0.250247174	0.081547082	0.165686047	0.080802865	-0.084561127	0.082265897	9.808661975	0.007414402	0.009558634
ENSMOCG00000001392	ENSMOCT00000001879	BAZ1A_XENLA	Baz1b	Bromodomain_adjacent_to_zinc_finger_domain_protein_1A_(Fragment)	2:22318715-22381261	GO:0005634;GO:0046872;GO:0006338	7702.513381	0.122233369	0.030755659	-0.154102448	0.030454848	-0.276335817	0.030947092	80.0754361	4.09E-18	1.31E-17
ENSMOCG00000001393	ENSMOCT00000001896	TULP4_HUMAN	Wdr35	Tubby_related_protein_4	LG3:17610960-17668135	GO:0005737;GO:0005829;GO:0043687;GO:0016567	2098.296282	-0.352168919	0.039190446	-0.112004318	0.038922759	0.240164602	0.039406403	84.89837817	3.67E-19	1.22E-18
ENSMOCG00000001393	ENSMOCT00000001890	TULP4_HUMAN	Wdr35	Tubby_related_protein_4	LG3:17610960-17668135	GO:0005737;GO:0005829;GO:0043687;GO:0016567	2098.296282	-0.352168919	0.039190446	-0.112004318	0.038922759	0.240164602	0.039406403	84.89837817	3.67E-19	1.22E-18
ENSMOCG00000001393	ENSMOCT00000001899	TULP4_HUMAN	Wdr35	Tubby_related_protein_4	LG3:17610960-17668135	GO:0005737;GO:0005829;GO:0043687;GO:0016567	2098.296282	-0.352168919	0.039190446	-0.112004318	0.038922759	0.240164602	0.039406403	84.89837817	3.67E-19	1.22E-18
ENSMOCG00000001398	ENSMOCT00000001885	JMJ2_SCHPO	Jarid2	Jumonji/ARID_domain_containing_protein_2	16:48512012-48699555	GO:0035097;GO:0000790;GO:0005634;GO:0003677;GO:0032452;GO:0034648;GO:0051864;GO:0032453;GO:0034647;GO:0008270;GO:0006338;GO:0016577;GO:0000122	2523.290636	0.037763748	0.023151659	-0.243990503	0.022864873	-0.281754251	0.02318993	178.9381268	1.39E-39	8.71E-39
ENSMOCG00000001401	ENSMOCT00000001893	NA	Fut9	NA	LG5:25039500-25040579	NA	339.4344966	-0.300691993	0.077089732	-0.474415831	0.0763166	-0.173723839	0.07710898	38.96730247	3.45E-09	7.01E-09
ENSMOCG00000001402	ENSMOCT00000001897	ZN397_BOVIN	Zbtb16	Zinc_finger_protein_397	5:42834091-43017640	GO:0005634;GO:0003677;GO:0003700;GO:0046872	771.2729842	0.059808449	0.132453284	0.467441726	0.131362966	0.407633277	0.133486653	14.30473632	0.000783008	0.001095623
ENSMOCG00000001403	NA	NA	NA	NA	NA	NA	149.4392422	-1.261886616	0.408392899	-1.637190502	0.404560949	-0.375303886	0.41019764	15.52282944	0.000425854	0.000606852
ENSMOCG00000001404	ENSMOCT00000001892	NDF1_DANRE	Neurod1	Neurogenic_differentiation_factor_1	4:88431412-88435706	GO:0005737;GO:0005634;GO:0003677;GO:0046983;GO:0042051;GO:0031018;GO:0060119;GO:0045746;GO:0048923;GO:0031099;GO:0006355	147.9157791	2.323504897	0.114944092	4.502123949	0.128220224	2.178619052	0.132632412	1258.299534	5.80E-274	5.08E-272
ENSMOCG00000001407	ENSMOCT00000001900	IRF1_PIG	none	Interferon_regulatory_factor_1	7:44998247-45005008	GO:0005737;GO:0000790;GO:0005634;GO:0001228;GO:0000981;GO:0000978;GO:0006915;GO:0043374;GO:0007050;GO:0035458;GO:0071260;GO:0051607;GO:0002376;GO:0060333;GO:0008285;GO:0045590;GO:0045892;GO:0032728;GO:0045084;GO:0045893;GO:0032481;GO:2000564;GO:0034124	193.7945133	0.231481068	0.061747074	0.566179859	0.062088534	0.334698791	0.063200825	83.01880241	9.39E-19	3.07E-18
ENSMOCG00000001408	ENSMOCT00000001923	NA	Tbc1d32	NA	LG9:34005364-34196084	NA	1843.580834	-0.15176081	0.027886498	0.023121862	0.027748596	0.174882672	0.028069677	46.2432869	9.09E-11	2.02E-10
ENSMOCG00000001410	ENSMOCT00000001901	OTUBL_DROME	none	Ubiquitin_thioesterase_otubain_like	8:41881603-41890612	GO:0005634;GO:0019784;GO:0004843;GO:0043130;GO:0071108	3832.270169	0.189617766	0.024250063	0.367939329	0.024098851	0.178321563	0.024499432	233.243589	2.25E-51	1.84E-50
ENSMOCG00000001411	ENSMOCT00000001903	CWC22_MOUSE	none	Pre_mRNA_splicing_factor_CWC22_homolog	4:87143714-87159149	GO:0071013;GO:0005829;GO:0016607;GO:0005634;GO:0005681;GO:0071006;GO:0071007;GO:0071005;GO:0003723;GO:0000398	158.1062868	-0.075171752	0.059161538	-0.081718897	0.058840041	-0.006547145	0.059230319	2.368247728	0.306014172	0.333196173
ENSMOCG00000001413	ENSMOCT00000001977	ITAX_MOUSE	Itgal	Integrin_alpha_X	8:20113493-20153090	GO:0009986;GO:0009897;GO:0008305;GO:0046872;GO:0030971;GO:0051607;GO:0034113;GO:0007229;GO:0045766;GO:0030335;GO:0008284;GO:1905956;GO:0010628;GO:0031643	81.60256414	-0.363921548	0.114010443	-0.173250787	0.11372689	0.190670761	0.113924212	10.16869259	0.006192934	0.008036182
ENSMOCG00000001415	ENSMOCT00000001906	ZBED4_HUMAN	Gm38394	Zinc_finger_BED_domain_containing_protein_4	6:24196337-24199276	GO:0005737;GO:0000790;GO:0005654;GO:0005634;GO:0003677;GO:0000981;GO:0046872;GO:0046983	1304.807547	-0.204617152	0.057715533	-0.377484584	0.057161594	-0.172867432	0.057975239	43.55033644	3.49E-10	7.49E-10
ENSMOCG00000001417	ENSMOCT00000001917	RAD21_BOVIN	Rad21l	Double_strand_break_repair_protein_rad21_homolog	LG8:24320844-24339957	GO:0000785;GO:0000775;GO:0005829;GO:0030893;GO:0000798;GO:0016363;GO:0005654;GO:0000922;GO:0003682;GO:0006915;GO:0051301;GO:0006302;GO:0051321;GO:0007275;GO:0010972;GO:0045841;GO:0045876;GO:0071168;GO:0006357;GO:0007062	941.9442626	0.196362387	0.084598036	-0.3628587	0.083653592	-0.559221087	0.085014357	45.35798339	1.41E-10	3.10E-10
ENSMOCG00000001418	ENSMOCT00000001910	RS2_RAT	none	40S_ribosomal_protein_S2	2:84538972-84539859	GO:0022627;GO:0005654;GO:1990904;GO:0045202;GO:0019899;GO:0017134;GO:0003729;GO:0044877;GO:0003735;GO:0071353;GO:0001731;GO:0051443;GO:0045471;GO:0000028;GO:0006412	1.110346085	0.629779211	0.456913985	0.006265066	0.424504771	-0.623514145	0.457724909	2.406719556	0.300183964	0.327297521
ENSMOCG00000001419	ENSMOCT00000001908	P2Y14_BOVIN	Gpr87	P2Y_purinoceptor_14	1:107906868-107927180	GO:0016021;GO:0005886;GO:0045028;GO:0007186	8.835301988	0.228604355	0.191915854	-0.292226899	0.183696692	-0.520831253	0.188362083	7.701030941	0.02126877	0.026338398
ENSMOCG00000001422	ENSMOCT00000001914	RGAP1_MOUSE	none	Rac_GTPase_activating_protein_1	15:5012973-5045790	GO:0001669;GO:0097149;GO:0032154;GO:0031234;GO:0090543;GO:0030496;GO:0072686;GO:0005654;GO:0005634;GO:0051233;GO:0043014;GO:0048487;GO:0043015;GO:0005096;GO:0046872;GO:0008017;GO:0005547;GO:0019901;GO:0000915;GO:0035556;GO:0000281;GO:0051256;GO:0007405;GO:0032467;GO:0051988;GO:0045995;GO:0007283;GO:0008272	139.13508	-0.058985345	0.070328136	-0.327667153	0.069277303	-0.268681808	0.069932337	25.64181602	2.70E-06	4.52E-06
ENSMOCG00000001428	ENSMOCT00000001937	UFD2_SCHPO	Ube4b	Ubiquitin_conjugation_factor_E4	10:83521630-83625054	GO:0005737;GO:0005634;GO:0000151;GO:0034450;GO:0000209;GO:0030433	8114.872763	-0.187019786	0.018779693	0.136610429	0.018671065	0.323630215	0.018925494	296.0892202	5.07E-65	5.45E-64
ENSMOCG00000001428	ENSMOCT00000001935	UFD2_SCHPO	Ube4b	Ubiquitin_conjugation_factor_E4	10:83521630-83625054	GO:0005737;GO:0005634;GO:0000151;GO:0034450;GO:0000209;GO:0030433	8114.872763	-0.187019786	0.018779693	0.136610429	0.018671065	0.323630215	0.018925494	296.0892202	5.07E-65	5.45E-64
ENSMOCG00000001432	ENSMOCT00000001960	PNTA_ECOLI	none	NAD(P)_transhydrogenase_subunit_alpha	19:64588948-64674370	GO:0005887;GO:0005886;GO:0051287;GO:0008750;GO:0008746;GO:0050661;GO:0046983;GO:0006740;GO:1902600	2124.523113	-0.290289525	0.032593731	-0.408174004	0.032288229	-0.117884479	0.032641253	166.4950694	7.02E-37	4.11E-36
ENSMOCG00000001433	ENSMOCT00000001924	RL7A_RAT	none	60S_ribosomal_protein_L7a	8:29545403-29546215	GO:0022625;GO:0016020;GO:0042788;GO:0005840;GO:0045202;GO:0003723;GO:1904401;GO:0000470	1.557673569	0.330911655	0.38066411	0.162932645	0.373661598	-0.16797901	0.388168698	0.750637098	0.687070378	0.70828487
ENSMOCG00000001435	ENSMOCT00000001925	CTRB1_MOUSE	Ctrb1	Chymotrypsinogen_B	4:16240283-16245427	GO:0005737;GO:0005615;GO:0005764;GO:0008233;GO:0004252;GO:0007586;GO:0043065;GO:0030163;GO:0006508;GO:0034097	21.92838216	0.309570366	0.170430271	0.122501632	0.168350465	-0.187068733	0.172588513	3.305360408	0.191535865	0.213853341
ENSMOCG00000001436	ENSMOCT00000001930	ABRX2_XENTR	Abraxas2	BRISC_complex_subunit_Abraxas_2	8:25691784-25728954	GO:0070552;GO:0005737;GO:0005874;GO:0005634;GO:0000922;GO:0008017;GO:0031593;GO:0008608;GO:0051301;GO:0007059;GO:0000278;GO:0090307;GO:0070536;GO:0002931	1308.883653	-0.261483432	0.031921078	-0.015853067	0.0318125	0.245630365	0.032105223	84.87647764	3.71E-19	1.24E-18
ENSMOCG00000001436	ENSMOCT00000001933	ABRX2_XENTR	Abraxas2	BRISC_complex_subunit_Abraxas_2	8:25691784-25728954	GO:0070552;GO:0005737;GO:0005874;GO:0005634;GO:0000922;GO:0008017;GO:0031593;GO:0008608;GO:0051301;GO:0007059;GO:0000278;GO:0090307;GO:0070536;GO:0002931	1308.883653	-0.261483432	0.031921078	-0.015853067	0.0318125	0.245630365	0.032105223	84.87647764	3.71E-19	1.24E-18
ENSMOCG00000001438	ENSMOCT00000001942	CSK_CHICK	Matk	Tyrosine_protein_kinase_CSK	LG1:2542282-2551812	GO:0005737;GO:0005524;GO:0046872;GO:0004715;GO:0002250;GO:0034332;GO:0060368	2874.01023	0.855113612	0.073864156	1.212174241	0.07325314	0.357060629	0.074514222	298.3219954	1.66E-65	1.80E-64
ENSMOCG00000001440	ENSMOCT00000001931	NA	Slc2a12	NA	LG4:4756897-4814901	NA	1102.844885	0.223304674	0.077832806	0.53317555	0.077239532	0.309870875	0.078510649	47.06723118	6.02E-11	1.35E-10
ENSMOCG00000001441	NA	NA	NA	NA	NA	NA	21.3959784	-0.241354683	0.147991014	-0.190429132	0.147610896	0.050925551	0.147150171	2.931269326	0.230931381	0.255166908
ENSMOCG00000001442	ENSMOCT00000001945	KBP_RAT	Kifbp	KIF_binding_protein	LG2:35239439-35273447	GO:0005856;GO:0005739;GO:0019894;GO:0030154;GO:0001701;GO:0006839;GO:0007399	3931.833144	0.038809695	0.024885248	0.157900048	0.02470787	0.119090354	0.025083615	43.70195486	3.24E-10	6.97E-10
ENSMOCG00000001442	ENSMOCT00000001944	NA	Kifbp	NA	LG2:35239439-35273447	NA	3931.833144	0.038809695	0.024885248	0.157900048	0.02470787	0.119090354	0.025083615	43.70195486	3.24E-10	6.97E-10
ENSMOCG00000001442	ENSMOCT00000001939	KBP_MOUSE	Kifbp	KIF_binding_protein	LG2:35239439-35273447	GO:0005856;GO:0005739;GO:0019894;GO:0030154;GO:0001701;GO:0006839;GO:0007399	3931.833144	0.038809695	0.024885248	0.157900048	0.02470787	0.119090354	0.025083615	43.70195486	3.24E-10	6.97E-10
ENSMOCG00000001443	ENSMOCT00000001965	PAN3_DROME	Pan3	PAN2_PAN3_deadenylation_complex_subunit_PAN3	2:28852095-28968020	GO:0005737;GO:0000932;GO:0031251;GO:0005524;GO:0003723;GO:0000290;GO:0006397;GO:0000289;GO:0010606;GO:0006468;GO:0090503	1968.965243	0.050891173	0.047152277	-0.248492114	0.046669447	-0.299383287	0.047407361	46.96838975	6.32E-11	1.41E-10
ENSMOCG00000001443	ENSMOCT00000001961	PAN3_DROME	Pan3	PAN2_PAN3_deadenylation_complex_subunit_PAN3	2:28852095-28968020	GO:0005737;GO:0000932;GO:0031251;GO:0005524;GO:0003723;GO:0000290;GO:0006397;GO:0000289;GO:0010606;GO:0006468;GO:0090503	1968.965243	0.050891173	0.047152277	-0.248492114	0.046669447	-0.299383287	0.047407361	46.96838975	6.32E-11	1.41E-10
ENSMOCG00000001444	ENSMOCT00000001938	PLD3B_CRIGR	Prelid3b	PRELI_domain_containing_protein_3B	LG8:4238831-4246621	GO:0005758	1505.571761	-0.27930438	0.035918262	-0.02211063	0.035740539	0.25719375	0.036140849	75.31097546	4.43E-17	1.35E-16
ENSMOCG00000001446	ENSMOCT00000001975	NA	none	NA	16:59224105-59234668	NA	2897.183597	-0.002199164	0.028651203	-0.078939962	0.028391711	-0.076740798	0.028809303	9.953550513	0.006896265	0.008916022
ENSMOCG00000001446	ENSMOCT00000001978	NA	none	NA	16:59224105-59234668	NA	2897.183597	-0.002199164	0.028651203	-0.078939962	0.028391711	-0.076740798	0.028809303	9.953550513	0.006896265	0.008916022
ENSMOCG00000001446	ENSMOCT00000001980	HNRPK_BOVIN	none	Heterogeneous_nuclear_ribonucleoprotein_K	16:59224105-59234668	GO:0030054;GO:0042995;GO:0005737;GO:0005654;GO:0002102;GO:0005681;GO:0003677;GO:0003723;GO:0006397;GO:0006357;GO:0008380	2897.183597	-0.002199164	0.028651203	-0.078939962	0.028391711	-0.076740798	0.028809303	9.953550513	0.006896265	0.008916022
ENSMOCG00000001446	ENSMOCT00000001973	NA	none	NA	16:59224105-59234668	NA	2897.183597	-0.002199164	0.028651203	-0.078939962	0.028391711	-0.076740798	0.028809303	9.953550513	0.006896265	0.008916022
ENSMOCG00000001447	ENSMOCT00000001941	TT23L_MOUSE	none	Tetratricopeptide_repeat_protein_23_like	19:30530971-30556716	GO:0005737;GO:0005815;GO:0030496;GO:0005819	33.60644823	-0.301423852	0.153778807	-0.348536715	0.152489374	-0.047112862	0.152875928	6.024768492	0.049174295	0.058900518
ENSMOCG00000001448	ENSMOCT00000001940	NA	Gabra5	NA	22:30685346-30770959	NA	2490.013663	0.62435451	0.049047072	0.452152636	0.048577446	-0.172201875	0.049459109	178.4348015	1.79E-39	1.12E-38
ENSMOCG00000001453	ENSMOCT00000001994	LRCH2_MOUSE	Lrch3	Leucine_rich_repeat_and_calponin_homology_domain_containing_protein_2	2:42184347-42296286		2320.959727	-0.156922568	0.047374721	-0.072212804	0.046978648	0.084709764	0.047680917	10.96899298	0.004150624	0.005457454
ENSMOCG00000001453	ENSMOCT00000002003	LRCH2_MOUSE	Lrch3	Leucine_rich_repeat_and_calponin_homology_domain_containing_protein_2	2:42184347-42296286		2320.959727	-0.156922568	0.047374721	-0.072212804	0.046978648	0.084709764	0.047680917	10.96899298	0.004150624	0.005457454
ENSMOCG00000001453	ENSMOCT00000001996	LRCH2_MOUSE	Lrch3	Leucine_rich_repeat_and_calponin_homology_domain_containing_protein_2	2:42184347-42296286		2320.959727	-0.156922568	0.047374721	-0.072212804	0.046978648	0.084709764	0.047680917	10.96899298	0.004150624	0.005457454
ENSMOCG00000001453	ENSMOCT00000002010	LRCH1_FELCA	Lrch3	Leucine_rich_repeat_and_calponin_homology_domain_containing_protein_1_(Fragment)	2:42184347-42296286	GO:0005737	2320.959727	-0.156922568	0.047374721	-0.072212804	0.046978648	0.084709764	0.047680917	10.96899298	0.004150624	0.005457454
ENSMOCG00000001453	ENSMOCT00000001998	LRCH2_MOUSE	Lrch3	Leucine_rich_repeat_and_calponin_homology_domain_containing_protein_2	2:42184347-42296286		2320.959727	-0.156922568	0.047374721	-0.072212804	0.046978648	0.084709764	0.047680917	10.96899298	0.004150624	0.005457454
ENSMOCG00000001453	ENSMOCT00000002006	LRCH4_HUMAN	Lrch3	Leucine_rich_repeat_and_calponin_homology_domain_containing_protein_4	2:42184347-42296286	GO:0016605;GO:0007399	2320.959727	-0.156922568	0.047374721	-0.072212804	0.046978648	0.084709764	0.047680917	10.96899298	0.004150624	0.005457454
ENSMOCG00000001454	ENSMOCT00000001949	LYOX_CHICK	Lox	Protein_lysine_6_oxidase	18:39358621-39370521	GO:0005615;GO:0005518;GO:0005507;GO:0004720;GO:0018057	41.6157031	-0.577066184	0.12079662	-0.082646875	0.122285679	0.49441931	0.120978564	27.45124325	1.09E-06	1.88E-06
ENSMOCG00000001459	ENSMOCT00000001962	NA	none	NA	10:61203430-61225099	NA	4455.806294	-0.19266591	0.03378989	0.011161375	0.033525751	0.203827285	0.034016474	46.01489238	1.02E-10	2.25E-10
ENSMOCG00000001461	ENSMOCT00000001987	ATS6_HUMAN	Papln	A_disintegrin_and_metalloproteinase_with_thrombospondin_motifs_6	1:21558072-21586337	GO:0005576;GO:0046872;GO:0004222;GO:0008237;GO:0035904;GO:0003279;GO:0060976	53.64000457	0.43983116	0.157675968	0.026006213	0.155275782	-0.413824946	0.158717409	9.180354479	0.010151059	0.012947269
ENSMOCG00000001461	ENSMOCT00000001983	ATS6_HUMAN	Papln	A_disintegrin_and_metalloproteinase_with_thrombospondin_motifs_6	1:21558072-21586337	GO:0005576;GO:0046872;GO:0004222;GO:0008237;GO:0035904;GO:0003279;GO:0060976	53.64000457	0.43983116	0.157675968	0.026006213	0.155275782	-0.413824946	0.158717409	9.180354479	0.010151059	0.012947269
ENSMOCG00000001461	ENSMOCT00000001981	ATS6_HUMAN	Papln	A_disintegrin_and_metalloproteinase_with_thrombospondin_motifs_6	1:21558072-21586337	GO:0005576;GO:0046872;GO:0004222;GO:0008237;GO:0035904;GO:0003279;GO:0060976	53.64000457	0.43983116	0.157675968	0.026006213	0.155275782	-0.413824946	0.158717409	9.180354479	0.010151059	0.012947269
ENSMOCG00000001462	ENSMOCT00000001955	RS17_PIG	none	40S_ribosomal_protein_S17	18:35804575-35805102	GO:0098556;GO:0022627;GO:0045202;GO:0003735;GO:0034101;GO:0042274;GO:0006364;GO:0006412	11.42448759	-0.24194908	0.152764297	-0.272224413	0.152118459	-0.030275333	0.149477127	3.776967622	0.151301036	0.171373649
ENSMOCG00000001463	ENSMOCT00000001952	INHBC_HUMAN	Inhbc	Inhibin_beta_C_chain	24:8784103-8797860	GO:0005576;GO:0005615;GO:0005125;GO:0008083;GO:0005179;GO:0005160;GO:0010862;GO:0060395	3.568618947	1.216156913	0.285927816	0.256078503	0.255386673	-0.960078411	0.291061163	19.60961546	5.52E-05	8.44E-05
ENSMOCG00000001465	ENSMOCT00000001956	VATD_PONAB	Atp6v1d	V_type_proton_ATPase_subunit_D	1:16661897-16678255	GO:0005813;GO:0005929;GO:0033176;GO:0042626;GO:0060271;GO:0006811;GO:0061512	4660.863388	0.276743727	0.036923513	0.105679893	0.036572435	-0.171063834	0.037187914	56.45430018	5.51E-13	1.38E-12
ENSMOCG00000001467	ENSMOCT00000001967	ADNP2_HUMAN	none	Activity_dependent_neuroprotector_homeobox_protein_2	LG8:10329434-10353496	GO:0000790;GO:0003677;GO:0000981;GO:0046872;GO:0034599;GO:0071300;GO:0060548;GO:0030182;GO:0030307	3590.51763	-0.078772036	0.035030453	-0.010309134	0.034738661	0.068462901	0.035262031	5.936597775	0.051390657	0.061433456
ENSMOCG00000001468	ENSMOCT00000001971	CSPG4_HUMAN	none	Chondroitin_sulfate_proteoglycan_4	19:59414685-59440683	GO:0016324;GO:0009986;GO:0062023;GO:0070062;GO:0005576;GO:0005925;GO:0005796;GO:0005887;GO:0031258;GO:0043202;GO:0005654;GO:0005886;GO:0001726;GO:0015026;GO:0019901;GO:0000187;GO:0001525;GO:0008283;GO:0030206;GO:0030207;GO:0030208;GO:0008347;GO:0035556;GO:0048008;GO:0050731;GO:0097178;GO:0006929;GO:0048771	302.1122572	-1.416451812	0.07968217	0.065380551	0.080465626	1.481832362	0.080272286	472.6200239	2.35E-103	4.49E-102
ENSMOCG00000001470	ENSMOCT00000001976	SUPT3_HUMAN	Supt3	Transcription_initiation_protein_SPT3_homolog	LG2:8226851-8288273	GO:0005654;GO:0005634;GO:0030914;GO:0005669;GO:0033276;GO:0003677;GO:0046982;GO:0003713;GO:0003712;GO:0016578;GO:0043966;GO:0045893;GO:0006357;GO:0006355;GO:0006366	285.0166648	-0.526080268	0.03964204	-0.168583803	0.040151093	0.357496465	0.039433032	187.1788869	2.26E-41	1.47E-40
ENSMOCG00000001472	ENSMOCT00000002009	NA	Dlc1	NA	LG7_11:12148574-12303412	NA	2245.03384	-0.259132401	0.035791325	0.114000318	0.035595463	0.373132719	0.03605884	113.6782813	2.07E-25	8.66E-25
ENSMOCG00000001472	ENSMOCT00000002001	NA	Dlc1	NA	LG7_11:12148574-12303412	NA	2245.03384	-0.259132401	0.035791325	0.114000318	0.035595463	0.373132719	0.03605884	113.6782813	2.07E-25	8.66E-25
ENSMOCG00000001472	ENSMOCT00000002004	NA	Dlc1	NA	LG7_11:12148574-12303412	NA	2245.03384	-0.259132401	0.035791325	0.114000318	0.035595463	0.373132719	0.03605884	113.6782813	2.07E-25	8.66E-25
ENSMOCG00000001476	ENSMOCT00000001989	NA	Tshz1	NA	18:66843935-66847279	NA	1676.254286	1.028756268	0.051111012	-0.215677285	0.050256844	-1.244433554	0.051398697	606.1299025	2.40E-132	6.39E-131
ENSMOCG00000001477	ENSMOCT00000001991	SH2B1_RAT	Sh2b2	SH2B_adapter_protein_1	2:21294067-21322493	GO:0005737;GO:0005634;GO:0005886;GO:0005068;GO:0035556;GO:0030032;GO:0045840;GO:0060391;GO:2000278	501.2697377	-0.003479127	0.059812758	0.396113707	0.059674734	0.399592834	0.060507318	56.64786647	5.00E-13	1.26E-12
ENSMOCG00000001479	ENSMOCT00000002026	PI3R5_MOUSE	Pik3r6	Phosphoinositide_3_kinase_regulatory_subunit_5	7:30232810-30261164	GO:0034451;GO:0005737;GO:0005829;GO:0016020;GO:0005634;GO:0005942;GO:0005944;GO:0005886;GO:0046935;GO:0031683;GO:0007186;GO:0014065;GO:0043406;GO:0051897;GO:0043551	36.60314529	0.493383029	0.127384217	0.141887884	0.124777462	-0.351495145	0.12862402	15.4494431	0.00044177	0.000628662
ENSMOCG00000001480	NA	NA	NA	NA	NA	NA	12.69780214	-0.327978308	0.205378186	0.013158466	0.208703593	0.341136774	0.207133773	3.548834698	0.169582228	0.190751815
ENSMOCG00000001481	ENSMOCT00000002012	NA	Igf1r	NA	22:24866434-25137261	NA	952.8909164	-0.020946361	0.048797537	-0.231010878	0.048292209	-0.210064518	0.048994284	28.10716611	7.88E-07	1.36E-06
ENSMOCG00000001482	ENSMOCT00000001997	NA	Basp1	NA	19:41114102-41161449	NA	9941.160271	0.117578375	0.051902231	1.129849143	0.051489018	1.012270768	0.052324406	523.0628004	2.62E-114	5.70E-113
ENSMOCG00000001484	ENSMOCT00000002000	NA	Oscp1	NA	10:58515933-58548563	NA	786.2865203	0.149828509	0.039169102	0.35088386	0.039047646	0.201055351	0.03968326	80.49179438	3.32E-18	1.07E-17
ENSMOCG00000001485	ENSMOCT00000002014	NPM_RAT	none	Nucleophosmin	7:54581786-54593369	GO:0005623;GO:0005813;GO:0005737;GO:0005829;GO:0001652;GO:0015934;GO:0016363;GO:0016607;GO:0005730;GO:0005654;GO:0005634;GO:0032991;GO:0032993;GO:1990904;GO:0015935;GO:0031616;GO:0033613;GO:0005524;GO:0003682;GO:0001047;GO:0003677;GO:0019899;GO:0042393;GO:0042802;GO:0051059;GO:0002039;GO:0005547;GO:0046982;GO:0042803;GO:0043422;GO:0019901;GO:0004860;GO:0047485;GO:0043023;GO:0043024;GO:0003723;GO:…	1070.578032	-0.271183489	0.062601042	-0.185605392	0.062090678	0.085578098	0.06292115	19.55845491	5.66E-05	8.66E-05
ENSMOCG00000001485	ENSMOCT00000002018	NPM_RAT	none	Nucleophosmin	7:54581786-54593369	GO:0005623;GO:0005813;GO:0005737;GO:0005829;GO:0001652;GO:0015934;GO:0016363;GO:0016607;GO:0005730;GO:0005654;GO:0005634;GO:0032991;GO:0032993;GO:1990904;GO:0015935;GO:0031616;GO:0033613;GO:0005524;GO:0003682;GO:0001047;GO:0003677;GO:0019899;GO:0042393;GO:0042802;GO:0051059;GO:0002039;GO:0005547;GO:0046982;GO:0042803;GO:0043422;GO:0019901;GO:0004860;GO:0047485;GO:0043023;GO:0043024;GO:0003723;GO:…	1070.578032	-0.271183489	0.062601042	-0.185605392	0.062090678	0.085578098	0.06292115	19.55845491	5.66E-05	8.66E-05
ENSMOCG00000001485	ENSMOCT00000002022	NPM_RAT	none	Nucleophosmin	7:54581786-54593369	GO:0005623;GO:0005813;GO:0005737;GO:0005829;GO:0001652;GO:0015934;GO:0016363;GO:0016607;GO:0005730;GO:0005654;GO:0005634;GO:0032991;GO:0032993;GO:1990904;GO:0015935;GO:0031616;GO:0033613;GO:0005524;GO:0003682;GO:0001047;GO:0003677;GO:0019899;GO:0042393;GO:0042802;GO:0051059;GO:0002039;GO:0005547;GO:0046982;GO:0042803;GO:0043422;GO:0019901;GO:0004860;GO:0047485;GO:0043023;GO:0043024;GO:0003723;GO:…	1070.578032	-0.271183489	0.062601042	-0.185605392	0.062090678	0.085578098	0.06292115	19.55845491	5.66E-05	8.66E-05
ENSMOCG00000001486	ENSMOCT00000002008	PEBP1_MOUSE	none	Phosphatidylethanolamine_binding_protein_1	2:7324241-7329208	GO:0045177;GO:0043679;GO:0009986;GO:0005737;GO:0005615;GO:0005794;GO:0005741;GO:0005739;GO:0043209;GO:0043005;GO:0043025;GO:0005791;GO:0008021;GO:0005524;GO:0019899;GO:0019900;GO:0008289;GO:0051019;GO:0019901;GO:0033612;GO:0004867;GO:0005102;GO:0007568;GO:0042755;GO:0021766;GO:0000165;GO:0043409;GO:0001933;GO:0060409;GO:0043950;GO:0045840;GO:0001505;GO:0002026;GO:0014823;GO:0051592;GO:0051591;GO:…	5432.427908	0.240632603	0.050204631	0.301280145	0.049758423	0.060647541	0.050574126	41.72708911	8.69E-10	1.82E-09
ENSMOCG00000001487	ENSMOCT00000002005	VDAC1_RAT	none	Voltage_dependent_anion_selective_channel_protein_1	X:12339434-12341254	GO:0016020;GO:0045121;GO:0042645;GO:0005741;GO:0005757;GO:0005739;GO:0005886;GO:0032991;GO:0008021;GO:0005253;GO:0005262;GO:0042802;GO:0044325;GO:0000166;GO:0015288;GO:0019901;GO:0044877;GO:0008308;GO:0006820;GO:0006915;GO:0001662;GO:0007268;GO:0030855;GO:0007612;GO:0006851;GO:2000378;GO:0007270;GO:1903146	78.79017138	0.035258196	0.200052644	-0.141944196	0.197832162	-0.177202392	0.200176113	0.886353601	0.641993692	0.665656585
ENSMOCG00000001490	ENSMOCT00000002015	LAR1B_HUMAN	Larp1b	La_related_protein_1B	1:93767602-93779881	GO:0005634;GO:0003723	112.0929164	-0.43738974	0.066900742	0.175645771	0.068399158	0.61303551	0.067818552	89.11050469	4.47E-20	1.55E-19
ENSMOCG00000001490	ENSMOCT00000002019	LAR1B_HUMAN	Larp1b	La_related_protein_1B	1:93767602-93779881	GO:0005634;GO:0003723	112.0929164	-0.43738974	0.066900742	0.175645771	0.068399158	0.61303551	0.067818552	89.11050469	4.47E-20	1.55E-19
ENSMOCG00000001493	ENSMOCT00000002017	SERB_MOUSE	Psph	Phosphoserine_phosphatase	2:19885764-19898896	GO:0005737;GO:0043005;GO:0005509;GO:0042802;GO:0000287;GO:0016791;GO:0004647;GO:0042803;GO:0016311;GO:0001701;GO:0006564;GO:0006563;GO:0009612;GO:0031667;GO:0033574	420.1321416	0.2150305	0.041515929	0.258414349	0.041325065	0.043383849	0.042074766	45.52203214	1.30E-10	2.87E-10
ENSMOCG00000001495	ENSMOCT00000002020	NA	Snx1	NA	5:73467613-73487384	NA	2793.052868	-0.324775088	0.027056195	-0.114737982	0.026897455	0.210037106	0.027184803	149.0074876	4.40E-33	2.33E-32
ENSMOCG00000001498	ENSMOCT00000002027	SGTA_HUMAN	Sgta	Small_glutamine_rich_tetratricopeptide_repeat_containing_protein_alpha	LG1:2745837-2762705	GO:0005634;GO:0005737;GO:0005829;GO:0006620;GO:0016020;GO:0016032;GO:0030433;GO:0042802;GO:0043621;GO:0060090;GO:0061077;GO:0071816;GO:0072380;GO:0098850;GO:1903070;GO:1903071;GO:1903646;GO:1904288;GO:2000059	4167.13135	0.226569877	0.051128174	0.338415688	0.050683189	0.111845812	0.051514526	46.85699529	6.69E-11	1.49E-10
ENSMOCG00000001504	ENSMOCT00000002061	NA	Slc4a9	NA	18:25056485-25069976	NA	20.54268705	-0.257695915	0.166443081	0.302153104	0.169490462	0.559849019	0.169638524	10.89236888	0.004312729	0.005664726
ENSMOCG00000001504	ENSMOCT00000002065	NA	Slc4a9	NA	18:25056485-25069976	NA	20.54268705	-0.257695915	0.166443081	0.302153104	0.169490462	0.559849019	0.169638524	10.89236888	0.004312729	0.005664726
ENSMOCG00000001505	ENSMOCT00000002035	ARF4_RAT	none	ADP_ribosylation_factor_4	6:62969424-62984088	GO:0005737;GO:0005829;GO:0043197;GO:0098978;GO:0005794;GO:0005886;GO:0032587;GO:0005154;GO:0005525;GO:0031584;GO:0045176;GO:0007420;GO:0016477;GO:0060996;GO:0007173;GO:0045197;GO:0006886;GO:0007612;GO:0043066;GO:0045944;GO:0006471;GO:0061512;GO:0099175;GO:2000377;GO:0050807;GO:0048678;GO:0006890;GO:0016192	1820.237332	-0.045026307	0.035024962	0.04058783	0.034767031	0.085614136	0.035260321	5.897020411	0.052417739	0.062590481
ENSMOCG00000001505	ENSMOCT00000002036	ARF4_RAT	none	ADP_ribosylation_factor_4	6:62969424-62984088	GO:0005737;GO:0005829;GO:0043197;GO:0098978;GO:0005794;GO:0005886;GO:0032587;GO:0005154;GO:0005525;GO:0031584;GO:0045176;GO:0007420;GO:0016477;GO:0060996;GO:0007173;GO:0045197;GO:0006886;GO:0007612;GO:0043066;GO:0045944;GO:0006471;GO:0061512;GO:0099175;GO:2000377;GO:0050807;GO:0048678;GO:0006890;GO:0016192	1820.237332	-0.045026307	0.035024962	0.04058783	0.034767031	0.085614136	0.035260321	5.897020411	0.052417739	0.062590481
ENSMOCG00000001506	ENSMOCT00000002033	CDKL1_DANRE	Cdkl4	Cyclin_dependent_kinase_like_1	LG3:35692646-35736121	GO:0005737;GO:0005634;GO:0005524;GO:0004693;GO:0004672;GO:0004674;GO:0006468	428.5033089	-0.505399281	0.094988174	0.901410435	0.095124553	1.406809716	0.09632456	204.5322681	3.86E-45	2.76E-44
ENSMOCG00000001507	ENSMOCT00000002034	MZB1_RAT	Mzb1	Marginal_zone_B__and_B1_cell_specific_protein	18:24174170-24176009	GO:0005737;GO:0034663;GO:0005788;GO:0005576;GO:0033622;GO:0008284;GO:0002642;GO:0030888;GO:0042127;GO:0046626	13.82689161	-0.169399852	0.134850176	0.203292477	0.139861647	0.372692329	0.138183639	7.328534757	0.025622936	0.031481522
ENSMOCG00000001508	ENSMOCT00000002037	CD248_HUMAN	Clec14a	Endosialin	1:55489402-55490880	GO:0005737;GO:0009897;GO:0070062;GO:0031012;GO:0016021;GO:0005509;GO:0030246;GO:0050840;GO:1990430;GO:0060033;GO:0016477;GO:0048535;GO:0008284;GO:2000353	125.0254316	-0.139830522	0.074776494	-0.092781181	0.074444289	0.047049342	0.074946463	3.621973483	0.163492732	0.184261552
ENSMOCG00000001510	ENSMOCT00000002040	ZNRD2_HUMAN	none	Protein_ZNRD2	8:40500349-40501682	GO:0051301;GO:0000278	462.8607042	0.374275623	0.066224548	0.435096933	0.065741557	0.06082131	0.066974841	52.66656105	3.66E-12	8.83E-12
ENSMOCG00000001511	ENSMOCT00000002039	RBM3_MOUSE	Rbm3	RNA_binding_protein_3	10:35283515-35286985	GO:0005737;GO:0030425;GO:0005654;GO:0005634;GO:1990904;GO:0005681;GO:0043023;GO:0003723;GO:0048026;GO:0045727;GO:0035196;GO:0051252;GO:0006417;GO:0009409;GO:0006412	1149.374963	0.42407123	0.052602035	-0.020380352	0.051968838	-0.444451582	0.052927673	86.4665239	1.68E-19	5.69E-19
ENSMOCG00000001512	ENSMOCT00000002043	SIP_ARATH	H13	Signal_peptide_peptidase	LG8:25289784-25325545	GO:0005783;GO:0005789;GO:0071458;GO:0071556;GO:0042500;GO:0033619;GO:0009555;GO:0009846;GO:0006465	7110.937987	-0.13253545	0.022674333	0.304466004	0.022544633	0.437001454	0.022872225	378.4210988	6.71E-83	9.88E-82
ENSMOCG00000001512	ENSMOCT00000002041	SIP_ARATH	H13	Signal_peptide_peptidase	LG8:25289784-25325545	GO:0005783;GO:0005789;GO:0071458;GO:0071556;GO:0042500;GO:0033619;GO:0009555;GO:0009846;GO:0006465	7110.937987	-0.13253545	0.022674333	0.304466004	0.022544633	0.437001454	0.022872225	378.4210988	6.71E-83	9.88E-82
ENSMOCG00000001513	ENSMOCT00000002042	C2D4D_HUMAN	C2cd4c	C2_calcium_dependent_domain_containing_protein_4D	LG1:4175910-4177178		482.7390101	0.309820783	0.081481343	1.73745323	0.082068509	1.427632447	0.083423751	443.717065	4.45E-97	7.81E-96
ENSMOCG00000001514	ENSMOCT00000002051	ACTA_RAT	Acte1	Actin,_aortic_smooth_muscle	8:36448670-36463628	GO:0015629;GO:0044297;GO:0005737;GO:0005856;GO:0030175;GO:0030027;GO:0032991;GO:0030485;GO:0001725;GO:0005524;GO:0019901;GO:0072144;GO:0090131;GO:0006936;GO:0070374;GO:0010628;GO:2000491;GO:0061874;GO:0061870;GO:0008217;GO:0061041;GO:0009615;GO:0014829	58.52727467	0.487589496	0.174969473	0.630077839	0.174402387	0.142488342	0.178265124	14.64628707	0.000660084	0.000928332
ENSMOCG00000001514	ENSMOCT00000002054	ACTS_ATRMM	Acte1	Actin,_alpha_skeletal_muscle	8:36448670-36463628	GO:0005737;GO:0005856;GO:0005524	58.52727467	0.487589496	0.174969473	0.630077839	0.174402387	0.142488342	0.178265124	14.64628707	0.000660084	0.000928332
ENSMOCG00000001515	ENSMOCT00000002044	UBB_PONPY	none	Polyubiquitin_B	7:11187930-11188445	GO:0005737;GO:0005634	5388.210783	-0.278005754	0.040053508	0.165321664	0.039743855	0.443327418	0.040345938	124.5523233	8.99E-28	4.05E-27
ENSMOCG00000001516	ENSMOCT00000002045	CO6_BOVIN	Prf1	Complement_component_C6	LG2:34052973-34057254	GO:0005576;GO:0005579;GO:0006958;GO:0019835;GO:0045087	3.999680531	-0.517336526	0.23129879	0.105804907	0.245622003	0.623141433	0.234772382	8.442193641	0.014682532	0.018445435
ENSMOCG00000001519	ENSMOCT00000002059	SDS3_MOUSE	Suds3	Sin3_histone_deacetylase_corepressor_complex_component_SDS3	2:7093336-7119593	GO:0005829;GO:0016604;GO:0005634;GO:0016580;GO:0070822;GO:0019899;GO:0042826;GO:0042802;GO:0006915;GO:0001835;GO:0016575;GO:0000122;GO:0045892;GO:0043065	1237.10396	0.273874214	0.021761812	0.132977182	0.021514141	-0.140897033	0.021976211	158.1498947	4.55E-35	2.54E-34
ENSMOCG00000001519	ENSMOCT00000002062	SDS3_MOUSE	Suds3	Sin3_histone_deacetylase_corepressor_complex_component_SDS3	2:7093336-7119593	GO:0005829;GO:0016604;GO:0005634;GO:0016580;GO:0070822;GO:0019899;GO:0042826;GO:0042802;GO:0006915;GO:0001835;GO:0016575;GO:0000122;GO:0045892;GO:0043065	1237.10396	0.273874214	0.021761812	0.132977182	0.021514141	-0.140897033	0.021976211	158.1498947	4.55E-35	2.54E-34
ENSMOCG00000001521	ENSMOCT00000002049	CDN1C_MOUSE	Cdkn1c	Cyclin_dependent_kinase_inhibitor_1C	8:36023299-36026032	GO:0005634;GO:0004861;GO:0030325;GO:0007568;GO:0043010;GO:0007050;GO:0055123;GO:0060669;GO:0071514;GO:0001822;GO:0035264;GO:0030099;GO:0045736;GO:0045930;GO:0042326;GO:0000122;GO:0042551;GO:0001890;GO:0007096;GO:1902746;GO:0001501;GO:0060065	292.4610317	-0.458901088	0.11208363	0.151396241	0.11155567	0.610297328	0.112938393	32.52209188	8.67E-08	1.60E-07
ENSMOCG00000001521	ENSMOCT00000002053	CDN1C_MOUSE	Cdkn1c	Cyclin_dependent_kinase_inhibitor_1C	8:36023299-36026032	GO:0005634;GO:0004861;GO:0030325;GO:0007568;GO:0043010;GO:0007050;GO:0055123;GO:0060669;GO:0071514;GO:0001822;GO:0035264;GO:0030099;GO:0045736;GO:0045930;GO:0042326;GO:0000122;GO:0042551;GO:0001890;GO:0007096;GO:1902746;GO:0001501;GO:0060065	292.4610317	-0.458901088	0.11208363	0.151396241	0.11155567	0.610297328	0.112938393	32.52209188	8.67E-08	1.60E-07
ENSMOCG00000001522	ENSMOCT00000002066	RN157_HUMAN	Mgrn1	E3_ubiquitin_ligase_RNF157	7:5827188-5882091	GO:0044297;GO:0005737;GO:0046872;GO:0061630;GO:0043066;GO:1903861;GO:0051865;GO:0016567	5213.707139	0.279976785	0.023801931	0.237594694	0.023592808	-0.042382091	0.024001215	165.2910373	1.28E-36	7.46E-36
ENSMOCG00000001522	ENSMOCT00000002070	RN157_HUMAN	Mgrn1	E3_ubiquitin_ligase_RNF157	7:5827188-5882091	GO:0044297;GO:0005737;GO:0046872;GO:0061630;GO:0043066;GO:1903861;GO:0051865;GO:0016567	5213.707139	0.279976785	0.023801931	0.237594694	0.023592808	-0.042382091	0.024001215	165.2910373	1.28E-36	7.46E-36
ENSMOCG00000001523	ENSMOCT00000002058	RBM44_DANRE	Rbm44	RNA_binding_protein_44	LG4:60630334-60647215	GO:0005737;GO:0045171;GO:0042803;GO:0003723	8.026302536	0.048315413	0.201214434	0.181524912	0.203174913	0.133209499	0.205081053	0.851382067	0.653318164	0.676237868
ENSMOCG00000001524	NA	NA	NA	NA	NA	NA	22.33758473	0.306884337	0.120881583	0.265442494	0.121727336	-0.041441843	0.123715038	7.796708478	0.020275252	0.02514488
ENSMOCG00000001525	ENSMOCT00000002060	NA	Cdkl2	NA	LG1:45028693-45069222	NA	2498.216888	0.087567599	0.055993356	0.795540484	0.055633121	0.707972885	0.056524301	228.1987753	2.80E-50	2.22E-49
ENSMOCG00000001526	ENSMOCT00000002056	MOAP1_HUMAN	Moap1	Modulator_of_apoptosis_1	1:38469479-38471464	GO:0005737;GO:0005829;GO:0005741;GO:0005739;GO:0031625;GO:0097190;GO:0097192;GO:0008625;GO:0008630;GO:0043065;GO:0090200;GO:0001844;GO:0042981	3886.847037	-0.200311544	0.030474761	0.185765023	0.03028948	0.386076567	0.030715124	158.1258276	4.61E-35	2.57E-34
ENSMOCG00000001527	ENSMOCT00000002057	ATX1L_HUMAN	Atxn1	Ataxin_1_like	16:49306181-49320566	GO:0030425;GO:0005730;GO:0005654;GO:0005634;GO:0003677;GO:0003723;GO:0048856;GO:0007420;GO:0030198;GO:0007612;GO:0048286;GO:0007613;GO:0000122;GO:1902035;GO:0006355;GO:0035176	818.6876993	0.329577657	0.056003998	-0.428839699	0.055142131	-0.758417356	0.056157402	185.0189416	6.66E-41	4.27E-40
ENSMOCG00000001530	ENSMOCT00000002067	CATIP_XENLA	Catip	Ciliogenesis_associated_TTC17_interacting_protein	LG4:56657274-56665711	GO:0015629;GO:0005737;GO:0005634;GO:0005886;GO:0030041;GO:0044782	64.13094213	-1.384444087	0.178932779	0.748274406	0.183015208	2.132718493	0.18298926	143.9360961	5.55E-32	2.86E-31
ENSMOCG00000001530	ENSMOCT00000002069	CATIP_XENLA	Catip	Ciliogenesis_associated_TTC17_interacting_protein	LG4:56657274-56665711	GO:0015629;GO:0005737;GO:0005634;GO:0005886;GO:0030041;GO:0044782	64.13094213	-1.384444087	0.178932779	0.748274406	0.183015208	2.132718493	0.18298926	143.9360961	5.55E-32	2.86E-31
ENSMOCG00000001533	ENSMOCT00000002074	AUTS2_MOUSE	Fbrs	Autism_susceptibility_gene_2_protein_homolog	8:20262317-20276282	GO:0005737;GO:0005856;GO:0030426;GO:0005634;GO:0003682;GO:0031532;GO:0048675;GO:0097484;GO:0098582;GO:0001764;GO:0051571;GO:2000620;GO:0010592;GO:0035022;GO:0045944;GO:0060013	2014.51389	0.264832851	0.067681957	0.271687445	0.067079601	0.006854594	0.068188411	21.69125443	1.95E-05	3.07E-05
ENSMOCG00000001534	ENSMOCT00000002073	SYPH_MOUSE	Syp	Synaptophysin	10:34711288-34724503	GO:0030054;GO:0060076;GO:0030285;GO:0043229;GO:0016020;GO:0031594;GO:0043005;GO:0044306;GO:0044309;GO:0048471;GO:0014069;GO:0048786;GO:0042734;GO:0032991;GO:0098685;GO:0045202;GO:0008021;GO:0030672;GO:0043195;GO:0015485;GO:0042802;GO:0019904;GO:0044877;GO:0042169;GO:0000149;GO:0017075;GO:0071310;GO:0007268;GO:0006897;GO:0048169;GO:0048168;GO:2000474;GO:0048172;GO:2000300;GO:0048488	25940.76206	0.274923549	0.033962206	0.469432645	0.033659063	0.194509097	0.034209892	197.7698084	1.13E-43	7.78E-43
ENSMOCG00000001535	ENSMOCT00000002072	COF1_RAT	none	Cofilin_1	8:40259749-40262897	GO:0031252;GO:0005911;GO:0090732;GO:0030864;GO:0005737;GO:0043197;GO:0030175;GO:0005925;GO:0098978;GO:0030426;GO:0030027;GO:0031258;GO:0031966;GO:0043005;GO:0043025;GO:0016363;GO:0032587;GO:0097060;GO:0003779;GO:0051015;GO:1902936;GO:0019903;GO:0005102;GO:0030042;GO:0030043;GO:0007015;GO:0030030;GO:0071364;GO:0071362;GO:0070301;GO:1990314;GO:0071347;GO:0071354;GO:0071356;GO:0007010;GO:0030010;GO:…	4896.308737	0.362015782	0.037047851	0.428122229	0.036729298	0.066106447	0.037353668	161.3113741	9.37E-36	5.33E-35
ENSMOCG00000001538	ENSMOCT00000002086	NA	Spata13	NA	17:4660725-4720687	NA	1945.371111	1.47047948	0.056800227	-0.640158769	0.055666082	-2.110638249	0.057067792	1261.954498	9.33E-275	8.22E-273
ENSMOCG00000001538	ENSMOCT00000002083	NA	Spata13	NA	17:4660725-4720687	NA	1945.371111	1.47047948	0.056800227	-0.640158769	0.055666082	-2.110638249	0.057067792	1261.954498	9.33E-275	8.22E-273
ENSMOCG00000001540	ENSMOCT00000002079	FOXS1_MOUSE	Foxs1	Forkhead_box_protein_S1	LG8:25560849-25561829	GO:0005634;GO:0003677;GO:0000981;GO:0001227;GO:0000978;GO:0009653;GO:0001568;GO:0030154;GO:0043433;GO:0000122;GO:0045892;GO:0050885;GO:0040018;GO:0006357	14.80960365	0.33272225	0.15091155	-0.087406278	0.145945216	-0.420128528	0.150428382	8.509813846	0.014194412	0.017858439
ENSMOCG00000001542	ENSMOCT00000002078	MLEC_HUMAN	Mlec	Malectin	2:5040245-5055484	GO:0005783;GO:0005789;GO:0016021;GO:0016020;GO:0005886;GO:0035579;GO:0030246;GO:0019899;GO:0005975;GO:0043312;GO:0006457	9161.116276	-0.487198145	0.030936326	0.098189602	0.030707285	0.585387746	0.031156379	418.1950285	1.55E-91	2.54E-90
ENSMOCG00000001543	ENSMOCT00000002082	NA	none	NA	15:28380786-28385064	NA	15.21485104	-0.250682847	0.187821393	-0.23292248	0.187091722	0.017760366	0.186465171	2.151763406	0.340996965	0.368346402
ENSMOCG00000001547	ENSMOCT00000002089	NA	Phtf2	NA	26:12844449-12905673	NA	618.6244805	-0.080044447	0.049612494	-0.230337655	0.049113772	-0.150293208	0.049690904	22.79520931	1.12E-05	1.80E-05
ENSMOCG00000001550	ENSMOCT00000002094	CC179_MOUSE	1700015G11Rik	Coiled_coil_domain_containing_protein_179	22:32875363-32879367		2.022299163	-0.218175309	0.33806405	0.293403621	0.356706074	0.511578931	0.349094848	2.159255604	0.339721946	0.367062879
ENSMOCG00000001550	ENSMOCT00000002092	CC179_MOUSE	1700015G11Rik	Coiled_coil_domain_containing_protein_179	22:32875363-32879367		2.022299163	-0.218175309	0.33806405	0.293403621	0.356706074	0.511578931	0.349094848	2.159255604	0.339721946	0.367062879
ENSMOCG00000001551	ENSMOCT00000002095	FA76B_DANRE	Fam76b	Protein_FAM76B	5:8692757-8711417	GO:0016607	926.9892363	-0.069813001	0.057017388	-0.472049299	0.056363058	-0.402236298	0.057173177	83.26659691	8.30E-19	2.72E-18
ENSMOCG00000001553	ENSMOCT00000002099	DLRB1_RAT	Dynlrb1	Dynein_light_chain_roadblock_type_1	LG8:22999651-23019909	GO:1904115;GO:0005813;GO:0005737;GO:0005868;GO:0005874;GO:0045505;GO:0042802;GO:0003774;GO:0007018;GO:0009416;GO:0008090;GO:0007632	626.7916162	-0.059772675	0.049801727	-0.000122365	0.049453551	0.059650309	0.050102323	1.898501743	0.387030851	0.414682916
ENSMOCG00000001553	ENSMOCT00000002097	DLRB1_RAT	Dynlrb1	Dynein_light_chain_roadblock_type_1	LG8:22999651-23019909	GO:1904115;GO:0005813;GO:0005737;GO:0005868;GO:0005874;GO:0045505;GO:0042802;GO:0003774;GO:0007018;GO:0009416;GO:0008090;GO:0007632	626.7916162	-0.059772675	0.049801727	-0.000122365	0.049453551	0.059650309	0.050102323	1.898501743	0.387030851	0.414682916
ENSMOCG00000001557	ENSMOCT00000002101	OLIG2_MOUSE	Olig2	Oligodendrocyte_transcription_factor_2	2:73048999-73052080	GO:0005737;GO:0005634;GO:0005667;GO:0003677;GO:0003700;GO:0000981;GO:0071837;GO:0042802;GO:0046983;GO:0042552;GO:0045665;GO:0000122;GO:0007399;GO:0048663;GO:0048709;GO:0048714;GO:0006355;GO:0021522;GO:0021529;GO:0021530;GO:0021794	1094.01156	-0.44694769	0.063208264	-0.213794752	0.062738297	0.233152938	0.063545873	49.98338291	1.40E-11	3.26E-11
ENSMOCG00000001558	ENSMOCT00000002103	RTN3_PONAB	none	Reticulon_3	8:42143882-42203803	GO:0005789;GO:0000139;GO:0016021;GO:0006915;GO:0016192	12773.968	-0.100045774	0.032869481	0.095257333	0.032583902	0.195303108	0.033100995	34.84393394	2.71E-08	5.20E-08
ENSMOCG00000001558	ENSMOCT00000002105	RTN3_PONAB	none	Reticulon_3	8:42143882-42203803	GO:0005789;GO:0000139;GO:0016021;GO:0006915;GO:0016192	12773.968	-0.100045774	0.032869481	0.095257333	0.032583902	0.195303108	0.033100995	34.84393394	2.71E-08	5.20E-08
ENSMOCG00000001560	ENSMOCT00000002106	PCF11_CAEEL	Pcf11	Polyadenylation_and_cleavage_factor_homolog_11	22:8548232-8574464	GO:0005737;GO:0005849;GO:0003729;GO:0000993;GO:0006378;GO:0006369	2137.166883	-0.055864585	0.040696672	-0.274374158	0.040288852	-0.218509573	0.040890546	52.19473649	4.64E-12	1.11E-11
ENSMOCG00000001561	ENSMOCT00000002104	PRM3_MOUSE	Prm3	Protamine_3	7:11959206-11959517	GO:0005737;GO:0000786;GO:0005634;GO:0003677;GO:0030154;GO:0030261;GO:0030317;GO:0007275;GO:0007283	1.929986553	0.520912457	0.319441513	0.510532827	0.316805474	-0.01037963	0.335905094	3.638299796	0.162163548	0.182893496
ENSMOCG00000001565	ENSMOCT00000002110	CCNG1_BOVIN	Ccng2	Cyclin_G1	LG1:46228932-46236790	GO:0000307;GO:0005737;GO:0005634;GO:0016538;GO:0019901;GO:0051301;GO:0044772;GO:0006468;GO:0000079	1118.849957	0.236908245	0.060605095	-0.772314724	0.059727244	-1.009222969	0.06075893	317.4352087	1.17E-69	1.39E-68
ENSMOCG00000001566	ENSMOCT00000002113	CEP72_MOUSE	Lrrc36	Centrosomal_protein_of_72_kDa	4:5449859-5507666	GO:0034451;GO:0005813;GO:0005737;GO:0042802;GO:0007099;GO:0033566;GO:1904779;GO:0007051	296.5706387	-1.600720862	0.158149	-0.361339728	0.157357676	1.239381133	0.158868484	114.5507419	1.34E-25	5.64E-25
ENSMOCG00000001568	ENSMOCT00000002112	FBSP1_XENTR	Fbxo45	F_box/SPRY_domain_containing_protein_1	2:41413489-41430451	GO:0019005;GO:0045202;GO:0043161;GO:0016567;GO:0060386;GO:0006511	1836.758944	0.020349556	0.036228206	0.088821012	0.035951338	0.068471455	0.036494867	6.620777001	0.03650199	0.044231208
ENSMOCG00000001571	ENSMOCT00000002156	NA	Enpp2	NA	LG3:153694-233108	NA	4719.758067	-0.095145905	0.19634416	-0.006882108	0.194549702	0.088263797	0.197710732	0.279654018	0.86950864	0.879771602
ENSMOCG00000001571	ENSMOCT00000002159	NA	Enpp2	NA	LG3:153694-233108	NA	4719.758067	-0.095145905	0.19634416	-0.006882108	0.194549702	0.088263797	0.197710732	0.279654018	0.86950864	0.879771602
ENSMOCG00000001571	ENSMOCT00000002152	NA	Enpp2	NA	LG3:153694-233108	NA	4719.758067	-0.095145905	0.19634416	-0.006882108	0.194549702	0.088263797	0.197710732	0.279654018	0.86950864	0.879771602
ENSMOCG00000001572	ENSMOCT00000002115	NA	Pcdhga10	NA	18:26125232-26127703	NA	246.3811499	0.575711839	0.105860221	0.213876544	0.10459685	-0.361835295	0.106707373	29.46726988	3.99E-07	7.06E-07
ENSMOCG00000001575	ENSMOCT00000002122	CF251_TETTS	none	Cilia__and_flagella_associated_protein_251	2:14335100-14366264	GO:0031514;GO:0003341;GO:0044782	87.57661206	-1.643069804	0.146953651	0.191435041	0.149308539	1.834504845	0.148445412	200.9858448	2.27E-44	1.59E-43
ENSMOCG00000001576	ENSMOCT00000002118	KAT6B_HUMAN	Kat6a	Histone_acetyltransferase_KAT6B	LG7_11:892239-968850	GO:0000123;GO:0070776;GO:0000790;GO:0005654;GO:0000786;GO:0005634;GO:0016407;GO:0003677;GO:0004402;GO:0042393;GO:0046872;GO:0008134;GO:1990830;GO:0016573;GO:0043966;GO:0045892;GO:0006334;GO:0045944;GO:0045893;GO:0006355	2668.077425	-0.187801807	0.033614185	-0.357352888	0.033288173	-0.16955108	0.033739649	115.0406627	1.05E-25	4.43E-25
ENSMOCG00000001579	ENSMOCT00000002119	NA	Gmppb	NA	5:80962025-80964385	NA	276.6727455	0.200679304	0.053558969	0.477314447	0.053698928	0.276635143	0.054637003	78.61376243	8.50E-18	2.68E-17
ENSMOCG00000001580	ENSMOCT00000002123	NA	Ttc30b	NA	4:85345810-85347804	NA	329.2025955	-0.20200521	0.044315207	0.047711926	0.044445621	0.249717135	0.044625328	35.72847249	1.74E-08	3.38E-08
ENSMOCG00000001581	ENSMOCT00000002126	F167B_HUMAN	Fam167b	Protein_FAM167B	10:55060152-55061712		3.763456014	-1.527892678	0.295901063	0.249870451	0.332358227	1.777763129	0.30525794	45.53039422	1.30E-10	2.86E-10
ENSMOCG00000001584	ENSMOCT00000002138	TATD1_BOVIN	Tatdn1	Putative_deoxyribonuclease_TATDN1	15:42847952-42892801	GO:0005654;GO:0008296;GO:0016888;GO:0046872	1092.358185	0.174740642	0.046478626	-0.116600184	0.045959569	-0.291340826	0.046726004	38.99741856	3.40E-09	6.90E-09
ENSMOCG00000001584	ENSMOCT00000002140	TATD1_XENLA	Tatdn1	Putative_deoxyribonuclease_TATDN1	15:42847952-42892801	GO:0005634;GO:0016888;GO:0046872	1092.358185	0.174740642	0.046478626	-0.116600184	0.045959569	-0.291340826	0.046726004	38.99741856	3.40E-09	6.90E-09
ENSMOCG00000001588	ENSMOCT00000002141	AKP8L_MOUSE	Akap8	A_kinase_anchor_protein_8_like	LG3:28510003-28527506	GO:0000785;GO:0005737;GO:0016363;GO:0016607;GO:0005634;GO:0016605;GO:1990904;GO:0003677;GO:0042826;GO:0005521;GO:0046872;GO:0034237;GO:0044839;GO:0007076;GO:0006397;GO:0051081;GO:0031065;GO:0045944;GO:0033127;GO:0010793	1594.471774	0.180018983	0.042076885	0.006561174	0.041660105	-0.173457809	0.042344479	22.89813369	1.07E-05	1.71E-05
ENSMOCG00000001588	ENSMOCT00000002145	AKP8L_MOUSE	Akap8	A_kinase_anchor_protein_8_like	LG3:28510003-28527506	GO:0000785;GO:0005737;GO:0016363;GO:0016607;GO:0005634;GO:0016605;GO:1990904;GO:0003677;GO:0042826;GO:0005521;GO:0046872;GO:0034237;GO:0044839;GO:0007076;GO:0006397;GO:0051081;GO:0031065;GO:0045944;GO:0033127;GO:0010793	1594.471774	0.180018983	0.042076885	0.006561174	0.041660105	-0.173457809	0.042344479	22.89813369	1.07E-05	1.71E-05
ENSMOCG00000001588	ENSMOCT00000002149	AKP8L_MOUSE	Akap8	A_kinase_anchor_protein_8_like	LG3:28510003-28527506	GO:0000785;GO:0005737;GO:0016363;GO:0016607;GO:0005634;GO:0016605;GO:1990904;GO:0003677;GO:0042826;GO:0005521;GO:0046872;GO:0034237;GO:0044839;GO:0007076;GO:0006397;GO:0051081;GO:0031065;GO:0045944;GO:0033127;GO:0010793	1594.471774	0.180018983	0.042076885	0.006561174	0.041660105	-0.173457809	0.042344479	22.89813369	1.07E-05	1.71E-05
ENSMOCG00000001589	ENSMOCT00000002132	ZBED6_MOUSE	Zbed4	Zinc_finger_BED_domain_containing_protein_6	15:22467752-22471261	GO:0005730;GO:0005634;GO:0003677;GO:0046872;GO:0046983;GO:0001835;GO:0000122;GO:0045892	326.3930864	-0.105265042	0.033187886	-0.262211332	0.032745453	-0.15694629	0.032737665	65.32648055	6.52E-15	1.80E-14
ENSMOCG00000001590	ENSMOCT00000002162	NA	Spag17	NA	21:7662684-7887433	NA	91.78666445	-1.193247506	0.168091093	0.536587348	0.169883338	1.729834854	0.170519368	112.2558953	4.21E-25	1.74E-24
ENSMOCG00000001595	ENSMOCT00000002139	NA	Lekr1	NA	1:111890429-111903004	NA	96.36736252	-0.07181627	0.14895557	0.258334369	0.148376892	0.330150639	0.15032449	5.259584386	0.072093442	0.084779943
ENSMOCG00000001597	ENSMOCT00000002161	TUN_ARATH	Alg1	UDP_glycosyltransferase_TURAN	7:6184314-6195501	GO:0005783;GO:0005789;GO:0016021;GO:0000030;GO:0048868;GO:0010483;GO:0006486	400.979938	0.128887568	0.04785515	0.188222631	0.047601352	0.059335064	0.048346299	16.48038039	0.000263834	0.000382501
ENSMOCG00000001597	ENSMOCT00000002164	TUN_ARATH	Alg1	UDP_glycosyltransferase_TURAN	7:6184314-6195501	GO:0005783;GO:0005789;GO:0016021;GO:0000030;GO:0048868;GO:0010483;GO:0006486	400.979938	0.128887568	0.04785515	0.188222631	0.047601352	0.059335064	0.048346299	16.48038039	0.000263834	0.000382501
ENSMOCG00000001599	ENSMOCT00000002167	NA	Ppp2r1b	NA	5:45146851-45184505	NA	3984.765911	0.087861167	0.029742763	-0.184433271	0.029433596	-0.272294438	0.029901959	87.70487893	9.02E-20	3.08E-19
ENSMOCG00000001599	ENSMOCT00000002187	NA	Ppp2r1b	NA	5:45146851-45184505	NA	3984.765911	0.087861167	0.029742763	-0.184433271	0.029433596	-0.272294438	0.029901959	87.70487893	9.02E-20	3.08E-19
ENSMOCG00000001599	ENSMOCT00000002183	NA	Ppp2r1b	NA	5:45146851-45184505	NA	3984.765911	0.087861167	0.029742763	-0.184433271	0.029433596	-0.272294438	0.029901959	87.70487893	9.02E-20	3.08E-19
ENSMOCG00000001599	ENSMOCT00000002177	NA	Ppp2r1b	NA	5:45146851-45184505	NA	3984.765911	0.087861167	0.029742763	-0.184433271	0.029433596	-0.272294438	0.029901959	87.70487893	9.02E-20	3.08E-19
ENSMOCG00000001599	ENSMOCT00000002172	NA	Ppp2r1b	NA	5:45146851-45184505	NA	3984.765911	0.087861167	0.029742763	-0.184433271	0.029433596	-0.272294438	0.029901959	87.70487893	9.02E-20	3.08E-19
ENSMOCG00000001599	ENSMOCT00000002185	NA	Ppp2r1b	NA	5:45146851-45184505	NA	3984.765911	0.087861167	0.029742763	-0.184433271	0.029433596	-0.272294438	0.029901959	87.70487893	9.02E-20	3.08E-19
ENSMOCG00000001600	ENSMOCT00000002144	AP2A_HUMAN	Tfap2c	Transcription_factor_AP_2_alpha	LG8:6204611-6212292	GO:0000790;GO:0005654;GO:0005634;GO:0003682;GO:0000987;GO:0001228;GO:0000981;GO:0001227;GO:0042802;GO:0000978;GO:0000977;GO:0043565;GO:0003713;GO:0044212;GO:0000976;GO:0060349;GO:0071281;GO:0048701;GO:0035115;GO:0061029;GO:0042472;GO:0001822;GO:0043066;GO:0008285;GO:2000378;GO:0010944;GO:0000122;GO:0045892;GO:0021623;GO:0003409;GO:0003404;GO:0030501;GO:0010628;GO:0043525;GO:0070172;GO:0045944;GO:…	10.85703275	7.094832733	0.386861637	6.183537913	0.37804195	-0.91129482	0.528925075	1278.084997	2.93E-278	2.72E-276
ENSMOCG00000001601	ENSMOCT00000002150	OSTP_RAT	none	Osteopontin	LG1:54437927-54442195	GO:0045177;GO:0042995;GO:0005737;GO:0005615;GO:0005794;GO:0048471;GO:0031982;GO:0005125;GO:0050840;GO:0005178;GO:0006710;GO:0031214;GO:0007155;GO:0030154;GO:0071498;GO:1990830;GO:0071394;GO:0006954;GO:0048685;GO:0030593;GO:0001649;GO:0045780;GO:0010811;GO:2000866;GO:0045893;GO:0010033;GO:0048545;GO:0033280	98.29749752	-1.412574271	0.167569676	-0.744452337	0.167055733	0.668121934	0.167102128	68.50649403	1.33E-15	3.81E-15
ENSMOCG00000001602	ENSMOCT00000002146	4EBP1_RAT	Eif4ebp1	Eukaryotic_translation_initiation_factor_4E_binding_protein_1	LG7_11:4728078-4743306	GO:0005737;GO:0005829;GO:0098978;GO:0005634;GO:0099524;GO:0032991;GO:0008190;GO:0051721;GO:0031369;GO:0030371;GO:0071549;GO:0071456;GO:0000082;GO:0008286;GO:0002192;GO:0030324;GO:0031333;GO:0045947;GO:0045931;GO:1990928;GO:0045471;GO:0002931;GO:0031929	37.80034046	0.268856913	0.089602096	0.915469624	0.09449233	0.646612711	0.096542921	96.7824289	9.64E-22	3.57E-21
ENSMOCG00000001604	ENSMOCT00000002148	IGF2_RAT	Igf2	Insulin_like_growth_factor_II	8:35335129-35340552	GO:0005615;GO:0008083;GO:0005179;GO:0005158;GO:0005159;GO:0005178;GO:0043539;GO:0048018;GO:0009887;GO:0071260;GO:0001892;GO:0060669;GO:0031017;GO:0007565;GO:0006006;GO:0001701;GO:0038028;GO:0007613;GO:0045953;GO:0000122;GO:0001649;GO:0042104;GO:0045766;GO:0043536;GO:0043085;GO:0051781;GO:0008284;GO:2000467;GO:0045725;GO:0046628;GO:0043410;GO:0045840;GO:0040018;GO:0050731;GO:0051897;GO:0001934;GO:…	418.8226848	-0.134762194	0.191825859	0.48408873	0.190298477	0.618850925	0.193314236	10.9126335	0.004269252	0.005609361
ENSMOCG00000001605	ENSMOCT00000002153	OXLA_NAJAT	Lao1	L_amino_acid_oxidase_(Fragment)	10:64023720-64029697	GO:0005576;GO:0001716;GO:0090729;GO:0006915;GO:0042742;GO:0044179	89.31486335	0.032907642	0.1434284	0.88388278	0.144481623	0.850975138	0.146631748	44.18064841	2.55E-10	5.52E-10
ENSMOCG00000001606	ENSMOCT00000002155	ZN664_HUMAN	Zfp664	Zinc_finger_protein_664	2:12700435-12718761	GO:0005634;GO:0003677;GO:0046872	1741.864545	-0.354223334	0.044340529	-0.398739406	0.043946006	-0.044516072	0.044505771	96.21803594	1.28E-21	4.70E-21
ENSMOCG00000001608	NA	NA	NA	NA	NA	NA	230.8326529	0.059082145	0.214234227	0.626292576	0.212639173	0.567210432	0.216073489	9.91087999	0.00704498	0.009099945
ENSMOCG00000001610	ENSMOCT00000002160	ZKSC8_PANTR	Zfp397	Zinc_finger_protein_with_KRAB_and_SCAN_domains_8	18:14536883-14542808	GO:0005634;GO:0003677;GO:0003700;GO:0046872	350.8378463	-0.060501761	0.04240275	-0.206673646	0.041927037	-0.146171886	0.042278515	25.81571658	2.48E-06	4.15E-06
ENSMOCG00000001611	ENSMOCT00000002211	NA	Smarca2	NA	8:55877599-56047783	NA	9377.894619	-0.021431457	0.026992158	-0.107727044	0.026744955	-0.086295587	0.027165242	18.14202941	0.00011495	0.000171512
ENSMOCG00000001611	ENSMOCT00000002237	SMCA2_MOUSE	Smarca2	Probable_global_transcription_activator_SNF2L2	8:55877599-56047783	GO:0045111;GO:0043231;GO:0071565;GO:0071564;GO:0000790;GO:0005654;GO:0005634;GO:0016514;GO:0005524;GO:0003682;GO:0003677;GO:0008094;GO:0004386;GO:0042393;GO:0003713;GO:0044212;GO:0035887;GO:0043044;GO:0006325;GO:0030308;GO:0008285;GO:0045892;GO:0007399;GO:0006334;GO:0045944;GO:0045893	9377.894619	-0.021431457	0.026992158	-0.107727044	0.026744955	-0.086295587	0.027165242	18.14202941	0.00011495	0.000171512
ENSMOCG00000001611	ENSMOCT00000002226	SMCA2_MOUSE	Smarca2	Probable_global_transcription_activator_SNF2L2	8:55877599-56047783	GO:0045111;GO:0043231;GO:0071565;GO:0071564;GO:0000790;GO:0005654;GO:0005634;GO:0016514;GO:0005524;GO:0003682;GO:0003677;GO:0008094;GO:0004386;GO:0042393;GO:0003713;GO:0044212;GO:0035887;GO:0043044;GO:0006325;GO:0030308;GO:0008285;GO:0045892;GO:0007399;GO:0006334;GO:0045944;GO:0045893	9377.894619	-0.021431457	0.026992158	-0.107727044	0.026744955	-0.086295587	0.027165242	18.14202941	0.00011495	0.000171512
ENSMOCG00000001611	ENSMOCT00000002219	NA	Smarca2	NA	8:55877599-56047783	NA	9377.894619	-0.021431457	0.026992158	-0.107727044	0.026744955	-0.086295587	0.027165242	18.14202941	0.00011495	0.000171512
ENSMOCG00000001611	ENSMOCT00000002234	SMCA2_MOUSE	Smarca2	Probable_global_transcription_activator_SNF2L2	8:55877599-56047783	GO:0045111;GO:0043231;GO:0071565;GO:0071564;GO:0000790;GO:0005654;GO:0005634;GO:0016514;GO:0005524;GO:0003682;GO:0003677;GO:0008094;GO:0004386;GO:0042393;GO:0003713;GO:0044212;GO:0035887;GO:0043044;GO:0006325;GO:0030308;GO:0008285;GO:0045892;GO:0007399;GO:0006334;GO:0045944;GO:0045893	9377.894619	-0.021431457	0.026992158	-0.107727044	0.026744955	-0.086295587	0.027165242	18.14202941	0.00011495	0.000171512
ENSMOCG00000001611	ENSMOCT00000002225	NA	Smarca2	NA	8:55877599-56047783	NA	9377.894619	-0.021431457	0.026992158	-0.107727044	0.026744955	-0.086295587	0.027165242	18.14202941	0.00011495	0.000171512
ENSMOCG00000001611	ENSMOCT00000002228	SMCA2_MOUSE	Smarca2	Probable_global_transcription_activator_SNF2L2	8:55877599-56047783	GO:0045111;GO:0043231;GO:0071565;GO:0071564;GO:0000790;GO:0005654;GO:0005634;GO:0016514;GO:0005524;GO:0003682;GO:0003677;GO:0008094;GO:0004386;GO:0042393;GO:0003713;GO:0044212;GO:0035887;GO:0043044;GO:0006325;GO:0030308;GO:0008285;GO:0045892;GO:0007399;GO:0006334;GO:0045944;GO:0045893	9377.894619	-0.021431457	0.026992158	-0.107727044	0.026744955	-0.086295587	0.027165242	18.14202941	0.00011495	0.000171512
ENSMOCG00000001612	ENSMOCT00000002180	IKBD_HUMAN	Nfkbiz	NF_kappa_B_inhibitor_delta	2:65873431-65900465	GO:0005634;GO:0051059;GO:0006954;GO:0043124;GO:0032088;GO:0033085;GO:2000321;GO:0070245;GO:0006357;GO:0050852	122.3811438	-0.332727266	0.06864295	-0.526040142	0.067777909	-0.193312876	0.067451616	60.67440444	6.68E-14	1.75E-13
ENSMOCG00000001612	ENSMOCT00000002173	IKBD_HUMAN	Nfkbiz	NF_kappa_B_inhibitor_delta	2:65873431-65900465	GO:0005634;GO:0051059;GO:0006954;GO:0043124;GO:0032088;GO:0033085;GO:2000321;GO:0070245;GO:0006357;GO:0050852	122.3811438	-0.332727266	0.06864295	-0.526040142	0.067777909	-0.193312876	0.067451616	60.67440444	6.68E-14	1.75E-13
ENSMOCG00000001616	ENSMOCT00000002192	NA	Adamts14	NA	LG2:33964651-34033053	NA	117.1832687	0.160580822	0.152967283	-0.053823136	0.151376106	-0.214403958	0.153781565	2.03370943	0.3617309	0.389251902
ENSMOCG00000001616	ENSMOCT00000002190	NA	Adamts14	NA	LG2:33964651-34033053	NA	117.1832687	0.160580822	0.152967283	-0.053823136	0.151376106	-0.214403958	0.153781565	2.03370943	0.3617309	0.389251902
ENSMOCG00000001622	ENSMOCT00000002181	FACE_TAESO	Zmpste24	CAAX_prenyl_protease_1_homolog	10:61905779-61946148	GO:0005789;GO:0016021;GO:0046872;GO:0004222;GO:0071586;GO:0006508	1668.939767	-0.143675962	0.036656043	-0.097989399	0.036371195	0.045686563	0.036854745	16.0692945	0.000324039	0.000466267
ENSMOCG00000001624	ENSMOCT00000002218	MYO7A_MOUSE	Myo10	Unconventional_myosin_VIIa	19:41343083-41544326	GO:0016324;GO:0005623;GO:0005938;GO:0030054;GO:0005737;GO:0005829;GO:0005765;GO:0042470;GO:0005902;GO:0016459;GO:0031477;GO:0032391;GO:0001917;GO:0001750;GO:0032420;GO:0120044;GO:0045202;GO:1990435;GO:0003779;GO:0051015;GO:0030898;GO:0043531;GO:0005524;GO:0005516;GO:0042802;GO:0000146;GO:0003774;GO:0019904;GO:0047485;GO:0044877;GO:0030507;GO:0030048;GO:0060088;GO:0030030;GO:0034613;GO:0050957;GO:…	3314.420299	-0.092450441	0.040664998	0.183643173	0.040356562	0.276093614	0.040971277	46.78619982	6.93E-11	1.55E-10
ENSMOCG00000001624	ENSMOCT00000002224	MYO7A_AEDAE	Myo10	Myosin_VIIa	19:41343083-41544326	GO:0005737;GO:0016459;GO:0051015;GO:0030898;GO:0005524;GO:0003774;GO:0032027;GO:0030048;GO:0048800;GO:0008407;GO:0035317;GO:0007605	3314.420299	-0.092450441	0.040664998	0.183643173	0.040356562	0.276093614	0.040971277	46.78619982	6.93E-11	1.55E-10
ENSMOCG00000001625	NA	NA	NA	NA	NA	NA	7.047053231	0.061541566	0.178271503	0.022908478	0.178001848	-0.038633088	0.179121469	0.121018741	0.941284949	0.946282262
ENSMOCG00000001626	NA	NA	NA	NA	NA	NA	40.28589746	-0.22737788	0.124923261	-0.186635712	0.124609345	0.040742168	0.124703669	3.754929618	0.152977442	0.17314261
ENSMOCG00000001627	ENSMOCT00000002193	ARNT_RABIT	Arnt	Aryl_hydrocarbon_receptor_nuclear_translocator	21:3005904-3074519	GO:0005737;GO:0005634;GO:0005667;GO:0003700;GO:0046982;GO:0042803;GO:0043565;GO:1990837	1222.710639	0.292132978	0.042271558	0.087034957	0.041828952	-0.205098021	0.042572244	49.27110409	2.00E-11	4.62E-11
ENSMOCG00000001627	ENSMOCT00000002191	NA	Arnt	NA	21:3005904-3074519	NA	1222.710639	0.292132978	0.042271558	0.087034957	0.041828952	-0.205098021	0.042572244	49.27110409	2.00E-11	4.62E-11
ENSMOCG00000001628	ENSMOCT00000002201	NPM_RAT	none	Nucleophosmin	10:85703498-85704271	GO:0005623;GO:0005813;GO:0005737;GO:0005829;GO:0001652;GO:0015934;GO:0016363;GO:0016607;GO:0005730;GO:0005654;GO:0005634;GO:0032991;GO:0032993;GO:1990904;GO:0015935;GO:0031616;GO:0033613;GO:0005524;GO:0003682;GO:0001047;GO:0003677;GO:0019899;GO:0042393;GO:0042802;GO:0051059;GO:0002039;GO:0005547;GO:0046982;GO:0042803;GO:0043422;GO:0019901;GO:0004860;GO:0047485;GO:0043023;GO:0043024;GO:0003723;GO:…	5.143763633	-0.177286141	0.272164794	-0.125221337	0.272016181	0.052064804	0.27132791	0.431888874	0.805780072	0.820130909
ENSMOCG00000001629	ENSMOCT00000002194	NA	Trip13	NA	19:52443911-52460585	NA	105.4359059	0.634835376	0.066809293	0.046036918	0.064344908	-0.588798458	0.067203143	106.9540767	5.96E-24	2.37E-23
ENSMOCG00000001630	ENSMOCT00000002197	BET1L_MOUSE	none	BET1_like_protein	8:33515821-33519327	GO:0005829;GO:0005768;GO:0005794;GO:0000139;GO:0005795;GO:0000138;GO:0005798;GO:0030173;GO:0031201;GO:0005802;GO:0005484;GO:0015031;GO:2000156;GO:0042147	1041.465033	-0.229526561	0.033310706	0.02665835	0.033234667	0.256184911	0.033528917	71.69972519	2.70E-16	7.96E-16
ENSMOCG00000001630	ENSMOCT00000002200	BET1L_MOUSE	none	BET1_like_protein	8:33515821-33519327	GO:0005829;GO:0005768;GO:0005794;GO:0000139;GO:0005795;GO:0000138;GO:0005798;GO:0030173;GO:0031201;GO:0005802;GO:0005484;GO:0015031;GO:2000156;GO:0042147	1041.465033	-0.229526561	0.033310706	0.02665835	0.033234667	0.256184911	0.033528917	71.69972519	2.70E-16	7.96E-16
ENSMOCG00000001636	ENSMOCT00000002199	PTN2_HUMAN	Ptpn1	Tyrosine_protein_phosphatase_non_receptor_type_2	LG8:10551302-10597262	GO:0005829;GO:0005783;GO:0005793;GO:0005654;GO:0005634;GO:0005886;GO:0005178;GO:0004726;GO:0019901;GO:0004725;GO:0030971;GO:0097677;GO:0019905;GO:0030183;GO:0071345;GO:0030218;GO:0042593;GO:0008286;GO:0008285;GO:0050922;GO:0042059;GO:0070373;GO:0050728;GO:0046627;GO:0060336;GO:1902206;GO:1902215;GO:0070104;GO:0010888;GO:1902227;GO:0045650;GO:2000587;GO:1902233;GO:0061099;GO:0050860;GO:0000122;GO:…	809.8664722	0.294900336	0.036838011	-0.029365202	0.036305222	-0.324265538	0.037033382	91.34830359	1.46E-20	5.18E-20
ENSMOCG00000001638	ENSMOCT00000002209	CCNE1_DANRE	Ccne2	G1/S_specific_cyclin_E1	LG5:60653568-60662252	GO:0005813;GO:0097134;GO:0000307;GO:0005737;GO:0005634;GO:0016538;GO:0016301;GO:0019901;GO:0051301;GO:0000082;GO:0044772;GO:0006468;GO:0000079	144.8798584	-0.350331743	0.077581656	-0.286749826	0.07718467	0.063581917	0.077263095	22.85461267	1.09E-05	1.75E-05
ENSMOCG00000001639	ENSMOCT00000002205	NA	none	NA	22:34004951-34006915	NA	955.395208	0.346530601	0.080710142	0.219584324	0.079957887	-0.126946278	0.081316715	19.09182898	7.15E-05	0.000108457
ENSMOCG00000001640	ENSMOCT00000002207	KI26L_DROME	Kif26a	Kinesin_like_protein_CG14535	1:47760948-47797186	GO:0005737;GO:0005871;GO:0005874;GO:0005524;GO:0008574;GO:0008017;GO:0003777	986.0348424	0.241008692	0.079952243	-0.287692011	0.079081222	-0.528700702	0.080394173	43.46954519	3.64E-10	7.79E-10
ENSMOCG00000001642	ENSMOCT00000002220	NLRP3_MOUSE	Nlrx1	NACHT,_LRR_and_PYD_domains_containing_protein_3	5:38120525-38136060	GO:0005737;GO:0005829;GO:0005783;GO:0005576;GO:0000139;GO:0072559;GO:0005634;GO:0005524;GO:0042802;GO:0043565;GO:0008134;GO:0006919;GO:0071222;GO:0071224;GO:0002374;GO:0050830;GO:0051607;GO:0006954;GO:0045087;GO:0032611;GO:0050701;GO:0032621;GO:0002674;GO:0050728;GO:0050713;GO:0032088;GO:1901223;GO:0044546;GO:0043280;GO:0050718;GO:0032736;GO:0032753;GO:0032754;GO:0051092;GO:2000321;GO:2000553;GO:…	1096.163095	0.166198037	0.066344005	0.344952364	0.065830816	0.178754326	0.066899879	27.31584899	1.17E-06	2.00E-06
ENSMOCG00000001642	ENSMOCT00000002212	NLRP3_MOUSE	Nlrx1	NACHT,_LRR_and_PYD_domains_containing_protein_3	5:38120525-38136060	GO:0005737;GO:0005829;GO:0005783;GO:0005576;GO:0000139;GO:0072559;GO:0005634;GO:0005524;GO:0042802;GO:0043565;GO:0008134;GO:0006919;GO:0071222;GO:0071224;GO:0002374;GO:0050830;GO:0051607;GO:0006954;GO:0045087;GO:0032611;GO:0050701;GO:0032621;GO:0002674;GO:0050728;GO:0050713;GO:0032088;GO:1901223;GO:0044546;GO:0043280;GO:0050718;GO:0032736;GO:0032753;GO:0032754;GO:0051092;GO:2000321;GO:2000553;GO:…	1096.163095	0.166198037	0.066344005	0.344952364	0.065830816	0.178754326	0.066899879	27.31584899	1.17E-06	2.00E-06
ENSMOCG00000001645	ENSMOCT00000002244	PEX6_DICDI	Pex6	Peroxisomal_biogenesis_factor_6	LG2:3743740-3755934	GO:0005829;GO:0005778;GO:0005777;GO:0005524;GO:0016887;GO:0007031;GO:0016558;GO:0006625	1891.572224	0.117113458	0.058175672	0.441278093	0.057737261	0.324164636	0.058669831	60.81158955	6.24E-14	1.64E-13
ENSMOCG00000001645	ENSMOCT00000002242	PEX6_DICDI	Pex6	Peroxisomal_biogenesis_factor_6	LG2:3743740-3755934	GO:0005829;GO:0005778;GO:0005777;GO:0005524;GO:0016887;GO:0007031;GO:0016558;GO:0006625	1891.572224	0.117113458	0.058175672	0.441278093	0.057737261	0.324164636	0.058669831	60.81158955	6.24E-14	1.64E-13
ENSMOCG00000001646	ENSMOCT00000002216	RBM15_MOUSE	Rbm15b	RNA_binding_protein_15	5:79677356-79680019	GO:0031965;GO:0016607;GO:0005654;GO:0005634;GO:0036396;GO:0003729;GO:0003723;GO:0001569;GO:0009048;GO:0045638;GO:0000122;GO:0060674;GO:0007221;GO:0000381;GO:0045652;GO:0001510;GO:0048536;GO:0038163;GO:0060412	776.4452678	0.098977961	0.052770777	0.298058242	0.052459024	0.199080281	0.053281	32.98031417	6.89E-08	1.28E-07
ENSMOCG00000001647	ENSMOCT00000002213	NA	Klc4	NA	LG2:3825304-3839540	NA	1915.242032	-0.070662224	0.048178813	-0.008819147	0.047776679	0.061843077	0.048493555	2.53475194	0.2815695	0.308246807
ENSMOCG00000001648	ENSMOCT00000002262	CTK2_XENLA	none	Carboxy_terminal_kinesin_2	LG2:53419885-53434162	GO:0005737;GO:0005874;GO:0005524;GO:0008017;GO:0003777;GO:0007018	29.74514118	0.287991161	0.101434214	-0.282294217	0.096578353	-0.570285378	0.099603557	32.99081637	6.86E-08	1.28E-07
ENSMOCG00000001648	ENSMOCT00000002266	CTK2_XENLA	none	Carboxy_terminal_kinesin_2	LG2:53419885-53434162	GO:0005737;GO:0005874;GO:0005524;GO:0008017;GO:0003777;GO:0007018	29.74514118	0.287991161	0.101434214	-0.282294217	0.096578353	-0.570285378	0.099603557	32.99081637	6.86E-08	1.28E-07
ENSMOCG00000001648	ENSMOCT00000002256	CTK2_XENLA	none	Carboxy_terminal_kinesin_2	LG2:53419885-53434162	GO:0005737;GO:0005874;GO:0005524;GO:0008017;GO:0003777;GO:0007018	29.74514118	0.287991161	0.101434214	-0.282294217	0.096578353	-0.570285378	0.099603557	32.99081637	6.86E-08	1.28E-07
ENSMOCG00000001648	ENSMOCT00000002271	KIFC1_MOUSE	none	Kinesin_like_protein_KIFC1	LG2:53419885-53434162	GO:0005623;GO:0005769;GO:0030139;GO:0005871;GO:0005874;GO:0005815;GO:0072686;GO:0005634;GO:0031616;GO:0005524;GO:0008569;GO:0016887;GO:0008017;GO:0003777;GO:0051301;GO:0007018;GO:0072382;GO:0007080;GO:0090307;GO:0010826;GO:0047496	29.74514118	0.287991161	0.101434214	-0.282294217	0.096578353	-0.570285378	0.099603557	32.99081637	6.86E-08	1.28E-07
ENSMOCG00000001649	ENSMOCT00000002222	DPH3_CRIGR	none	DPH3_homolog	6:60504941-60507946	GO:0005737;GO:0005634;GO:0046872;GO:0050709;GO:0017183;GO:0051099	97.93660363	-0.169474104	0.067627058	-0.182617002	0.067268048	-0.013142898	0.067241924	9.052162938	0.010823003	0.013773843
ENSMOCG00000001649	ENSMOCT00000002223	DPH3_CRIGR	none	DPH3_homolog	6:60504941-60507946	GO:0005737;GO:0005634;GO:0046872;GO:0050709;GO:0017183;GO:0051099	97.93660363	-0.169474104	0.067627058	-0.182617002	0.067268048	-0.013142898	0.067241924	9.052162938	0.010823003	0.013773843
ENSMOCG00000001650	ENSMOCT00000002243	LIS1_CRYNJ	Wdr27	Nuclear_distribution_protein_PAC1	LG9:3690430-3780826	GO:0005623;GO:0005881;GO:0000776;GO:0005875;GO:0005635;GO:0000922;GO:0070840;GO:0051010;GO:0051301;GO:0000132;GO:0031023;GO:0051012;GO:0007097;GO:2000574;GO:0047496	629.1044755	-0.183317696	0.189805457	0.268669263	0.188589102	0.451986959	0.191252806	5.433595309	0.066086046	0.078090512
ENSMOCG00000001651	ENSMOCT00000002214	NA	Cdh12	NA	19:38318426-38547907	NA	487.9987695	-0.499821568	0.05924659	0.418953384	0.059554991	0.918774952	0.060040432	236.0040143	5.65E-52	4.69E-51
ENSMOCG00000001653	ENSMOCT00000002221	IL18_RAT	Il18	Interleukin_18	5:44818443-44826055	GO:0016324;GO:0005737;GO:0005615;GO:0005125;GO:0045515;GO:0032148;GO:0001525;GO:0008283;GO:0071320;GO:0070301;GO:0071346;GO:0071222;GO:0071260;GO:0071407;GO:0071374;GO:0071375;GO:0071356;GO:0042632;GO:0050966;GO:0048546;GO:0006954;GO:0042095;GO:0035655;GO:0032635;GO:0007611;GO:0031663;GO:0097421;GO:0030324;GO:0000165;GO:0030101;GO:0042267;GO:0045662;GO:0033030;GO:0050732;GO:0042119;GO:0001649;GO:…	31.33414313	0.982621221	0.151554334	0.022348921	0.142758265	-0.9602723	0.152840256	49.8869965	1.47E-11	3.42E-11
ENSMOCG00000001655	ENSMOCT00000002230	ZMYM2_MOUSE	Zmym5	Zinc_finger_MYM_type_protein_2	17:8620625-8634785	GO:0005634;GO:0016605;GO:0000981;GO:0031624;GO:0008270;GO:0022604;GO:0006357	865.1222166	-0.257234002	0.04988865	-0.190047884	0.04951232	0.067186118	0.050100384	28.52427509	6.40E-07	1.12E-06
ENSMOCG00000001657	ENSMOCT00000002233	NA	Pcdha3	NA	18:25467437-25469842	NA	120.6466797	0.155203002	0.078715246	0.277713109	0.078543403	0.122510108	0.079803684	12.60489095	0.00183182	0.002485593
ENSMOCG00000001659	ENSMOCT00000002236	ELOV6_RAT	Elovl6	Elongation_of_very_long_chain_fatty_acids_protein_6	21:25134009-25239226	GO:0005783;GO:0030176;GO:0102336;GO:0102337;GO:0102338;GO:0009922;GO:0016747;GO:0102756;GO:0030497;GO:0034625;GO:0034626;GO:0019367;GO:0042759;GO:0035338;GO:0120162;GO:0030148;GO:0006636;GO:0042761	1521.89408	-0.576518808	0.035141446	-0.182970649	0.035017096	0.393548159	0.035270218	285.4674833	1.03E-62	1.07E-61
ENSMOCG00000001659	ENSMOCT00000002240	ELOV6_HUMAN	Elovl6	Elongation_of_very_long_chain_fatty_acids_protein_6	21:25134009-25239226	GO:0005783;GO:0005789;GO:0030176;GO:0102336;GO:0102337;GO:0102338;GO:0009922;GO:0102756;GO:0034625;GO:0034626;GO:0019367;GO:0042759;GO:0035338;GO:0120162;GO:0045540;GO:0030148;GO:0006636;GO:0042761	1521.89408	-0.576518808	0.035141446	-0.182970649	0.035017096	0.393548159	0.035270218	285.4674833	1.03E-62	1.07E-61
ENSMOCG00000001661	ENSMOCT00000002239	NA	Pcdhb13	NA	18:25875351-25877729	NA	125.5083973	0.279342946	0.059517493	-0.130433473	0.057930961	-0.409776419	0.059390664	48.93071788	2.37E-11	5.45E-11
ENSMOCG00000001662	ENSMOCT00000002274	AGRL3_RAT	Adgrd1	Adhesion_G_protein_coupled_receptor_L3	2:19189964-19304565	GO:0030424;GO:0005911;GO:0098978;GO:0005887;GO:0005509;GO:0030246;GO:0004930;GO:0007189;GO:0007420;GO:0007166;GO:0098742;GO:0031987;GO:0001764;GO:0051965;GO:0042220;GO:0007416;GO:0050808	153.0192358	0.044413703	0.146449772	-0.896255565	0.144222394	-0.940669267	0.14643595	52.1201873	4.81E-12	1.15E-11
ENSMOCG00000001662	ENSMOCT00000002281	AGRL3_RAT	Adgrd1	Adhesion_G_protein_coupled_receptor_L3	2:19189964-19304565	GO:0030424;GO:0005911;GO:0098978;GO:0005887;GO:0005509;GO:0030246;GO:0004930;GO:0007189;GO:0007420;GO:0007166;GO:0098742;GO:0031987;GO:0001764;GO:0051965;GO:0042220;GO:0007416;GO:0050808	153.0192358	0.044413703	0.146449772	-0.896255565	0.144222394	-0.940669267	0.14643595	52.1201873	4.81E-12	1.15E-11
ENSMOCG00000001662	ENSMOCT00000002277	AGRL3_BOVIN	Adgrd1	Adhesion_G_protein_coupled_receptor_L3	2:19189964-19304565	GO:0030424;GO:0005911;GO:0098978;GO:0005887;GO:0005509;GO:0030246;GO:0004930;GO:0007189;GO:0007420;GO:0007166;GO:0098742;GO:0031987;GO:0001764;GO:0051965;GO:0042220;GO:0007416	153.0192358	0.044413703	0.146449772	-0.896255565	0.144222394	-0.940669267	0.14643595	52.1201873	4.81E-12	1.15E-11
ENSMOCG00000001663	ENSMOCT00000002299	NA	Notch1	NA	4:50802677-50848269	NA	1898.839584	0.069206571	0.062052286	0.350012249	0.061563648	0.280805678	0.062543732	35.16835789	2.31E-08	4.44E-08
ENSMOCG00000001663	ENSMOCT00000002286	NA	Notch1	NA	4:50802677-50848269	NA	1898.839584	0.069206571	0.062052286	0.350012249	0.061563648	0.280805678	0.062543732	35.16835789	2.31E-08	4.44E-08
ENSMOCG00000001663	ENSMOCT00000002296	NA	Notch1	NA	4:50802677-50848269	NA	1898.839584	0.069206571	0.062052286	0.350012249	0.061563648	0.280805678	0.062543732	35.16835789	2.31E-08	4.44E-08
ENSMOCG00000001664	ENSMOCT00000002245	ADNP_HUMAN	none	Activity_dependent_neuroprotector_homeobox_protein	2:17548896-17552536	GO:0030424;GO:0005737;GO:0030425;GO:0005615;GO:0043025;GO:0000790;GO:0048487;GO:0003682;GO:0005507;GO:0003677;GO:0000981;GO:0042277;GO:0032147;GO:0031668;GO:0019934;GO:0044849;GO:0010629;GO:0043524;GO:0032091;GO:0050805;GO:0033484;GO:0045773;GO:0050731;GO:0051965;GO:0010835;GO:0009743;GO:0010035;GO:0007614	104.11878	0.009818022	0.051405927	0.185289671	0.052243743	0.175471649	0.052484298	15.70234418	0.000389295	0.000556443
ENSMOCG00000001666	ENSMOCT00000002250	NA	Sema5b	NA	2:44947261-44985992	NA	788.9709655	0.348421001	0.057801307	-1.083715693	0.056526399	-1.432136694	0.057612801	715.331737	4.65E-156	1.61E-154
ENSMOCG00000001669	ENSMOCT00000002259	NA	Grk5	NA	8:88290184-88492310	NA	847.8620146	0.433534345	0.034820152	-0.280520921	0.033969517	-0.714055266	0.034794991	418.9213444	1.08E-91	1.78E-90
ENSMOCG00000001669	ENSMOCT00000002263	NA	Grk5	NA	8:88290184-88492310	NA	847.8620146	0.433534345	0.034820152	-0.280520921	0.033969517	-0.714055266	0.034794991	418.9213444	1.08E-91	1.78E-90
ENSMOCG00000001673	ENSMOCT00000002249	MYD88_MACMU	Myd88	Myeloid_differentiation_primary_response_protein_MyD88	5:91521995-91525441	GO:0005737;GO:0005634;GO:0005886;GO:0070976;GO:0035325;GO:0050830;GO:0006954;GO:0045087;GO:0002755;GO:0043123;GO:0008063	116.2563497	-0.271627447	0.064393025	-0.009578648	0.064885865	0.262048799	0.064685245	23.13002009	9.49E-06	1.53E-05
ENSMOCG00000001674	ENSMOCT00000002340	NA	Abcc1	NA	7:53411122-53573886	NA	2638.463712	-0.348399457	0.029193489	-0.287662574	0.028972211	0.060736882	0.029278171	160.8173182	1.20E-35	6.80E-35
ENSMOCG00000001674	ENSMOCT00000002330	NA	Abcc1	NA	7:53411122-53573886	NA	2638.463712	-0.348399457	0.029193489	-0.287662574	0.028972211	0.060736882	0.029278171	160.8173182	1.20E-35	6.80E-35
ENSMOCG00000001674	ENSMOCT00000002349	MRP1_RAT	Abcc1	Multidrug_resistance_associated_protein_1	7:53411122-53573886	GO:0009925;GO:0016323;GO:0009986;GO:0005737;GO:0005887;GO:0016020;GO:0005886;GO:0140359;GO:0042887;GO:0005524;GO:0016887;GO:0015431;GO:0034040;GO:0042626;GO:0008559;GO:0015562;GO:0034634;GO:0005324;GO:0008514;GO:0016491;GO:0042910;GO:0060326;GO:0140115;GO:0034775;GO:0071716;GO:0015911;GO:0060548;GO:1901215;GO:0033700;GO:0045332;GO:0030335;GO:0050729;GO:0042493;GO:0006979;GO:0099039;GO:0070633;GO:…	2638.463712	-0.348399457	0.029193489	-0.287662574	0.028972211	0.060736882	0.029278171	160.8173182	1.20E-35	6.80E-35
ENSMOCG00000001676	ENSMOCT00000002253	NA	Ddx50	NA	LG2:35303082-35329177	NA	2917.522072	0.018533484	0.03741849	-0.011079742	0.037088783	-0.029613226	0.037665299	0.62908174	0.730124019	0.749622354
ENSMOCG00000001681	ENSMOCT00000002264	NA	Mid1	NA	X:39647888-39768138	NA	251.0500264	0.386660258	0.08004223	0.372300755	0.079407323	-0.014359503	0.080971968	31.12496732	1.74E-07	3.15E-07
ENSMOCG00000001683	ENSMOCT00000002269	TNF10_MOUSE	Tnfsf10	Tumor_necrosis_factor_ligand_superfamily_member_10	1:90003890-90029117	GO:0005615;GO:0016021;GO:0005886;GO:0005125;GO:0042802;GO:0045569;GO:0005164;GO:0032813;GO:0008270;GO:0006915;GO:0006955;GO:0008584;GO:0043065;GO:0043280;GO:2001238;GO:0043123;GO:0090200;GO:0032868	125.2255257	-0.421237176	0.111200196	-0.769056401	0.109808988	-0.347819225	0.110362153	48.70543087	2.65E-11	6.07E-11
ENSMOCG00000001683	ENSMOCT00000002273	TNF10_MOUSE	Tnfsf10	Tumor_necrosis_factor_ligand_superfamily_member_10	1:90003890-90029117	GO:0005615;GO:0016021;GO:0005886;GO:0005125;GO:0042802;GO:0045569;GO:0005164;GO:0032813;GO:0008270;GO:0006915;GO:0006955;GO:0008584;GO:0043065;GO:0043280;GO:2001238;GO:0043123;GO:0090200;GO:0032868	125.2255257	-0.421237176	0.111200196	-0.769056401	0.109808988	-0.347819225	0.110362153	48.70543087	2.65E-11	6.07E-11
ENSMOCG00000001684	ENSMOCT00000002318	NA	Cubn	NA	16:1450411-1655246	NA	143.8224254	0.003708447	0.145387691	-0.144331966	0.143966782	-0.148040413	0.146173981	1.368986258	0.504345803	0.531801463
ENSMOCG00000001685	ENSMOCT00000002267	NA	Gbp3	NA	21:36156121-36172800	NA	23.12457715	0.162457763	0.231446322	-0.334321894	0.227473654	-0.496779657	0.231402768	4.888891164	0.086774231	0.101028234
ENSMOCG00000001686	ENSMOCT00000002276	N6MT1_MOUSE	N6amt1	Methyltransferase_N6AMT1	2:94857505-94868373	GO:0035657;GO:0005634;GO:0032991;GO:0030792;GO:0003676;GO:0008276;GO:0036009;GO:0008757;GO:0009007;GO:0018872;GO:0032775;GO:0032259;GO:0018364;GO:0030307;GO:0009404	250.020496	-0.158630296	0.047916315	-0.118789232	0.047717922	0.039841064	0.047875	11.84724659	0.002675489	0.003574926
ENSMOCG00000001686	ENSMOCT00000002278	N6MT1_MOUSE	N6amt1	Methyltransferase_N6AMT1	2:94857505-94868373	GO:0035657;GO:0005634;GO:0032991;GO:0030792;GO:0003676;GO:0008276;GO:0036009;GO:0008757;GO:0009007;GO:0018872;GO:0032775;GO:0032259;GO:0018364;GO:0030307;GO:0009404	250.020496	-0.158630296	0.047916315	-0.118789232	0.047717922	0.039841064	0.047875	11.84724659	0.002675489	0.003574926
ENSMOCG00000001687	ENSMOCT00000002272	NA	Rnpepl1	NA	LG4:35664478-35674245	NA	1030.778861	0.239882	0.056275559	0.133430139	0.055754319	-0.106451861	0.056695007	18.32312533	0.000104999	0.000157182
ENSMOCG00000001688	ENSMOCT00000002268	LSM8_PONAB	Lsm8	U6_snRNA_associated_Sm_like_protein_LSm8	LG10:13652718-13658559	GO:0120115;GO:0005634;GO:0071005;GO:0046540;GO:0005688;GO:0003723;GO:0000398	137.9968017	0.155921433	0.094162202	-0.147091344	0.092930097	-0.303012777	0.094419919	10.26967618	0.005888005	0.007655372
ENSMOCG00000001689	ENSMOCT00000002270	GP162_MOUSE	Gpr153	Probable_G_protein_coupled_receptor_162	10:80548551-80559167	GO:0016021;GO:0005886;GO:0004930	1010.933907	-0.289228143	0.064540154	0.305682862	0.064201019	0.594911005	0.065093906	82.73285025	1.08E-18	3.54E-18
ENSMOCG00000001690	ENSMOCT00000002275	NA	Cdk5r1	NA	7:18565404-18566327	NA	1292.024817	0.880764272	0.06061698	0.363738987	0.05990345	-0.517025285	0.061120591	206.2449989	1.64E-45	1.18E-44
ENSMOCG00000001695	ENSMOCT00000002294	DHB8_MOUSE	H2-Ke6	Estradiol_17_beta_dehydrogenase_8	LG2:53537163-53539194	GO:0016020;GO:0005740;GO:0005759;GO:0005739;GO:0005886;GO:0003857;GO:0047025;GO:0004303;GO:0070404;GO:0016616;GO:0048038;GO:0047035;GO:0008209;GO:0006703;GO:0008210;GO:0006633;GO:0055114;GO:0051290	529.9652223	-0.173060518	0.069830336	0.013970317	0.069369131	0.187030835	0.070286412	8.862038391	0.011902353	0.01509146
ENSMOCG00000001695	ENSMOCT00000002289	DHB8_MOUSE	H2-Ke6	Estradiol_17_beta_dehydrogenase_8	LG2:53537163-53539194	GO:0016020;GO:0005740;GO:0005759;GO:0005739;GO:0005886;GO:0003857;GO:0047025;GO:0004303;GO:0070404;GO:0016616;GO:0048038;GO:0047035;GO:0008209;GO:0006703;GO:0008210;GO:0006633;GO:0055114;GO:0051290	529.9652223	-0.173060518	0.069830336	0.013970317	0.069369131	0.187030835	0.070286412	8.862038391	0.011902353	0.01509146
ENSMOCG00000001699	ENSMOCT00000002288	ZBT16_HUMAN	Zbtb39	Zinc_finger_and_BTB_domain_containing_protein_16	24:9197791-9203019	GO:0005829;GO:0016604;GO:0016607;GO:0005634;GO:0005886;GO:0016605;GO:0032991;GO:0017053;GO:0003677;GO:0003700;GO:0001227;GO:0042802;GO:0046872;GO:0008022;GO:0019904;GO:0042803;GO:0000978;GO:0043565;GO:0009952;GO:0006915;GO:0051216;GO:0007417;GO:0042733;GO:0035116;GO:0009880;GO:0035136;GO:0030097;GO:0048133;GO:0001823;GO:0030099;GO:0008285;GO:0045638;GO:0000122;GO:0045892;GO:0043065;GO:0061036;GO:…	400.8133079	-0.223504202	0.03588358	-0.118244107	0.035857993	0.105260095	0.035838107	38.78424599	3.79E-09	7.66E-09
ENSMOCG00000001700	ENSMOCT00000002290	F222B_HUMAN	Fam222a	Protein_FAM222B	2:4385031-4429351	GO:0005654	609.3970033	-0.141360814	0.059826591	-0.86525653	0.058896538	-0.723895716	0.059626286	258.1623049	8.73E-57	8.16E-56
ENSMOCG00000001701	ENSMOCT00000002300	NA	Prpf6	NA	LG8:233311-290311	NA	2791.040623	-0.138386495	0.019754585	-0.049917231	0.01964758	0.088469264	0.019849996	50.33867169	1.17E-11	2.74E-11
ENSMOCG00000001703	ENSMOCT00000002292	ZN622_CHICK	none	Zinc_finger_protein_622	2:42431174-42432715	GO:0005737;GO:0005634;GO:0030687;GO:0003676;GO:0008270;GO:0042273	31.05165031	-0.039382198	0.101228431	0.007000097	0.101937406	0.046382294	0.101829442	0.242350547	0.885878675	0.894907457
ENSMOCG00000001704	ENSMOCT00000002295	RTP2_MOUSE	Rtp2	Receptor_transporting_protein_2	2:33622449-33626609	GO:0009986;GO:0016021;GO:0005886;GO:0031849;GO:0001580;GO:0051205;GO:0006612	14.61784492	1.228235497	0.184922246	-0.221137311	0.166746639	-1.449372808	0.183799995	66.862825	3.03E-15	8.49E-15
ENSMOCG00000001706	ENSMOCT00000002297	NA	Htr1f	NA	2:85461944-85463044	NA	141.2909305	0.682443119	0.102924836	-0.834756676	0.099355031	-1.517199795	0.102344355	220.090984	1.61E-48	1.23E-47
ENSMOCG00000001707	ENSMOCT00000002301	NA	Tmem39b	NA	10:54930910-54955058	NA	720.4851104	0.482301426	0.044017581	-0.036657613	0.043268026	-0.518959039	0.044263933	164.339128	2.06E-36	1.19E-35
ENSMOCG00000001707	ENSMOCT00000002306	NA	Tmem39b	NA	10:54930910-54955058	NA	720.4851104	0.482301426	0.044017581	-0.036657613	0.043268026	-0.518959039	0.044263933	164.339128	2.06E-36	1.19E-35
ENSMOCG00000001711	ENSMOCT00000002338	KIF27_HUMAN	Kif7	Kinesin_like_protein_KIF27	22:14984781-15000331	GO:0005929;GO:0005737;GO:0005576;GO:0005871;GO:0005874;GO:0005524;GO:0016887;GO:0008017;GO:0003777;GO:0060271;GO:0003351;GO:0007018;GO:0021591	248.3407575	0.250890247	0.088492965	0.010180448	0.087518219	-0.240709799	0.08903604	9.937716806	0.006951079	0.008983227
ENSMOCG00000001711	ENSMOCT00000002332	KIF27_HUMAN	Kif7	Kinesin_like_protein_KIF27	22:14984781-15000331	GO:0005929;GO:0005737;GO:0005576;GO:0005871;GO:0005874;GO:0005524;GO:0016887;GO:0008017;GO:0003777;GO:0060271;GO:0003351;GO:0007018;GO:0021591	248.3407575	0.250890247	0.088492965	0.010180448	0.087518219	-0.240709799	0.08903604	9.937716806	0.006951079	0.008983227
ENSMOCG00000001713	ENSMOCT00000002302	SF3B5_MOUSE	Sf3b5	Splicing_factor_3B_subunit_5	LG4:13613038-13613298	GO:0005654;GO:0005634;GO:0071011;GO:0005689;GO:0005686;GO:0071005;GO:0003723;GO:1990935;GO:0000398	611.4275544	0.312421376	0.084077925	0.418595725	0.083408152	0.106174349	0.084835364	27.76230161	9.36E-07	1.61E-06
ENSMOCG00000001714	ENSMOCT00000002303	NA	Usp12	NA	2:28058745-28110570	NA	2995.080525	0.275868296	0.025288989	-0.028001896	0.0249884	-0.303870192	0.025440376	169.9259828	1.26E-37	7.53E-37
ENSMOCG00000001718	ENSMOCT00000002320	NA	Kcnh1	NA	6:78252106-78545521	NA	1183.771921	0.605302319	0.055451567	-0.372866244	0.054595983	-0.978168564	0.055692901	302.5880486	1.97E-66	2.17E-65
ENSMOCG00000001719	ENSMOCT00000002337	PKHG6_MOUSE	Plekhg5	Pleckstrin_homology_domain_containing_family_G_member_6	10:80730053-80763616	GO:0030054;GO:0005813;GO:0032154;GO:0005737;GO:0005902;GO:0005819;GO:0005096;GO:0005085	823.36324	1.006489401	0.07237149	1.262657982	0.071909262	0.256168581	0.073387088	362.3450029	2.08E-79	2.91E-78
ENSMOCG00000001719	ENSMOCT00000002354	PKHG6_MOUSE	Plekhg5	Pleckstrin_homology_domain_containing_family_G_member_6	10:80730053-80763616	GO:0030054;GO:0005813;GO:0032154;GO:0005737;GO:0005902;GO:0005819;GO:0005096;GO:0005085	823.36324	1.006489401	0.07237149	1.262657982	0.071909262	0.256168581	0.073387088	362.3450029	2.08E-79	2.91E-78
ENSMOCG00000001719	ENSMOCT00000002343	PKHG6_MOUSE	Plekhg5	Pleckstrin_homology_domain_containing_family_G_member_6	10:80730053-80763616	GO:0030054;GO:0005813;GO:0032154;GO:0005737;GO:0005902;GO:0005819;GO:0005096;GO:0005085	823.36324	1.006489401	0.07237149	1.262657982	0.071909262	0.256168581	0.073387088	362.3450029	2.08E-79	2.91E-78
ENSMOCG00000001721	ENSMOCT00000002315	UB2G2_PONAB	Ube2g2	Ubiquitin_conjugating_enzyme_E2_G2	LG2:47597836-47623700	GO:0005524;GO:0004842;GO:0070936;GO:0030433	1314.623898	0.343495127	0.025602193	-0.106529519	0.025100717	-0.450024647	0.025663538	326.75313	1.11E-71	1.36E-70
ENSMOCG00000001725	ENSMOCT00000002322	NKX61_MESAU	Nkx6-1	Homeobox_protein_Nkx_6	LG1:51790456-51795815	GO:0005634;GO:0003700;GO:0043565;GO:0051594;GO:0000122;GO:0001764;GO:0031016;GO:0051091;GO:0045944;GO:2000078;GO:0030516;GO:0050796;GO:0072560;GO:0044342	14.50344146	-1.102721804	0.178476269	0.981846176	0.199931257	2.08456798	0.193844502	122.8040389	2.15E-27	9.59E-27
ENSMOCG00000001726	ENSMOCT00000002323	CXA9_HUMAN	Gja10	Gap_junction_alpha_9_protein	LG5:30636936-30638456	GO:0005922;GO:0016021;GO:0007154	0.978231607	0.121604441	0.444855798	0.801193292	0.469650934	0.679588851	0.476792035	3.428483232	0.180100254	0.201866943
ENSMOCG00000001729	ENSMOCT00000002327	MBRL_ARATH	Tmem259	Membralin_like_protein_At1g60995	LG1:3816626-3822915	GO:0005783;GO:0016021;GO:1904294;GO:0034976	2587.06096	0.196181669	0.067543129	0.445961769	0.066974544	0.249780099	0.068066786	44.11843267	2.63E-10	5.69E-10
ENSMOCG00000001732	ENSMOCT00000002331	GPHA2_RAT	Gpha2	Glycoprotein_hormone_alpha_2	8:41006348-41006927	GO:0005576;GO:0005615;GO:0005179;GO:0051427;GO:0046982;GO:0031531;GO:0007189;GO:0007166	4.664285108	-0.075585429	0.25426817	0.382154862	0.263159779	0.457740291	0.263346724	3.391374631	0.183473082	0.205393363
ENSMOCG00000001735	ENSMOCT00000002336	TEX12_MOUSE	Tex12	Testis_expressed_protein_12	5:44800481-44804962	GO:0000801;GO:0005654;GO:0000795;GO:0000711;GO:0007130	4.252202487	0.427220921	0.258132424	-0.315903995	0.241055156	-0.743124916	0.252230622	8.751958489	0.012575821	0.015902466
ENSMOCG00000001737	ENSMOCT00000002395	NA	Nfasc	NA	6:23065035-23143202	NA	9436.103837	-0.367476673	0.051134602	-0.301380083	0.050673473	0.066096589	0.051471583	58.02850052	2.51E-13	6.39E-13
ENSMOCG00000001737	ENSMOCT00000002376	NA	Nfasc	NA	6:23065035-23143202	NA	9436.103837	-0.367476673	0.051134602	-0.301380083	0.050673473	0.066096589	0.051471583	58.02850052	2.51E-13	6.39E-13
ENSMOCG00000001737	ENSMOCT00000002384	NA	Nfasc	NA	6:23065035-23143202	NA	9436.103837	-0.367476673	0.051134602	-0.301380083	0.050673473	0.066096589	0.051471583	58.02850052	2.51E-13	6.39E-13
ENSMOCG00000001737	ENSMOCT00000002379	NA	Nfasc	NA	6:23065035-23143202	NA	9436.103837	-0.367476673	0.051134602	-0.301380083	0.050673473	0.066096589	0.051471583	58.02850052	2.51E-13	6.39E-13
ENSMOCG00000001737	ENSMOCT00000002388	NA	Nfasc	NA	6:23065035-23143202	NA	9436.103837	-0.367476673	0.051134602	-0.301380083	0.050673473	0.066096589	0.051471583	58.02850052	2.51E-13	6.39E-13
ENSMOCG00000001738	ENSMOCT00000002341	NA	Ankrd13d	NA	8:38991415-39002596	NA	1999.894464	0.233059872	0.046290242	0.577740748	0.045987944	0.344680875	0.046752925	156.5209749	1.03E-34	5.68E-34
ENSMOCG00000001739	ENSMOCT00000002355	NA	Grin1	NA	4:52079695-52106985	NA	16871.8181	0.771781043	0.051212541	0.060409823	0.050723118	-0.711371219	0.051568637	258.9167631	5.98E-57	5.61E-56
ENSMOCG00000001739	ENSMOCT00000002353	NA	Grin1	NA	4:52079695-52106985	NA	16871.8181	0.771781043	0.051212541	0.060409823	0.050723118	-0.711371219	0.051568637	258.9167631	5.98E-57	5.61E-56
ENSMOCG00000001739	ENSMOCT00000002347	NA	Grin1	NA	4:52079695-52106985	NA	16871.8181	0.771781043	0.051212541	0.060409823	0.050723118	-0.711371219	0.051568637	258.9167631	5.98E-57	5.61E-56
ENSMOCG00000001740	ENSMOCT00000002344	NA	Igf2bp3	NA	LG3:45044511-45184528	NA	1016.382367	-0.02733661	0.042615053	-0.078923475	0.042244153	-0.051586865	0.042843241	3.595461339	0.165674432	0.186571234
ENSMOCG00000001741	ENSMOCT00000002345	ERFE_RAT	Erfe	Erythroferrone	LG4:60419301-60425953	GO:0005623;GO:0005576;GO:0005615;GO:0005179;GO:0042803;GO:0006879;GO:0045721;GO:2000193;GO:0046326;GO:0046628;GO:0019217;GO:0010906	3.045791321	-0.372611795	0.281644889	-0.058574308	0.289404343	0.314037487	0.280452216	2.077335114	0.353925954	0.381338308
ENSMOCG00000001752	ENSMOCT00000002358	CS025_RAT	2310011J03Rik	UPF0449_protein_C19orf25_homolog	LG1:3474959-3476630		377.247684	0.364212473	0.079607953	0.270955128	0.078874687	-0.093257344	0.080322518	23.14619355	9.42E-06	1.52E-05
ENSMOCG00000001753	ENSMOCT00000002367	M3K10_MOUSE	Map3k20	Mitogen_activated_protein_kinase_kinase_kinase_10	4:81982116-82136641	GO:0005737;GO:0005524;GO:0043425;GO:0004706;GO:0004672;GO:0004674;GO:0003714;GO:0007257;GO:0008219;GO:0043433;GO:0045892;GO:0018105;GO:0018107;GO:0043065;GO:0046330;GO:0043507;GO:0007224	2627.231345	0.098667093	0.046127737	0.207906831	0.045743798	0.109239739	0.046476586	20.62481648	3.32E-05	5.16E-05
ENSMOCG00000001753	ENSMOCT00000002368	M3K10_MOUSE	Map3k20	Mitogen_activated_protein_kinase_kinase_kinase_10	4:81982116-82136641	GO:0005737;GO:0005524;GO:0043425;GO:0004706;GO:0004672;GO:0004674;GO:0003714;GO:0007257;GO:0008219;GO:0043433;GO:0045892;GO:0018105;GO:0018107;GO:0043065;GO:0046330;GO:0043507;GO:0007224	2627.231345	0.098667093	0.046127737	0.207906831	0.045743798	0.109239739	0.046476586	20.62481648	3.32E-05	5.16E-05
ENSMOCG00000001754	ENSMOCT00000002363	C1QL4_MOUSE	C1ql4	Complement_C1q_like_protein_4	15:5635633-5639106	GO:0005581;GO:0005615;GO:0042802;GO:0070373;GO:0045599;GO:0048147	11.40644574	-3.766406232	0.213030603	0.892899355	0.310713333	4.659305587	0.264992261	726.5584025	1.70E-158	6.02E-157
ENSMOCG00000001755	ENSMOCT00000002404	IKKB_MOUSE	Ikbkb	Inhibitor_of_nuclear_factor_kappa_B_kinase_subunit_beta	LG7_11:730938-776718	GO:0035631;GO:0005737;GO:0009898;GO:0005829;GO:0008385;GO:0043231;GO:0045121;GO:0005634;GO:0005524;GO:0042802;GO:0008384;GO:0046982;GO:0042803;GO:0004672;GO:0019901;GO:0019903;GO:0004674;GO:0044877;GO:0097110;GO:1990459;GO:0001782;GO:0071356;GO:0030866;GO:0007249;GO:0007252;GO:0070498;GO:1903347;GO:0035509;GO:0031175;GO:0018105;GO:2001259;GO:0008284;GO:0043123;GO:1901216;GO:0010976;GO:0051092;GO:…	1061.331777	0.118993046	0.039674173	-0.100121842	0.039235843	-0.219114887	0.039848913	30.15167681	2.84E-07	5.07E-07
ENSMOCG00000001755	ENSMOCT00000002401	NA	Ikbkb	NA	LG7_11:730938-776718	NA	1061.331777	0.118993046	0.039674173	-0.100121842	0.039235843	-0.219114887	0.039848913	30.15167681	2.84E-07	5.07E-07
ENSMOCG00000001757	ENSMOCT00000002370	NA	Frzb	NA	4:89259808-89291619	NA	327.5336797	-0.241642394	0.122700719	0.73388634	0.122277882	0.975528733	0.124051518	63.69564747	1.47E-14	3.99E-14
ENSMOCG00000001758	ENSMOCT00000002371	NA	Zfp11	NA	2:19739558-19741616	NA	203.8907884	-0.268234106	0.067839105	-0.422277187	0.067132206	-0.154043081	0.067458308	39.95431663	2.11E-09	4.32E-09
ENSMOCG00000001761	ENSMOCT00000002373	NA	Msantd2	NA	5:31093180-31128959	NA	1770.551071	-0.044659263	0.055359798	-0.10467821	0.054859781	-0.060018947	0.055704796	3.6693004	0.159669344	0.180192579
ENSMOCG00000001764	ENSMOCT00000002382	T150C_RAT	Tmem150c	Transmembrane_protein_150C	LG1:50328249-50346918	GO:0005887;GO:0005765;GO:0005764;GO:0005886;GO:0008381;GO:0071260;GO:0019230;GO:0010506	1931.727661	0.45976011	0.045938959	1.011489043	0.045747677	0.551728934	0.046553277	480.2204396	5.27E-105	1.03E-103
ENSMOCG00000001765	ENSMOCT00000002381	NA	Flcn	NA	7:38772309-38790879	NA	1450.79933	0.139644296	0.027578176	0.020441214	0.027310057	-0.119203082	0.027751524	29.31695179	4.30E-07	7.60E-07
ENSMOCG00000001766	ENSMOCT00000002378	RCOR2_XENLA	Rcor2	REST_corepressor_2	8:41965458-41972422	GO:0005634;GO:0003677;GO:0070491;GO:0003714	549.5059317	0.587740134	0.05847375	0.26324603	0.057744557	-0.324494104	0.059008198	100.032428	1.90E-22	7.19E-22
ENSMOCG00000001767	ENSMOCT00000002380	NA	Asz1	NA	LG10:12891224-12935696	NA	35.49669997	0.162988392	0.361281598	0.722547426	0.359676198	0.559559034	0.365287909	4.177177078	0.123861839	0.141795539
ENSMOCG00000001770	ENSMOCT00000002396	S2534_MOUSE	Slc25a34	Solute_carrier_family_25_member_34	10:43253166-43256827	GO:0016021;GO:0005743;GO:0005739;GO:0001835	56.48073491	0.511090821	0.146441495	0.118540924	0.14414159	-0.392549896	0.147597425	12.80844773	0.001654554	0.002256161
ENSMOCG00000001770	ENSMOCT00000002390	S2534_MOUSE	Slc25a34	Solute_carrier_family_25_member_34	10:43253166-43256827	GO:0016021;GO:0005743;GO:0005739;GO:0001835	56.48073491	0.511090821	0.146441495	0.118540924	0.14414159	-0.392549896	0.147597425	12.80844773	0.001654554	0.002256161
ENSMOCG00000001770	ENSMOCT00000002398	S2534_RAT	Slc25a34	Solute_carrier_family_25_member_34	10:43253166-43256827	GO:0016021;GO:0005743;GO:0001835	56.48073491	0.511090821	0.146441495	0.118540924	0.14414159	-0.392549896	0.147597425	12.80844773	0.001654554	0.002256161
ENSMOCG00000001776	ENSMOCT00000002407	NA	Fancc	NA	16:62206639-62282255	NA	438.2247259	0.147533024	0.142801649	-0.447373075	0.141139088	-0.594906099	0.143385334	19.30839804	6.42E-05	9.77E-05
ENSMOCG00000001776	ENSMOCT00000002409	NA	Fancc	NA	16:62206639-62282255	NA	438.2247259	0.147533024	0.142801649	-0.447373075	0.141139088	-0.594906099	0.143385334	19.30839804	6.42E-05	9.77E-05
ENSMOCG00000001776	ENSMOCT00000002412	FANCC_RAT	Fancc	Fanconi_anemia_group_C_protein_homolog	16:62206639-62282255	GO:0000785;GO:0005829;GO:0043240;GO:0048854;GO:0034599;GO:0007276;GO:0007281;GO:0036297;GO:0002262;GO:0097150;GO:0006289;GO:0019430	438.2247259	0.147533024	0.142801649	-0.447373075	0.141139088	-0.594906099	0.143385334	19.30839804	6.42E-05	9.77E-05
ENSMOCG00000001779	ENSMOCT00000002400	OLIG3_MOUSE	Olig3	Oligodendrocyte_transcription_factor_3	LG4:7708617-7709438	GO:0005634;GO:0003677;GO:0046983;GO:0003714;GO:0000122;GO:0010468;GO:0021520;GO:0021522;GO:0097476	8.180361953	3.00526973	0.293063694	6.343684678	0.439880785	3.338414949	0.466341392	302.3890037	2.17E-66	2.40E-65
ENSMOCG00000001780	ENSMOCT00000002403	COX15_ARATH	Cox15	Cytochrome_c_oxidase_assembly_protein_COX15	8:71348317-71362415	GO:0016021;GO:0005743;GO:0005739;GO:0016653;GO:0016627;GO:0006784	1576.987929	-0.043294499	0.039636435	-0.104101756	0.039282374	-0.060807257	0.039848512	7.086810265	0.028914701	0.03535815
ENSMOCG00000001781	ENSMOCT00000002406	ICE1_MOUSE	none	Little_elongation_complex_subunit_1	19:49664154-49704230	GO:0015030;GO:0035363;GO:0016604;GO:0005654;GO:0008023;GO:0035327;GO:0030674;GO:0090316;GO:0031334;GO:0045945;GO:0042795;GO:0042796	3882.220326	0.109889516	0.021896987	0.259831804	0.021765747	0.149942288	0.022103649	142.6668644	1.05E-31	5.36E-31
ENSMOCG00000001783	ENSMOCT00000002408	VP26C_DICDI	Vps26c	Vacuolar_protein_sorting_associated_protein_26C	2:69578288-69599126	GO:0005768;GO:0006886	1443.769744	-0.205309477	0.037503125	0.029437217	0.03731582	0.234746695	0.037728657	46.4712947	8.11E-11	1.80E-10
ENSMOCG00000001785	ENSMOCT00000002415	MYO3B_HUMAN	none	Myosin_IIIb	16:15348727-15400117	GO:0005737;GO:0016459;GO:0032426;GO:0003779;GO:0005524;GO:0003774;GO:0004674;GO:0090103;GO:0050896;GO:0007605;GO:0007601	88.55016719	-0.882839556	0.177755772	-1.515029987	0.175438084	-0.63219043	0.175826961	70.79006635	4.25E-16	1.24E-15
ENSMOCG00000001788	ENSMOCT00000002420	RGS1_MOUSE	Rgs1	Regulator_of_G_protein_signaling_1	6:34694722-34699136	GO:0005829;GO:0031234;GO:0005886;GO:0001965;GO:0005096;GO:0007186;GO:0061737;GO:0009968;GO:0043547;GO:0008277;GO:0009617;GO:0007165	6.282511398	0.406807037	0.193759242	-0.403557849	0.177607671	-0.810364886	0.186944189	19.14363526	6.97E-05	0.000105785
ENSMOCG00000001790	ENSMOCT00000002414	CRYAA_MESAU	Cryaa	Alpha_crystallin_A_chain	LG2:48731624-48735017	GO:0005737;GO:0005634;GO:0046872;GO:0005212;GO:0007015;GO:0060561;GO:0048596;GO:0070309;GO:0007017;GO:0007005;GO:0043154;GO:0010629;GO:0030307;GO:0001934;GO:0042542;GO:0001666;GO:0070141;GO:0007021	1.197875248	1.203861411	0.430346426	2.304360956	0.485286848	1.100499546	0.525687444	25.76007996	2.55E-06	4.27E-06
ENSMOCG00000001790	ENSMOCT00000002416	CRYAA_TUPGL	Cryaa	Alpha_crystallin_A_chain	LG2:48731624-48735017	GO:0005737;GO:0005634;GO:0046872;GO:0005212	1.197875248	1.203861411	0.430346426	2.304360956	0.485286848	1.100499546	0.525687444	25.76007996	2.55E-06	4.27E-06
ENSMOCG00000001791	ENSMOCT00000002419	PRSR2_HUMAN	Proser2	Proline_and_serine_rich_protein_2	16:23588169-23602451		39.7239982	-0.032855458	0.098991416	0.109143648	0.099415645	0.141999106	0.100018272	2.202348004	0.332480522	0.359851594
ENSMOCG00000001792	ENSMOCT00000002417	OLIG1_MOUSE	Olig1	Oligodendrocyte_transcription_factor_1	2:73011153-73011950	GO:0005634;GO:0005667;GO:0003677;GO:0003700;GO:0046983;GO:0048663;GO:0014003;GO:0006355	850.9140473	-0.281188817	0.119879844	0.15761386	0.11890632	0.438802677	0.12074525	13.61558435	0.00110513	0.001528818
ENSMOCG00000001793	ENSMOCT00000002422	TF2AA_HUMAN	Gtf2a1l	Transcription_initiation_factor_IIA_subunit_1	16:11848194-11886599	GO:0005829;GO:0005654;GO:0005672;GO:0005669;GO:0003677;GO:0046982;GO:0016251;GO:0001103;GO:0017025;GO:0003713;GO:0008134;GO:0042795;GO:0006366;GO:0006367	7.655691701	-1.601170326	0.271669012	-0.108365888	0.288935761	1.492804438	0.269651605	47.79400675	4.18E-11	9.48E-11
ENSMOCG00000001794	ENSMOCT00000002418	RL36A_RAT	none	60S_ribosomal_protein_L36a	15:21739317-21739637	GO:0022625;GO:0005783;GO:0005634;GO:0005886;GO:0003735;GO:0010033;GO:0032526;GO:0006412	607.1243882	-0.059321137	0.05893855	-0.0505552	0.058476371	0.008765937	0.059302376	1.189768701	0.551626357	0.57814817
ENSMOCG00000001796	ENSMOCT00000002423	CTND2_HUMAN	Pkp3	Catenin_delta_2	8:33777069-33787757	GO:0005912;GO:0005911;GO:0005737;GO:0030425;GO:0005634;GO:0043204;GO:0005886;GO:0014069;GO:0008013;GO:0045296;GO:0007155;GO:0098609;GO:0007043;GO:0060997;GO:0060828;GO:0007165;GO:0050808;GO:0016055	6.035168666	-0.918953835	0.228952374	-0.519154351	0.234525356	0.399799483	0.218553366	16.32963499	0.000284489	0.000411036
ENSMOCG00000001797	ENSMOCT00000002427	MPCP_MOUSE	none	Phosphate_carrier_protein,_mitochondrial	1:51814304-51815430	GO:0031305;GO:0005743;GO:0005739;GO:0043209;GO:0005315;GO:0044877;GO:0015293;GO:0035435	17.15075376	-0.135025301	0.195411876	-0.27261611	0.193067595	-0.137590809	0.193612999	1.985185682	0.3706145	0.398169714
ENSMOCG00000001798	ENSMOCT00000002437	TRI73_HUMAN	Trim50	Tripartite_motif_containing_protein_73	2:22206172-22223433	GO:0005829;GO:0008270	2.062966094	0.468381636	0.365873601	0.163127397	0.35369778	-0.305254239	0.371374381	1.647696208	0.438740084	0.466501463
ENSMOCG00000001798	ENSMOCT00000002440	TRI73_HUMAN	Trim50	Tripartite_motif_containing_protein_73	2:22206172-22223433	GO:0005829;GO:0008270	2.062966094	0.468381636	0.365873601	0.163127397	0.35369778	-0.305254239	0.371374381	1.647696208	0.438740084	0.466501463
ENSMOCG00000001800	ENSMOCT00000002424	TEF_RAT	Tef	Thyrotroph_embryonic_factor	15:29019482-29042916	GO:0005634;GO:0001228;GO:0003690;GO:0042802;GO:0044877;GO:0000978;GO:0000977;GO:0043565;GO:0045944;GO:0048511	13407.35603	0.212034185	0.033624467	-0.433614156	0.033287145	-0.645648341	0.033834773	387.968017	5.67E-85	8.54E-84
ENSMOCG00000001800	ENSMOCT00000002425	TEF_RAT	Tef	Thyrotroph_embryonic_factor	15:29019482-29042916	GO:0005634;GO:0001228;GO:0003690;GO:0042802;GO:0044877;GO:0000978;GO:0000977;GO:0043565;GO:0045944;GO:0048511	13407.35603	0.212034185	0.033624467	-0.433614156	0.033287145	-0.645648341	0.033834773	387.968017	5.67E-85	8.54E-84
ENSMOCG00000001802	ENSMOCT00000002428	PMM2_MACFA	Pmm2	Phosphomannomutase_2	7:9638652-9662225	GO:0005737;GO:0004615;GO:0009298	1039.651085	0.03487331	0.052354345	-0.631156933	0.051629007	-0.666030243	0.05240112	215.5854022	1.54E-47	1.15E-46
ENSMOCG00000001804	ENSMOCT00000002455	NA	Cacna2d2	NA	5:80257074-80385550	NA	3722.147058	-0.645315825	0.056450654	-0.890418302	0.055919762	-0.245102477	0.056723394	258.4159117	7.69E-57	7.20E-56
ENSMOCG00000001804	ENSMOCT00000002457	NA	Cacna2d2	NA	5:80257074-80385550	NA	3722.147058	-0.645315825	0.056450654	-0.890418302	0.055919762	-0.245102477	0.056723394	258.4159117	7.69E-57	7.20E-56
ENSMOCG00000001806	ENSMOCT00000002431	SNORC_MOUSE	Snorc	Protein_SNORC	LG4:64450267-64456149	GO:0071944;GO:0062023;GO:0005737;GO:0016021;GO:0051216	2.684805443	0.114817518	0.304154975	-0.043431705	0.298335452	-0.158249223	0.303277489	0.285611823	0.866922312	0.877504657
ENSMOCG00000001808	ENSMOCT00000002436	NA	2810459M11Rik	NA	LG4:65945926-65952346		362.810403	0.128272646	0.078805849	0.457210468	0.078455532	0.328937822	0.079697493	35.09640828	2.39E-08	4.59E-08
ENSMOCG00000001812	ENSMOCT00000002460	NA	Dennd1b	NA	6:29756555-29967849	NA	388.3612411	-0.013970459	0.060415355	-0.350440294	0.059627595	-0.336469835	0.060437249	44.78380057	1.89E-10	4.11E-10
ENSMOCG00000001812	ENSMOCT00000002447	DEN1B_HUMAN	Dennd1b	DENN_domain_containing_protein_1B	6:29756555-29967849	GO:0030136;GO:0005829;GO:0043231;GO:0016607;GO:1901981;GO:0017137;GO:0017112;GO:0032456;GO:0006897;GO:0043547;GO:0015031;GO:0050776;GO:0050852;GO:0035745	388.3612411	-0.013970459	0.060415355	-0.350440294	0.059627595	-0.336469835	0.060437249	44.78380057	1.89E-10	4.11E-10
ENSMOCG00000001813	ENSMOCT00000002443	NA	Ccn2	NA	LG4:2913515-2916687	NA	529.3373084	0.110486939	0.069214163	0.244397681	0.06874436	0.133910742	0.069802592	12.63352366	0.001805781	0.00245236
ENSMOCG00000001815	ENSMOCT00000002442	CKLF6_HUMAN	Cmtm6	CKLF_like_MARVEL_transmembrane_domain_containing_protein_6	5:86750925-86775345	GO:0035577;GO:0031901;GO:0016021;GO:0043231;GO:0016020;GO:0005886;GO:0055038;GO:0035579;GO:0032456;GO:0043312;GO:0015031;GO:0031647	791.8315747	-0.00721276	0.056626601	-0.064862183	0.056123178	-0.057649423	0.056959137	1.59455937	0.450552944	0.478340906
ENSMOCG00000001816	ENSMOCT00000002444	MTMR4_HUMAN	none	Myotubularin_related_protein_4	7:63799774-63823340	GO:0005829;GO:0031901;GO:0005768;GO:0005615;GO:0046872;GO:0019903;GO:0004722;GO:0004725;GO:0030512;GO:0006661;GO:0006470;GO:0060304;GO:0014894;GO:0007179	5121.385953	-0.15312789	0.029220295	0.023427431	0.028994594	0.176555322	0.029421323	42.90171408	4.83E-10	1.03E-09
ENSMOCG00000001816	ENSMOCT00000002451	MTMR4_HUMAN	none	Myotubularin_related_protein_4	7:63799774-63823340	GO:0005829;GO:0031901;GO:0005768;GO:0005615;GO:0046872;GO:0019903;GO:0004722;GO:0004725;GO:0030512;GO:0006661;GO:0006470;GO:0060304;GO:0014894;GO:0007179	5121.385953	-0.15312789	0.029220295	0.023427431	0.028994594	0.176555322	0.029421323	42.90171408	4.83E-10	1.03E-09
ENSMOCG00000001817	ENSMOCT00000002445	TIM9_RAT	Timm9	Mitochondrial_import_inner_membrane_translocase_subunit_Tim9	1:10249989-10263411	GO:0005743;GO:0042719;GO:0051087;GO:0046872;GO:0042803;GO:0140318;GO:0072321;GO:0045039	1020.415153	-0.034168069	0.035258978	0.11942142	0.03509191	0.153589489	0.035549486	20.55919665	3.43E-05	5.33E-05
ENSMOCG00000001819	ENSMOCT00000002488	CND1_HUMAN	Ncapd3	Condensin_complex_subunit_1	5:21187540-21275980	GO:0000793;GO:0000779;GO:0000796;GO:0000797;GO:0005737;GO:0005829;GO:0016020;GO:0000799;GO:0005654;GO:0005634;GO:0003682;GO:0042393;GO:0051301;GO:0051304;GO:0010032;GO:0007076	1415.457359	0.390463209	0.052684705	0.161575862	0.052152687	-0.228887347	0.053075993	54.65414004	1.36E-12	3.34E-12
ENSMOCG00000001819	ENSMOCT00000002482	CND1_HUMAN	Ncapd3	Condensin_complex_subunit_1	5:21187540-21275980	GO:0000793;GO:0000779;GO:0000796;GO:0000797;GO:0005737;GO:0005829;GO:0016020;GO:0000799;GO:0005654;GO:0005634;GO:0003682;GO:0042393;GO:0051301;GO:0051304;GO:0010032;GO:0007076	1415.457359	0.390463209	0.052684705	0.161575862	0.052152687	-0.228887347	0.053075993	54.65414004	1.36E-12	3.34E-12
ENSMOCG00000001821	ENSMOCT00000002448	SGMR1_HUMAN	Sigmar1	Sigma_non_opioid_intracellular_receptor_1	LG5:37900009-37902591	GO:0030054;GO:0031410;GO:0005783;GO:0005789;GO:0030426;GO:0016021;GO:0005887;GO:0005811;GO:0005635;GO:0005637;GO:0005640;GO:0014069;GO:0098839;GO:0008144;GO:0042802;GO:0004985;GO:0036474;GO:0006869;GO:0007399;GO:0070207;GO:0043523	1022.734143	0.201034908	0.042947893	0.288670267	0.042649552	0.087635359	0.043372142	48.81125193	2.52E-11	5.78E-11
ENSMOCG00000001823	ENSMOCT00000002452	LA_MOUSE	none	Lupus_La_protein_homolog	4:79800588-79808813	GO:0005737;GO:0005634;GO:1990904;GO:0008266;GO:0003723;GO:1990825;GO:0000049;GO:0075522;GO:0071045;GO:1903608;GO:0042780;GO:0001682;GO:0006409;GO:0008033	1551.306437	-0.312771888	0.047125156	-0.125251912	0.04677929	0.187519976	0.04739414	44.75044459	1.92E-10	4.17E-10
ENSMOCG00000001825	ENSMOCT00000002469	SETD4_ARTPA	Setd4	SET_domain_containing_protein_4	2:70547817-70570212	GO:0005634;GO:0018024;GO:0055115;GO:0034729;GO:0034773	197.7526981	0.528804911	0.104415425	-0.085654299	0.102586524	-0.614459211	0.104826839	38.43650663	4.50E-09	9.07E-09
ENSMOCG00000001825	ENSMOCT00000002474	SETD4_ARTPA	Setd4	SET_domain_containing_protein_4	2:70547817-70570212	GO:0005634;GO:0018024;GO:0055115;GO:0034729;GO:0034773	197.7526981	0.528804911	0.104415425	-0.085654299	0.102586524	-0.614459211	0.104826839	38.43650663	4.50E-09	9.07E-09
ENSMOCG00000001826	ENSMOCT00000002454	TM222_HUMAN	Tmem222	Transmembrane_protein_222	10:51532188-51545168	GO:0016021	404.4235371	0.228363547	0.040799459	0.163357806	0.040456988	-0.065005741	0.041214609	33.80308338	4.57E-08	8.61E-08
ENSMOCG00000001828	ENSMOCT00000002470	F161A_XENTR	Fam161b	Protein_FAM161A	1:22152642-22164942	GO:0005737;GO:0005856;GO:0032391;GO:0044782	380.2017622	-0.428614011	0.045869013	0.18632293	0.046402958	0.61493694	0.046430222	188.7917757	1.01E-41	6.61E-41
ENSMOCG00000001832	ENSMOCT00000002468	SHSL1_MOUSE	Shisal1	Protein_shisa_like_1	15:26685455-26731000	GO:0016021	677.8093228	-0.138496784	0.06211321	0.014497293	0.061679634	0.152994076	0.062523166	7.334174956	0.025550779	0.031401989
ENSMOCG00000001832	ENSMOCT00000002462	SHSL1_MOUSE	Shisal1	Protein_shisa_like_1	15:26685455-26731000	GO:0016021	677.8093228	-0.138496784	0.06211321	0.014497293	0.061679634	0.152994076	0.062523166	7.334174956	0.025550779	0.031401989
ENSMOCG00000001834	ENSMOCT00000002466	GPBP1_XENLA	Gpbp1	Vasculin	19:57582999-57652726	GO:0005634;GO:0003677;GO:0003700;GO:0045893;GO:0006351	5691.868525	-0.181223891	0.050635329	-0.166767066	0.050179514	0.014456825	0.05097017	15.86673495	0.000358577	0.000513809
ENSMOCG00000001834	ENSMOCT00000002467	GPBP1_XENLA	Gpbp1	Vasculin	19:57582999-57652726	GO:0005634;GO:0003677;GO:0003700;GO:0045893;GO:0006351	5691.868525	-0.181223891	0.050635329	-0.166767066	0.050179514	0.014456825	0.05097017	15.86673495	0.000358577	0.000513809
ENSMOCG00000001835	ENSMOCT00000002464	NA	Rbm4b	NA	8:39509400-39518827	NA	974.8193164	-0.16307477	0.077621115	-0.030406383	0.076981103	0.132668387	0.078126869	4.98829065	0.082566989	0.096413013
ENSMOCG00000001836	ENSMOCT00000002471	NA	Taar1	NA	LG4:3553029-3554036	NA	1.394485971	-1.362784091	0.465621868	-1.64823015	0.456885124	-0.285446059	0.39604951	14.58185031	0.000681697	0.000957773
ENSMOCG00000001838	ENSMOCT00000002477	PPR1C_MOUSE	Ppp1r1c	Protein_phosphatase_1_regulatory_subunit_1C	4:88661188-88759364	GO:0005737;GO:0004864;GO:0007049;GO:0051301;GO:0035556	188.2458527	0.427609527	0.096421173	-0.370941493	0.094533457	-0.79855102	0.096499169	67.63222548	2.06E-15	5.84E-15
ENSMOCG00000001838	ENSMOCT00000002475	PPR1C_MOUSE	Ppp1r1c	Protein_phosphatase_1_regulatory_subunit_1C	4:88661188-88759364	GO:0005737;GO:0004864;GO:0007049;GO:0051301;GO:0035556	188.2458527	0.427609527	0.096421173	-0.370941493	0.094533457	-0.79855102	0.096499169	67.63222548	2.06E-15	5.84E-15
ENSMOCG00000001838	ENSMOCT00000002476	PPR1C_MOUSE	Ppp1r1c	Protein_phosphatase_1_regulatory_subunit_1C	4:88661188-88759364	GO:0005737;GO:0004864;GO:0007049;GO:0051301;GO:0035556	188.2458527	0.427609527	0.096421173	-0.370941493	0.094533457	-0.79855102	0.096499169	67.63222548	2.06E-15	5.84E-15
ENSMOCG00000001846	ENSMOCT00000002505	NA	Zp2	NA	8:15474351-15487980	NA	11.35272115	1.420359496	0.273244886	1.377049117	0.271062687	-0.04331038	0.285192765	36.65608612	1.10E-08	2.16E-08
ENSMOCG00000001846	ENSMOCT00000002502	NA	Zp2	NA	8:15474351-15487980	NA	11.35272115	1.420359496	0.273244886	1.377049117	0.271062687	-0.04331038	0.285192765	36.65608612	1.10E-08	2.16E-08
ENSMOCG00000001847	ENSMOCT00000002497	NA	Hook3	NA	LG7_11:3632672-3711876	NA	1900.797644	-0.371593034	0.04813379	-0.24309206	0.047745702	0.128500974	0.048386933	61.06411835	5.50E-14	1.45E-13
ENSMOCG00000001847	ENSMOCT00000002501	NA	Hook3	NA	LG7_11:3632672-3711876	NA	1900.797644	-0.371593034	0.04813379	-0.24309206	0.047745702	0.128500974	0.048386933	61.06411835	5.50E-14	1.45E-13
ENSMOCG00000001848	ENSMOCT00000002484	MNT_MOUSE	Mnt	Max_binding_protein_MNT	7:24324304-24337267	GO:0005654;GO:0005634;GO:0003682;GO:0003677;GO:0003700;GO:0001227;GO:0046983;GO:0000977;GO:0007569;GO:2001234;GO:0000122;GO:0051726;GO:0006355	1246.522517	0.301464167	0.064969324	0.574986664	0.064491674	0.273522498	0.065575168	79.4096216	5.71E-18	1.82E-17
ENSMOCG00000001850	ENSMOCT00000002485	SSR3_RAT	Sstr3	Somatostatin_receptor_type_3	15:15409672-15415618	GO:0097731;GO:0060170;GO:0005929;GO:0005737;GO:0005887;GO:0043005;GO:0097730;GO:0005886;GO:0004930;GO:0042923;GO:0042277;GO:0005102;GO:0004994;GO:0071392;GO:0071385;GO:0021549;GO:0030900;GO:0007218;GO:0042594;GO:0007283	451.338495	0.967788983	0.061406446	2.056180923	0.062527591	1.08839194	0.064037399	1047.899746	2.83E-228	1.82E-226
ENSMOCG00000001851	ENSMOCT00000002522	NA	Spns1	NA	8:19107517-19114968	NA	878.25711	0.436450017	0.056241752	0.332497033	0.05571817	-0.103952983	0.056756582	67.65974984	2.03E-15	5.76E-15
ENSMOCG00000001851	ENSMOCT00000002532	SPNS1_XENTR	Spns1	Protein_spinster_homolog_1	8:19107517-19114968	GO:0016021;GO:0005743;GO:0006869;GO:0055085	878.25711	0.436450017	0.056241752	0.332497033	0.05571817	-0.103952983	0.056756582	67.65974984	2.03E-15	5.76E-15
ENSMOCG00000001851	ENSMOCT00000002529	SPNS1_XENTR	Spns1	Protein_spinster_homolog_1	8:19107517-19114968	GO:0016021;GO:0005743;GO:0006869;GO:0055085	878.25711	0.436450017	0.056241752	0.332497033	0.05571817	-0.103952983	0.056756582	67.65974984	2.03E-15	5.76E-15
ENSMOCG00000001851	ENSMOCT00000002527	SPNS1_XENLA	Spns1	Protein_spinster_homolog_1	8:19107517-19114968	GO:0016021;GO:0005743;GO:0006869;GO:0055085	878.25711	0.436450017	0.056241752	0.332497033	0.05571817	-0.103952983	0.056756582	67.65974984	2.03E-15	5.76E-15
ENSMOCG00000001855	ENSMOCT00000002495	APJA_DANRE	Aplnr	Apelin_receptor_A	4:92636397-92637527	GO:0005623;GO:0016021;GO:0005886;GO:0060182;GO:0004930;GO:0035479;GO:0001525;GO:0001568;GO:0048738;GO:0016477;GO:0042074;GO:0060976;GO:0035987;GO:0055113;GO:0007186;GO:0001702;GO:0007507;GO:0001945;GO:0043951;GO:0045766;GO:1903589;GO:1904325;GO:0051281;GO:1900107;GO:0001570	22.44075455	-0.416198901	0.153461721	0.355599681	0.158430369	0.771798582	0.157131689	24.34545526	5.17E-06	8.48E-06
ENSMOCG00000001860	ENSMOCT00000002503	FCF1_MOUSE	none	rRNA_processing_protein_FCF1_homolog	1:22795408-22807735	GO:0005730;GO:0032040;GO:0000480;GO:0000447	204.8563156	-0.069510313	0.048900505	-0.228347119	0.048289839	-0.158836806	0.048520799	23.67958618	7.21E-06	1.17E-05
ENSMOCG00000001860	ENSMOCT00000002509	FCF1_MOUSE	none	rRNA_processing_protein_FCF1_homolog	1:22795408-22807735	GO:0005730;GO:0032040;GO:0000480;GO:0000447	204.8563156	-0.069510313	0.048900505	-0.228347119	0.048289839	-0.158836806	0.048520799	23.67958618	7.21E-06	1.17E-05
ENSMOCG00000001861	ENSMOCT00000002498	ZN226_HUMAN	none	Zinc_finger_protein_226	22:14632305-14644571	GO:0005634;GO:0003677;GO:0046872;GO:0006355	1157.382426	0.300283354	0.046883502	-0.126072545	0.046303706	-0.426355898	0.047131375	84.31785774	4.90E-19	1.63E-18
ENSMOCG00000001862	ENSMOCT00000002528	NA	Ap3d1	NA	LG1:3060745-3094206	NA	13666.0829	0.140440343	0.025276888	0.235767336	0.02505826	0.095326993	0.025465355	90.04267142	2.80E-20	9.80E-20
ENSMOCG00000001862	ENSMOCT00000002524	NA	Ap3d1	NA	LG1:3060745-3094206	NA	13666.0829	0.140440343	0.025276888	0.235767336	0.02505826	0.095326993	0.025465355	90.04267142	2.80E-20	9.80E-20
ENSMOCG00000001863	ENSMOCT00000002515	NA	Cct2	NA	24:9794554-9812676	NA	5217.743215	-0.334121232	0.032784541	-0.026977824	0.032536379	0.307143408	0.03300181	129.6125394	7.16E-29	3.35E-28
ENSMOCG00000001863	ENSMOCT00000002519	NA	Cct2	NA	24:9794554-9812676	NA	5217.743215	-0.334121232	0.032784541	-0.026977824	0.032536379	0.307143408	0.03300181	129.6125394	7.16E-29	3.35E-28
ENSMOCG00000001865	ENSMOCT00000002569	WDFY4_HUMAN	Wdfy3	WD_repeat__and_FYVE_domain_containing_protein_4	LG1:51972988-52120948	GO:0005769;GO:0005783;GO:0006914	10086.73911	-0.222313716	0.033031149	-0.08821385	0.032743712	0.134099866	0.03325023	45.96894055	1.04E-10	2.30E-10
ENSMOCG00000001865	ENSMOCT00000002567	LVSA_DICDI	Wdfy3	BEACH_domain_containing_protein_lvsA	LG1:51972988-52120948	GO:0005623;GO:0031164;GO:0000331;GO:0005737;GO:0008289;GO:0044877;GO:0000915;GO:0007155;GO:0006874;GO:0140026;GO:0033298;GO:0007032;GO:0000281;GO:0006909;GO:0006907	10086.73911	-0.222313716	0.033031149	-0.08821385	0.032743712	0.134099866	0.03325023	45.96894055	1.04E-10	2.30E-10
ENSMOCG00000001865	ENSMOCT00000002563	LVSA_DICDI	Wdfy3	BEACH_domain_containing_protein_lvsA	LG1:51972988-52120948	GO:0005623;GO:0031164;GO:0000331;GO:0005737;GO:0008289;GO:0044877;GO:0000915;GO:0007155;GO:0006874;GO:0140026;GO:0033298;GO:0007032;GO:0000281;GO:0006909;GO:0006907	10086.73911	-0.222313716	0.033031149	-0.08821385	0.032743712	0.134099866	0.03325023	45.96894055	1.04E-10	2.30E-10
ENSMOCG00000001866	ENSMOCT00000002512	NA	Filip1	NA	5:59674417-59744688	NA	921.3193254	2.123811041	0.071749601	-1.028701097	0.06892429	-3.152512138	0.071894241	1669.939702	0	0
ENSMOCG00000001867	ENSMOCT00000002504	EMP2_MOUSE	Emp2	Epithelial_membrane_protein_2	7:11366564-11410659	GO:0045177;GO:0016324;GO:0009986;GO:0005737;GO:0005829;GO:0005794;GO:0000139;GO:0016021;GO:0045121;GO:0005634;GO:0005886;GO:0005178;GO:0019900;GO:0019901;GO:0007015;GO:0070252;GO:0032147;GO:0032060;GO:0043534;GO:0007155;GO:0008219;GO:0016477;GO:0007160;GO:0045022;GO:0007566;GO:0001765;GO:0008284;GO:0001954;GO:2001046;GO:0034394;GO:0072659;GO:0045765;GO:0001952;GO:0010594;GO:0003093;GO:0043549;GO:…	297.7338558	-0.246580277	0.048624921	-0.396351115	0.048109639	-0.149770838	0.048213124	68.59746129	1.27E-15	3.64E-15
ENSMOCG00000001870	ENSMOCT00000002508	RASD1_HUMAN	Rasd1	Dexamethasone_induced_Ras_related_protein_1	7:38585909-38587657	GO:0005634;GO:0048471;GO:0005886;GO:0016529;GO:0005525;GO:0003924;GO:0007186;GO:0045892;GO:0007263;GO:0007165	704.3346954	0.085198884	0.081441974	-0.818347535	0.080362158	-0.903546419	0.081654188	157.2119716	7.28E-35	4.04E-34
ENSMOCG00000001872	ENSMOCT00000002514	NA	Proser1	NA	1:103227785-103245836	NA	1042.299866	0.386648509	0.042925033	0.054590457	0.042396105	-0.332058052	0.043217003	91.3657254	1.45E-20	5.13E-20
ENSMOCG00000001873	ENSMOCT00000002517	ZNF83_HUMAN	Zbtb41	Zinc_finger_protein_83	6:30242419-30271098	GO:0005634;GO:0003677;GO:0046872	682.395134	-0.180962511	0.060024923	-0.239304902	0.059497632	-0.058342391	0.060278873	17.36605672	0.000169437	0.000249466
ENSMOCG00000001874	ENSMOCT00000002518	HM20B_MOUSE	Hmg20b	SWI/SNF_related_matrix_associated_actin_dependent_regulator_of_chromatin_subfamily_E_member_1_related	LG1:2461457-2465998	GO:0002111;GO:0005694;GO:0016604;GO:0005654;GO:0005634;GO:0003677;GO:0003700;GO:0000400;GO:0007049;GO:0006325;GO:0006338;GO:0033234;GO:0045666;GO:0006355;GO:0035914	209.0889589	0.10305649	0.073271211	-0.172693385	0.07233105	-0.275749875	0.073448553	14.53673928	0.000697248	0.000978863
ENSMOCG00000001877	ENSMOCT00000002530	PAHX_CAEEL	Phyh	Probable_phytanoyl_CoA_dioxygenase	16:22427345-22446900	GO:0031418;GO:0046872;GO:0048244;GO:0001561	1362.232014	-0.469035291	0.044012132	-0.591092914	0.043600227	-0.122057622	0.044037013	198.1510041	9.38E-44	6.46E-43
ENSMOCG00000001878	ENSMOCT00000002549	NA	Celf3	NA	21:4149719-4163907	NA	5707.099721	0.881119805	0.053054602	0.155813077	0.052507628	-0.725306729	0.05342843	290.2160786	9.56E-64	1.01E-62
ENSMOCG00000001878	ENSMOCT00000002554	NA	Celf3	NA	21:4149719-4163907	NA	5707.099721	0.881119805	0.053054602	0.155813077	0.052507628	-0.725306729	0.05342843	290.2160786	9.56E-64	1.01E-62
ENSMOCG00000001878	ENSMOCT00000002557	NA	Celf3	NA	21:4149719-4163907	NA	5707.099721	0.881119805	0.053054602	0.155813077	0.052507628	-0.725306729	0.05342843	290.2160786	9.56E-64	1.01E-62
ENSMOCG00000001878	ENSMOCT00000002551	NA	Celf3	NA	21:4149719-4163907	NA	5707.099721	0.881119805	0.053054602	0.155813077	0.052507628	-0.725306729	0.05342843	290.2160786	9.56E-64	1.01E-62
ENSMOCG00000001878	ENSMOCT00000002558	CEL3A_XENLA	Celf3	CUGBP_Elav_like_family_member_3_A	21:4149719-4163907	GO:0005737;GO:0005634;GO:0003723;GO:0006397;GO:0048026	5707.099721	0.881119805	0.053054602	0.155813077	0.052507628	-0.725306729	0.05342843	290.2160786	9.56E-64	1.01E-62
ENSMOCG00000001879	ENSMOCT00000002531	RRAS2_MOUSE	Rras2	Ras_related_protein_R_Ras2	8:5765270-5834669	GO:0005886;GO:0019003;GO:0005525;GO:0003924;GO:0009987;GO:0030335;GO:0007265;GO:1901214	532.7160991	0.397834112	0.039472178	0.50739201	0.039348039	0.109557898	0.040243158	189.1960744	8.25E-42	5.41E-41
ENSMOCG00000001880	ENSMOCT00000002542	NA	Scd3	NA	8:71843853-71876554	NA	55.15687732	-0.058155191	0.117291832	-0.057311151	0.117029791	0.000844039	0.11797368	0.320676647	0.851855537	0.8632871
ENSMOCG00000001880	ENSMOCT00000002538	NA	Scd3	NA	8:71843853-71876554	NA	55.15687732	-0.058155191	0.117291832	-0.057311151	0.117029791	0.000844039	0.11797368	0.320676647	0.851855537	0.8632871
ENSMOCG00000001881	ENSMOCT00000002533	NA	A4galt	NA	15:27894104-27895729	NA	51.35641084	-0.21466135	0.101389949	0.087619416	0.102419892	0.302280767	0.102320196	9.338405945	0.009379742	0.012000887
ENSMOCG00000001883	ENSMOCT00000002534	RL32_RAT	none	60S_ribosomal_protein_L32	X:41351921-41352328	GO:0022625;GO:0042788;GO:0003735;GO:0071549;GO:0002181;GO:0097421	3.533692921	0.128521995	0.364171827	-0.396381197	0.351946671	-0.524903192	0.358746587	2.368522904	0.305972071	0.333178926
ENSMOCG00000001886	ENSMOCT00000002540	S3TC1_HUMAN	Sh3tc2	SH3_domain_and_tetratricopeptide_repeat_containing_protein_1	18:47762995-47823081		409.3153886	-1.077356923	0.073002334	-1.255801429	0.072296643	-0.178444506	0.072229462	322.8703387	7.76E-71	9.36E-70
ENSMOCG00000001890	ENSMOCT00000002546	SSRB_MOUSE	Ssr2	Translocon_associated_protein_subunit_beta	21:84776-91736	GO:0005783;GO:0005789;GO:0016021;GO:0001701	1679.430379	0.072041332	0.032059296	0.044895277	0.031794247	-0.027146055	0.032283599	5.188178452	0.074713893	0.087686878
ENSMOCG00000001891	ENSMOCT00000002543	MET16_HUMAN	none	RNA_N6_adenosine_methyltransferase_METTL16	7:24384300-24401749	GO:0005634;GO:0052907;GO:0001734;GO:0003723;GO:0035613;GO:0120048;GO:0030629;GO:0006402;GO:0061157;GO:0080009;GO:1905869;GO:0010608;GO:0048024;GO:0070475;GO:0006556;GO:0120049	388.1462577	-0.493640839	0.051720239	-0.200370714	0.051665902	0.293270125	0.051759517	92.85340985	6.87E-21	2.46E-20
ENSMOCG00000001893	ENSMOCT00000002552	AMNLS_CANLF	Amn	Protein_amnionless	1:46801059-46807893	GO:0016324;GO:0005905;GO:0010008;GO:0005576;GO:0016021;GO:0015031	34.2163668	0.834896934	0.282571744	1.271673088	0.281673995	0.436776154	0.28770656	21.24343768	2.44E-05	3.82E-05
ENSMOCG00000001893	ENSMOCT00000002555	AMNLS_CANLF	Amn	Protein_amnionless	1:46801059-46807893	GO:0016324;GO:0005905;GO:0010008;GO:0005576;GO:0016021;GO:0015031	34.2163668	0.834896934	0.282571744	1.271673088	0.281673995	0.436776154	0.28770656	21.24343768	2.44E-05	3.82E-05
ENSMOCG00000001896	ENSMOCT00000002553	BIK_MOUSE	Bik	Bcl_2_interacting_killer	15:27532534-27536335	GO:0012505;GO:0016021;GO:0005740;GO:0031966;GO:0051400;GO:0044877;GO:0008637;GO:0008584;GO:0031334;GO:0090200;GO:0007283	17.77080818	-0.167240465	0.222210095	0.561739598	0.225664313	0.728980063	0.227338259	10.93593309	0.004219804	0.005546116
ENSMOCG00000001899	ENSMOCT00000002560	ZC12B_HUMAN	Zc3h12a	Probable_ribonuclease_ZC3H12B	10:59469288-59478637	GO:0004519;GO:0046872	93.17774133	0.193933166	0.090355963	0.361660348	0.090264988	0.167727182	0.091838	16.1682926	0.00030839	0.000444405
ENSMOCG00000001902	ENSMOCT00000002564	O13J1_HUMAN	Olfr71	Olfactory_receptor_13J1	LG5:38930653-38931591	GO:0016021;GO:0005886;GO:0004930;GO:0004984	4.617633703	-1.848075333	0.282351863	0.642952294	0.333528017	2.491027627	0.307132975	85.97608315	2.14E-19	7.22E-19
ENSMOCG00000001904	ENSMOCT00000002566	ABEC2_HUMAN	Apobec2	C_>U_editing_enzyme_APOBEC_2	LG2:1925027-1939473	GO:0005737;GO:0005634;GO:0004126;GO:0042802;GO:0046872;GO:0003723;GO:0016554;GO:0080111;GO:0016556;GO:0006397	53.14068808	-0.324682792	0.105058426	-0.068838762	0.105533247	0.25584403	0.105150573	10.65750159	0.004850125	0.0063489
ENSMOCG00000001905	ENSMOCT00000002570	IF5_DROME	none	Eukaryotic_translation_initiation_factor_5	LG3:12926812-12928090	GO:0005829;GO:0071074;GO:0005092;GO:0005525;GO:0003743;GO:0001732;GO:0001731;GO:0006413	34.88679735	-0.459319415	0.141585524	-0.383994905	0.141058479	0.075324511	0.140352175	11.73168296	0.002834637	0.003778123
ENSMOCG00000001906	ENSMOCT00000002568	CLD10_MOUSE	Cldn10	Claudin_10	17:30836017-30913160	GO:0005923;GO:0005737;GO:0005783;GO:0016021;GO:0005886;GO:0042802;GO:0005198;GO:0016338;GO:0006811;GO:0043269	1211.458441	0.230355669	0.063985645	0.25609559	0.063436912	0.025739921	0.064494059	20.08016995	4.36E-05	6.73E-05
ENSMOCG00000001906	ENSMOCT00000002573	CLD10_MOUSE	Cldn10	Claudin_10	17:30836017-30913160	GO:0005923;GO:0005737;GO:0005783;GO:0016021;GO:0005886;GO:0042802;GO:0005198;GO:0016338;GO:0006811;GO:0043269	1211.458441	0.230355669	0.063985645	0.25609559	0.063436912	0.025739921	0.064494059	20.08016995	4.36E-05	6.73E-05
ENSMOCG00000001906	ENSMOCT00000002571	CLD10_MOUSE	Cldn10	Claudin_10	17:30836017-30913160	GO:0005923;GO:0005737;GO:0005783;GO:0016021;GO:0005886;GO:0042802;GO:0005198;GO:0016338;GO:0006811;GO:0043269	1211.458441	0.230355669	0.063985645	0.25609559	0.063436912	0.025739921	0.064494059	20.08016995	4.36E-05	6.73E-05
ENSMOCG00000001907	ENSMOCT00000002591	NA	Cep95	NA	7:59516891-59544512	NA	761.4998898	0.116374521	0.045042271	-0.238334998	0.044453857	-0.354709519	0.045163677	65.22723185	6.86E-15	1.89E-14
ENSMOCG00000001908	ENSMOCT00000002574	TSSC4_RAT	Tssc4	Protein_TSSC4	8:35628346-35630064		590.5124565	0.082652392	0.054583892	0.338033363	0.05435062	0.255380971	0.055180043	41.02569318	1.23E-09	2.57E-09
ENSMOCG00000001908	ENSMOCT00000002575	TSSC4_RAT	Tssc4	Protein_TSSC4	8:35628346-35630064		590.5124565	0.082652392	0.054583892	0.338033363	0.05435062	0.255380971	0.055180043	41.02569318	1.23E-09	2.57E-09
ENSMOCG00000001909	ENSMOCT00000002572	SCRN2_DANRE	Scrn1	Secernin_2	LG3:44523496-44588911	GO:0016805	15626.6336	-0.378646542	0.028487304	-0.335889996	0.028232957	0.042756546	0.028663652	209.3510819	3.47E-46	2.52E-45
ENSMOCG00000001913	NA	NA	NA	NA	NA	NA	179.9448989	0.075022804	0.071701246	0.336982975	0.071763462	0.261960171	0.072843973	23.71002752	7.10E-06	1.15E-05
ENSMOCG00000001914	ENSMOCT00000002580	SMIM7_RAT	none	Small_integral_membrane_protein_7	LG1:4836169-4840086	GO:0016021	6.065026691	0.115497814	0.184059691	-0.051111347	0.180632885	-0.166609161	0.183427576	0.858164118	0.651106498	0.674113607
ENSMOCG00000001917	ENSMOCT00000002583	NA	Grik5	NA	LG4:20005399-20065678	NA	8297.783068	0.705580065	0.051114813	0.176891027	0.050618159	-0.528689038	0.051475917	195.3517611	3.80E-43	2.57E-42
ENSMOCG00000001920	ENSMOCT00000002586	COG8_DROME	Cog8	Conserved_oligomeric_Golgi_complex_subunit_8	4:3864230-3873698	GO:0000139;GO:0017119;GO:0006891;GO:0015031	1384.09162	-0.240796272	0.032148268	0.244741796	0.032159776	0.485538068	0.032481178	223.3743123	3.13E-49	2.44E-48
ENSMOCG00000001921	ENSMOCT00000002585	TEBP_RAT	none	Prostaglandin_E_synthase_3	8:42507268-42507750	GO:0005884;GO:0101031;GO:0005737;GO:0005829;GO:0043231;GO:0043005;GO:0043025;GO:0005634;GO:0048471;GO:0032991;GO:0005697;GO:0051087;GO:0070182;GO:0019899;GO:0051879;GO:0002039;GO:0050220;GO:0003720;GO:0051082;GO:0008283;GO:0051085;GO:0051131;GO:0042921;GO:0005978;GO:0060430;GO:0060548;GO:0010628;GO:0042327;GO:0051973;GO:0001516;GO:0006693;GO:0006457;GO:0050821;GO:0019233;GO:0043588;GO:1905323;GO:…	558.7089861	-0.349982432	0.055356959	-0.015351031	0.055157719	0.334631401	0.055692454	51.64388441	6.10E-12	1.45E-11
ENSMOCG00000001923	ENSMOCT00000002592	NA	Bmi1	NA	16:6114406-6124086	NA	2194.195384	0.12253269	0.053608528	-0.314993178	0.053048062	-0.437525868	0.053911633	71.68669396	2.71E-16	8.01E-16
ENSMOCG00000001925	ENSMOCT00000002588	CDKL4_MOUSE	Cdkl1	Cyclin_dependent_kinase_like_4	1:7985281-8030849	GO:0005737;GO:0005634;GO:0005524;GO:0004693;GO:0006468	2186.871549	-0.576457716	0.044871628	-0.069546102	0.044596792	0.506911614	0.045149619	201.3527178	1.89E-44	1.33E-43
ENSMOCG00000001926	ENSMOCT00000002590	SNX12_HUMAN	Snx12	Sorting_nexin_12	X:22688504-22697904	GO:0005769;GO:0031901;GO:0030904;GO:0019899;GO:0035091;GO:0032266;GO:0032456;GO:0034499;GO:2000642;GO:0010629;GO:0042177;GO:0010955;GO:0051224;GO:0015031;GO:0030100;GO:0033157	2836.996576	-0.175397119	0.03577617	0.013409546	0.035511074	0.188806665	0.036016863	34.60570645	3.06E-08	5.84E-08
ENSMOCG00000001928	ENSMOCT00000002599	NA	Ppp2r3c	NA	1:58210197-58232876	NA	1504.69672	-0.323847912	0.04196091	-0.294130672	0.041619127	0.02971724	0.04210617	72.18261064	2.12E-16	6.29E-16
ENSMOCG00000001931	ENSMOCT00000002595	TOM22_BOVIN	Tomm22	Mitochondrial_import_receptor_subunit_TOM22_homolog	15:14254108-14255755	GO:0016021;GO:0005742;GO:0045040;GO:0006626	1840.620544	0.089350628	0.033916586	0.095894208	0.033641591	0.00654358	0.034169994	10.19955254	0.006098111	0.007917995
ENSMOCG00000001934	ENSMOCT00000002598	XKR4_PANTR	Xkr6	XK_related_protein_4	17:14520327-14729976	GO:0016021;GO:0016020;GO:0005886;GO:1902742;GO:0043652;GO:0070782	294.2591168	0.020682922	0.073984952	-0.661466724	0.072670519	-0.682149646	0.073681944	117.4031382	3.21E-26	1.38E-25
ENSMOCG00000001934	ENSMOCT00000002600	XKR4_PANTR	Xkr6	XK_related_protein_4	17:14520327-14729976	GO:0016021;GO:0016020;GO:0005886;GO:1902742;GO:0043652;GO:0070782	294.2591168	0.020682922	0.073984952	-0.661466724	0.072670519	-0.682149646	0.073681944	117.4031382	3.21E-26	1.38E-25
ENSMOCG00000001935	ENSMOCT00000002607	RBM25_MOUSE	Rbm25	RNA_binding_protein_25	1:21419800-21460184	GO:0005737;GO:0016607;GO:0003729;GO:0006915;GO:0006397;GO:0000381;GO:0042981;GO:0008380	5395.771125	0.180079616	0.04403175	-0.213326168	0.043598038	-0.393405784	0.044312599	79.22557873	6.26E-18	1.99E-17
ENSMOCG00000001936	ENSMOCT00000002613	NA	Acss2	NA	LG8:22658424-22710677	NA	2028.70117	-0.038569299	0.033314602	-0.04873641	0.033039743	-0.01016711	0.033492598	2.420339059	0.298146731	0.325299929
ENSMOCG00000001936	ENSMOCT00000002611	NA	Acss2	NA	LG8:22658424-22710677	NA	2028.70117	-0.038569299	0.033314602	-0.04873641	0.033039743	-0.01016711	0.033492598	2.420339059	0.298146731	0.325299929
ENSMOCG00000001936	ENSMOCT00000002612	NA	Acss2	NA	LG8:22658424-22710677	NA	2028.70117	-0.038569299	0.033314602	-0.04873641	0.033039743	-0.01016711	0.033492598	2.420339059	0.298146731	0.325299929
ENSMOCG00000001937	ENSMOCT00000002603	CH10_RAT	none	10_kDa_heat_shock_protein,_mitochondrial	6:43033445-43033753	GO:0005759;GO:0005739;GO:0005524;GO:0051087;GO:0046872;GO:0051082;GO:0051085	10.88568815	0.116478993	0.16102046	0.429613699	0.165481297	0.313134706	0.167566574	7.064299228	0.029241989	0.035740593
ENSMOCG00000001940	ENSMOCT00000002604	RL38_RAT	none	60S_ribosomal_protein_L38	7:77669273-77673559	GO:0022625;GO:0033291;GO:0042788;GO:0014069;GO:0045202;GO:0003735;GO:0034463;GO:0048318;GO:0002181;GO:0042474;GO:0001503;GO:0006417;GO:0022618;GO:0007605;GO:0001501	1091.150007	0.165932032	0.054354197	0.166024626	0.05389301	9.26E-05	0.054768734	12.76438879	0.001691407	0.002304433
ENSMOCG00000001943	ENSMOCT00000002626	NA	none	NA	8:50392674-50417635	NA	223.8987976	-0.646423617	0.115862387	-0.554852286	0.114964983	0.091571331	0.115956842	35.18338234	2.29E-08	4.41E-08
ENSMOCG00000001943	ENSMOCT00000002628	NA	none	NA	8:50392674-50417635	NA	223.8987976	-0.646423617	0.115862387	-0.554852286	0.114964983	0.091571331	0.115956842	35.18338234	2.29E-08	4.41E-08
ENSMOCG00000001944	ENSMOCT00000002631	NA	Dennd4c	NA	10:24522980-24620991	NA	1613.045233	-0.333207578	0.043134489	-0.412996352	0.042744853	-0.079788775	0.043268535	102.6392571	5.15E-23	1.99E-22
ENSMOCG00000001944	ENSMOCT00000002634	NA	Dennd4c	NA	10:24522980-24620991	NA	1613.045233	-0.333207578	0.043134489	-0.412996352	0.042744853	-0.079788775	0.043268535	102.6392571	5.15E-23	1.99E-22
ENSMOCG00000001945	ENSMOCT00000002615	RIN2_MOUSE	Rin1	Ras_and_Rab_interactor_2	8:39829154-39834744	GO:0005737;GO:0005096;GO:0006897;GO:0010595;GO:1904906;GO:2001214;GO:0007165	1089.924844	5.011512686	0.088406093	0.058172381	0.080130968	-4.953340305	0.088906966	2668.36224	0	0
ENSMOCG00000001945	ENSMOCT00000002619	RIN2_MOUSE	Rin1	Ras_and_Rab_interactor_2	8:39829154-39834744	GO:0005737;GO:0005096;GO:0006897;GO:0010595;GO:1904906;GO:2001214;GO:0007165	1089.924844	5.011512686	0.088406093	0.058172381	0.080130968	-4.953340305	0.088906966	2668.36224	0	0
ENSMOCG00000001945	ENSMOCT00000002617	RIN2_MOUSE	Rin1	Ras_and_Rab_interactor_2	8:39829154-39834744	GO:0005737;GO:0005096;GO:0006897;GO:0010595;GO:1904906;GO:2001214;GO:0007165	1089.924844	5.011512686	0.088406093	0.058172381	0.080130968	-4.953340305	0.088906966	2668.36224	0	0
ENSMOCG00000001946	ENSMOCT00000002614	DDIT4_MOUSE	Ddit4	DNA_damage_inducible_transcript_4_protein	LG2:32815835-32817958	GO:0005737;GO:0005829;GO:0005739;GO:0071889;GO:0006915;GO:0007420;GO:0008283;GO:0071549;GO:0051607;GO:0042771;GO:0045820;GO:1902532;GO:0033137;GO:0010801;GO:0032007;GO:0030182;GO:0001764;GO:0048011;GO:1901216;GO:0032984;GO:0072593;GO:0032006;GO:0001666	1801.593415	0.359094194	0.07628889	0.137941809	0.075560432	-0.221152385	0.07683347	22.22022788	1.50E-05	2.38E-05
ENSMOCG00000001948	ENSMOCT00000002622	NA	Slc9a2	NA	LG2:25718541-25800324	NA	374.3160197	0.447113198	0.046889912	0.371180973	0.046469962	-0.075932225	0.047615134	107.7716132	3.96E-24	1.59E-23
ENSMOCG00000001949	ENSMOCT00000002618	FOXB2_MOUSE	Foxb2	Forkhead_box_protein_B2	8:46950071-46951354	GO:0005634;GO:0000981;GO:0043565;GO:0009653;GO:0030154;GO:0006357	9.701210736	-4.121938391	0.243180254	1.414016393	0.402439039	5.535954784	0.351676521	747.5630723	4.66E-163	1.74E-161
ENSMOCG00000001950	ENSMOCT00000002621	NA	Tbx6	NA	8:19579286-19583069	NA	23.57788389	-0.027266614	0.162176685	-0.546149038	0.157583754	-0.518882424	0.158461631	15.72214053	0.000385461	0.000551211
ENSMOCG00000001951	ENSMOCT00000002637	NA	Slc9a1	NA	10:51377971-51391683	NA	2445.476542	0.042414044	0.047406677	-0.076514254	0.046967566	-0.118928298	0.047710362	6.426124173	0.040233227	0.048566979
ENSMOCG00000001951	ENSMOCT00000002646	NA	Slc9a1	NA	10:51377971-51391683	NA	2445.476542	0.042414044	0.047406677	-0.076514254	0.046967566	-0.118928298	0.047710362	6.426124173	0.040233227	0.048566979
ENSMOCG00000001951	ENSMOCT00000002648	NA	Slc9a1	NA	10:51377971-51391683	NA	2445.476542	0.042414044	0.047406677	-0.076514254	0.046967566	-0.118928298	0.047710362	6.426124173	0.040233227	0.048566979
[truncated: 17,223 more rows]
