# Supplementary material for: Comparative neurotranscriptomics reveal widespread species differences associated with bonding
Source: BMC Genomics. 2021 May 31;22:399. doi: 10.1186/s12864-021-07720-0 (PMC8165761; doi:10.1186/s12864-021-07720-0)
Supplement: Supplementary file 3 — Additional file 3: Supplementary Table 3. Results of DESeq2 comparison of species x time interaction in amygdala. Positive log2FoldChange values indicate higher overall expression in prairie voles and negative log2FoldChange values indicate higher overall expression in meadow voles. [file 12864_2021_7720_MOESM3_ESM.csv]

gene	cds	uniprot	gene_id	description	location	go	baseMean	log2FoldChange	lfcSE	stat	pvalue	padj
ENSMOCG00000018719	ENSMOCT00000025156	NPS4A_DANRE	Npas4	Neuronal_PAS_domain_containing_protein_4A	8:39738620-39744276	GO:0005634;GO:0098794;GO:0000981;GO:0046983;GO:0000978;GO:0001568;GO:0030154;GO:0060079;GO:0030900;GO:0060080;GO:1904862;GO:0007612;GO:0007616;GO:0045944;GO:0045893;GO:0048167;GO:0032228;GO:0006357;GO:0007614;GO:0035176	999.2757548	1.077647992	0.188907985	41.60707319	4.86E-09	6.17E-05
ENSMOCG00000012084	ENSMOCT00000015521	NA	Adamts1	NA	2:93323506-93329046	NA	110.0915596	0.493597491	0.262347428	26.54976608	7.32E-06	0.046402624
ENSMOCG00000022841	ENSMOCT00000031226	NA	Cacna1s	NA	6:26683655-26750310	NA	58.6147697	2.501069096	0.565516209	25.17325881	1.42E-05	0.06006207
ENSMOCG00000022841	ENSMOCT00000031223	NA	Cacna1s	NA	6:26683655-26750310	NA	58.6147697	2.501069096	0.565516209	25.17325881	1.42E-05	0.06006207
ENSMOCG00000022841	ENSMOCT00000031227	NA	Cacna1s	NA	6:26683655-26750310	NA	58.6147697	2.501069096	0.565516209	25.17325881	1.42E-05	0.06006207
ENSMOCG00000022242	ENSMOCT00000030308	IKBA_CHICK	Nfkbia	NF_kappa_B_inhibitor_alpha	1:58017551-58020782	GO:0005737;GO:0048145	618.9741479	0.34440018	0.229201849	24.25075602	2.21E-05	0.070220084
ENSMOCG00000010401	ENSMOCT00000013358	SYUG_MOUSE	Sncg	Gamma_synuclein	6:58248645-58253069	GO:0030424;GO:0043679;GO:0005813;GO:0005737;GO:0043025;GO:0016604;GO:0048471;GO:0005886;GO:0005819;GO:0043014;GO:0048487;GO:0008344;GO:0007268;GO:1901215;GO:0009306;GO:0014059;GO:0046928;GO:0050808	1104.428866	-1.184040795	0.243965797	22.63750166	4.81E-05	0.104355474
ENSMOCG00000010401	ENSMOCT00000013356	SYUG_MOUSE	Sncg	Gamma_synuclein	6:58248645-58253069	GO:0030424;GO:0043679;GO:0005813;GO:0005737;GO:0043025;GO:0016604;GO:0048471;GO:0005886;GO:0005819;GO:0043014;GO:0048487;GO:0008344;GO:0007268;GO:1901215;GO:0009306;GO:0014059;GO:0046928;GO:0050808	1104.428866	-1.184040795	0.243965797	22.63750166	4.81E-05	0.104355474
ENSMOCG00000014759	ENSMOCT00000019382	CTRL_HUMAN	Ctrl	Chymotrypsin_like_protease_CTRL_1	4:4964624-4966745	GO:0005615;GO:0004252;GO:0008236;GO:0030163	109.0465639	1.3337799	0.24440647	22.58160684	4.94E-05	0.104355474
ENSMOCG00000002966	ENSMOCT00000004037	NA	Myof	NA	8:66065107-66210303	NA	434.9088166	-0.277290051	0.250100133	22.00114013	6.52E-05	0.106526893
ENSMOCG00000002966	ENSMOCT00000004046	NA	Myof	NA	8:66065107-66210303	NA	434.9088166	-0.277290051	0.250100133	22.00114013	6.52E-05	0.106526893
ENSMOCG00000002966	ENSMOCT00000004040	NA	Myof	NA	8:66065107-66210303	NA	434.9088166	-0.277290051	0.250100133	22.00114013	6.52E-05	0.106526893
ENSMOCG00000006800	ENSMOCT00000008809	NA	Pkd2l1	NA	8:71792352-71829840	NA	250.7038843	-1.195261369	0.119960732	21.9384602	6.72E-05	0.106526893
ENSMOCG00000006800	ENSMOCT00000008813	NA	Pkd2l1	NA	8:71792352-71829840	NA	250.7038843	-1.195261369	0.119960732	21.9384602	6.72E-05	0.106526893
ENSMOCG00000014155	ENSMOCT00000018514	SF3B4_HUMAN	none	Splicing_factor_3B_subunit_4	2:15395765-15396998	GO:0005730;GO:0005654;GO:0005634;GO:1990904;GO:0005681;GO:0005689;GO:0071005;GO:0003723;GO:1990935;GO:0006397;GO:0000398;GO:0048026;GO:0051252;GO:0008380;GO:0000375	117.7481931	-9.610897513	1.043012183	21.12512	9.92E-05	0.139762513
ENSMOCG00000003167	ENSMOCT00000004266	NA	Sgk2	NA	LG8:15482336-15500042	NA	20.44652427	0.776079282	0.475506247	20.62141445	0.00012616	0.145485661
ENSMOCG00000003167	ENSMOCT00000004265	SGK1_DANRE	Sgk2	Serine/threonine_protein_kinase_Sgk1	LG8:15482336-15500042	GO:0005783;GO:0005634;GO:0005524;GO:0015459;GO:0004674;GO:0006915;GO:0006954;GO:0035556;GO:0018105	20.44652427	0.776079282	0.475506247	20.62141445	0.00012616	0.145485661
ENSMOCG00000010251	ENSMOCT00000013165	CD80_MOUSE	Cd80	T_lymphocyte_activation_antigen_CD80	2:49346655-49372763	GO:0009986;GO:0009897;GO:0016021;GO:0098636;GO:0015026;GO:0007166;GO:0071222;GO:0006955;GO:0042130;GO:0046641;GO:0050731;GO:0042102;GO:0007165;GO:0031295	21.78075467	1.563569771	0.922183435	20.71582793	0.000120595	0.145485661
ENSMOCG00000003795	ENSMOCT00000005056	NA	Adamts5	NA	2:93386780-93424780	NA	187.9940421	1.390593115	0.163932172	19.65702352	0.000199913	0.178917438
ENSMOCG00000011035	ENSMOCT00000014188	MILR1_MOUSE	Milr1	Allergin_1	7:59473170-59488802	GO:0005576;GO:0005887;GO:0042629;GO:0043303;GO:0033004	14.34656828	-2.207859291	0.478559847	19.94235492	0.000174476	0.178917438
ENSMOCG00000011035	ENSMOCT00000014184	MILR1_MOUSE	Milr1	Allergin_1	7:59473170-59488802	GO:0005576;GO:0005887;GO:0042629;GO:0043303;GO:0033004	14.34656828	-2.207859291	0.478559847	19.94235492	0.000174476	0.178917438
ENSMOCG00000011035	ENSMOCT00000014161	MILR1_MOUSE	Milr1	Allergin_1	7:59473170-59488802	GO:0005576;GO:0005887;GO:0042629;GO:0043303;GO:0033004	14.34656828	-2.207859291	0.478559847	19.94235492	0.000174476	0.178917438
ENSMOCG00000011749	ENSMOCT00000015093	HS3S4_HUMAN	Hs3st2	Heparan_sulfate_glucosamine_3_O_sulfotransferase_4	8:14128610-14232650	GO:0000139;GO:0016021;GO:0008467;GO:0030201	309.5870452	-0.396514803	0.165748328	19.7693237	0.000189489	0.178917438
ENSMOCG00000022262	ENSMOCT00000030355	NA	Fn1	NA	LG4:36581239-36646574	NA	5469.954985	0.911627467	0.197645463	19.5381588	0.00021157	0.178917438
ENSMOCG00000022262	ENSMOCT00000030354	NA	Fn1	NA	LG4:36581239-36646574	NA	5469.954985	0.911627467	0.197645463	19.5381588	0.00021157	0.178917438
ENSMOCG00000022262	ENSMOCT00000030360	NA	Fn1	NA	LG4:36581239-36646574	NA	5469.954985	0.911627467	0.197645463	19.5381588	0.00021157	0.178917438
ENSMOCG00000022262	ENSMOCT00000030353	NA	Fn1	NA	LG4:36581239-36646574	NA	5469.954985	0.911627467	0.197645463	19.5381588	0.00021157	0.178917438
ENSMOCG00000022262	ENSMOCT00000030361	NA	Fn1	NA	LG4:36581239-36646574	NA	5469.954985	0.911627467	0.197645463	19.5381588	0.00021157	0.178917438
ENSMOCG00000019266	ENSMOCT00000025980	PAXI_CHICK	Lpxn	Paxillin	8:43742048-43778352	GO:0005623;GO:0005829;GO:0005925;GO:0005886;GO:0001725;GO:0046872;GO:0003712;GO:0017166;GO:0043542;GO:0035994;GO:0034446;GO:0007179	381.6215218	0.564404891	0.25802376	19.37338044	0.000228855	0.181439123
ENSMOCG00000019266	ENSMOCT00000025977	PAXI_CHICK	Lpxn	Paxillin	8:43742048-43778352	GO:0005623;GO:0005829;GO:0005925;GO:0005886;GO:0001725;GO:0046872;GO:0003712;GO:0017166;GO:0043542;GO:0035994;GO:0034446;GO:0007179	381.6215218	0.564404891	0.25802376	19.37338044	0.000228855	0.181439123
ENSMOCG00000015447	ENSMOCT00000020368	LRC69_HUMAN	Lrrc69	Leucine_rich_repeat_containing_protein_69	LG5:63315953-63385772		97.25311482	2.217587729	0.307259783	19.06582764	0.000264963	0.186725136
ENSMOCG00000018543	ENSMOCT00000024890	NA	none	NA	7:16031950-16038938	NA	20.64942547	2.16504104	0.747813436	19.10422128	0.000260163	0.186725136
ENSMOCG00000008645	ENSMOCT00000011130	FCL_CAEEL	Tsta3	GDP_L_fucose_synthase	15:10629686-10635105	GO:0050662;GO:0050577;GO:0016853;GO:0042351;GO:0042350	775.9898404	-0.168380286	0.093661268	18.74687848	0.000308402	0.192040923
ENSMOCG00000011195	ENSMOCT00000014370	F167A_HUMAN	none	Protein_FAM167A	17:14862152-14891491		280.8869656	-1.087831084	0.287160657	18.68296769	0.000317923	0.192040923
ENSMOCG00000018578	ENSMOCT00000024941	C42S1_RAT	none	CDC42_small_effector_protein_1	21:3353525-3361870	GO:0030054;GO:0005737;GO:0005856;GO:0005886;GO:0017048;GO:0006909;GO:0008360;GO:0035023	1477.972086	0.213854746	0.08923631	18.74715649	0.000308361	0.192040923
ENSMOCG00000014800	ENSMOCT00000019446	NA	Myh13	NA	7:31420684-31475244	NA	25.64753508	-2.42698839	0.440640867	18.43081607	0.000358428	0.197680777
ENSMOCG00000022830	ENSMOCT00000031201	NA	Map3k6	NA	10:51558586-51570595	NA	315.009506	2.195066432	0.245874033	18.43400479	0.000357885	0.197680777
ENSMOCG00000022830	ENSMOCT00000031202	NA	Map3k6	NA	10:51558586-51570595	NA	315.009506	2.195066432	0.245874033	18.43400479	0.000357885	0.197680777
ENSMOCG00000009717	ENSMOCT00000012483	ATPF2_MOUSE	Atpaf2	ATP_synthase_mitochondrial_F1_complex_assembly_factor_2	7:38120201-38136181	GO:0005829;GO:0005739;GO:0016607;GO:0043461	1042.028794	0.07115768	0.061672813	18.14353876	0.000410861	0.217157182
ENSMOCG00000009717	ENSMOCT00000012486	ATPF2_MOUSE	Atpaf2	ATP_synthase_mitochondrial_F1_complex_assembly_factor_2	7:38120201-38136181	GO:0005829;GO:0005739;GO:0016607;GO:0043461	1042.028794	0.07115768	0.061672813	18.14353876	0.000410861	0.217157182
ENSMOCG00000016425	ENSMOCT00000021801	BIRC5_PIG	Birc5	Baculoviral_IAP_repeat_containing_protein_5	7:80947229-80952109	GO:0005623;GO:0005814;GO:0032133;GO:0000775;GO:0000777;GO:0005737;GO:0005881;GO:0005829;GO:0031021;GO:0030496;GO:0005634;GO:0005876;GO:0048037;GO:0043027;GO:0008017;GO:0042803;GO:0015631;GO:0008270;GO:0051301;GO:0007059;GO:0051303;GO:0000086;GO:0000281;GO:0090307;GO:0007094;GO:0043066;GO:0043154;GO:0043524;GO:0045892;GO:0031536;GO:0045931;GO:0006468;GO:0031503;GO:0061178;GO:0061469	281.0101678	-3.617772135	0.947987036	17.8959235	0.000462132	0.234485839
ENSMOCG00000001514	ENSMOCT00000002051	ACTA_RAT	Acte1	Actin,_aortic_smooth_muscle	8:36448670-36463628	GO:0015629;GO:0044297;GO:0005737;GO:0005856;GO:0030175;GO:0030027;GO:0032991;GO:0030485;GO:0001725;GO:0005524;GO:0019901;GO:0072144;GO:0090131;GO:0006936;GO:0070374;GO:0010628;GO:2000491;GO:0061874;GO:0061870;GO:0008217;GO:0061041;GO:0009615;GO:0014829	67.13325009	3.580806857	0.398537629	17.51718019	0.000553116	0.269857004
ENSMOCG00000001514	ENSMOCT00000002054	ACTS_ATRMM	Acte1	Actin,_alpha_skeletal_muscle	8:36448670-36463628	GO:0005737;GO:0005856;GO:0005524	67.13325009	3.580806857	0.398537629	17.51718019	0.000553116	0.269857004
ENSMOCG00000022223	ENSMOCT00000030280	SHSA4_MOUSE	Shisa4	Protein_shisa_4	6:25932018-25935631	GO:0016021	2145.539631	-0.467755525	0.092833536	17.41748529	0.000579893	0.272442269
ENSMOCG00000003999	ENSMOCT00000005332	IRE1_CAEEL	Ern1	Serine/threonine_protein_kinase/endoribonuclease_ire_1	7:59115110-59207888	GO:0005789;GO:0030176;GO:1990604;GO:0005524;GO:0004521;GO:0004672;GO:0004674;GO:0051082;GO:0030968;GO:0070059;GO:0036498;GO:0006397;GO:0002119;GO:0090305;GO:1902255;GO:1990440;GO:0006990;GO:0006468;GO:0001666;GO:0035966;GO:1904576	537.2006059	0.142865718	0.075897726	16.81436853	0.000771663	0.33753625
ENSMOCG00000005313	ENSMOCT00000006938	NA	Mccc2	NA	19:307134-373254	NA	863.4551345	-0.571843203	0.090708252	16.83347446	0.000764717	0.33753625
ENSMOCG00000005067	ENSMOCT00000006631	TNAP3_MACFA	Otud7b	Tumor_necrosis_factor_alpha_induced_protein_3	21:2305463-2370018	GO:0005764;GO:0005634;GO:0003677;GO:0004843;GO:0036459;GO:0004842;GO:0008270;GO:0006915;GO:0070301;GO:0006954;GO:0043124;GO:0050728;GO:0045824;GO:0035871;GO:0071108;GO:0070936;GO:0070536	1894.887425	0.160111891	0.073533075	16.65229549	0.00083317	0.344554495
ENSMOCG00000011345	ENSMOCT00000014582	NA	Ccdc60	NA	2:6101881-6275406	NA	77.65468584	2.712639049	0.39270757	16.62433173	0.000844264	0.344554495
ENSMOCG00000013601	ENSMOCT00000017721	NPM3_MOUSE	Npm3	Nucleoplasmin_3	8:73357918-73359824	GO:0015629;GO:0005737;GO:0005829;GO:0005730;GO:0005654;GO:0003682;GO:0042393;GO:0006338;GO:0006364;GO:0009303	470.739297	-0.919950565	0.130822575	16.50731466	0.000892303	0.344554495
ENSMOCG00000017412	ENSMOCT00000023236	GALNS_CANLF	Arsg	N_acetylgalactosamine_6_sulfatase	7:72574582-72671318	GO:0005764;GO:0004065;GO:0046872;GO:0043890	286.9376037	0.213421599	0.34842991	16.49772696	0.000896358	0.344554495
ENSMOCG00000017412	ENSMOCT00000023231	GALNS_CANLF	Arsg	N_acetylgalactosamine_6_sulfatase	7:72574582-72671318	GO:0005764;GO:0004065;GO:0046872;GO:0043890	286.9376037	0.213421599	0.34842991	16.49772696	0.000896358	0.344554495
ENSMOCG00000017412	ENSMOCT00000023239	ARSG_RAT	Arsg	Arylsulfatase_G	7:72574582-72671318	GO:0005783;GO:0005615;GO:0005764;GO:0004065;GO:0046872;GO:0006790	286.9376037	0.213421599	0.34842991	16.49772696	0.000896358	0.344554495
ENSMOCG00000020761	ENSMOCT00000028140	ACBP_MOUSE	Dbi	Acyl_CoA_binding_protein	6:10669455-10675511	GO:0005623;GO:0043292;GO:0005737;GO:0005615;GO:0005794;GO:0005739;GO:0005634;GO:0097038;GO:0005886;GO:0032994;GO:0008021;GO:0030156;GO:0000062;GO:0042802;GO:0008289;GO:0036042;GO:0001662;GO:0014009;GO:0001942;GO:0021670;GO:0007611;GO:0060291;GO:0031999;GO:1903060;GO:0036151;GO:1905920;GO:0046889;GO:2001140;GO:0051281;GO:0032228;GO:0043588;GO:0006641	2541.947212	-0.77073365	0.12646641	16.42507626	0.00092768	0.34610659
ENSMOCG00000013062	ENSMOCT00000016931	NEST_DANRE	Nes	Nestin	21:784001-792077	GO:0005882;GO:0019215;GO:0007420;GO:0021545;GO:0031076;GO:0043066;GO:0030844;GO:2000179	331.6222824	0.238069122	0.210710585	16.30897197	0.000980009	0.35518335
ENSMOCG00000013062	ENSMOCT00000016928	NEST_DANRE	Nes	Nestin	21:784001-792077	GO:0005882;GO:0019215;GO:0007420;GO:0021545;GO:0031076;GO:0043066;GO:0030844;GO:2000179	331.6222824	0.238069122	0.210710585	16.30897197	0.000980009	0.35518335
ENSMOCG00000016213	ENSMOCT00000021498	ZMYM4_MOUSE	Zmym1	Zinc_finger_MYM_type_protein_4	10:57527748-57542690	GO:0005634;GO:0000981;GO:0008270;GO:0007010;GO:0022604;GO:0006357	345.9191184	2.926725146	0.290311487	16.18461879	0.001039311	0.366212662
ENSMOCG00000016213	ENSMOCT00000021502	ZMYM4_MOUSE	Zmym1	Zinc_finger_MYM_type_protein_4	10:57527748-57542690	GO:0005634;GO:0000981;GO:0008270;GO:0007010;GO:0022604;GO:0006357	345.9191184	2.926725146	0.290311487	16.18461879	0.001039311	0.366212662
ENSMOCG00000021619	ENSMOCT00000029449	NA	Piezo2	NA	18:48736237-49090255	NA	103.7478747	1.764735195	0.345602845	16.08713449	0.001088279	0.373103301
ENSMOCG00000021619	ENSMOCT00000029435	NA	Piezo2	NA	18:48736237-49090255	NA	103.7478747	1.764735195	0.345602845	16.08713449	0.001088279	0.373103301
ENSMOCG00000021619	ENSMOCT00000029444	NA	Piezo2	NA	18:48736237-49090255	NA	103.7478747	1.764735195	0.345602845	16.08713449	0.001088279	0.373103301
ENSMOCG00000004407	ENSMOCT00000005792	NA	Slc6a4	NA	7:22077632-22109429	NA	26.97659527	-1.293428643	0.45706698	15.97178925	0.001149186	0.38361656
ENSMOCG00000001151	ENSMOCT00000001561	COX17_CANLF	none	Cytochrome_c_oxidase_copper_chaperone	X:60344925-60345116	GO:0005758;GO:0016531;GO:1903136;GO:0006825;GO:0033617;GO:0008284;GO:1904960	195.0066994	-3.297394531	0.334681272	15.84077014	0.001222484	0.397620866
ENSMOCG00000013019	ENSMOCT00000016881	NA	Rpa1	NA	7:23792503-23847945	NA	1915.840098	0.029718235	0.082003327	15.70138805	0.001305561	0.403927763
ENSMOCG00000013019	ENSMOCT00000016876	NA	Rpa1	NA	7:23792503-23847945	NA	1915.840098	0.029718235	0.082003327	15.70138805	0.001305561	0.403927763
ENSMOCG00000013019	ENSMOCT00000016884	NA	Rpa1	NA	7:23792503-23847945	NA	1915.840098	0.029718235	0.082003327	15.70138805	0.001305561	0.403927763
ENSMOCG00000019104	ENSMOCT00000025755	NA	C2cd3	NA	22:98027-189449	NA	2629.106566	0.509630012	0.191691286	15.71546414	0.001296923	0.403927763
ENSMOCG00000019104	ENSMOCT00000025758	NA	C2cd3	NA	22:98027-189449	NA	2629.106566	0.509630012	0.191691286	15.71546414	0.001296923	0.403927763
ENSMOCG00000019104	ENSMOCT00000025756	NA	C2cd3	NA	22:98027-189449	NA	2629.106566	0.509630012	0.191691286	15.71546414	0.001296923	0.403927763
ENSMOCG00000008987	ENSMOCT00000011558	OCAD2_BOVIN	none	OCIA_domain_containing_protein_2	7:4636670-4637124	GO:0005768;GO:0009617	177.4256403	0.182125746	0.182780482	15.59459777	0.001372982	0.414673287
ENSMOCG00000002541	ENSMOCT00000003406	RL7_RAT	none	60S_ribosomal_protein_L7	LG5:11836949-11839790	GO:0031672;GO:0022625;GO:0005844;GO:0014069;GO:1990904;GO:0005840;GO:0045202;GO:0008097;GO:0003677;GO:0003729;GO:0042803;GO:0003723;GO:0003735;GO:0097421;GO:0000463;GO:0042273;GO:0006364	762.115231	-0.224592769	0.147276173	15.14013949	0.001700723	0.441723097
ENSMOCG00000002541	ENSMOCT00000003407	RL7_BOVIN	none	60S_ribosomal_protein_L7	LG5:11836949-11839790	GO:0022625;GO:0003723;GO:0003735;GO:0000463	762.115231	-0.224592769	0.147276173	15.14013949	0.001700723	0.441723097
ENSMOCG00000002712	ENSMOCT00000003650	TM116_HUMAN	Tmem116	Transmembrane_protein_116	2:16195337-16244467	GO:0016021	102.0253682	-1.624239302	0.392787301	14.96738437	0.001844734	0.441723097
ENSMOCG00000002712	ENSMOCT00000003649	TM116_HUMAN	Tmem116	Transmembrane_protein_116	2:16195337-16244467	GO:0016021	102.0253682	-1.624239302	0.392787301	14.96738437	0.001844734	0.441723097
ENSMOCG00000005798	ENSMOCT00000007554	NA	Trpv2	NA	7:35990145-36011024	NA	753.6818318	0.040423941	0.110640122	14.90606355	0.001898709	0.441723097
ENSMOCG00000005798	ENSMOCT00000007549	NA	Trpv2	NA	7:35990145-36011024	NA	753.6818318	0.040423941	0.110640122	14.90606355	0.001898709	0.441723097
ENSMOCG00000006179	NA	NA	NA	NA	NA	NA	91.53268061	-7.677189576	0.738277992	15.28741529	0.001586799	0.441723097
ENSMOCG00000007524	ENSMOCT00000009713	ATPMD_MOUSE	none	ATP_synthase_membrane_subunit_DAPIT,_mitochondrial	2:8526672-8526848	GO:0016021;GO:0005743;GO:0005753;GO:0005739	83.29288503	-4.280642352	0.298622816	14.93855141	0.001869921	0.441723097
ENSMOCG00000012342	ENSMOCT00000015872	CABL2_HUMAN	Cables1	CDK5_and_ABL1_enzyme_substrate_2	18:5811667-5915452	GO:0007049;GO:0051301;GO:0051726	1822.196336	0.703806557	0.186689993	15.06528665	0.001761698	0.441723097
ENSMOCG00000012342	ENSMOCT00000015871	CABL2_HUMAN	Cables1	CDK5_and_ABL1_enzyme_substrate_2	18:5811667-5915452	GO:0007049;GO:0051301;GO:0051726	1822.196336	0.703806557	0.186689993	15.06528665	0.001761698	0.441723097
ENSMOCG00000012438	ENSMOCT00000016018	NA	1700001O22Rik	NA	4:46258213-46264791		87.37039973	-2.238002054	0.288065521	15.25130189	0.001614013	0.441723097
ENSMOCG00000012652	ENSMOCT00000016345	MFAP4_MOUSE	Mfap4	Microfibril_associated_glycoprotein_4	7:37210628-37213616	GO:0062023;GO:0071953;GO:0005576;GO:0001527;GO:0007155;GO:0071493;GO:0048251;GO:0010712;GO:0097435;GO:0009650	105.3446305	0.231986285	0.458725029	15.11648599	0.001719761	0.441723097
ENSMOCG00000012652	ENSMOCT00000016342	MFAP4_HUMAN	Mfap4	Microfibril_associated_glycoprotein_4	7:37210628-37213616	GO:0062023;GO:0071953;GO:0005576;GO:0001527;GO:0007155;GO:0071493;GO:0048251;GO:0010712;GO:0097435;GO:0009650	105.3446305	0.231986285	0.458725029	15.11648599	0.001719761	0.441723097
ENSMOCG00000014747	ENSMOCT00000019363	ZFP58_MOUSE	none	Zinc_finger_protein_58	19:47772088-47788323	GO:0005634;GO:0003677;GO:0046872;GO:0006355	168.3064623	-0.721639265	0.422343725	15.24193051	0.001621151	0.441723097
ENSMOCG00000016408	ENSMOCT00000021780	TEN1L_MOUSE	Ten1	CST_complex_subunit_TEN1	7:79222471-79231737	GO:1990879;GO:0000784;GO:0005654;GO:0005634;GO:0003697;GO:0010521;GO:0042162;GO:0032211	165.8118885	-2.174103918	0.207037239	14.87067539	0.001930568	0.441723097
ENSMOCG00000018967	NA	NA	NA	NA	NA	NA	53.34746374	-0.672336698	0.49297344	14.86948756	0.001931647	0.441723097
ENSMOCG00000019443	ENSMOCT00000026230	NA	Parp8	NA	19:62525082-62685496	NA	1330.823631	0.097021357	0.05580898	15.24356941	0.0016199	0.441723097
ENSMOCG00000020186	ENSMOCT00000027337	LRP1B_MOUSE	none	Low_density_lipoprotein_receptor_related_protein_1B	4:56381898-56949299	GO:0016021;GO:0016020;GO:0043235;GO:0005509;GO:0005041;GO:0050750;GO:0001701	290.5244227	0.303370662	0.256816657	14.84931009	0.001950059	0.441723097
ENSMOCG00000020911	ENSMOCT00000028379	NA	Foxo1	NA	1:102125925-102205238	NA	1391.06753	0.146367063	0.130542256	15.00087832	0.001815899	0.441723097
ENSMOCG00000003481	ENSMOCT00000004667	RS15A_RAT	Rps15a	40S_ribosomal_protein_S15a	8:9889631-9895102	GO:0005737;GO:0022627;GO:0003735;GO:0045787;GO:0008284;GO:0009615;GO:0006412	341.6633239	2.830894216	0.139929619	14.64584349	0.002145731	0.448837934
ENSMOCG00000014006	ENSMOCT00000018295	PRR29_MOUSE	Prr29	Proline_rich_protein_29	7:59092221-59094398		14.46333199	-1.279209375	0.609503103	14.67051881	0.002121	0.448837934
ENSMOCG00000017794	ENSMOCT00000023792	LIFR_CANLF	Osmr	Leukemia_inhibitory_factor_receptor	19:27428535-27469655	GO:0009897;GO:0016021;GO:0043235;GO:0005127;GO:0019955;GO:0004896;GO:0048861;GO:0038165;GO:0008284	57.08222077	0.892803712	0.264924719	14.64565115	0.002145925	0.448837934
ENSMOCG00000018691	ENSMOCT00000025119	GL8D1_HUMAN	Glt8d2	Glycosyltransferase_8_domain_containing_protein_1	24:34157198-34171266	GO:0005794;GO:0016021;GO:0016020;GO:0016757	51.22914467	0.740653633	0.274156179	14.63618291	0.002155491	0.448837934
ENSMOCG00000018691	ENSMOCT00000025129	GL8D2_MACFA	Glt8d2	Glycosyltransferase_8_domain_containing_protein_2	24:34157198-34171266	GO:0016021;GO:0016757	51.22914467	0.740653633	0.274156179	14.63618291	0.002155491	0.448837934
ENSMOCG00000018691	ENSMOCT00000025124	GL8D1_HUMAN	Glt8d2	Glycosyltransferase_8_domain_containing_protein_1	24:34157198-34171266	GO:0005794;GO:0016021;GO:0016020;GO:0016757	51.22914467	0.740653633	0.274156179	14.63618291	0.002155491	0.448837934
ENSMOCG00000018912	ENSMOCT00000025470	STX1A_MOUSE	Stx1a	Syntaxin_1A	2:22530920-22558593	GO:0001669;GO:0042641;GO:0030424;GO:0030054;GO:0012505;GO:0098978;GO:0016021;GO:0005887;GO:0099056;GO:0030285;GO:0043229;GO:0016020;GO:0043005;GO:0031965;GO:0005886;GO:0014069;GO:0048787;GO:0042734;GO:0032991;GO:0030141;GO:0031201;GO:0008021;GO:0030672;GO:0070044;GO:0070032;GO:0070033;GO:0008076;GO:0043008;GO:0019855;GO:0048306;GO:0019869;GO:0042802;GO:0044325;GO:0019900;GO:0017022;GO:0032028;GO:…	3459.427224	-0.341672352	0.133780618	14.63077735	0.002160971	0.448837934
ENSMOCG00000018912	ENSMOCT00000025466	STX1A_MOUSE	Stx1a	Syntaxin_1A	2:22530920-22558593	GO:0001669;GO:0042641;GO:0030424;GO:0030054;GO:0012505;GO:0098978;GO:0016021;GO:0005887;GO:0099056;GO:0030285;GO:0043229;GO:0016020;GO:0043005;GO:0031965;GO:0005886;GO:0014069;GO:0048787;GO:0042734;GO:0032991;GO:0030141;GO:0031201;GO:0008021;GO:0030672;GO:0070044;GO:0070032;GO:0070033;GO:0008076;GO:0043008;GO:0019855;GO:0048306;GO:0019869;GO:0042802;GO:0044325;GO:0019900;GO:0017022;GO:0032028;GO:…	3459.427224	-0.341672352	0.133780618	14.63077735	0.002160971	0.448837934
ENSMOCG00000020795	ENSMOCT00000028216	TMTC4_DROME	Tmtc4	Protein_O_mannosyl_transferase_TMTC4	17:34506808-34557682	GO:0005783;GO:0016021;GO:0004169;GO:0000030;GO:0035269	932.1457144	0.420899828	0.125412055	14.59870859	0.002193768	0.448837934
ENSMOCG00000020795	ENSMOCT00000028222	TMTC4_DROME	Tmtc4	Protein_O_mannosyl_transferase_TMTC4	17:34506808-34557682	GO:0005783;GO:0016021;GO:0004169;GO:0000030;GO:0035269	932.1457144	0.420899828	0.125412055	14.59870859	0.002193768	0.448837934
ENSMOCG00000013110	ENSMOCT00000017000	FXYD3_MOUSE	none	FXYD_domain_containing_ion_transport_regulator_3	LG4:21369375-21376071	GO:0005789;GO:0016021;GO:0005886;GO:0051117;GO:0099106;GO:0017080;GO:0006813;GO:0050790;GO:2000649;GO:0006814	62.87667018	-0.710262518	0.279497896	14.54435825	0.002250485	0.448931131
ENSMOCG00000019473	ENSMOCT00000026281	HIF1A_CHICK	none	Hypoxia_inducible_factor_1_alpha	LG4:17479565-17501544	GO:0005737;GO:0016607;GO:0005634;GO:0003677;GO:0000981;GO:0035035;GO:0046983;GO:0045944;GO:0045893;GO:0006357;GO:0001666	260.8275445	0.955592793	0.31121387	14.53066177	0.002265005	0.448931131
ENSMOCG00000001688	ENSMOCT00000002268	LSM8_PONAB	Lsm8	U6_snRNA_associated_Sm_like_protein_LSm8	LG10:13652718-13658559	GO:0120115;GO:0005634;GO:0071005;GO:0046540;GO:0005688;GO:0003723;GO:0000398	131.6510956	0.695457147	0.220534999	14.45394184	0.002348076	0.451293041
ENSMOCG00000004642	ENSMOCT00000006083	NA	none	NA	X:42152865-42155036	NA	1288.211254	-1.044581762	0.70805213	14.47958159	0.002319983	0.451293041
ENSMOCG00000012478	ENSMOCT00000016075	GPAM1_MOUSE	none	GPALPP_motifs_containing_protein_1	X:52887613-52888653		5.453591939	-2.075792016	0.759205552	14.28486877	0.002541958	0.460639088
ENSMOCG00000016184	ENSMOCT00000021454	KCNK7_MOUSE	Kcnk7	Potassium_channel_subfamily_K_member_7	8:40473966-40477240	GO:0005887;GO:0005267;GO:0022841;GO:0005244;GO:0071805;GO:0034765;GO:0030322	27.66761693	2.155433128	0.500705216	14.3396117	0.002477505	0.460639088
ENSMOCG00000016184	ENSMOCT00000021449	KCNK7_MOUSE	Kcnk7	Potassium_channel_subfamily_K_member_7	8:40473966-40477240	GO:0005887;GO:0005267;GO:0022841;GO:0005244;GO:0071805;GO:0034765;GO:0030322	27.66761693	2.155433128	0.500705216	14.3396117	0.002477505	0.460639088
ENSMOCG00000016184	ENSMOCT00000021452	KCNK7_MOUSE	Kcnk7	Potassium_channel_subfamily_K_member_7	8:40473966-40477240	GO:0005887;GO:0005267;GO:0022841;GO:0005244;GO:0071805;GO:0034765;GO:0030322	27.66761693	2.155433128	0.500705216	14.3396117	0.002477505	0.460639088
ENSMOCG00000021533	ENSMOCT00000029266	RAD16_SCHPO	Ercc4	DNA_repair_protein_rad16	7:52150554-52176493	GO:0005737;GO:0044732;GO:0000110;GO:0005634;GO:1990599;GO:0003684;GO:0003697;GO:0000014;GO:0000724;GO:0045002;GO:0000736;GO:0007534;GO:0007533;GO:0006289;GO:1901255;GO:0006296;GO:0007131;GO:0000712	669.7266541	0.932871182	0.096692083	14.29077908	0.00253492	0.460639088
ENSMOCG00000021686	ENSMOCT00000029512	NEIL2_MOUSE	Neil2	Endonuclease_8_like_2	17:15131325-15140505	GO:0005737;GO:0043231;GO:0015630;GO:0005654;GO:0140078;GO:0003684;GO:0019104;GO:0003906;GO:0008017;GO:0008270;GO:0006284;GO:0006289	29.19237072	-0.184793492	0.399368473	14.33583491	0.0024819	0.460639088
ENSMOCG00000017842	ENSMOCT00000023896	PTP10_DROME	Ptprq	Tyrosine_protein_phosphatase_10D	24:18094842-18270111	GO:0045177;GO:0030424;GO:0016021;GO:0004725;GO:0005001;GO:0007411;GO:0060446;GO:0007417;GO:0007616;GO:0008045;GO:0042059;GO:0040037;GO:0030948;GO:0007424;GO:0006470	20.30510142	-1.161025633	0.46985468	14.08181068	0.002795883	0.487655524
ENSMOCG00000017842	ENSMOCT00000023900	PTP10_DROME	Ptprq	Tyrosine_protein_phosphatase_10D	24:18094842-18270111	GO:0045177;GO:0030424;GO:0016021;GO:0004725;GO:0005001;GO:0007411;GO:0060446;GO:0007417;GO:0007616;GO:0008045;GO:0042059;GO:0040037;GO:0030948;GO:0007424;GO:0006470	20.30510142	-1.161025633	0.46985468	14.08181068	0.002795883	0.487655524
ENSMOCG00000022908	ENSMOCT00000031324	PRG4_MOUSE	Vtn	Proteoglycan_4	7:20623325-20626337	GO:0005615;GO:0030247;GO:0005044;GO:0071425;GO:0006955;GO:0045409;GO:0042127	369.9084686	1.464274508	1.003613331	14.07381989	0.002806374	0.487655524
ENSMOCG00000022908	ENSMOCT00000031325	PRG4_MOUSE	Vtn	Proteoglycan_4	7:20623325-20626337	GO:0005615;GO:0030247;GO:0005044;GO:0071425;GO:0006955;GO:0045409;GO:0042127	369.9084686	1.464274508	1.003613331	14.07381989	0.002806374	0.487655524
ENSMOCG00000022922	ENSMOCT00000031344	NA	Star	NA	LG7_11:3452580-3458061	NA	71.61459869	1.844275911	0.336661647	14.09227767	0.0027822	0.487655524
ENSMOCG00000002357	ENSMOCT00000003176	GGA1_HUMAN	Gga2	ADP_ribosylation_factor_binding_protein_GGA1	8:13593425-13631034	GO:0005829;GO:0005769;GO:0031901;GO:0010008;GO:0005794;GO:0043231;GO:0016020;GO:0005654;GO:0032991;GO:0030306;GO:0044267;GO:0043001;GO:0006886;GO:0045732;GO:0008104;GO:0034394;GO:1903441;GO:0042147;GO:1901998	2979.941143	-0.311202673	0.058944804	13.94401048	0.002982363	0.503766466
ENSMOCG00000002357	ENSMOCT00000003173	GGA1_HUMAN	Gga2	ADP_ribosylation_factor_binding_protein_GGA1	8:13593425-13631034	GO:0005829;GO:0005769;GO:0031901;GO:0010008;GO:0005794;GO:0043231;GO:0016020;GO:0005654;GO:0032991;GO:0030306;GO:0044267;GO:0043001;GO:0006886;GO:0045732;GO:0008104;GO:0034394;GO:1903441;GO:0042147;GO:1901998	2979.941143	-0.311202673	0.058944804	13.94401048	0.002982363	0.503766466
ENSMOCG00000009098	ENSMOCT00000011690	EGR2B_DANRE	Egr2	Early_growth_response_protein_2b	LG2:39277638-39281875	GO:0005634;GO:0003677;GO:0000981;GO:0046872;GO:0048568;GO:0021575;GO:0048932;GO:0006357;GO:0021654	381.3024282	0.186095807	0.290394035	13.8905769	0.003057944	0.503766466
ENSMOCG00000014168	ENSMOCT00000018531	NA	Rpn2	NA	LG8:20863941-20905190	NA	5918.637857	-0.436769876	0.060291131	13.90183074	0.003041869	0.503766466
ENSMOCG00000017502	ENSMOCT00000023356	NA	Alb	NA	LG1:43629833-43646365	NA	40.33557583	2.099248324	0.853618135	13.92365211	0.003010939	0.503766466
ENSMOCG00000001382	ENSMOCT00000001876	NA	Chdh	NA	6:66450797-66456384	NA	155.7803333	-0.670411686	0.243934479	13.83769039	0.003134619	0.509777439
ENSMOCG00000012266	ENSMOCT00000015766	RS8_RAT	none	40S_ribosomal_protein_S8	2:31332936-31333567	GO:0022627;GO:0016020;GO:1990904;GO:0003735;GO:0000462;GO:0006412	21.61946398	-2.137596033	1.124793607	13.73925668	0.003282434	0.527059254
ENSMOCG00000008791	ENSMOCT00000011328	NA	Fbln1	NA	15:25905443-25978438	NA	686.0743547	0.978015011	0.2339317	13.66913695	0.003391923	0.531191845
ENSMOCG00000008791	ENSMOCT00000011324	NA	Fbln1	NA	15:25905443-25978438	NA	686.0743547	0.978015011	0.2339317	13.66913695	0.003391923	0.531191845
ENSMOCG00000008791	ENSMOCT00000011327	NA	Fbln1	NA	15:25905443-25978438	NA	686.0743547	0.978015011	0.2339317	13.66913695	0.003391923	0.531191845
ENSMOCG00000013692	ENSMOCT00000017847	ZN33B_HUMAN	Zfp663	Zinc_finger_protein_33B	LG8:13113041-13117404	GO:0005634;GO:0003677;GO:0046872;GO:0006355	297.4530752	0.531598857	0.143707343	13.68661784	0.003364293	0.531191845
ENSMOCG00000003275	ENSMOCT00000004416	Y3350_METRJ	Dglucy	Putative_hydro_lyase_Mrad2831_3350	1:36848342-36898647	GO:0016829	240.8779326	-1.046488455	0.236988666	13.60266841	0.003499047	0.534763932
ENSMOCG00000021812	ENSMOCT00000029686	OSMR_HUMAN	Lifr	Oncostatin_M_specific_receptor_subunit_beta	19:27735552-27795527	GO:0016324;GO:0009897;GO:0005900;GO:0005886;GO:0043235;GO:0019955;GO:0004896;GO:0019838;GO:0019221;GO:0038165;GO:0002675;GO:0008284;GO:0034097	1677.329033	0.187457039	0.126537259	13.6152664	0.003478489	0.534763932
ENSMOCG00000008343	ENSMOCT00000010729	NA	Tbx3	NA	2:9767930-9781193	NA	88.66437157	0.426370864	0.20793428	13.53032494	0.003619449	0.54115002
ENSMOCG00000008343	ENSMOCT00000010730	TBX2_DANRE	Tbx3	T_box_transcription_factor_TBX2b	2:9767930-9781193	GO:0005634;GO:0001228;GO:0001102;GO:0000977;GO:0036302;GO:0048318;GO:0007420;GO:0060219;GO:0003205;GO:0007155;GO:0001708;GO:0042074;GO:0007417;GO:0035050;GO:0021538;GO:0001947;GO:0072068;GO:0000122;GO:0048663;GO:0030903;GO:0042461;GO:0043704;GO:0021982;GO:0008284;GO:0045944;GO:0048793;GO:0072019;GO:0008016;GO:0046549;GO:0046551;GO:0046548	88.66437157	0.426370864	0.20793428	13.53032494	0.003619449	0.54115002
ENSMOCG00000021665	ENSMOCT00000029471	NA	Gja1	NA	LG9:34311337-34322362	NA	8246.296876	-0.161031645	0.144642291	13.52636733	0.003626153	0.54115002
ENSMOCG00000007239	ENSMOCT00000009366	NA	none	NA	5:2832287-2843805	NA	1.719441956	2.689279593	1.533713286	13.29613181	0.004038065	0.544212853
ENSMOCG00000007924	ENSMOCT00000010211	B3GN2_MOUSE	B3gnt8	N_acetyllactosaminide_beta_1,3_N_acetylglucosaminyltransferase_2	LG4:21152321-21154057	GO:0005783;GO:0005794;GO:0000139;GO:0016021;GO:0008376;GO:0008375;GO:0008457;GO:0008378;GO:0008532;GO:0016758;GO:0007411;GO:1990830;GO:0030311;GO:0006486;GO:0006493;GO:0007608	3.977507592	-0.74352079	0.833138943	13.28433285	0.004060379	0.544212853
ENSMOCG00000008332	ENSMOCT00000010715	RASF5_RAT	Rassf5	Ras_association_domain_containing_protein_5	6:21680530-21703157	GO:0005737;GO:0005874;GO:0005634;GO:0042802;GO:0046872;GO:0017016;GO:0006915;GO:0035556;GO:0008285;GO:0031398;GO:0042981;GO:1900180	1353.235152	0.205953117	0.131610472	13.38768241	0.003868999	0.544212853
ENSMOCG00000008386	ENSMOCT00000010790	STEA2_MOUSE	Steap3	Metalloreductase_STEAP2	6:10523107-10563998	GO:0005829;GO:0005769;GO:0005768;GO:0010008;GO:0030173;GO:0005886;GO:0030140;GO:0008823;GO:0052851;GO:0046872;GO:0015677;GO:0006897;GO:0006893;GO:0055072;GO:0098706;GO:0055114;GO:0045055;GO:0009725	214.1097472	-0.57527744	0.201396023	13.48819791	0.003691443	0.544212853
ENSMOCG00000008386	ENSMOCT00000010789	STEA2_MOUSE	Steap3	Metalloreductase_STEAP2	6:10523107-10563998	GO:0005829;GO:0005769;GO:0005768;GO:0010008;GO:0030173;GO:0005886;GO:0030140;GO:0008823;GO:0052851;GO:0046872;GO:0015677;GO:0006897;GO:0006893;GO:0055072;GO:0098706;GO:0055114;GO:0045055;GO:0009725	214.1097472	-0.57527744	0.201396023	13.48819791	0.003691443	0.544212853
ENSMOCG00000008708	ENSMOCT00000011256	NA	Pmfbp1	NA	4:18347753-18396491	NA	45.03947704	-0.545389081	0.392699144	13.42890781	0.003795176	0.544212853
ENSMOCG00000008708	ENSMOCT00000011248	NA	Pmfbp1	NA	4:18347753-18396491	NA	45.03947704	-0.545389081	0.392699144	13.42890781	0.003795176	0.544212853
ENSMOCG00000012035	ENSMOCT00000015467	STX8_MOUSE	Stx8	Syntaxin_8	7:30585625-30831651	GO:0005829;GO:0005769;GO:0012505;GO:0005768;GO:0016021;GO:0005770;GO:0031902;GO:0005765;GO:0048471;GO:0045335;GO:0055037;GO:0031201;GO:0005802;GO:0031982;GO:0019869;GO:0005484;GO:0000149;GO:0019905;GO:0031625;GO:0071346;GO:0045022;GO:0008333;GO:0006886;GO:1903076;GO:0048278;GO:0006906;GO:0016192	752.2060824	-0.430647057	0.101430889	13.27636063	0.004075525	0.544212853
ENSMOCG00000012035	ENSMOCT00000015465	STX8_MOUSE	Stx8	Syntaxin_8	7:30585625-30831651	GO:0005829;GO:0005769;GO:0012505;GO:0005768;GO:0016021;GO:0005770;GO:0031902;GO:0005765;GO:0048471;GO:0045335;GO:0055037;GO:0031201;GO:0005802;GO:0031982;GO:0019869;GO:0005484;GO:0000149;GO:0019905;GO:0031625;GO:0071346;GO:0045022;GO:0008333;GO:0006886;GO:1903076;GO:0048278;GO:0006906;GO:0016192	752.2060824	-0.430647057	0.101430889	13.27636063	0.004075525	0.544212853
ENSMOCG00000013731	ENSMOCT00000017907	COG7_DROME	Cog7	Conserved_oligomeric_Golgi_complex_subunit_7	8:13639431-13705624	GO:0036063;GO:0005794;GO:0000139;GO:0017119;GO:0000916;GO:0007030;GO:0006891;GO:0006886;GO:0007112;GO:1903292;GO:0006890	1543.502538	-0.10158455	0.10877719	13.27627008	0.004075697	0.544212853
ENSMOCG00000018847	ENSMOCT00000025363	DUS1_HUMAN	Dusp5	Dual_specificity_protein_phosphatase_1	8:80883621-80897056	GO:0005737;GO:0005634;GO:0019838;GO:0017017;GO:0051019;GO:0004722;GO:0004725;GO:0008138;GO:0008330;GO:1990869;GO:0032870;GO:0001706;GO:0000188;GO:0035556;GO:0071850;GO:0043066;GO:0007162;GO:0008285;GO:2000279;GO:0070373;GO:0043407;GO:0043409;GO:0051447;GO:0090027;GO:1903753;GO:0070262;GO:0035970;GO:0035335;GO:0043065;GO:0042981;GO:0090266;GO:0051592;GO:0051591;GO:0032355;GO:0051384;GO:0042542;GO:…	114.1327109	-0.264193874	0.22392229	13.36193709	0.003915822	0.544212853
ENSMOCG00000019235	ENSMOCT00000025932	RSSA_MOUSE	none	40S_ribosomal_protein_SA	5:76734075-76734972	GO:0005604;GO:0062023;GO:0005737;GO:0005829;GO:0022627;GO:0098978;GO:0016020;GO:0043025;GO:0005634;GO:0005886;GO:0015935;GO:0045202;GO:0043236;GO:0005055;GO:0043022;GO:0003735;GO:0098609;GO:0002181;GO:0030855;GO:0000028;GO:0006412	257.7966201	-7.328101777	0.400632439	13.39068151	0.003863581	0.544212853
ENSMOCG00000022015	ENSMOCT00000029972	GSTA2_MOUSE	none	Glutathione_S_transferase_A2	5:61239408-61255123	GO:0005829;GO:0043295;GO:0004364;GO:0006749;GO:0009617;GO:0035634;GO:0006805	44.16075219	-2.601067186	0.402746775	13.35217664	0.003933719	0.544212853
ENSMOCG00000001616	ENSMOCT00000002192	NA	Adamts14	NA	LG2:33964651-34033053	NA	106.339901	1.479535494	0.26248073	13.24125361	0.004142892	0.54464055
ENSMOCG00000001616	ENSMOCT00000002190	NA	Adamts14	NA	LG2:33964651-34033053	NA	106.339901	1.479535494	0.26248073	13.24125361	0.004142892	0.54464055
ENSMOCG00000013351	ENSMOCT00000017388	GOLI4_XENTR	Golim4	Golgi_integral_membrane_protein_4	1:118587205-118662334	GO:0010008;GO:0032580;GO:0016021	837.5166849	-0.421753604	0.135792242	13.22997278	0.004164772	0.54464055
ENSMOCG00000013351	ENSMOCT00000017393	GOLI4_XENTR	Golim4	Golgi_integral_membrane_protein_4	1:118587205-118662334	GO:0010008;GO:0032580;GO:0016021	837.5166849	-0.421753604	0.135792242	13.22997278	0.004164772	0.54464055
ENSMOCG00000005150	ENSMOCT00000006744	N42L1_HUMAN	N4bp2	NEDD4_binding_protein_2_like_1	LG1:22598554-22640775		1899.678893	0.379229322	0.143465972	12.91689906	0.004819806	0.623869809
ENSMOCG00000019798	ENSMOCT00000026781	NPGR1_ARATH	Ttc7	Protein_NPGR1	16:10405426-10509978	GO:0005886;GO:0005516	1107.655185	0.095365068	0.120519366	12.86222087	0.004944235	0.633511367
ENSMOCG00000019798	ENSMOCT00000026783	NPGR1_ARATH	Ttc7	Protein_NPGR1	16:10405426-10509978	GO:0005886;GO:0005516	1107.655185	0.095365068	0.120519366	12.86222087	0.004944235	0.633511367
ENSMOCG00000018111	ENSMOCT00000024238	GAL2A_DANRE	Galr1	Galanin_receptor_2a	18:65454787-65469769	GO:0005887;GO:0008528;GO:0004966;GO:0007188;GO:0007218	249.6913148	0.587096103	0.178450954	12.82476274	0.005031306	0.638221227
ENSMOCG00000007336	ENSMOCT00000009468	NA	Cyb5r3	NA	15:27954551-27973084	NA	1995.07712	0.096055053	0.089259634	12.73634041	0.005242906	0.639483308
ENSMOCG00000007336	ENSMOCT00000009471	NA	Cyb5r3	NA	15:27954551-27973084	NA	1995.07712	0.096055053	0.089259634	12.73634041	0.005242906	0.639483308
ENSMOCG00000008736	ENSMOCT00000011230	MC4R_DANRE	Mc3r	Melanocortin_receptor_4	LG8:6497834-6498805	GO:0016021;GO:0005886;GO:0004977;GO:0007189;GO:0097009;GO:0006112;GO:2000252;GO:0040008	44.75879193	0.137641851	0.34929394	12.77973819	0.005137975	0.639483308
ENSMOCG00000014440	ENSMOCT00000018961	CODA1_MOUSE	Col13a1	Collagen_alpha_1(XIII)_chain	LG2:34574439-34711667	GO:0005911;GO:0005581;GO:0062023;GO:0031012;GO:0005615;GO:0016021;GO:0045211;GO:0005201;GO:0008201;GO:0030154;GO:0098609;GO:0007160;GO:0001958;GO:0030198;GO:0001763	138.1986565	1.160983923	0.243394288	12.74675306	0.005217538	0.639483308
ENSMOCG00000014440	ENSMOCT00000018965	CODA1_MOUSE	Col13a1	Collagen_alpha_1(XIII)_chain	LG2:34574439-34711667	GO:0005911;GO:0005581;GO:0062023;GO:0031012;GO:0005615;GO:0016021;GO:0045211;GO:0005201;GO:0008201;GO:0030154;GO:0098609;GO:0007160;GO:0001958;GO:0030198;GO:0001763	138.1986565	1.160983923	0.243394288	12.74675306	0.005217538	0.639483308
ENSMOCG00000014440	ENSMOCT00000018971	CODA1_MOUSE	Col13a1	Collagen_alpha_1(XIII)_chain	LG2:34574439-34711667	GO:0005911;GO:0005581;GO:0062023;GO:0031012;GO:0005615;GO:0016021;GO:0045211;GO:0005201;GO:0008201;GO:0030154;GO:0098609;GO:0007160;GO:0001958;GO:0030198;GO:0001763	138.1986565	1.160983923	0.243394288	12.74675306	0.005217538	0.639483308
ENSMOCG00000017265	ENSMOCT00000023013	TIM8B_HUMAN	none	Mitochondrial_import_inner_membrane_translocase_subunit_Tim8_B	5:44880133-44881603	GO:0005615;GO:0005743;GO:0042719;GO:0008270;GO:0072321;GO:0006626;GO:0007605	207.7537717	1.080419558	0.148219367	12.74664364	0.005217804	0.639483308
ENSMOCG00000014224	ENSMOCT00000018605	MANBL_HUMAN	Manbal	Protein_MANBAL	LG8:20792733-20823763	GO:0016021	905.6817893	-0.378737165	0.077606961	12.69595101	0.005342466	0.645420802
ENSMOCG00000014167	ENSMOCT00000018527	NA	Spata16	NA	1:89411121-89666427	NA	100.2014601	0.568051378	0.27495007	12.6264685	0.005518135	0.654182647
ENSMOCG00000020929	ENSMOCT00000028401	NA	Oat	NA	8:25382075-25401843	NA	3341.411387	0.212869474	0.080533972	12.63959944	0.005484505	0.654182647
ENSMOCG00000013366	ENSMOCT00000017391	S19A2_HUMAN	Slc19a3	Thiamine_transporter_1	LG4:50612763-50634329	GO:0016021;GO:0005886;GO:0008517;GO:0015234;GO:0071934;GO:0015888;GO:0042723;GO:0055085	160.5504918	-0.089019779	0.298143864	12.5919353	0.005607557	0.658628281
ENSMOCG00000014396	ENSMOCT00000018877	SENP6_MOUSE	Senp7	Sentrin_specific_protease_6	2:66102917-66202376	GO:0005737;GO:0005829;GO:0005654;GO:0005634;GO:0070139;GO:0016926;GO:0070646;GO:0016925;GO:0090234;GO:0090169	1261.586488	0.304800969	0.110613215	12.57153723	0.005661048	0.65881091
ENSMOCG00000014396	ENSMOCT00000018859	SENP7_RAT	Senp7	Sentrin_specific_protease_7	2:66102917-66202376	GO:0005737;GO:0005634;GO:0070139;GO:0016926	1261.586488	0.304800969	0.110613215	12.57153723	0.005661048	0.65881091
ENSMOCG00000000088	ENSMOCT00000000099	NA	Hgsnat	NA	LG7_11:3558404-3585248	NA	1704.977471	0.286866558	0.106004872	12.53726936	0.005752049	0.66216371
ENSMOCG00000020199	ENSMOCT00000027358	NA	none	NA	8:47620856-47913286	NA	647.9210252	1.266253104	0.239222979	12.52155602	0.005794259	0.66216371
ENSMOCG00000013833	ENSMOCT00000018062	MORC4_HUMAN	Morc3	MORC_family_CW_type_zinc_finger_protein_4	2:70233823-70287232	GO:0005654;GO:0008270	821.9662892	0.917417785	0.181286358	12.46838135	0.005939385	0.663994184
ENSMOCG00000013833	ENSMOCT00000018051	MORC4_HUMAN	Morc3	MORC_family_CW_type_zinc_finger_protein_4	2:70233823-70287232	GO:0005654;GO:0008270	821.9662892	0.917417785	0.181286358	12.46838135	0.005939385	0.663994184
ENSMOCG00000020902	ENSMOCT00000028362	MICLK_HUMAN	none	MICAL_C_terminal_like_protein	8:3965180-4004685	GO:0005737;GO:0031941;GO:0005815;GO:0051019;GO:0030036;GO:0030154;GO:0007275;GO:0007283	137.9111852	1.467604815	0.256287129	12.48427499	0.005895635	0.663994184
ENSMOCG00000022769	ENSMOCT00000031097	HDHD3_MOUSE	Hdhd3	Haloacid_dehalogenase_like_hydrolase_domain_containing_protein_3	10:8277140-8280194	GO:0043231;GO:0005739;GO:0005730;GO:0016787	187.6991085	0.100354005	0.150781209	12.45829668	0.005967311	0.663994184
ENSMOCG00000000600	ENSMOCT00000000802	NA	none	NA	LG2:52286653-52347924	NA	932.8728765	0.412159346	0.159457981	12.07638678	0.00712602	0.671366897
ENSMOCG00000000824	ENSMOCT00000001114	NA	Asic4	NA	LG4:55581116-55602246	NA	834.5983147	0.201227076	0.216184902	12.24248011	0.006597045	0.671366897
ENSMOCG00000000824	ENSMOCT00000001108	NA	Asic4	NA	LG4:55581116-55602246	NA	834.5983147	0.201227076	0.216184902	12.24248011	0.006597045	0.671366897
ENSMOCG00000001119	ENSMOCT00000001531	HMCN1_MOUSE	Igsf10	Hemicentin_1	1:108026492-108048306	GO:0005912;GO:0005604;GO:0005938;GO:0030054;GO:0032154;GO:0062023;GO:0005576;GO:0005509;GO:0050839;GO:0042803;GO:0038023;GO:0007049;GO:0051301;GO:0007157;GO:0007156;GO:0009617	221.3096311	3.432258672	0.256790822	12.15793242	0.006861275	0.671366897
ENSMOCG00000003632	ENSMOCT00000004867	F1142_MOUSE	Fam114a1	Protein_FAM114A2	LG1:21733446-21803516		203.8060812	0.263093666	0.146982788	12.36297653	0.006237763	0.671366897
ENSMOCG00000004256	ENSMOCT00000005610	TEDC2_HUMAN	Tedc2	Tubulin_epsilon_and_delta_complex_protein_2	7:3820671-3824828	GO:0005814;GO:0005929;GO:0005737;GO:0045880	165.6930483	1.849705791	0.281785319	12.25814191	0.006549215	0.671366897
ENSMOCG00000004572	ENSMOCT00000005987	NA	Gnpda1	NA	18:26709222-26721683	NA	1220.981442	-0.188474063	0.095138668	12.25086667	0.00657139	0.671366897
ENSMOCG00000006383	ENSMOCT00000008292	KCNK9_XENLA	Kcnk9	Potassium_channel_subfamily_K_member_9	15:31391864-31431926	GO:0016021;GO:0005886;GO:0005267	1028.968322	0.979056563	0.123390142	12.07065131	0.007145016	0.671366897
ENSMOCG00000006383	ENSMOCT00000008295	KCNK9_XENLA	Kcnk9	Potassium_channel_subfamily_K_member_9	15:31391864-31431926	GO:0016021;GO:0005886;GO:0005267	1028.968322	0.979056563	0.123390142	12.07065131	0.007145016	0.671366897
ENSMOCG00000006967	ENSMOCT00000009018	PGK1_PONAB	none	Phosphoglycerate_kinase_1	X:17687832-17690057	GO:0005737;GO:0005524;GO:0004618;GO:0006096	218.2473679	0.558699532	0.371179164	12.23251148	0.006627669	0.671366897
ENSMOCG00000010864	ENSMOCT00000013935	CHC10_HUMAN	Chchd10	Coiled_coil_helix_coiled_coil_helix_domain_containing_protein_10,_mitochondrial	LG2:46102565-46104239	GO:0061617;GO:0005758;GO:0005739;GO:0005634;GO:0051457;GO:0099558;GO:0090144;GO:0007005;GO:0006119;GO:1903852;GO:1901030;GO:1903109;GO:0065003;GO:0030322	2098.316093	-0.526606416	0.21820487	12.32943486	0.006335784	0.671366897
ENSMOCG00000012829	ENSMOCT00000016595	DUS2_SCHPO	Dus2	tRNA_dihydrouridine(20)_synthase_[NAD(P)+]	4:4842297-4885190	GO:0005737;GO:0005634;GO:0050660;GO:0102264;GO:0002943	651.2591817	0.094347199	0.091485358	12.19100081	0.006756706	0.671366897
ENSMOCG00000013624	ENSMOCT00000017744	GPA3_ORYSJ	Klhdc9	Protein_GLUTELIN_PRECURSOR_ACCUMULATION_3	6:69508905-69511758	GO:0005770;GO:0000325;GO:0000326;GO:0005802;GO:0006886	493.267726	-0.198496164	0.108405788	12.34877653	0.006279076	0.671366897
ENSMOCG00000015527	ENSMOCT00000020481	ARM10_MOUSE	Armc10	Armadillo_repeat_containing_protein_10	26:13576574-13586273	GO:0005783;GO:0005789;GO:0016021;GO:0005739;GO:0050692;GO:0002039;GO:0043066;GO:1902254;GO:0040010	895.0945622	-0.154746568	0.109147858	12.09643379	0.007060015	0.671366897
ENSMOCG00000015527	ENSMOCT00000020478	ARM10_MOUSE	Armc10	Armadillo_repeat_containing_protein_10	26:13576574-13586273	GO:0005783;GO:0005789;GO:0016021;GO:0005739;GO:0050692;GO:0002039;GO:0043066;GO:1902254;GO:0040010	895.0945622	-0.154746568	0.109147858	12.09643379	0.007060015	0.671366897
ENSMOCG00000015956	ENSMOCT00000021118	NA	Fkbp5	NA	LG2:51893735-51940619	NA	2732.252769	1.296487978	0.306275687	12.11278207	0.007006635	0.671366897
ENSMOCG00000018585	ENSMOCT00000024953	CDR2L_MOUSE	Cdr2	Cerebellar_degeneration_related_protein_2_like	8:14644335-14669788		594.0074847	-0.137711878	0.123214368	12.13122225	0.006946903	0.671366897
ENSMOCG00000019185	ENSMOCT00000025856	ENAS1_ARATH	Engase	Cytosolic_endo_beta_N_acetylglucosaminidase_1	7:81548082-81558597	GO:0005737;GO:0005829;GO:0005773;GO:0033925;GO:0006491;GO:0006517	778.8936181	0.194277055	0.182151682	12.13208423	0.006944124	0.671366897
ENSMOCG00000021081	ENSMOCT00000028695	NA	Plekhh2	NA	16:7469024-7577527	NA	495.6039386	0.193638806	0.127817725	12.17711644	0.006800418	0.671366897
ENSMOCG00000021217	ENSMOCT00000028822	S39AE_MOUSE	Slc39a8	Metal_cation_symporter_ZIP14	21:30301331-30359120	GO:0016324;GO:0016323;GO:0005623;GO:0005737;GO:0031901;GO:0016021;GO:0005887;GO:0030027;GO:0031902;GO:0005765;GO:0005886;GO:0015296;GO:0015086;GO:0015093;GO:0005381;GO:0005384;GO:0005385;GO:0070574;GO:0071333;GO:0032869;GO:0006882;GO:0002062;GO:0006094;GO:0008286;GO:0033212;GO:0034755;GO:0006826;GO:0055071;GO:0071421;GO:0051344;GO:0045745;GO:0010817;GO:0071578;GO:0071577;GO:0006829	142.4448108	0.264029393	0.370583122	12.1254244	0.006965629	0.671366897
ENSMOCG00000021565	ENSMOCT00000029325	CO8G_MOUSE	C8g	Complement_component_C8_gamma_chain	4:51884802-51887489	GO:0005576;GO:0005615;GO:0005579;GO:0001848;GO:0044877;GO:0019841;GO:0006957;GO:0006958;GO:0019835	42.42303076	3.368600652	0.366422775	12.32036638	0.006362546	0.671366897
ENSMOCG00000022008	ENSMOCT00000029965	ARMX1_PONAB	none	Armadillo_repeat_containing_X_linked_protein_1	X:38669191-38673827	GO:0016021;GO:0005741	6496.551079	-0.384773673	0.089907286	12.09272963	0.007072165	0.671366897
ENSMOCG00000022838	ENSMOCT00000031212	NA	Tnfaip1	NA	7:20588635-20601831	NA	1215.014892	0.264762675	0.090339396	12.37748215	0.006195838	0.671366897
ENSMOCG00000022879	ENSMOCT00000031270	TRI39_MOUSE	Bspry	E3_ubiquitin_protein_ligase_TRIM39	10:8283475-8299498	GO:0005829;GO:0005739;GO:0005634;GO:0042802;GO:0016740;GO:0008270;GO:0006915;GO:0007095;GO:0043124;GO:0032435;GO:2000059;GO:2001235;GO:0050821;GO:0016567;GO:1902806	56.18884404	-0.959874152	0.23700546	12.11248843	0.00700759	0.671366897
ENSMOCG00000022669	ENSMOCT00000030954	NA	Lrrc6	NA	15:36536884-36634306	NA	95.42093541	1.02396682	0.413601279	12.02491612	0.007298294	0.680726902
ENSMOCG00000022669	ENSMOCT00000030956	NA	Lrrc6	NA	15:36536884-36634306	NA	95.42093541	1.02396682	0.413601279	12.02491612	0.007298294	0.680726902
ENSMOCG00000022669	ENSMOCT00000030955	NA	Lrrc6	NA	15:36536884-36634306	NA	95.42093541	1.02396682	0.413601279	12.02491612	0.007298294	0.680726902
ENSMOCG00000012511	ENSMOCT00000016135	PHOP2_MOUSE	Phospho2	Pyridoxal_phosphate_phosphatase_PHOSPHO2	4:79754435-79759248	GO:0046872;GO:0016791;GO:0033883	450.0517099	-0.58546674	0.130742527	11.96067043	0.007519108	0.681284937
ENSMOCG00000015637	ENSMOCT00000020664	NA	Ttc21b	NA	4:76878872-76938824	NA	2120.857162	0.272770256	0.120471319	11.96937632	0.007488804	0.681284937
ENSMOCG00000015637	ENSMOCT00000020658	NA	Ttc21b	NA	4:76878872-76938824	NA	2120.857162	0.272770256	0.120471319	11.96937632	0.007488804	0.681284937
ENSMOCG00000021004	ENSMOCT00000028518	PHB_HUMAN	none	Prohibitin	7:13811193-13812011	GO:0000122;GO:0000981;GO:0001649;GO:0001850;GO:0001851;GO:0005634;GO:0005654;GO:0005737;GO:0005739;GO:0005743;GO:0005769;GO:0005886;GO:0005887;GO:0006355;GO:0006851;GO:0007005;GO:0007165;GO:0008022;GO:0008285;GO:0009986;GO:0010628;GO:0010942;GO:0010944;GO:0016020;GO:0016575;GO:0019899;GO:0030308;GO:0031871;GO:0042177;GO:0042826;GO:0042981;GO:0044212;GO:0045745;GO:0045892;GO:0045893;GO:0045917;GO:…	6.243886056	-4.245986362	1.486894909	11.97607836	0.007465557	0.681284937
ENSMOCG00000021362	ENSMOCT00000029024	RSMB_MACEU	none	Small_nuclear_ribonucleoprotein_associated_protein_B'	18:68485304-68486147	GO:0005829;GO:0034709;GO:0005634;GO:0034719;GO:0005685;GO:0071007;GO:0071005;GO:0005687;GO:0046540;GO:0005683;GO:0003723;GO:0000398;GO:0000387	78.56886736	-1.049438156	0.38859167	11.96126033	0.007517051	0.681284937
ENSMOCG00000010633	ENSMOCT00000013659	PIGE_DROME	Gsap	Protein_pigeon	26:13185691-13275707		174.0605639	1.735393973	0.343118147	11.91757089	0.007670928	0.685558081
ENSMOCG00000022378	ENSMOCT00000030517	NA	Mt3	NA	4:15038609-15039791	NA	11529.91583	-0.359507047	0.174460685	11.91660667	0.007674359	0.685558081
ENSMOCG00000000710	ENSMOCT00000000943	MFRN1_DANRE	Slc25a37	Mitoferrin_1	17:9265203-9305868	GO:0016021;GO:0005743;GO:0005739;GO:0005381;GO:0035162;GO:0048821;GO:0043249;GO:0048250;GO:0055072	1169.778332	-0.132081152	0.216161642	11.59376595	0.00891257	0.696509456
ENSMOCG00000001002	ENSMOCT00000001357	LATS2_MOUSE	none	Serine/threonine_protein_kinase_LATS2	17:7686586-7687902	GO:0034451;GO:0005829;GO:0005634;GO:0000922;GO:0005524;GO:0046872;GO:0004674;GO:0051301;GO:0034613;GO:0000082;GO:0035329;GO:0009755;GO:0001827;GO:0001828;GO:0035556;GO:0030216;GO:0090090;GO:0045736;GO:0018105;GO:0043065;GO:0006468;GO:0046620	60.1732628	0.559486155	0.183439013	11.58747488	0.008938561	0.696509456
ENSMOCG00000002581	ENSMOCT00000003480	NA	none	NA	4:92140680-92191517	NA	3176.447519	0.003297143	0.063077148	11.75667656	0.008264908	0.696509456
ENSMOCG00000002581	ENSMOCT00000003482	NA	none	NA	4:92140680-92191517	NA	3176.447519	0.003297143	0.063077148	11.75667656	0.008264908	0.696509456
ENSMOCG00000002581	ENSMOCT00000003486	NA	none	NA	4:92140680-92191517	NA	3176.447519	0.003297143	0.063077148	11.75667656	0.008264908	0.696509456
ENSMOCG00000002581	ENSMOCT00000003499	NA	none	NA	4:92140680-92191517	NA	3176.447519	0.003297143	0.063077148	11.75667656	0.008264908	0.696509456
ENSMOCG00000002581	ENSMOCT00000003492	NA	none	NA	4:92140680-92191517	NA	3176.447519	0.003297143	0.063077148	11.75667656	0.008264908	0.696509456
ENSMOCG00000002581	ENSMOCT00000003475	NA	none	NA	4:92140680-92191517	NA	3176.447519	0.003297143	0.063077148	11.75667656	0.008264908	0.696509456
ENSMOCG00000003313	ENSMOCT00000004453	DNAL4_MOUSE	Dnal4	Dynein_light_chain_4,_axonemal	15:14145349-14159497	GO:0005929;GO:0005737;GO:0030286;GO:0005874;GO:0045505;GO:0051959;GO:0003774;GO:0007017;GO:2000582	1146.858928	-0.159572924	0.09132905	11.60328343	0.008873392	0.696509456
ENSMOCG00000003924	ENSMOCT00000005227	CDCA2_BOVIN	Mki67	Cell_division_cycle_associated_protein_2	8:28475512-28501032	GO:0005634;GO:0007049;GO:0051301;GO:0035307	44.31928231	-0.806978458	0.305676714	11.78065921	0.008173573	0.696509456
ENSMOCG00000008786	ENSMOCT00000011296	HA23_MOUSE	H2-Ea	H_2_class_II_histocompatibility_antigen,_E_U_alpha_chain	LG2:53976580-53980594	GO:0016021;GO:0042613;GO:0002250;GO:0002504	3.052331841	4.195458537	1.807120466	11.78991056	0.008138607	0.696509456
ENSMOCG00000009566	ENSMOCT00000012287	PPR3D_HUMAN	Ppp1r3d	Protein_phosphatase_1_regulatory_subunit_3D	LG8:3423782-3424621	GO:0042587;GO:0043231;GO:0019899;GO:0004722;GO:0005977;GO:0005979;GO:0005981	138.4953111	0.10934307	0.411692935	11.70047835	0.008482899	0.696509456
ENSMOCG00000010973	ENSMOCT00000014086	NA	Acsm4	NA	8:15867333-15891574	NA	68.94541362	-0.586795417	0.294601283	11.57835227	0.008976383	0.696509456
ENSMOCG00000013010	ENSMOCT00000016864	ANLN_DROME	Anln	Anillin	5:16506612-16566294	GO:0005826;GO:0032154;GO:0070938;GO:0005737;GO:0045172;GO:0035323;GO:0005634;GO:0003779;GO:0051015;GO:0017049;GO:0008017;GO:0017022;GO:0000915;GO:0008356;GO:0007349;GO:0030865;GO:0043063;GO:0032189;GO:0030726;GO:0007112;GO:0000281;GO:0048477;GO:0007009;GO:0007279;GO:0008104;GO:1904498;GO:0032465;GO:0007423;GO:0045035;GO:0031106	621.0796853	0.15649545	0.251828771	11.72752234	0.008377297	0.696509456
ENSMOCG00000013010	ENSMOCT00000016862	ANLN_DROME	Anln	Anillin	5:16506612-16566294	GO:0005826;GO:0032154;GO:0070938;GO:0005737;GO:0045172;GO:0035323;GO:0005634;GO:0003779;GO:0051015;GO:0017049;GO:0008017;GO:0017022;GO:0000915;GO:0008356;GO:0007349;GO:0030865;GO:0043063;GO:0032189;GO:0030726;GO:0007112;GO:0000281;GO:0048477;GO:0007009;GO:0007279;GO:0008104;GO:1904498;GO:0032465;GO:0007423;GO:0045035;GO:0031106	621.0796853	0.15649545	0.251828771	11.72752234	0.008377297	0.696509456
ENSMOCG00000013240	ENSMOCT00000017191	BOREA_RAT	Cdca8	Borealin	10:59664905-59679011	GO:0005623;GO:0010369;GO:0032133;GO:0000775;GO:0005737;GO:0045171;GO:0030496;GO:0005730;GO:0005654;GO:0032991;GO:0051233;GO:0051301;GO:0051276;GO:0007080;GO:0000070	68.15177769	-1.133513606	0.251935572	11.74009023	0.008328664	0.696509456
ENSMOCG00000013240	ENSMOCT00000017192	BOREA_RAT	Cdca8	Borealin	10:59664905-59679011	GO:0005623;GO:0010369;GO:0032133;GO:0000775;GO:0005737;GO:0045171;GO:0030496;GO:0005730;GO:0005654;GO:0032991;GO:0051233;GO:0051301;GO:0051276;GO:0007080;GO:0000070	68.15177769	-1.133513606	0.251935572	11.74009023	0.008328664	0.696509456
ENSMOCG00000013526	ENSMOCT00000017609	RGS19_MOUSE	Rgs19	Regulator_of_G_protein_signaling_19	LG8:195297-200976	GO:0005903;GO:0030136;GO:0005737;GO:0016020;GO:0045121;GO:0001965;GO:0009968	1255.409332	-0.250572809	0.076646248	11.8178084	0.008034058	0.696509456
ENSMOCG00000013526	ENSMOCT00000017610	RGS19_MOUSE	Rgs19	Regulator_of_G_protein_signaling_19	LG8:195297-200976	GO:0005903;GO:0030136;GO:0005737;GO:0016020;GO:0045121;GO:0001965;GO:0009968	1255.409332	-0.250572809	0.076646248	11.8178084	0.008034058	0.696509456
ENSMOCG00000014771	ENSMOCT00000019395	NA	Pip4k2a	NA	16:6279754-6423634	NA	1422.596484	0.118195763	0.089007784	11.58002501	0.008969436	0.696509456
ENSMOCG00000015888	ENSMOCT00000021010	PGFS1_BOVIN	none	Prostaglandin_F_synthase_1	16:29680807-29695698	GO:0005829;GO:0008106;GO:0004032;GO:0047023;GO:0032052;GO:0047086;GO:0016491;GO:0036131;GO:0047017;GO:0016229;GO:0008207;GO:0044597;GO:0044598;GO:0042448;GO:0001516;GO:0006693;GO:0008202	9.337959996	-1.18869919	0.586491046	11.57555825	0.008987998	0.696509456
ENSMOCG00000015948	ENSMOCT00000021098	IRX2_XENTR	Mkx	Iroquois_class_homeodomain_protein_irx_2	16:19909135-19984049	GO:0005634;GO:0043565;GO:0007420;GO:0009953;GO:0045665;GO:0001840;GO:0045666;GO:0045944;GO:0045893;GO:0009954	416.8169581	0.403761537	0.104373071	11.83987681	0.007952295	0.696509456
ENSMOCG00000017108	ENSMOCT00000022789	DDBX_BOVIN	none	Dihydrodiol_dehydrogenase_3	16:29721990-29742636	GO:0005829;GO:0008106;GO:0004032;GO:0047023;GO:0032052;GO:0047086;GO:0016491;GO:0016229;GO:0008207;GO:0044597;GO:0044598;GO:0042448;GO:0006693;GO:0008202	363.2231119	-0.116824484	0.491787127	11.79063017	0.008135893	0.696509456
ENSMOCG00000018474	ENSMOCT00000024781	NA	Ada	NA	LG8:14751813-14773731	NA	41.09085187	-0.533620659	0.387886788	11.57149144	0.009004931	0.696509456
ENSMOCG00000018474	ENSMOCT00000024787	ADA_XENTR	Ada	Adenosine_deaminase	LG8:14751813-14773731	GO:0030054;GO:0060205;GO:0005829;GO:0009897;GO:0005764;GO:0004000;GO:0008270;GO:0006154;GO:0043103;GO:0046103;GO:0060169;GO:0009117;GO:0009168;GO:0042110	41.09085187	-0.533620659	0.387886788	11.57149144	0.009004931	0.696509456
ENSMOCG00000018474	ENSMOCT00000024784	ADA_XENTR	Ada	Adenosine_deaminase	LG8:14751813-14773731	GO:0030054;GO:0060205;GO:0005829;GO:0009897;GO:0005764;GO:0004000;GO:0008270;GO:0006154;GO:0043103;GO:0046103;GO:0060169;GO:0009117;GO:0009168;GO:0042110	41.09085187	-0.533620659	0.387886788	11.57149144	0.009004931	0.696509456
ENSMOCG00000019126	ENSMOCT00000025764	S23A1_RAT	Slc23a3	Solute_carrier_family_23_member_1	LG4:55919353-55929474	GO:0016324;GO:0009925;GO:0005903;GO:0005737;GO:0005887;GO:0043229;GO:0005886;GO:0033300;GO:0008520;GO:0015229;GO:0015081;GO:0070890;GO:0007420;GO:0070837;GO:0015882;GO:0030324;GO:0009636;GO:0006814;GO:0070904	8.94823853	2.052730391	0.532544499	11.62588504	0.008781033	0.696509456
ENSMOCG00000019416	ENSMOCT00000026180	NT5M_MOUSE	Nt5m	5'(3')_deoxyribonucleotidase,_mitochondrial	7:38710219-38731261	GO:0005739;GO:0008253;GO:0046872;GO:0000166;GO:0046079	421.8594142	0.436614238	0.165154837	11.75273981	0.008279997	0.696509456
ENSMOCG00000019896	ENSMOCT00000026921	NA	Pdk2	NA	7:70881902-70896645	NA	4958.96401	-0.103691613	0.070583692	11.6400734	0.00872354	0.696509456
ENSMOCG00000020952	ENSMOCT00000028457	CSPG5_CHICK	Cspg5	Chondroitin_sulfate_proteoglycan_5	5:82507135-82521245	GO:0016021;GO:0005886;GO:0030154;GO:0007399;GO:0040008	13642.46446	-0.154459223	0.079182677	11.59896424	0.008891151	0.696509456
ENSMOCG00000020952	ENSMOCT00000028451	CSPG5_CHICK	Cspg5	Chondroitin_sulfate_proteoglycan_5	5:82507135-82521245	GO:0016021;GO:0005886;GO:0030154;GO:0007399;GO:0040008	13642.46446	-0.154459223	0.079182677	11.59896424	0.008891151	0.696509456
ENSMOCG00000021265	ENSMOCT00000028910	NA	Lamc3	NA	4:45036983-45093078	NA	428.3439798	0.768974426	0.24069424	11.59974954	0.008887919	0.696509456
ENSMOCG00000022198	ENSMOCT00000030239	NA	Actr8	NA	6:66495199-66510920	NA	1941.920261	-0.296082182	0.068943069	11.81772863	0.008034355	0.696509456
ENSMOCG00000012571	ENSMOCT00000016229	AP1S1_BOVIN	Ap1s1	AP_1_complex_subunit_sigma_1A	2:20465243-20475575	GO:0005905;GO:0030659;GO:0005794;GO:0043231;GO:0030117;GO:0006886;GO:0016192	7340.551151	-0.889296971	0.083174133	11.51576358	0.009240164	0.710372614
ENSMOCG00000012571	ENSMOCT00000016226	AP1S1_MOUSE	Ap1s1	AP_1_complex_subunit_sigma_1A	2:20465243-20475575	GO:0030121;GO:0005905;GO:0005829;GO:0005794;GO:0043231;GO:0043195;GO:0005802;GO:0006886;GO:0009615;GO:0042147;GO:0016192	7340.551151	-0.889296971	0.083174133	11.51576358	0.009240164	0.710372614
ENSMOCG00000000283	ENSMOCT00000000365	OCAD2_BOVIN	none	OCIA_domain_containing_protein_2	LG1:29128647-29135853	GO:0005768;GO:0009617	1350.20543	-0.352732012	0.116865682	11.38240266	0.009827996	0.720625006
ENSMOCG00000000283	ENSMOCT00000000367	OCAD2_BOVIN	none	OCIA_domain_containing_protein_2	LG1:29128647-29135853	GO:0005768;GO:0009617	1350.20543	-0.352732012	0.116865682	11.38240266	0.009827996	0.720625006
ENSMOCG00000002802	ENSMOCT00000003758	NA	Ttc30a2	NA	4:85382455-85384449	NA	79.70250562	-0.13382	0.230141026	11.42756163	0.009624924	0.720625006
ENSMOCG00000007722	ENSMOCT00000009956	HMCN2_MOUSE	Vcam1	Hemicentin_2	21:13475339-13494080	GO:0005604;GO:0005938;GO:0030054;GO:0032154;GO:0062023;GO:0031012;GO:0005576;GO:0005615;GO:0005509;GO:0050896	1883.965076	0.098804966	0.157880241	11.3828989	0.009825741	0.720625006
ENSMOCG00000009750	ENSMOCT00000012517	SPAG4_MOUSE	Sun5	Sperm_associated_antigen_4_protein	LG8:26497782-26512261	GO:0005623;GO:0005737;GO:0016021;GO:0034993;GO:0005874;GO:0031514;GO:0005635;GO:0005637;GO:0042802;GO:0043495;GO:0030154;GO:0090286;GO:0006998;GO:0007283	41.41920099	3.494735674	0.496509968	11.44512035	0.009547089	0.720625006
ENSMOCG00000009750	ENSMOCT00000012522	SPAG4_MOUSE	Sun5	Sperm_associated_antigen_4_protein	LG8:26497782-26512261	GO:0005623;GO:0005737;GO:0016021;GO:0034993;GO:0005874;GO:0031514;GO:0005635;GO:0005637;GO:0042802;GO:0043495;GO:0030154;GO:0090286;GO:0006998;GO:0007283	41.41920099	3.494735674	0.496509968	11.44512035	0.009547089	0.720625006
ENSMOCG00000013308	ENSMOCT00000017303	NA	Slc38a7	NA	4:13403286-13415865	NA	1421.343642	-0.871748126	0.073846251	11.38830799	0.009801202	0.720625006
ENSMOCG00000013355	ENSMOCT00000017372	HA2B_MOUSE	none	H_2_class_II_histocompatibility_antigen,_A_B_alpha_chain	LG2:53882936-53890078	GO:0009897;GO:0016021;GO:0005764;GO:0042613;GO:0005886;GO:0042605;GO:0044877;GO:0002250;GO:0019882;GO:0019886;GO:0048002;GO:0042130;GO:0045582;GO:0034341	47.24987266	1.230381584	0.755005525	11.38819392	0.009801719	0.720625006
ENSMOCG00000013355	ENSMOCT00000017374	HA2B_MOUSE	none	H_2_class_II_histocompatibility_antigen,_A_B_alpha_chain	LG2:53882936-53890078	GO:0009897;GO:0016021;GO:0005764;GO:0042613;GO:0005886;GO:0042605;GO:0044877;GO:0002250;GO:0019882;GO:0019886;GO:0048002;GO:0042130;GO:0045582;GO:0034341	47.24987266	1.230381584	0.755005525	11.38819392	0.009801719	0.720625006
ENSMOCG00000014344	ENSMOCT00000018786	NA	Cyp2e1	NA	8:33436169-33446625	NA	12.75577324	2.636591351	0.64879451	11.4224611	0.009647652	0.720625006
ENSMOCG00000018536	ENSMOCT00000024876	ZHX1R_HUMAN	none	Zinc_fingers_and_homeoboxes_protein_1,_isoform_2	15:43642785-43689311		2608.793699	0.972479002	0.129263053	11.4532234	0.009511379	0.720625006
ENSMOCG00000018536	ENSMOCT00000024881	ZHX1R_HUMAN	none	Zinc_fingers_and_homeoboxes_protein_1,_isoform_2	15:43642785-43689311		2608.793699	0.972479002	0.129263053	11.4532234	0.009511379	0.720625006
ENSMOCG00000018536	ENSMOCT00000024878	NA	none	NA	15:43642785-43689311	NA	2608.793699	0.972479002	0.129263053	11.4532234	0.009511379	0.720625006
ENSMOCG00000018829	ENSMOCT00000025427	PAT3_CAEEL	Itgb4	Integrin_beta_pat_3	7:78981537-79012309	GO:0009925;GO:0005604;GO:0005623;GO:0009986;GO:0005925;GO:0008305;GO:0016328;GO:0031430;GO:0043005;GO:0043025;GO:0055120;GO:0030018;GO:0005178;GO:0033627;GO:0016477;GO:0007160;GO:0007229;GO:0007005;GO:0046716;GO:0055001;GO:0042059;GO:0048680;GO:1903356;GO:0040017;GO:1904901;GO:0060279;GO:0060298;GO:0045987;GO:0032956;GO:1903354;GO:0040028;GO:0055002;GO:0072327	207.9249878	0.027086094	0.309409778	11.36506148	0.009907094	0.722249928
ENSMOCG00000018829	ENSMOCT00000025413	PAT3_CAEEL	Itgb4	Integrin_beta_pat_3	7:78981537-79012309	GO:0009925;GO:0005604;GO:0005623;GO:0009986;GO:0005925;GO:0008305;GO:0016328;GO:0031430;GO:0043005;GO:0043025;GO:0055120;GO:0030018;GO:0005178;GO:0033627;GO:0016477;GO:0007160;GO:0007229;GO:0007005;GO:0046716;GO:0055001;GO:0042059;GO:0048680;GO:1903356;GO:0040017;GO:1904901;GO:0060279;GO:0060298;GO:0045987;GO:0032956;GO:1903354;GO:0040028;GO:0055002;GO:0072327	207.9249878	0.027086094	0.309409778	11.36506148	0.009907094	0.722249928
ENSMOCG00000018829	ENSMOCT00000025415	PAT3_CAEEL	Itgb4	Integrin_beta_pat_3	7:78981537-79012309	GO:0009925;GO:0005604;GO:0005623;GO:0009986;GO:0005925;GO:0008305;GO:0016328;GO:0031430;GO:0043005;GO:0043025;GO:0055120;GO:0030018;GO:0005178;GO:0033627;GO:0016477;GO:0007160;GO:0007229;GO:0007005;GO:0046716;GO:0055001;GO:0042059;GO:0048680;GO:1903356;GO:0040017;GO:1904901;GO:0060279;GO:0060298;GO:0045987;GO:0032956;GO:1903354;GO:0040028;GO:0055002;GO:0072327	207.9249878	0.027086094	0.309409778	11.36506148	0.009907094	0.722249928
ENSMOCG00000018829	ENSMOCT00000025424	PAT3_CAEEL	Itgb4	Integrin_beta_pat_3	7:78981537-79012309	GO:0009925;GO:0005604;GO:0005623;GO:0009986;GO:0005925;GO:0008305;GO:0016328;GO:0031430;GO:0043005;GO:0043025;GO:0055120;GO:0030018;GO:0005178;GO:0033627;GO:0016477;GO:0007160;GO:0007229;GO:0007005;GO:0046716;GO:0055001;GO:0042059;GO:0048680;GO:1903356;GO:0040017;GO:1904901;GO:0060279;GO:0060298;GO:0045987;GO:0032956;GO:1903354;GO:0040028;GO:0055002;GO:0072327	207.9249878	0.027086094	0.309409778	11.36506148	0.009907094	0.722249928
ENSMOCG00000003408	ENSMOCT00000004596	NXP20_MOUSE	Fam114a2	Protein_Noxp20	7:41257524-41285626	GO:0005829;GO:0005794;GO:0005654	1028.878778	-0.203058785	0.10553286	11.30145425	0.010202639	0.725387946
ENSMOCG00000004089	ENSMOCT00000005410	NPBW1_HUMAN	Npbwr1	Neuropeptides_B/W_receptor_type_1	LG5:53902990-53903979	GO:0016021;GO:0005887;GO:0043005;GO:0005886;GO:0045202;GO:0004930;GO:0042923;GO:0008188;GO:0004985;GO:0042277;GO:0007268;GO:0007186;GO:0007218;GO:0019222	21.51622306	0.372818415	0.455099946	11.31024597	0.010161277	0.725387946
ENSMOCG00000006735	ENSMOCT00000008723	ASIP_MOUSE	a	Agouti_signaling_protein	LG8:23184284-23188012	GO:0005623;GO:0005576;GO:0031779;GO:0031781;GO:0031782;GO:0008343;GO:0006091;GO:0071514;GO:0009755;GO:0042438;GO:0032438;GO:0032402;GO:0043473;GO:0048023;GO:0040030	30.28827119	-2.467699351	0.505175628	11.28231732	0.010293246	0.725387946
ENSMOCG00000007120	ENSMOCT00000009220	CO6A1_XENLA	Col6a2	Collagen_alpha_1(VI)_chain	LG2:46650541-46676527	GO:0005581;GO:0005576;GO:0007155	657.1264156	1.511038308	0.273677735	11.33266642	0.010056543	0.725387946
ENSMOCG00000007120	ENSMOCT00000009223	CO6A2_CHICK	Col6a2	Collagen_alpha_2(VI)_chain	LG2:46650541-46676527	GO:0005581;GO:0062023;GO:0031012;GO:0005615;GO:0042383;GO:0005518;GO:0007155;GO:0003429	657.1264156	1.511038308	0.273677735	11.33266642	0.010056543	0.725387946
ENSMOCG00000009485	ENSMOCT00000012187	TIRR_MOUSE	Nudt16l1	Tudor_interacting_repair_regulator_protein	7:5882719-5884665	GO:0005634;GO:0016787;GO:0030515;GO:0016311;GO:2001033;GO:0090502	1823.992575	0.172507518	0.083075127	11.29648988	0.010226068	0.725387946
ENSMOCG00000018879	ENSMOCT00000025418	FBX10_MOUSE	Fbxo11	F_box_only_protein_10	16:11133372-11214531	GO:0005737;GO:0004842;GO:0006915;GO:0016567;GO:0042981;GO:0006511	3551.788152	0.382569926	0.155046309	11.28346471	0.010287792	0.725387946
ENSMOCG00000018879	ENSMOCT00000025423	FBX10_MOUSE	Fbxo11	F_box_only_protein_10	16:11133372-11214531	GO:0005737;GO:0004842;GO:0006915;GO:0016567;GO:0042981;GO:0006511	3551.788152	0.382569926	0.155046309	11.28346471	0.010287792	0.725387946
ENSMOCG00000015375	ENSMOCT00000020264	NA	none	NA	21:4605604-4609633	NA	913.1387675	0.344788648	0.225331742	11.25748039	0.010412026	0.729704713
ENSMOCG00000014230	ENSMOCT00000018620	NA	Cep128	NA	1:28050066-28219735	NA	165.0339517	1.43348038	0.187708683	11.22619862	0.010563553	0.736256425
ENSMOCG00000014230	ENSMOCT00000018623	NA	Cep128	NA	1:28050066-28219735	NA	165.0339517	1.43348038	0.187708683	11.22619862	0.010563553	0.736256425
ENSMOCG00000007715	ENSMOCT00000009979	NFIA_RAT	Nfia	Nuclear_factor_1_A_type	10:65487551-65821367	GO:0005634;GO:0003682;GO:0003677;GO:0001228;GO:0000981;GO:0000978;GO:0008134;GO:0006260;GO:0000122;GO:0045944;GO:0045893;GO:0014070;GO:0060074;GO:0072189	520.2208224	-0.420357658	0.12995785	11.18458824	0.010768486	0.745951392
ENSMOCG00000007715	ENSMOCT00000009974	NFIX_CHICK	Nfia	Nuclear_factor_1_X_type	10:65487551-65821367	GO:0005634;GO:0003677;GO:0000981;GO:0006260;GO:0000122;GO:0045944	520.2208224	-0.420357658	0.12995785	11.18458824	0.010768486	0.745951392
ENSMOCG00000007715	ENSMOCT00000009961	NFIX_HUMAN	Nfia	Nuclear_factor_1_X_type	10:65487551-65821367	GO:0000790;GO:0005634;GO:0003677;GO:0003700;GO:0000981;GO:0006260;GO:0000122;GO:0045944;GO:0006366	520.2208224	-0.420357658	0.12995785	11.18458824	0.010768486	0.745951392
ENSMOCG00000007715	ENSMOCT00000009968	NA	Nfia	NA	10:65487551-65821367	NA	520.2208224	-0.420357658	0.12995785	11.18458824	0.010768486	0.745951392
ENSMOCG00000007715	ENSMOCT00000009970	NA	Nfia	NA	10:65487551-65821367	NA	520.2208224	-0.420357658	0.12995785	11.18458824	0.010768486	0.745951392
ENSMOCG00000021476	ENSMOCT00000029193	NA	Agt	NA	4:32421075-32430282	NA	23041.00398	0.52057049	0.222150976	11.17419845	0.010820265	0.745951392
ENSMOCG00000013480	ENSMOCT00000017553	NA	Prkar2b	NA	1:82344604-82443218	NA	1496.430843	-0.383843005	0.136690782	11.15782211	0.010902377	0.747549465
ENSMOCG00000007246	NA	NA	NA	NA	NA	NA	22.93591872	-2.63089435	0.748137259	11.12283705	0.011079859	0.749863524
ENSMOCG00000011083	ENSMOCT00000014225	NA	Galnt9	NA	2:16967358-17043802	NA	2346.467037	-0.45977722	0.123190438	11.13527468	0.011016438	0.749863524
ENSMOCG00000013316	ENSMOCT00000017311	ATG4D_MOUSE	Atg4c	Cysteine_protease_ATG4D	10:66900382-66966331	GO:0005759;GO:0005739;GO:0005654;GO:0008234;GO:0006915;GO:0006914;GO:0015031	902.5204896	0.089459425	0.107543354	11.11627433	0.011113468	0.749863524
ENSMOCG00000006322	ENSMOCT00000008211	CI016_MOUSE	1110008P14Rik	UPF0184_protein_C9orf16_homolog	4:44580877-44584057		490.216351	-0.213168613	0.138061999	11.08428896	0.011278716	0.750369784
ENSMOCG00000020144	ENSMOCT00000027283	NA	Entpd5	NA	1:22179182-22217851	NA	748.9223183	0.390687425	0.100034463	11.08973437	0.011250413	0.750369784
ENSMOCG00000020144	ENSMOCT00000027280	NA	Entpd5	NA	1:22179182-22217851	NA	748.9223183	0.390687425	0.100034463	11.08973437	0.011250413	0.750369784
ENSMOCG00000022006	ENSMOCT00000029969	MUC5B_CHICK	none	Mucin_5B	8:34412760-34446427	GO:0005615;GO:0043231;GO:0046790;GO:0042632;GO:0030299;GO:0002281	157.6118879	1.163608037	0.46245028	11.08050339	0.011298433	0.750369784
ENSMOCG00000003746	ENSMOCT00000005000	PSB7_RAT	none	Proteasome_subunit_beta_type_7	17:27294437-27295487	GO:0005737;GO:0005634;GO:0000502;GO:0005839;GO:0019774;GO:0004175;GO:0004298;GO:0010498;GO:0010499;GO:0043161	119.7015357	-6.107362801	0.416935846	11.01539187	0.011642936	0.761292001
ENSMOCG00000012183	ENSMOCT00000015653	FRPD4_HUMAN	Frmpd1	FERM_and_PDZ_domain_containing_protein_4	LG5:40315213-40403684	GO:0030054;GO:0005856;GO:0043197;GO:0098978;GO:0014069;GO:0032991;GO:0005546;GO:0051835;GO:0098974	1069.565213	0.733852744	0.181757586	11.03023539	0.0115635	0.761292001
ENSMOCG00000012183	ENSMOCT00000015661	FRPD4_HUMAN	Frmpd1	FERM_and_PDZ_domain_containing_protein_4	LG5:40315213-40403684	GO:0030054;GO:0005856;GO:0043197;GO:0098978;GO:0014069;GO:0032991;GO:0005546;GO:0051835;GO:0098974	1069.565213	0.733852744	0.181757586	11.03023539	0.0115635	0.761292001
ENSMOCG00000021237	ENSMOCT00000028849	DHRS7_MOUSE	Gm4756	Dehydrogenase/reductase_SDR_family_member_7	1:8881166-8897790	GO:0016491	4.914461006	-0.882843559	0.701927144	11.01794726	0.011629223	0.761292001
ENSMOCG00000021237	ENSMOCT00000028845	DHRS7_MOUSE	Gm4756	Dehydrogenase/reductase_SDR_family_member_7	1:8881166-8897790	GO:0016491	4.914461006	-0.882843559	0.701927144	11.01794726	0.011629223	0.761292001
ENSMOCG00000021237	ENSMOCT00000028851	DHRS7_MOUSE	Gm4756	Dehydrogenase/reductase_SDR_family_member_7	1:8881166-8897790	GO:0016491	4.914461006	-0.882843559	0.701927144	11.01794726	0.011629223	0.761292001
ENSMOCG00000002582	ENSMOCT00000003505	NA	Adamts20	NA	15:16970758-17091031	NA	253.256322	0.357320257	0.222275593	10.96618606	0.011910133	0.765900275
ENSMOCG00000002582	ENSMOCT00000003498	NA	Adamts20	NA	15:16970758-17091031	NA	253.256322	0.357320257	0.222275593	10.96618606	0.011910133	0.765900275
ENSMOCG00000011138	ENSMOCT00000014313	MRP3_MOUSE	none	Canalicular_multispecific_organic_anion_transporter_2	7:70284952-70338409	GO:0016323;GO:0005887;GO:0016020;GO:0005886;GO:0005524;GO:0016887;GO:0042626;GO:0042910;GO:0098656;GO:0015722;GO:0055085;GO:0042908	42.33436381	0.196005008	0.340340725	10.95534544	0.011969807	0.765900275
ENSMOCG00000015087	ENSMOCT00000019863	NA	C6	NA	19:25836316-25893681	NA	43.79624725	0.595861269	0.486484644	10.9362417	0.012075684	0.765900275
ENSMOCG00000019999	ENSMOCT00000027053	RAB35_RAT	Rab35	Ras_related_protein_Rab_35	2:5577752-5594713	GO:0098993;GO:0031253;GO:0045334;GO:0005905;GO:0012505;GO:0010008;GO:0045171;GO:0042470;GO:0005886;GO:0019003;GO:0005525;GO:0003924;GO:0005546;GO:0019882;GO:1990090;GO:0032456;GO:0016197;GO:0006886;GO:0000281;GO:0031175;GO:0048227;GO:0008104;GO:0036010;GO:0032482	2499.283357	-0.092490611	0.049969218	10.94268684	0.012039861	0.765900275
ENSMOCG00000019999	ENSMOCT00000027058	RAB35_RAT	Rab35	Ras_related_protein_Rab_35	2:5577752-5594713	GO:0098993;GO:0031253;GO:0045334;GO:0005905;GO:0012505;GO:0010008;GO:0045171;GO:0042470;GO:0005886;GO:0019003;GO:0005525;GO:0003924;GO:0005546;GO:0019882;GO:1990090;GO:0032456;GO:0016197;GO:0006886;GO:0000281;GO:0031175;GO:0048227;GO:0008104;GO:0036010;GO:0032482	2499.283357	-0.092490611	0.049969218	10.94268684	0.012039861	0.765900275
ENSMOCG00000021030	ENSMOCT00000028555	NA	Osbpl2	NA	LG8:1695544-1742277	NA	2961.157994	0.303106765	0.057269583	10.97162355	0.011880312	0.765900275
ENSMOCG00000022137	ENSMOCT00000030140	TI17B_MOUSE	Timm17b	Mitochondrial_import_inner_membrane_translocase_subunit_Tim17_B	10:35000393-35010299	GO:0031305;GO:0005743;GO:0005739;GO:0005744;GO:0015450;GO:0030150	564.5601464	-0.886838802	0.199531564	10.98167591	0.011825375	0.765900275
ENSMOCG00000022137	ENSMOCT00000030139	TI17B_MOUSE	Timm17b	Mitochondrial_import_inner_membrane_translocase_subunit_Tim17_B	10:35000393-35010299	GO:0031305;GO:0005743;GO:0005739;GO:0005744;GO:0015450;GO:0030150	564.5601464	-0.886838802	0.199531564	10.98167591	0.011825375	0.765900275
ENSMOCG00000004919	ENSMOCT00000006456	CO6A6_MOUSE	Vwa2	Collagen_alpha_6(VI)_chain	8:84244343-84269782	GO:0005581;GO:0062023;GO:0031012;GO:0005576;GO:0007155	92.92219168	-1.232452575	0.287572036	10.9199639	0.012166628	0.767829222
ENSMOCG00000007520	ENSMOCT00000009726	NA	Dhx35	NA	LG8:19440414-19499420	NA	609.1196333	0.239590666	0.123530739	10.88068067	0.012388891	0.77486222
ENSMOCG00000007520	ENSMOCT00000009733	DHX35_HUMAN	Dhx35	Probable_ATP_dependent_RNA_helicase_DHX35	LG8:19440414-19499420	GO:0071013;GO:0005524;GO:0003723;GO:0003724;GO:0001701;GO:0000398	609.1196333	0.239590666	0.123530739	10.88068067	0.012388891	0.77486222
ENSMOCG00000007520	ENSMOCT00000009725	NA	Dhx35	NA	LG8:19440414-19499420	NA	609.1196333	0.239590666	0.123530739	10.88068067	0.012388891	0.77486222
ENSMOCG00000012613	ENSMOCT00000016300	NA	Urb1	NA	2:98149975-98213479	NA	1153.372828	0.78459258	0.124412535	10.87869371	0.012400239	0.77486222
ENSMOCG00000004869	ENSMOCT00000006372	UBTD1_MOUSE	Ubtd1	Ubiquitin_domain_containing_protein_1	8:69477059-69537608		261.0568265	-0.438798486	0.127613065	10.8544008	0.01253981	0.775938999
ENSMOCG00000019481	ENSMOCT00000026284	TTC9C_MACFA	Ttc9c	Tetratricopeptide_repeat_protein_9C	8:42884008-42897045		622.0800872	-0.289348643	0.088355012	10.85824064	0.012517647	0.775938999
ENSMOCG00000014957	ENSMOCT00000019694	ZN142_HUMAN	Zfp462	Zinc_finger_protein_142	LG5:48400119-48477761	GO:0005634;GO:0046872;GO:0000977;GO:0043565	2154.791885	0.377155487	0.095008501	10.84259234	0.012608212	0.77638433
ENSMOCG00000022689	ENSMOCT00000030983	ZHX3_RAT	Zhx3	Zinc_fingers_and_homeoboxes_protein_3	LG8:17489465-17606386	GO:0005737;GO:0005654;GO:0005634;GO:0003700;GO:0001227;GO:0046872;GO:0046982;GO:0042803;GO:0000977;GO:0003714;GO:0030154;GO:0000122;GO:0045892;GO:0045669	4392.729783	0.303281852	0.075483686	10.83083885	0.012676661	0.776828212
ENSMOCG00000022689	ENSMOCT00000030986	ZHX1_RAT	Zhx3	Zinc_fingers_and_homeoboxes_protein_1	LG8:17489465-17606386	GO:0005634;GO:0003677;GO:0003700;GO:0046872;GO:0046982;GO:0003714;GO:0000122;GO:0045892;GO:0006355	4392.729783	0.303281852	0.075483686	10.83083885	0.012676661	0.776828212
ENSMOCG00000022689	ENSMOCT00000030984	ZHX1_RAT	Zhx3	Zinc_fingers_and_homeoboxes_protein_1	LG8:17489465-17606386	GO:0005634;GO:0003677;GO:0003700;GO:0046872;GO:0046982;GO:0003714;GO:0000122;GO:0045892;GO:0006355	4392.729783	0.303281852	0.075483686	10.83083885	0.012676661	0.776828212
ENSMOCG00000022689	ENSMOCT00000030987	ZHX1_RAT	Zhx3	Zinc_fingers_and_homeoboxes_protein_1	LG8:17489465-17606386	GO:0005634;GO:0003677;GO:0003700;GO:0046872;GO:0046982;GO:0003714;GO:0000122;GO:0045892;GO:0006355	4392.729783	0.303281852	0.075483686	10.83083885	0.012676661	0.776828212
ENSMOCG00000005311	ENSMOCT00000006949	RPGF3_HUMAN	Cnbd2	Rap_guanine_nucleotide_exchange_factor_3	LG8:21823646-21884734	GO:0012505;GO:0070062;GO:0030175;GO:0030027;GO:0016020;GO:0005902;GO:0005886;GO:0030552;GO:0005085;GO:0019904;GO:0017034;GO:0001525;GO:0019933;GO:0071320;GO:0061028;GO:0034242;GO:0045766;GO:0043547;GO:0033138;GO:1901985;GO:0046827;GO:0051496;GO:0060143;GO:0032486;GO:2000249;GO:0050796;GO:0007165	102.8492062	-0.749059122	0.174717105	10.7761673	0.012999892	0.789012595
ENSMOCG00000005311	ENSMOCT00000006959	CNBD2_HUMAN	Cnbd2	Cyclic_nucleotide_binding_domain_containing_protein_2	LG8:21823646-21884734	GO:0005829;GO:0030552;GO:0007283	102.8492062	-0.749059122	0.174717105	10.7761673	0.012999892	0.789012595
ENSMOCG00000017234	ENSMOCT00000022967	METRL_HUMAN	Metrnl	Meteorin_like_protein	7:84881171-84894650	GO:0070062;GO:0005615;GO:0005179;GO:0050873;GO:0097009;GO:0045444;GO:0050728;GO:0090336;GO:0009409;GO:0014850	563.3676458	-0.273706603	0.145031144	10.78608031	0.012940687	0.789012595
ENSMOCG00000014818	ENSMOCT00000019498	NA	Plcg2	NA	4:25549839-25673316	NA	178.3256531	-0.309209573	0.206762782	10.72433868	0.013313806	0.790936205
ENSMOCG00000014818	ENSMOCT00000019493	NA	Plcg2	NA	4:25549839-25673316	NA	178.3256531	-0.309209573	0.206762782	10.72433868	0.013313806	0.790936205
ENSMOCG00000019260	ENSMOCT00000025972	WIPI3_PONAB	Wdr45b	WD_repeat_domain_phosphoinositide_interacting_protein_3	7:84507512-84532034	GO:0005764;GO:0000407;GO:0080025;GO:0032266;GO:0000045;GO:0009267	4121.524069	-0.09709141	0.070497724	10.71952365	0.013343346	0.790936205
ENSMOCG00000019260	ENSMOCT00000025973	WIPI3_PONAB	Wdr45b	WD_repeat_domain_phosphoinositide_interacting_protein_3	7:84507512-84532034	GO:0005764;GO:0000407;GO:0080025;GO:0032266;GO:0000045;GO:0009267	4121.524069	-0.09709141	0.070497724	10.71952365	0.013343346	0.790936205
ENSMOCG00000019260	ENSMOCT00000025969	NA	Wdr45b	NA	7:84507512-84532034	NA	4121.524069	-0.09709141	0.070497724	10.71952365	0.013343346	0.790936205
ENSMOCG00000021429	ENSMOCT00000029137	TINAG_BOVIN	Tinagl1	Tubulointerstitial_nephritis_antigen	10:54457670-54467291	GO:0005604;GO:0005615;GO:0005764;GO:0008234;GO:0007155	175.448915	-0.057337828	0.304978287	10.75447017	0.01313041	0.790936205
ENSMOCG00000021453	ENSMOCT00000029161	UBA1L_HUMAN	Ubap1l	Ubiquitin_associated_protein_1_like	5:74281889-74291658	GO:0000813;GO:0043130;GO:0043162	112.181796	1.70338195	0.412592277	10.74445781	0.013191073	0.790936205
ENSMOCG00000021829	ENSMOCT00000029713	NA	Tubb2b	NA	16:38779128-38782186	NA	4823.197454	-0.101604466	0.115577185	10.71975743	0.013341911	0.790936205
ENSMOCG00000005051	ENSMOCT00000006607	GATC_MOUSE	Gatc	Glutamyl_tRNA(Gln)_amidotransferase_subunit_C,_mitochondrial	2:5246109-5253776	GO:0030956;GO:0005739;GO:0005524;GO:0050567;GO:0070681;GO:0032543;GO:0006450	670.7195981	0.170529907	0.098359233	10.67547914	0.013616569	0.803377585
ENSMOCG00000011769	ENSMOCT00000015117	ARH40_HUMAN	D630003M21Rik	Rho_guanine_nucleotide_exchange_factor_40	LG8:20017116-20054492	GO:0005829;GO:0005654;GO:0005085	59.31836107	0.277665388	0.229525547	10.65937965	0.013717809	0.805603724
ENSMOCG00000015111	ENSMOCT00000019898	K2C75_HUMAN	Krt80	Keratin,_type_II_cytoskeletal_75	15:3033618-3053117	GO:0005829;GO:0070062;GO:0005882;GO:0045095;GO:0005198;GO:0070268;GO:0002244;GO:0031424	25.67804496	-0.46226729	0.424479851	10.64481042	0.013810064	0.807284169
ENSMOCG00000000701	ENSMOCT00000000933	NA	Slc6a3	NA	19:52082337-52114965	NA	20.41994881	3.32577634	0.700889294	10.60043618	0.014094832	0.809979627
ENSMOCG00000009188	ENSMOCT00000011828	NA	Dock5	NA	17:10478197-10652616	NA	209.084269	0.502640722	0.208099824	10.60299641	0.014078246	0.809979627
ENSMOCG00000009369	NA	NA	NA	NA	NA	NA	288.9500643	-0.37056286	0.125676179	10.625953	0.013930381	0.809979627
ENSMOCG00000012475	ENSMOCT00000016071	IYD1_MOUSE	Iyd	Iodotyrosine_deiodinase_1	LG9:17735219-17750720	GO:0030659;GO:0005887;GO:0005654;GO:0005886;GO:0010181;GO:0004447;GO:0016491;GO:0055114;GO:0042403;GO:0006570	17.89564284	3.439672733	0.581863904	10.59635951	0.014121282	0.809979627
ENSMOCG00000014836	ENSMOCT00000019503	RM28_MOUSE	Mrpl28	39S_ribosomal_protein_L28,_mitochondrial	7:1840224-1843422	GO:0005829;GO:0005762;GO:0005761;GO:0005739;GO:0003735	748.7642129	-0.682273793	0.126076163	10.57266252	0.014276001	0.809979627
ENSMOCG00000017389	ENSMOCT00000023199	AFF4_HUMAN	Aff1	AF4/FMR2_family_member_4	LG1:53835929-53905177	GO:0032783;GO:0001650;GO:0005654;GO:0005634;GO:0008023;GO:0035327;GO:0003700;GO:0010468;GO:0007286;GO:0006366;GO:0006368	299.6546846	0.805710833	0.188564554	10.56853062	0.014303148	0.809979627
ENSMOCG00000017389	ENSMOCT00000023201	AFF4_HUMAN	Aff1	AF4/FMR2_family_member_4	LG1:53835929-53905177	GO:0032783;GO:0001650;GO:0005654;GO:0005634;GO:0008023;GO:0035327;GO:0003700;GO:0010468;GO:0007286;GO:0006366;GO:0006368	299.6546846	0.805710833	0.188564554	10.56853062	0.014303148	0.809979627
ENSMOCG00000020004	ENSMOCT00000027070	CAHD1_DROME	Cachd1	VWFA_and_cache_domain_containing_protein_CG16868	10:68357701-68602855	GO:0005891;GO:0005245	2313.909195	0.354011179	0.061937359	10.57685623	0.014248499	0.809979627
ENSMOCG00000020004	ENSMOCT00000027072	CAHD1_DROME	Cachd1	VWFA_and_cache_domain_containing_protein_CG16868	10:68357701-68602855	GO:0005891;GO:0005245	2313.909195	0.354011179	0.061937359	10.57685623	0.014248499	0.809979627
ENSMOCG00000000446	ENSMOCT00000000583	PIRL_SOLLC	Pir	Pirin_like_protein	X:45168269-45266176	GO:0005634	266.176459	-0.024983853	0.163642377	10.40632997	0.015409965	0.812065276
ENSMOCG00000002453	ENSMOCT00000003287	KCD14_HUMAN	none	BTB/POZ_domain_containing_protein_KCTD14	18:52981281-52992864	GO:0051260	140.5526146	-1.066297348	0.280249421	10.53361511	0.014534592	0.812065276
ENSMOCG00000002453	ENSMOCT00000003285	KCD14_HUMAN	none	BTB/POZ_domain_containing_protein_KCTD14	18:52981281-52992864	GO:0051260	140.5526146	-1.066297348	0.280249421	10.53361511	0.014534592	0.812065276
ENSMOCG00000002702	ENSMOCT00000003639	HPLN1_CHICK	Hapln3	Hyaluronan_and_proteoglycan_link_protein_1	22:15495355-15510380	GO:0031012;GO:0045202;GO:0005540;GO:0007155;GO:0007417;GO:0001501	40.59414939	0.302947524	0.331338934	10.43053481	0.0152396	0.812065276
ENSMOCG00000003217	ENSMOCT00000004321	IBP5_MOUSE	Igfbp5	Insulin_like_growth_factor_binding_protein_5	LG4:58194861-58208250	GO:0005615;GO:0016942;GO:0042567;GO:0001968;GO:0005520;GO:0031994;GO:0031995;GO:0007568;GO:0071320;GO:0071407;GO:0007565;GO:0042593;GO:0031069;GO:0035556;GO:0048286;GO:0060056;GO:0030336;GO:0045926;GO:0043569;GO:1901862;GO:0045668;GO:1904205;GO:0014912;GO:0048662;GO:0017148;GO:0001649;GO:0043568;GO:0051897;GO:1904754;GO:1904707;GO:0001558;GO:0040008;GO:0043567;GO:0060416;GO:0051146;GO:0044342	1602.577612	-0.097584346	0.148932316	10.3504336	0.015810586	0.812065276
ENSMOCG00000003486	NA	NA	NA	NA	NA	NA	6.369088102	-0.299253084	0.855931197	10.41337688	0.015360173	0.812065276
ENSMOCG00000004166	ENSMOCT00000005503	NA	Gmpr	NA	16:49261376-49296245	NA	1248.022533	-0.188123059	0.083764416	10.39273448	0.015506478	0.812065276
ENSMOCG00000005113	ENSMOCT00000006688	PRR11_MOUSE	Prr11	Proline_rich_protein_11	7:63286036-63306296	GO:0005737;GO:0005634;GO:0007050;GO:0051726	38.60205844	0.209958604	0.302342482	10.2722018	0.016388546	0.812065276
ENSMOCG00000005386	ENSMOCT00000007042	OAZ1_RAT	none	Ornithine_decarboxylase_antizyme_1	16:24725592-24726269	GO:0005737;GO:0005829;GO:0005634;GO:0019899;GO:0008073;GO:0044877;GO:1902268;GO:0006596;GO:0090316;GO:0045732	267.9918706	-5.731657652	0.267156897	10.35771067	0.015757855	0.812065276
ENSMOCG00000008534	ENSMOCT00000011001	PH11A_MOUSE	none	PHD_finger_protein_11A	17:6138910-6162017	GO:0031965;GO:0005654;GO:0046872;GO:0050776	91.36758369	1.858224877	0.305315085	10.46427509	0.015005208	0.812065276
ENSMOCG00000008534	ENSMOCT00000011000	PHF11_MOUSE	none	PHD_finger_protein_11	17:6138910-6162017	GO:0031965;GO:0005654;GO:0046872	91.36758369	1.858224877	0.305315085	10.46427509	0.015005208	0.812065276
ENSMOCG00000008534	ENSMOCT00000011003	PH11A_MOUSE	none	PHD_finger_protein_11A	17:6138910-6162017	GO:0031965;GO:0005654;GO:0046872;GO:0050776	91.36758369	1.858224877	0.305315085	10.46427509	0.015005208	0.812065276
ENSMOCG00000008534	ENSMOCT00000010995	PHF11_MOUSE	none	PHD_finger_protein_11	17:6138910-6162017	GO:0031965;GO:0005654;GO:0046872	91.36758369	1.858224877	0.305315085	10.46427509	0.015005208	0.812065276
ENSMOCG00000008534	ENSMOCT00000011008	PHF11_MOUSE	none	PHD_finger_protein_11	17:6138910-6162017	GO:0031965;GO:0005654;GO:0046872	91.36758369	1.858224877	0.305315085	10.46427509	0.015005208	0.812065276
ENSMOCG00000011562	ENSMOCT00000014861	NMI_MOUSE	none	N_myc_interactor	4:65050174-65078401	GO:0005737;GO:0005829;GO:0005654;GO:0042802;GO:0003712;GO:0060333;GO:0045824;GO:0045355;GO:0045358;GO:0032480;GO:1902524;GO:0006366	134.1102457	-0.778740556	0.46612188	10.27905141	0.016337123	0.812065276
ENSMOCG00000011562	ENSMOCT00000014865	NMI_MOUSE	none	N_myc_interactor	4:65050174-65078401	GO:0005737;GO:0005829;GO:0005654;GO:0042802;GO:0003712;GO:0060333;GO:0045824;GO:0045355;GO:0045358;GO:0032480;GO:1902524;GO:0006366	134.1102457	-0.778740556	0.46612188	10.27905141	0.016337123	0.812065276
ENSMOCG00000012055	ENSMOCT00000015484	TCTA_RAT	Tcta	T_cell_leukemia_translocation_altered_gene_protein_homolog	5:81229374-81232339	GO:0016021;GO:0045671;GO:0072675	1454.254853	-0.550490216	0.07975887	10.39105734	0.015518425	0.812065276
ENSMOCG00000012405	ENSMOCT00000015972	AHNK_HUMAN	none	Neuroblast_differentiation_associated_protein_AHNAK	8:43099897-43177992	GO:0015629;GO:0044291;GO:0043034;GO:0005737;GO:0005829;GO:0070062;GO:0005925;GO:0005765;GO:0016020;GO:0005634;GO:0005886;GO:0042383;GO:0030315;GO:0031982;GO:0045296;GO:0042802;GO:0003723;GO:0044548;GO:0097493;GO:0043484;GO:1901385	3326.17764	0.101177825	0.196555792	10.4894473	0.014832653	0.812065276
ENSMOCG00000012654	ENSMOCT00000016389	BAIP3_HUMAN	Unc13d	BAI1_associated_protein_3	7:79070477-79086470	GO:0005829;GO:0031902;GO:0005886;GO:0098793;GO:0055038;GO:0032588;GO:0005509;GO:0005543;GO:0000149;GO:0019905;GO:1990502;GO:0006887;GO:0007186;GO:0035774;GO:0001956;GO:1905413;GO:0032228;GO:0042147	26.81950767	0.679009453	0.429116283	10.36483949	0.015706366	0.812065276
ENSMOCG00000012654	ENSMOCT00000016376	BAIP3_HUMAN	Unc13d	BAI1_associated_protein_3	7:79070477-79086470	GO:0005829;GO:0031902;GO:0005886;GO:0098793;GO:0055038;GO:0032588;GO:0005509;GO:0005543;GO:0000149;GO:0019905;GO:1990502;GO:0006887;GO:0007186;GO:0035774;GO:0001956;GO:1905413;GO:0032228;GO:0042147	26.81950767	0.679009453	0.429116283	10.36483949	0.015706366	0.812065276
ENSMOCG00000012724	ENSMOCT00000016449	CBR1_HUMAN	none	Carbonyl_reductase_[NADPH]_1	LG3:14884283-14885163	GO:0005829;GO:0070062;GO:1903561;GO:0047021;GO:0004090;GO:0016655;GO:0050221;GO:0019371;GO:0017144;GO:0030855;GO:0055114;GO:0042373	55.87371372	-2.407842793	0.262520604	10.28487316	0.016293542	0.812065276
ENSMOCG00000013116	ENSMOCT00000017003	DBND2_MOUSE	Dbndd2	Dysbindin_domain_containing_protein_2	LG8:14032110-14038859	GO:0005737;GO:0006469	6711.104902	-0.2643255	0.086841701	10.52683467	0.014579963	0.812065276
ENSMOCG00000014143	ENSMOCT00000018493	NU301_DROME	none	Nucleosome_remodeling_factor_subunit_NURF301	7:59830079-59883654	GO:0005634;GO:0016589;GO:0070577;GO:0046872;GO:0035064;GO:0016922;GO:0000978;GO:0006338;GO:0035076;GO:0030097;GO:0045824;GO:0046426;GO:0042766;GO:0035073;GO:0010468;GO:0006357;GO:0048515;GO:0006351	1981.388529	-0.151298953	0.269252573	10.47908146	0.014903473	0.812065276
ENSMOCG00000014255	ENSMOCT00000018645	STAC3_XENTR	Stac3	SH3_and_cysteine_rich_domain_containing_protein_3	24:8951326-8957348	GO:0005829;GO:0031234;GO:0045202;GO:0030315;GO:0005891;GO:0046872;GO:0035556;GO:0007274;GO:1903078;GO:1901387;GO:0003009	26.82149798	-0.270493429	0.446334832	10.43805305	0.015187061	0.812065276
ENSMOCG00000015029	ENSMOCT00000019789	RGS9_BOVIN	Rgs11	Regulator_of_G_protein_signaling_9	7:1755977-1764070	GO:0097381;GO:0007186;GO:0035556;GO:0009968;GO:0007601	960.9621126	0.821352487	0.28165902	10.49645851	0.01478494	0.812065276
ENSMOCG00000015029	ENSMOCT00000019782	RGS9_TAMST	Rgs11	Regulator_of_G_protein_signaling_9	7:1755977-1764070	GO:0016020;GO:0007186;GO:0035556;GO:0009968;GO:0007601	960.9621126	0.821352487	0.28165902	10.49645851	0.01478494	0.812065276
ENSMOCG00000015549	ENSMOCT00000020515	NA	Tgm2	NA	LG8:20104261-20132661	NA	642.2550591	0.342733722	0.218398521	10.32492032	0.015996834	0.812065276
ENSMOCG00000016282	ENSMOCT00000021594	TM114_MOUSE	Tmem114	Transmembrane_protein_114	7:9410370-9427004	GO:0016324;GO:0016327;GO:0016021	65.68887816	2.382980889	0.461892316	10.50468229	0.014729168	0.812065276
ENSMOCG00000016516	ENSMOCT00000021926	ZNT7_CHICK	Slc30a7	Zinc_transporter_7	21:13304581-13368060	GO:0005794;GO:0016021;GO:0008324;GO:0006829	368.8740629	0.727006819	0.187011955	10.28107106	0.016321992	0.812065276
ENSMOCG00000018333	ENSMOCT00000024575	NA	Nup85	NA	7:78571916-78593308	NA	1521.728868	0.200281852	0.058452231	10.28784318	0.016271353	0.812065276
ENSMOCG00000018841	ENSMOCT00000025353	IF4B_MOUSE	none	Eukaryotic_translation_initiation_factor_4B	4:576483-578316	GO:0005829;GO:0030425;GO:0043025;GO:0005844;GO:0098794;GO:0033592;GO:0003743;GO:0097010	114.2850229	-5.698694299	0.338596996	10.39692263	0.015476684	0.812065276
ENSMOCG00000018997	ENSMOCT00000025581	NA	Xpnpep1	NA	8:80307866-80355920	NA	1997.051597	-0.025600832	0.072094753	10.44180324	0.015160921	0.812065276
ENSMOCG00000019275	ENSMOCT00000026064	NA	Dnah8	NA	LG2:49485744-49713496	NA	771.1214517	0.395073454	0.221533059	10.37098463	0.015662115	0.812065276
ENSMOCG00000019828	ENSMOCT00000026817	CSRN3_HUMAN	Csrnp1	Cysteine/serine_rich_nuclear_protein_3	5:92180501-92191205	GO:0000790;GO:0005634;GO:0001228;GO:0003700;GO:0000981;GO:0043565;GO:0006915;GO:0010923;GO:0043065;GO:0045944	210.807441	0.155876078	0.210152397	10.29631607	0.016208214	0.812065276
ENSMOCG00000020834	ENSMOCT00000028258	RL26_MOUSE	none	60S_ribosomal_protein_L26	7:29903698-29906613	GO:0005737;GO:0022625;GO:0022626;GO:0005730;GO:0005654;GO:1990904;GO:0043195;GO:0048027;GO:0003723;GO:0003735;GO:0071480;GO:0071479;GO:0034644;GO:0002181;GO:0006977;GO:1902164;GO:1902167;GO:0045727;GO:1904803;GO:0042273;GO:0006364	209.0796237	-0.474334645	0.227463698	10.28401813	0.016299936	0.812065276
ENSMOCG00000020889	ENSMOCT00000028334	NA	Slc26a2	NA	18:47011531-47015832	NA	112.9720923	-0.454851491	0.463301989	10.334216	0.015928726	0.812065276
ENSMOCG00000021583	ENSMOCT00000029355	TGDS_DICDI	Tgds	dTDP_D_glucose_4,6_dehydratase	17:30223212-30239117	GO:0008460;GO:0009225	832.7144602	-0.33357709	0.214946999	10.47186216	0.014952992	0.812065276
ENSMOCG00000021879	ENSMOCT00000029787	DDT4L_MOUSE	Ddit4l	DNA_damage_inducible_transcript_4_like_protein	21:31875500-31878651	GO:0005737;GO:0009968	136.0161379	-1.058240768	0.214120759	10.2926382	0.016235591	0.812065276
ENSMOCG00000021954	ENSMOCT00000029906	PKDRE_MOUSE	Pkd1l3	Polycystic_kidney_disease_and_receptor_for_egg_jelly_related_protein	4:18219532-18282098	GO:0016021;GO:0016020;GO:0005886;GO:0005262;GO:0005509;GO:0050982;GO:0060046	124.320511	1.205618096	0.279888846	10.45578591	0.015063846	0.812065276
ENSMOCG00000021954	ENSMOCT00000029905	PKDRE_MOUSE	Pkd1l3	Polycystic_kidney_disease_and_receptor_for_egg_jelly_related_protein	4:18219532-18282098	GO:0016021;GO:0016020;GO:0005886;GO:0005262;GO:0005509;GO:0050982;GO:0060046	124.320511	1.205618096	0.279888846	10.45578591	0.015063846	0.812065276
ENSMOCG00000022370	ENSMOCT00000030505	UAP2_SCHPO	none	Splicing_factor_U2AF_associated_protein_2	1:99653900-99656197	GO:0005686;GO:0005684;GO:0003723;GO:0045292	46.37258905	-5.881689293	0.686481324	10.53488875	0.014526085	0.812065276
ENSMOCG00000015635	ENSMOCT00000020662	CO6A1_XENLA	Col6a1	Collagen_alpha_1(VI)_chain	LG2:46756127-46773243	GO:0005581;GO:0005576;GO:0007155	144.8836831	0.828724914	0.403788026	10.24851853	0.016567577	0.814572512
ENSMOCG00000019405	ENSMOCT00000026167	PDZD2_RAT	none	PDZ_domain_containing_protein_2	19:32084517-32243521	GO:0045177;GO:0005911;GO:0005737;GO:0005783;GO:0005576;GO:0043005;GO:0005634;GO:0014069;GO:0007155;GO:0035556	658.9878803	0.402080348	0.182641593	10.2533328	0.016531029	0.814572512
ENSMOCG00000003789	ENSMOCT00000005062	NA	Anxa2	NA	5:69989733-70030275	NA	364.3530544	0.046860829	0.248207397	10.22665792	0.016734535	0.819604551
ENSMOCG00000003789	ENSMOCT00000005067	ANXA2_SHEEP	Anxa2	Annexin_A2	5:69989733-70030275	GO:0005604;GO:0016323;GO:0005737;GO:0005829;GO:0005769;GO:0005768;GO:0019897;GO:0035749;GO:0042383;GO:0043220;GO:0005509;GO:0005544;GO:0008092;GO:0004859;GO:0001525;GO:0030199;GO:0042730;GO:0032804;GO:1905581;GO:1905597;GO:1905599;GO:0001921;GO:1905602	364.3530544	0.046860829	0.248207397	10.22665792	0.016734535	0.819604551
ENSMOCG00000021270	ENSMOCT00000028896	FADD_MOUSE	Fadd	FAS_associated_death_domain_protein	8:37165831-37171079	GO:0031265;GO:0044297;GO:0005737;GO:0005829;GO:0031264;GO:0045121;GO:0043005;GO:0005634;GO:0005886;GO:0032991;GO:0097342;GO:0089720;GO:0035877;GO:0005123;GO:0042802;GO:0002020;GO:0044877;GO:0033612;GO:0005164;GO:0032813;GO:0097202;GO:0006915;GO:0097190;GO:0048148;GO:0048738;GO:0071260;GO:0051607;GO:0097191;GO:0097192;GO:0045087;GO:0001822;GO:0048535;GO:0097049;GO:0097527;GO:0070236;GO:0060546;GO:…	240.3726453	0.208059397	0.142354135	10.21758776	0.016804293	0.819855579
ENSMOCG00000008235	ENSMOCT00000010605	RS28_RAT	none	40S_ribosomal_protein_S28	8:37048453-37048662	GO:0098556;GO:0022627;GO:0042788;GO:0003723;GO:0003735;GO:0002181;GO:0030490;GO:0000028;GO:0042274;GO:0042254;GO:0006364;GO:0006412	28.6421292	7.759935213	2.513600791	10.19874346	0.016950137	0.82380264
ENSMOCG00000010413	ENSMOCT00000013377	NA	Arntl	NA	8:4902885-4979496	NA	1490.744448	0.130952801	0.073639652	10.17426107	0.017141478	0.829922319
ENSMOCG00000010413	ENSMOCT00000013374	NA	Arntl	NA	8:4902885-4979496	NA	1490.744448	0.130952801	0.073639652	10.17426107	0.017141478	0.829922319
ENSMOCG00000010925	ENSMOCT00000014023	TTC29_XENLA	Ttc29	Tetratricopeptide_repeat_protein_29	4:917078-1136634		36.16930853	0.835741763	0.396380859	10.15906655	0.017261297	0.830425802
ENSMOCG00000012653	ENSMOCT00000016344	CRYL1_RAT	Cryl1	Lambda_crystallin_homolog	17:8017851-8128291	GO:0005829;GO:0003857;GO:0050104;GO:0070403;GO:0042803;GO:0006631	808.5324144	0.431474961	0.108659568	10.15634968	0.017282807	0.830425802
ENSMOCG00000011363	NA	NA	NA	NA	NA	NA	3.882319903	-1.621244711	0.998877644	10.13541952	0.017449409	0.832126876
ENSMOCG00000017129	ENSMOCT00000022818	COG2_MOUSE	none	Conserved_oligomeric_Golgi_complex_subunit_2	4:32386812-32393305	GO:0005829;GO:0000139;GO:0005795;GO:0017119;GO:0044877;GO:0007030;GO:0006891;GO:0015031	154.4744946	1.458306907	0.375650278	10.13977794	0.017414587	0.832126876
ENSMOCG00000000430	ENSMOCT00000000569	NA	Sgcb	NA	LG1:29440111-29452014	NA	3645.52637	-0.109598206	0.08301828	10.11588551	0.017606321	0.832787901
ENSMOCG00000000800	ENSMOCT00000001070	AK1C4_MACFA	none	Aldo_keto_reductase_family_1_member_C4	16:29793135-29806416	GO:0005737;GO:0047743	38.97211857	-3.907474642	0.766072478	10.09625994	0.017765366	0.832787901
ENSMOCG00000003601	ENSMOCT00000004829	NA	Slc38a2	NA	15:8309600-8322209	NA	3646.084224	0.305691225	0.112298541	10.09466808	0.017778328	0.832787901
ENSMOCG00000006729	ENSMOCT00000008713	NA	Aldh1l2	NA	24:34795583-34835883	NA	1909.46221	1.478133816	0.165028521	10.07699882	0.01792283	0.832787901
ENSMOCG00000012175	ENSMOCT00000015639	BEST2_MOUSE	Best3	Bestrophin_2	24:9844362-9879832	GO:0034707;GO:0005929;GO:0005886;GO:0005254;GO:1902476;GO:0006821;GO:0051899;GO:0007608	20.19342354	2.313887058	0.572817013	10.12371965	0.017543225	0.832787901
ENSMOCG00000019767	ENSMOCT00000026713	ARK73_RAT	none	Aflatoxin_B1_aldehyde_reductase_member_3	10:45559490-45566800	GO:0005829;GO:0004033;GO:0042802;GO:0046223;GO:0046222	144.6817701	-3.598754422	0.512010643	10.0858751	0.017850094	0.832787901
ENSMOCG00000022580	ENSMOCT00000030828	NA	Gfpt2	NA	7:48927447-48972303	NA	276.1617036	-0.171904836	0.123530638	10.07930175	0.017903931	0.832787901
ENSMOCG00000022580	ENSMOCT00000030826	NA	Gfpt2	NA	7:48927447-48972303	NA	276.1617036	-0.171904836	0.123530638	10.07930175	0.017903931	0.832787901
ENSMOCG00000005022	ENSMOCT00000006570	NA	Sema3g	NA	6:65253769-65265898	NA	294.0912505	-0.268180704	0.203673963	10.04202466	0.018212268	0.840082231
ENSMOCG00000012593	ENSMOCT00000016259	AVPI1_RAT	Avpi1	Arginine_vasopressin_induced_protein_1	8:69631522-69637477	GO:0000187;GO:0007049	991.0399574	-0.266469127	0.11771642	10.04933407	0.018151399	0.840082231
ENSMOCG00000019894	ENSMOCT00000026917	FAXC_DROME	Faxc	Failed_axon_connections	LG5:22135685-22197992	GO:0005737;GO:0005886;GO:0007409;GO:0036099	1248.444788	0.024425101	0.143656369	10.02118219	0.018386935	0.845066179
ENSMOCG00000002050	ENSMOCT00000002763	NA	Flot2	NA	7:21039156-21059386	NA	2756.052701	0.284060878	0.063367544	9.984572073	0.018697735	0.856248251
ENSMOCG00000002050	ENSMOCT00000002765	NA	Flot2	NA	7:21039156-21059386	NA	2756.052701	0.284060878	0.063367544	9.984572073	0.018697735	0.856248251
ENSMOCG00000011708	ENSMOCT00000015040	BPNT1_DICDI	Bpnt1	3'(2'),5'_bisphosphate_nucleotidase_1	6:71458369-71485089	GO:0008441;GO:0046872;GO:0046854	1667.663441	-0.124135914	0.060813167	9.974193301	0.01878678	0.857231331
ENSMOCG00000002086	ENSMOCT00000002800	PLET1_MESAU	none	Placenta_expressed_transcript_1_protein	5:44718710-44728011	GO:0031225;GO:0016324;GO:0030154;GO:0001953;GO:0030335;GO:0035313	19.71664523	2.84369419	0.596676119	9.941250737	0.019072184	0.857910123
ENSMOCG00000005406	ENSMOCT00000007091	NA	Capn2	NA	6:82109459-82165761	NA	2851.769198	-0.17655383	0.136344538	9.949349678	0.019001625	0.857910123
ENSMOCG00000005406	ENSMOCT00000007083	NA	Capn2	NA	6:82109459-82165761	NA	2851.769198	-0.17655383	0.136344538	9.949349678	0.019001625	0.857910123
ENSMOCG00000021210	ENSMOCT00000028815	SULF1_MOUSE	Gns	Extracellular_sulfatase_Sulf_1	24:3861227-3897127	GO:0009986;GO:0005783;GO:0005615;GO:0005794;GO:0005795;GO:0045121;GO:0005886;GO:0004065;GO:0005509;GO:0005539;GO:0008449;GO:0006915;GO:0060348;GO:0001502;GO:0051216;GO:0007155;GO:0002063;GO:0048706;GO:0014846;GO:0035860;GO:0032836;GO:0003094;GO:0030201;GO:0060384;GO:0001822;GO:0036022;GO:0016525;GO:0030336;GO:0001937;GO:0040037;GO:0060686;GO:0030513;GO:0048661;GO:0010575;GO:0030177;GO:0040036;GO:…	4374.146763	0.040188124	0.073472156	9.947924151	0.019014026	0.857910123
ENSMOCG00000021946	ENSMOCT00000029880	RGS20_MOUSE	Rgs20	Regulator_of_G_protein_signaling_20	LG5:54347068-54396032	GO:0005737;GO:0005794;GO:0016020;GO:0005634;GO:0005802;GO:0005096;GO:0007186;GO:0009968	1425.250369	0.204136719	0.112937152	9.948251272	0.019011179	0.857910123
ENSMOCG00000021946	ENSMOCT00000029882	RGS20_MOUSE	Rgs20	Regulator_of_G_protein_signaling_20	LG5:54347068-54396032	GO:0005737;GO:0005794;GO:0016020;GO:0005634;GO:0005802;GO:0005096;GO:0007186;GO:0009968	1425.250369	0.204136719	0.112937152	9.948251272	0.019011179	0.857910123
ENSMOCG00000021169	ENSMOCT00000028757	CP1A1_STECH	Cyp1b1	Cytochrome_P450_1A1	LG3:36562215-36568319	GO:0005789;GO:0070330;GO:0020037;GO:0005506	69.46916646	0.660265831	0.34415438	9.924076889	0.019222658	0.861623377
ENSMOCG00000006924	ENSMOCT00000008956	FXL14_MOUSE	Fbxl16	F_box/LRR_repeat_protein_14	7:2191837-2204502	GO:0005737;GO:0019005;GO:0004842;GO:0031146;GO:0006511	21625.97422	-0.295140032	0.102236611	9.899648527	0.019438706	0.865192935
ENSMOCG00000022729	ENSMOCT00000031077	NEBL_MOUSE	Neb	Nebulette	4:65241381-65427820	GO:0030018;GO:0051015;GO:0071691;GO:0048747	156.99654	-1.57998678	0.26229902	9.900846793	0.019428053	0.865192935
ENSMOCG00000022729	ENSMOCT00000031073	NEBL_MOUSE	Neb	Nebulette	4:65241381-65427820	GO:0030018;GO:0051015;GO:0071691;GO:0048747	156.99654	-1.57998678	0.26229902	9.900846793	0.019428053	0.865192935
ENSMOCG00000022729	ENSMOCT00000031080	NRAP_HUMAN	Neb	Nebulin_related_anchoring_protein	4:65241381-65427820	GO:0005916;GO:0005927;GO:0030018;GO:0003779;GO:0051015;GO:0046872;GO:0051371;GO:0071691;GO:0048747	156.99654	-1.57998678	0.26229902	9.900846793	0.019428053	0.865192935
ENSMOCG00000022729	ENSMOCT00000031072	NEBL_MOUSE	Neb	Nebulette	4:65241381-65427820	GO:0030018;GO:0051015;GO:0071691;GO:0048747	156.99654	-1.57998678	0.26229902	9.900846793	0.019428053	0.865192935
ENSMOCG00000019245	ENSMOCT00000025948	NA	Cdh13	NA	4:26278076-27228947	NA	2787.013167	0.038106254	0.096504043	9.890146099	0.01952339	0.865923783
ENSMOCG00000001454	ENSMOCT00000001949	LYOX_CHICK	Lox	Protein_lysine_6_oxidase	18:39358621-39370521	GO:0005615;GO:0005518;GO:0005507;GO:0004720;GO:0018057	33.93716892	0.055410899	0.33607466	9.823327552	0.020129186	0.868003362
ENSMOCG00000011217	ENSMOCT00000014398	PAR12_HUMAN	Tiparp	Protein_mono_ADP_ribosyltransferase_PARP12	1:111755866-111784052	GO:0005634;GO:0046872;GO:0003950;GO:1990404;GO:0003723;GO:0070213;GO:0140289	1082.105041	0.136337062	0.181536462	9.82165476	0.020144586	0.868003362
ENSMOCG00000011918	ENSMOCT00000015354	NA	Mthfd1l	NA	LG9:17177475-17358092	NA	301.3978344	-0.008351943	0.131421224	9.817149174	0.020186125	0.868003362
ENSMOCG00000011918	ENSMOCT00000015348	NA	Mthfd1l	NA	LG9:17177475-17358092	NA	301.3978344	-0.008351943	0.131421224	9.817149174	0.020186125	0.868003362
ENSMOCG00000013955	ENSMOCT00000018215	CISD2_HUMAN	none	CDGSH_iron_sulfur_domain_containing_protein_2	X:17519650-17521184	GO:0005783;GO:0005789;GO:0016021;GO:0016020;GO:0005741;GO:0097038;GO:0032991;GO:0051537;GO:0046872;GO:0042803;GO:0003723;GO:0000422;GO:0010259;GO:0010506	54.47677592	-2.761868269	0.291840207	9.874228218	0.01966606	0.868003362
ENSMOCG00000015894	ENSMOCT00000021021	ARHGG_HUMAN	none	Rho_guanine_nucleotide_exchange_factor_16	1:109957278-110066104	GO:0005829;GO:0045296;GO:0030165;GO:0030971;GO:0017048;GO:0005089;GO:0090630;GO:0060326;GO:0007186;GO:0043065;GO:1903078;GO:0051056	1899.531194	-0.684132091	0.143546173	9.822545947	0.02013638	0.868003362
ENSMOCG00000017864	ENSMOCT00000023903	LCMT1_CAEBR	Lcmt1	Probable_leucine_carboxyl_methyltransferase_1	8:16142631-16215659	GO:0005829;GO:0018423;GO:0006481	1874.863065	-0.195399523	0.070548007	9.848511555	0.019898723	0.868003362
ENSMOCG00000017864	ENSMOCT00000023906	LCMT1_CAEBR	Lcmt1	Probable_leucine_carboxyl_methyltransferase_1	8:16142631-16215659	GO:0005829;GO:0018423;GO:0006481	1874.863065	-0.195399523	0.070548007	9.848511555	0.019898723	0.868003362
ENSMOCG00000018871	ENSMOCT00000025390	ARRD1_MOUSE	none	Arrestin_domain_containing_protein_1	4:52495884-52503592	GO:0031410;GO:1903561;GO:0005886;GO:1990763;GO:0042802;GO:1990756;GO:0031625;GO:0006858;GO:0140112;GO:0045746;GO:0015031;GO:0016567;GO:0006511	139.1910947	0.677025876	0.151230545	9.817661643	0.020181396	0.868003362
ENSMOCG00000020481	ENSMOCT00000027750	NA	Mfsd2a	NA	10:61591703-61607164	NA	1151.557625	0.783587073	0.187183791	9.860805073	0.019787166	0.868003362
ENSMOCG00000021156	ENSMOCT00000028745	CALC_MOUSE	Calca	Calcitonin	8:6352536-6356435	GO:0030424;GO:0005623;GO:0005737;GO:0005576;GO:0005615;GO:0043005;GO:0043025;GO:0005634;GO:0043195;GO:0031716;GO:0005179;GO:0042802;GO:0005102;GO:0007190;GO:0032147;GO:0007189;GO:0007568;GO:0001984;GO:0006874;GO:1990090;GO:0071356;GO:0050965;GO:0007566;GO:0007631;GO:0006954;GO:0002548;GO:0045776;GO:0045779;GO:0030279;GO:0045986;GO:0045892;GO:0001976;GO:0007218;GO:0051482;GO:0051480;GO:0008016;GO:…	6.006738205	-2.098334814	0.767429683	9.831815725	0.020051218	0.868003362
ENSMOCG00000021156	ENSMOCT00000028741	CALCA_MOUSE	Calca	Calcitonin_gene_related_peptide_1	8:6352536-6356435	GO:0030424;GO:0005623;GO:0005737;GO:0005576;GO:0005615;GO:0043005;GO:0043025;GO:0005634;GO:0043195;GO:0031716;GO:0005179;GO:0005102;GO:0007190;GO:0007189;GO:0001984;GO:0006874;GO:1990090;GO:0050965;GO:0007631;GO:0006954;GO:0045776;GO:0031645;GO:0030279;GO:0045986;GO:0001976;GO:0007218;GO:0045778;GO:0051480;GO:0008016;GO:0002027;GO:0009408;GO:0048265;GO:0048240;GO:0042311	6.006738205	-2.098334814	0.767429683	9.831815725	0.020051218	0.868003362
ENSMOCG00000019990	ENSMOCT00000027046	NA	Slc5a4b	NA	LG2:46198171-46231563	NA	13.59983678	-1.559057636	1.012528281	9.790666635	0.02043198	0.875606996
ENSMOCG00000001402	ENSMOCT00000001897	ZN397_BOVIN	Zbtb16	Zinc_finger_protein_397	5:42834091-43017640	GO:0005634;GO:0003677;GO:0003700;GO:0046872	814.3551251	0.51915331	0.255922374	9.648388548	0.021804043	0.87784402
ENSMOCG00000003247	ENSMOCT00000004377	NDUB8_BOVIN	Ndufb8	NADH_dehydrogenase_[ubiquinone]_1_beta_subcomplex_subunit_8,_mitochondrial	8:72171720-72177162	GO:0016021;GO:0005747;GO:0008137;GO:0006120;GO:0032981	3100.556454	-0.221991122	0.100677241	9.607554572	0.022214263	0.87784402
ENSMOCG00000003247	ENSMOCT00000004380	NDUB8_BOVIN	Ndufb8	NADH_dehydrogenase_[ubiquinone]_1_beta_subcomplex_subunit_8,_mitochondrial	8:72171720-72177162	GO:0016021;GO:0005747;GO:0008137;GO:0006120;GO:0032981	3100.556454	-0.221991122	0.100677241	9.607554572	0.022214263	0.87784402
ENSMOCG00000004286	ENSMOCT00000005660	MROH5_HUMAN	Mroh7	Maestro_heat_like_repeat_family_member_5	10:74031922-74087839		130.0239193	0.393463984	0.509667265	9.629048553	0.021997398	0.87784402
ENSMOCG00000005426	ENSMOCT00000007082	LMAN2_MOUSE	Lman2l	Vesicular_integral_membrane_protein_VIP36	LG2:21555386-21581083	GO:0009986;GO:0030134;GO:0005789;GO:0005793;GO:0005615;GO:0005794;GO:0000139;GO:0005887;GO:0030246;GO:0031072;GO:0005537;GO:0046872;GO:0007029;GO:0006888;GO:0007030;GO:0050766;GO:0015031;GO:0006890	3010.449041	0.50257807	0.077814031	9.720488417	0.021097805	0.87784402
ENSMOCG00000005426	ENSMOCT00000007078	LMAN2_MOUSE	Lman2l	Vesicular_integral_membrane_protein_VIP36	LG2:21555386-21581083	GO:0009986;GO:0030134;GO:0005789;GO:0005793;GO:0005615;GO:0005794;GO:0000139;GO:0005887;GO:0030246;GO:0031072;GO:0005537;GO:0046872;GO:0007029;GO:0006888;GO:0007030;GO:0050766;GO:0015031;GO:0006890	3010.449041	0.50257807	0.077814031	9.720488417	0.021097805	0.87784402
ENSMOCG00000006375	ENSMOCT00000008280	HIF1A_BOVIN	none	Hypoxia_inducible_factor_1_alpha	1:11950732-11982891	GO:1904115;GO:0005829;GO:0016607;GO:0005634;GO:0003700;GO:0000981;GO:0035035;GO:0046982;GO:0043565;GO:0019896;GO:0071456;GO:0045944;GO:0061419;GO:0045893;GO:0010575;GO:0006357;GO:0001666	1143.074628	-0.072639304	0.095591765	9.685835307	0.021434392	0.87784402
ENSMOCG00000006649	ENSMOCT00000008613	ACER2_MOUSE	Acer2	Alkaline_ceramidase_2	10:24658858-24691395	GO:0005794;GO:0030173;GO:0102121;GO:0071633;GO:0046872;GO:0017040;GO:0006919;GO:0006974;GO:0035690;GO:0046514;GO:0030330;GO:0033629;GO:0001953;GO:0090285;GO:0010942;GO:0008284;GO:0042981;GO:0010506;GO:0032526;GO:0046512	155.3482875	0.108661706	0.173123131	9.741879751	0.020892626	0.87784402
ENSMOCG00000006649	ENSMOCT00000008612	ACASE_DROME	Acer2	Alkaline_ceramidase	10:24658858-24691395	GO:0005783;GO:0016021;GO:0102121;GO:0046872;GO:0017040;GO:0007420;GO:0046514;GO:0019216;GO:0006665	155.3482875	0.108661706	0.173123131	9.741879751	0.020892626	0.87784402
ENSMOCG00000009388	NA	NA	NA	NA	NA	NA	39.1510865	-1.034413984	0.504567349	9.678998641	0.021501417	0.87784402
ENSMOCG00000009830	ENSMOCT00000012620	NA	Dennd2c	NA	21:10879877-10919699	NA	82.9250778	0.986303365	0.242119219	9.773970914	0.020588487	0.87784402
ENSMOCG00000009830	ENSMOCT00000012617	NA	Dennd2c	NA	21:10879877-10919699	NA	82.9250778	0.986303365	0.242119219	9.773970914	0.020588487	0.87784402
ENSMOCG00000013081	ENSMOCT00000016972	NA	Pacs1	NA	8:39917498-40063349	NA	3572.383754	0.017515363	0.058541109	9.667247009	0.021617109	0.87784402
ENSMOCG00000013081	ENSMOCT00000016969	NA	Pacs1	NA	8:39917498-40063349	NA	3572.383754	0.017515363	0.058541109	9.667247009	0.021617109	0.87784402
ENSMOCG00000013808	ENSMOCT00000018004	RM48_MOUSE	Mrpl48	39S_ribosomal_protein_L48,_mitochondrial	22:21364-40046	GO:0005762;GO:0005761;GO:0005739	641.7435272	0.122425387	0.11875154	9.721937755	0.021083841	0.87784402
ENSMOCG00000014577	ENSMOCT00000019122	NA	Ctsc	NA	22:9808100-9839793	NA	285.397088	0.229478703	0.21452505	9.616893921	0.022119777	0.87784402
ENSMOCG00000015053	ENSMOCT00000019815	BPIA5_MOUSE	Bpifa5	BPI_fold_containing_family_A_member_5	LG8:24052693-24057262	GO:0005576;GO:0008289	7.40454907	-0.255301046	0.538842972	9.668157606	0.021608122	0.87784402
ENSMOCG00000015227	ENSMOCT00000020051	LYVE1_MOUSE	Lyve1	Lymphatic_vessel_endothelial_hyaluronic_acid_receptor_1	8:2369970-2381826	GO:0071944;GO:0016021;GO:0005886;GO:0005540;GO:0004888;GO:0007155;GO:0006027	72.54988823	0.903962579	0.348441049	9.717191152	0.021129606	0.87784402
ENSMOCG00000015815	ENSMOCT00000020899	KFA_HUMAN	Afmid	Kynurenine_formamidase	7:80919653-80939799	GO:0005737;GO:0005829;GO:0005634;GO:0004061;GO:0016787;GO:0034354;GO:0009056;GO:0009435;GO:0019441	160.8427403	-0.623908541	0.247670764	9.639063877	0.021897059	0.87784402
ENSMOCG00000015815	ENSMOCT00000020896	KFA_HUMAN	Afmid	Kynurenine_formamidase	7:80919653-80939799	GO:0005737;GO:0005829;GO:0005634;GO:0004061;GO:0016787;GO:0034354;GO:0009056;GO:0009435;GO:0019441	160.8427403	-0.623908541	0.247670764	9.639063877	0.021897059	0.87784402
ENSMOCG00000019020	ENSMOCT00000025627	MYRF_MOUSE	Myrfl	Myelin_regulatory_factor	24:9978193-10086915	GO:0005737;GO:0005829;GO:0005789;GO:0005794;GO:0016021;GO:0005654;GO:0005634;GO:0003677;GO:0003700;GO:0042802;GO:0008233;GO:0043565;GO:0032286;GO:0022010;GO:0014003;GO:0048709;GO:0031643;GO:0045893;GO:0016540	15.98355829	-1.164823084	0.733551436	9.688375845	0.021409538	0.87784402
ENSMOCG00000019020	ENSMOCT00000025625	MYRF_MOUSE	Myrfl	Myelin_regulatory_factor	24:9978193-10086915	GO:0005737;GO:0005829;GO:0005789;GO:0005794;GO:0016021;GO:0005654;GO:0005634;GO:0003677;GO:0003700;GO:0042802;GO:0008233;GO:0043565;GO:0032286;GO:0022010;GO:0014003;GO:0048709;GO:0031643;GO:0045893;GO:0016540	15.98355829	-1.164823084	0.733551436	9.688375845	0.021409538	0.87784402
ENSMOCG00000019238	ENSMOCT00000025935	NA	Opcml	NA	5:21953346-23088067	NA	1879.076388	0.40202405	0.119217806	9.616147885	0.02212731	0.87784402
ENSMOCG00000019238	ENSMOCT00000025936	NA	Opcml	NA	5:21953346-23088067	NA	1879.076388	0.40202405	0.119217806	9.616147885	0.02212731	0.87784402
ENSMOCG00000019370	ENSMOCT00000026120	MAOM_MOUSE	none	NAD_dependent_malic_enzyme,_mitochondrial	18:58200351-58216917	GO:0043231;GO:0005759;GO:0005739;GO:0004471;GO:0004473;GO:0004470;GO:0046872;GO:0051287;GO:0008948;GO:0006108;GO:0006090;GO:1902031	277.334558	0.160417793	0.103447146	9.734604937	0.020962183	0.87784402
ENSMOCG00000020322	ENSMOCT00000027532	CD34_MOUSE	Cd34	Hematopoietic_progenitor_cell_antigen_CD34	6:80956381-80978244	GO:0016324;GO:0009925;GO:0071944;GO:0009986;GO:0005737;GO:0009897;GO:0005576;GO:0036053;GO:0045171;GO:0005764;GO:0016020;GO:0048471;GO:0005886;GO:0030246;GO:0043199;GO:0008134;GO:0098609;GO:0007160;GO:0001935;GO:0071971;GO:0072011;GO:0003094;GO:0071425;GO:0030097;GO:0050900;GO:0035759;GO:0072254;GO:0030195;GO:1900035;GO:1900038;GO:0010629;GO:1900041;GO:1901215;GO:0045019;GO:0032720;GO:0038001;GO:…	232.249965	-0.819602987	0.165438615	9.609401532	0.022195546	0.87784402
ENSMOCG00000020346	ENSMOCT00000027556	TM211_MOUSE	Tmem211	Transmembrane_protein_211	2:2884375-2887154	GO:0016021	10.41053628	4.161915728	0.826064228	9.665498842	0.021634371	0.87784402
ENSMOCG00000020604	ENSMOCT00000027926	NKD1_HUMAN	Nkd2	Protein_naked_cuticle_homolog_1	19:52358266-52381413	GO:0005737;GO:0005886;GO:0000159;GO:0005509;GO:0030165;GO:0001754;GO:0090090;GO:1901233;GO:0030178;GO:1901231;GO:0045732;GO:2000096;GO:0090249;GO:0007525;GO:0016055	162.3917896	0.549653237	0.191111111	9.6355933	0.021931778	0.87784402
ENSMOCG00000020604	ENSMOCT00000027922	NKD2L_DANRE	Nkd2	Protein_naked_cuticle_homolog_2_like	19:52358266-52381413	GO:0005737;GO:0005886;GO:0005509;GO:0030178;GO:0016055	162.3917896	0.549653237	0.191111111	9.6355933	0.021931778	0.87784402
ENSMOCG00000020868	ENSMOCT00000028307	KGUA_MOUSE	Guk1	Guanylate_kinase	7:39451142-39459185	GO:0005829;GO:0001917;GO:0005524;GO:0004385;GO:0046034;GO:0046060;GO:0006185;GO:0046054;GO:0046711;GO:0019673;GO:0034436;GO:0046037;GO:0046939;GO:0006163;GO:0006805	2301.52085	-0.125364319	0.110585801	9.649155205	0.021796412	0.87784402
ENSMOCG00000020868	ENSMOCT00000028304	KGUA_MOUSE	Guk1	Guanylate_kinase	7:39451142-39459185	GO:0005829;GO:0001917;GO:0005524;GO:0004385;GO:0046034;GO:0046060;GO:0006185;GO:0046054;GO:0046711;GO:0019673;GO:0034436;GO:0046037;GO:0046939;GO:0006163;GO:0006805	2301.52085	-0.125364319	0.110585801	9.649155205	0.021796412	0.87784402
ENSMOCG00000021342	ENSMOCT00000028995	TRPT1_MOUSE	Trpt1	tRNA_2'_phosphotransferase_1	8:41681534-41683998	GO:0000215;GO:0045859;GO:0006388	372.4220219	0.722957497	0.251797877	9.716078046	0.021140353	0.87784402
ENSMOCG00000021465	ENSMOCT00000029178	3BP1_HUMAN	none	SH3_domain_binding_protein_1	15:15053914-15067609	GO:0005912;GO:0005923;GO:0031252;GO:0005829;GO:0030027;GO:0005634;GO:0001891;GO:0005096;GO:0048365;GO:0030215;GO:0017124;GO:0007015;GO:0034329;GO:0016477;GO:0045198;GO:0051058;GO:0006911;GO:0043547;GO:0032956;GO:0030834;GO:0043535;GO:0035020;GO:0071526	781.7773656	2.254533536	0.272691112	9.747397269	0.020840022	0.87784402
ENSMOCG00000021855	ENSMOCT00000029749	NA	Gc	NA	LG1:42639693-42672485	NA	2.525740486	2.320231997	1.362207368	9.616481217	0.022123944	0.87784402
ENSMOCG00000022179	ENSMOCT00000030213	NOXO1_MOUSE	Noxo1	NADPH_oxidase_organizer_1	7:3334368-3336395	GO:0043020;GO:0019899;GO:0035091;GO:0016176;GO:0022617;GO:0006801	64.08408082	-0.925828637	0.305093015	9.755782399	0.020760328	0.87784402
ENSMOCG00000019918	ENSMOCT00000026952	OTU7_ARATH	Otud3	OVARIAN_TUMOR_DOMAIN_containing_deubiquitinating_enzyme_7	10:45961378-45981924	GO:0005634;GO:0004843	1499.869168	0.565409078	0.101840796	9.583000911	0.022464568	0.884978405
ENSMOCG00000002795	ENSMOCT00000003752	RHBL2_HUMAN	Rhbdl2	Rhomboid_related_protein_2	10:60767083-60791466	GO:0016021;GO:0005886;GO:0004252	115.0430681	1.327720796	0.241911804	9.551259365	0.022792253	0.890285994
ENSMOCG00000008718	ENSMOCT00000011205	OGRL1_RAT	none	Opioid_growth_factor_receptor_like_protein_1	LG2:11435011-11448179	GO:0016020;GO:0004985	1576.442435	0.30998275	0.116232454	9.509458073	0.023230955	0.890285994
ENSMOCG00000009352	ENSMOCT00000012016	NQO1_RAT	none	NAD(P)H_dehydrogenase_[quinone]_1	4:20401355-20410446	GO:0005623;GO:0005737;GO:0005829;GO:0030425;GO:0043025;GO:0009055;GO:0042802;GO:0003955;GO:0016491;GO:0004784;GO:0007568;GO:0045454;GO:0070301;GO:0071248;GO:0043066;GO:0043086;GO:0043525;GO:0051602;GO:0032355;GO:0045471;GO:1904880;GO:1901698;GO:0007584;GO:0014070;GO:0006979;GO:0006801	18.12588367	3.338820366	0.608759744	9.540353512	0.022905919	0.890285994
ENSMOCG00000011293	ENSMOCT00000014498	NA	Cdh5	NA	4:6390367-6427453	NA	483.0038139	0.09047064	0.182764049	9.532123199	0.022992068	0.890285994
ENSMOCG00000012369	ENSMOCT00000015909	TMCC2_HUMAN	Tmcc3	Transmembrane_and_coiled_coil_domains_protein_2	24:27742111-27814001	GO:0012505;GO:0005783;GO:0005789;GO:0016021;GO:0042982	1523.738487	-0.659158373	0.089662424	9.547080238	0.022835744	0.890285994
ENSMOCG00000012899	ENSMOCT00000016705	RAI14_MOUSE	Uaca	Ankycorbin	5:78933082-79020848	GO:0005938;GO:0030054;GO:0005856;GO:0005829;GO:0001650;GO:0005739;GO:0005654;GO:0003779;GO:0030154;GO:0007283	438.7715991	-0.881324214	0.144698761	9.51121303	0.023212371	0.890285994
ENSMOCG00000015937	ENSMOCT00000021077	ICLN_RABIT	none	Methylosome_subunit_pICln	22:2444561-2466083	GO:0005623;GO:0005856;GO:0005829;GO:0034709;GO:0005634;GO:0034715;GO:0005886;GO:0006884;GO:0006821;GO:0000387	2771.012557	0.499385566	0.069012404	9.523539809	0.023082251	0.890285994
ENSMOCG00000019091	ENSMOCT00000025718	NA	Prkcd	NA	6:65902149-65910485	NA	1080.282877	-0.03795632	0.217374166	9.542727727	0.022881127	0.890285994
ENSMOCG00000019246	ENSMOCT00000025952	RA51D_HUMAN	Rad51d	DNA_repair_protein_RAD51_homolog_4	7:16159812-16175003	GO:0005813;GO:0000781;GO:0005737;GO:0000784;GO:0005654;GO:0005634;GO:0033063;GO:0005657;GO:0005524;GO:0003677;GO:0008094;GO:0043015;GO:0003697;GO:0006281;GO:0000724;GO:0036297;GO:0007131;GO:0051726;GO:0042148;GO:0000723	226.2182638	0.886653704	0.178896421	9.521498681	0.023103747	0.890285994
ENSMOCG00000019246	ENSMOCT00000025954	RA51D_MOUSE	Rad51d	DNA_repair_protein_RAD51_homolog_4	7:16159812-16175003	GO:0005813;GO:0000781;GO:0005737;GO:0000784;GO:0005634;GO:0033063;GO:0005657;GO:0005524;GO:0008094;GO:0000400;GO:0043015;GO:0003697;GO:0006974;GO:0051276;GO:0000724;GO:0036297;GO:0006289;GO:0007131;GO:0051726;GO:0042148;GO:0000723;GO:0000722	226.2182638	0.886653704	0.178896421	9.521498681	0.023103747	0.890285994
ENSMOCG00000019246	ENSMOCT00000025953	RA51D_MOUSE	Rad51d	DNA_repair_protein_RAD51_homolog_4	7:16159812-16175003	GO:0005813;GO:0000781;GO:0005737;GO:0000784;GO:0005634;GO:0033063;GO:0005657;GO:0005524;GO:0008094;GO:0000400;GO:0043015;GO:0003697;GO:0006974;GO:0051276;GO:0000724;GO:0036297;GO:0006289;GO:0007131;GO:0051726;GO:0042148;GO:0000723;GO:0000722	226.2182638	0.886653704	0.178896421	9.521498681	0.023103747	0.890285994
ENSMOCG00000009903	ENSMOCT00000012707	PCFT_XENLA	Slc46a1	Proton_coupled_folate_transporter	7:20650847-20657992	GO:0016021;GO:0005542;GO:0055085	1131.319745	-0.318465057	0.094627658	9.484475665	0.023497088	0.894064731
ENSMOCG00000011299	ENSMOCT00000014507	IL13_RAT	Il13	Interleukin_13	7:45159860-45162416	GO:0005623;GO:0005737;GO:0009897;GO:0005576;GO:0005615;GO:0005125;GO:0005144;GO:0071345;GO:0071260;GO:0006955;GO:0006954;GO:0001774;GO:1903660;GO:2000352;GO:0050728;GO:0033861;GO:1901215;GO:0071635;GO:0030890;GO:0120162;GO:0032723;GO:0010628;GO:0002639;GO:2001181;GO:0043270;GO:0043032;GO:0043306;GO:2000231;GO:0050714;GO:0051281;GO:0048661;GO:0042531;GO:0010155;GO:0045471;GO:0032496;GO:0009612;GO:…	8.010086236	1.487278994	0.57273205	9.473822233	0.023611485	0.894064731
ENSMOCG00000013574	ENSMOCT00000017674	EURL_HUMAN	D16Ertd472e	Protein_EURL_homolog	LG3:8847943-8870750	GO:0021895;GO:0060999	185.5483451	0.1041682	0.193068399	9.486347363	0.023477046	0.894064731
ENSMOCG00000022970	ENSMOCT00000031419	EFHD1_MOUSE	Efhd1	EF_hand_domain_containing_protein_D1	LG4:64627627-64675349	GO:0005743;GO:0005739;GO:0061891;GO:0031175;GO:1900069	118.3211746	-0.548693334	0.347153243	9.479416983	0.02355134	0.894064731
ENSMOCG00000000462	ENSMOCT00000000631	NA	none	NA	LG1:54821244-54834906	NA	58.54500878	-1.487445239	0.469357213	9.465747935	0.023698551	0.894690816
ENSMOCG00000000462	ENSMOCT00000000624	NA	none	NA	LG1:54821244-54834906	NA	58.54500878	-1.487445239	0.469357213	9.465747935	0.023698551	0.894690816
ENSMOCG00000000462	ENSMOCT00000000636	GBP6_PONAB	none	Guanylate_binding_protein_6	LG1:54821244-54834906	GO:0005525;GO:0003924;GO:0071346;GO:0042742;GO:0006955	58.54500878	-1.487445239	0.469357213	9.465747935	0.023698551	0.894690816
ENSMOCG00000021524	ENSMOCT00000029255	NA	Sv2c	NA	19:4360038-4540749	NA	1651.915625	0.39232189	0.180429183	9.455761679	0.023806669	0.896105623
ENSMOCG00000013036	ENSMOCT00000016894	NA	Pcdhga6	NA	18:26087773-26090474	NA	145.9484791	-0.348638375	0.213282711	9.434754731	0.024035687	0.899388463
ENSMOCG00000015355	ENSMOCT00000020249	EAF2_RAT	Eaf2	ELL_associated_factor_2	2:67174764-67216003	GO:0032783;GO:0016607;GO:0005654;GO:0008023;GO:0001228;GO:0000977;GO:0006915;GO:0030308;GO:0060770;GO:0045944;GO:0045893	694.3179567	-0.734907194	0.12810378	9.438426036	0.023995507	0.899388463
ENSMOCG00000015355	ENSMOCT00000020245	EAF2_RAT	Eaf2	ELL_associated_factor_2	2:67174764-67216003	GO:0032783;GO:0016607;GO:0005654;GO:0008023;GO:0001228;GO:0000977;GO:0006915;GO:0030308;GO:0060770;GO:0045944;GO:0045893	694.3179567	-0.734907194	0.12810378	9.438426036	0.023995507	0.899388463
ENSMOCG00000012510	ENSMOCT00000016137	NA	Pm20d1	NA	6:22268208-22294490	NA	90.06751925	0.285114249	0.301029298	9.423764616	0.024156361	0.901245409
ENSMOCG00000011210	ENSMOCT00000014391	RAC2_MOUSE	Rac2	Ras_related_C3_botulinum_toxin_substrate_2	15:15383428-15395621	GO:0005884;GO:0005938;GO:0042995;GO:0005737;GO:0031410;GO:0005856;GO:0005829;GO:0043231;GO:0030027;GO:0016020;GO:0005635;GO:0005886;GO:0005525;GO:0003924;GO:0019901;GO:0019887;GO:0030036;GO:0007015;GO:0045453;GO:0030031;GO:0006935;GO:0030865;GO:0043652;GO:0007163;GO:0007186;GO:0071593;GO:0008045;GO:0008284;GO:0010592;GO:0090023;GO:0016601;GO:0032956;GO:0008360;GO:0010810;GO:0060753;GO:0043304;GO:…	133.2990019	-0.237261694	0.253017922	9.402930685	0.024386756	0.906184167
ENSMOCG00000011210	ENSMOCT00000014395	RAC2_MOUSE	Rac2	Ras_related_C3_botulinum_toxin_substrate_2	15:15383428-15395621	GO:0005884;GO:0005938;GO:0042995;GO:0005737;GO:0031410;GO:0005856;GO:0005829;GO:0043231;GO:0030027;GO:0016020;GO:0005635;GO:0005886;GO:0005525;GO:0003924;GO:0019901;GO:0019887;GO:0030036;GO:0007015;GO:0045453;GO:0030031;GO:0006935;GO:0030865;GO:0043652;GO:0007163;GO:0007186;GO:0071593;GO:0008045;GO:0008284;GO:0010592;GO:0090023;GO:0016601;GO:0032956;GO:0008360;GO:0010810;GO:0060753;GO:0043304;GO:…	133.2990019	-0.237261694	0.253017922	9.402930685	0.024386756	0.906184167
ENSMOCG00000020682	ENSMOCT00000028044	DYH9_HUMAN	none	Dynein_heavy_chain_9,_axonemal	7:32564009-32897879	GO:0097729;GO:0005930;GO:0120135;GO:0030286;GO:0005874;GO:0031514;GO:0036157;GO:0005524;GO:0008569;GO:0045505;GO:0051959;GO:0030030;GO:0003341;GO:0007018	1306.233869	2.808963833	0.339531942	9.398897004	0.024431611	0.906184167
ENSMOCG00000012395	ENSMOCT00000015964	NSA2_HUMAN	none	Ribosome_biogenesis_protein_NSA2_homolog	19:3296078-3303129	GO:0005730;GO:0030687;GO:0003723;GO:0000460;GO:0000470	664.4957754	-0.389123702	0.165661501	9.384244534	0.024595231	0.909593318
ENSMOCG00000011565	ENSMOCT00000014862	DHX58_MOUSE	Ifih1	Probable_ATP_dependent_RNA_helicase_DHX58	4:73819773-73867760	GO:0005737;GO:0005524;GO:0003677;GO:0003725;GO:0003724;GO:0003727;GO:0008270;GO:0051607;GO:0045087;GO:0045824;GO:0039534;GO:0039536;GO:0032480;GO:1900245;GO:1900246;GO:0032481;GO:0045088;GO:0009617;GO:0009615	151.353219	0.612496758	0.223596698	9.375411404	0.024694387	0.910605526
ENSMOCG00000011565	ENSMOCT00000014867	DHX58_MOUSE	Ifih1	Probable_ATP_dependent_RNA_helicase_DHX58	4:73819773-73867760	GO:0005737;GO:0005524;GO:0003677;GO:0003725;GO:0003724;GO:0003727;GO:0008270;GO:0051607;GO:0045087;GO:0045824;GO:0039534;GO:0039536;GO:0032480;GO:1900245;GO:1900246;GO:0032481;GO:0045088;GO:0009617;GO:0009615	151.353219	0.612496758	0.223596698	9.375411404	0.024694387	0.910605526
ENSMOCG00000003056	ENSMOCT00000004112	AMPB_MOUSE	Aopep	Aminopeptidase_B	16:61963640-62197268	GO:0009897;GO:0005576;GO:0005615;GO:0005794;GO:0043005;GO:0005886;GO:0030141;GO:0004177;GO:0050897;GO:0005507;GO:0070006;GO:0042277;GO:0008270;GO:0045776;GO:0006508	748.032012	0.020387374	0.174603723	9.361633887	0.024849829	0.913681399
ENSMOCG00000003056	ENSMOCT00000004110	AMPB_MOUSE	Aopep	Aminopeptidase_B	16:61963640-62197268	GO:0009897;GO:0005576;GO:0005615;GO:0005794;GO:0043005;GO:0005886;GO:0030141;GO:0004177;GO:0050897;GO:0005507;GO:0070006;GO:0042277;GO:0008270;GO:0045776;GO:0006508	748.032012	0.020387374	0.174603723	9.361633887	0.024849829	0.913681399
ENSMOCG00000016115	ENSMOCT00000021337	GLYAT_HUMAN	Glyat	Glycine_N_acyltransferase	8:43518580-43531716	GO:0005759;GO:0005739;GO:0047961;GO:0047962;GO:0016746;GO:0006637;GO:1901787;GO:0006544;GO:0032787;GO:0009636;GO:0006805	23.97768491	-2.80109602	0.803282185	9.276248696	0.02583479	0.947151195
ENSMOCG00000015866	ENSMOCT00000020982	NA	Btbd9	NA	LG2:49806056-50128602	NA	1717.264269	0.625468083	0.118384643	9.269476261	0.025914532	0.947336705
ENSMOCG00000011227	ENSMOCT00000014428	NWD2_MOUSE	Nwd1	NACHT_and_WD_repeat_domain_containing_protein_2	LG1:4870566-4949479		1276.271225	-2.113024969	0.689466543	9.239410867	0.026271458	0.949074098
ENSMOCG00000014137	ENSMOCT00000018476	ANR54_RAT	Ankrd54	Ankyrin_repeat_domain_containing_protein_54	15:14892963-14905241	GO:0005737;GO:0030496;GO:0005634;GO:0019887;GO:0044877;GO:0006913;GO:0045648;GO:1902531;GO:0045859	1130.801719	-0.250063695	0.104224057	9.251020862	0.026133061	0.949074098
ENSMOCG00000014750	ENSMOCT00000019371	LRC39_DANRE	Lrrc2	Leucine_rich_repeat_containing_protein_39	5:83302776-83326017	GO:0031430;GO:0055008;GO:0060047;GO:0045214	314.0223483	-0.170835679	0.327324194	9.209161811	0.026635426	0.949074098
ENSMOCG00000014750	ENSMOCT00000019374	LRC39_DANRE	Lrrc2	Leucine_rich_repeat_containing_protein_39	5:83302776-83326017	GO:0031430;GO:0055008;GO:0060047;GO:0045214	314.0223483	-0.170835679	0.327324194	9.209161811	0.026635426	0.949074098
ENSMOCG00000018749	ENSMOCT00000025195	MRM3_XENLA	Mrm3	rRNA_methyltransferase_3,_mitochondrial	7:22872720-22879280	GO:0005739;GO:0003723;GO:0008173;GO:0006364	653.2317574	-0.876703127	0.128744637	9.237089354	0.026299218	0.949074098
ENSMOCG00000020305	ENSMOCT00000027508	NA	Pax7	NA	10:45052287-45143383	NA	9.451439927	-0.758589152	0.524576137	9.242108977	0.026239231	0.949074098
ENSMOCG00000021540	ENSMOCT00000029281	F12AI_BOVIN	Serping1	Factor_XIIa_inhibitor	4:92298005-92308460	GO:0005615;GO:0004867;GO:0007596;GO:0042730;GO:0045916;GO:0010951	303.7683718	0.780928975	0.200614372	9.227277801	0.026416858	0.949074098
ENSMOCG00000021772	ENSMOCT00000029632	ZN852_HUMAN	Zkscan7	Zinc_finger_protein_852	5:95142713-95151829	GO:0005634;GO:0046872;GO:0003676;GO:0006355	134.3180161	1.434935081	0.36739178	9.225402983	0.026439396	0.949074098
ENSMOCG00000021775	ENSMOCT00000029635	NA	Tubb2a	NA	16:38729910-38733702	NA	6053.660272	-0.39078674	0.118859017	9.211791498	0.026603589	0.949074098
ENSMOCG00000022783	ENSMOCT00000031132	EPHA_MYCTU	Ephx2	Epoxide_hydrolase_A	17:12244520-12283226	GO:0018742;GO:0042803;GO:0009636	420.4918506	0.006874515	0.269781556	9.215991442	0.02655282	0.949074098
ENSMOCG00000022783	ENSMOCT00000031131	EPHA_MYCTU	Ephx2	Epoxide_hydrolase_A	17:12244520-12283226	GO:0018742;GO:0042803;GO:0009636	420.4918506	0.006874515	0.269781556	9.215991442	0.02655282	0.949074098
ENSMOCG00000012753	ENSMOCT00000016506	PHAR4_CHICK	Phactr4	Phosphatase_and_actin_regulator_4	10:52388294-52465430	GO:0005737;GO:0030027;GO:0003779;GO:0008157;GO:0072542;GO:0030036;GO:0061386;GO:0048484;GO:2001045;GO:0001755;GO:0001843;GO:0043085;GO:0051726;GO:0007266	486.3382348	0.32912993	0.121791974	9.202985045	0.026710352	0.949077929
ENSMOCG00000012753	ENSMOCT00000016503	PHAR4_CHICK	Phactr4	Phosphatase_and_actin_regulator_4	10:52388294-52465430	GO:0005737;GO:0030027;GO:0003779;GO:0008157;GO:0072542;GO:0030036;GO:0061386;GO:0048484;GO:2001045;GO:0001755;GO:0001843;GO:0043085;GO:0051726;GO:0007266	486.3382348	0.32912993	0.121791974	9.202985045	0.026710352	0.949077929
ENSMOCG00000012753	ENSMOCT00000016499	PHAR4_CHICK	Phactr4	Phosphatase_and_actin_regulator_4	10:52388294-52465430	GO:0005737;GO:0030027;GO:0003779;GO:0008157;GO:0072542;GO:0030036;GO:0061386;GO:0048484;GO:2001045;GO:0001755;GO:0001843;GO:0043085;GO:0051726;GO:0007266	486.3382348	0.32912993	0.121791974	9.202985045	0.026710352	0.949077929
ENSMOCG00000001240	ENSMOCT00000001670	APEL_RAT	Apln	Apelin	X:678458-688057	GO:0005576;GO:0005615;GO:0048471;GO:0031704;GO:0005179;GO:0042802;GO:0001525;GO:0060183;GO:0060976;GO:0042756;GO:0007631;GO:0007369;GO:0045776;GO:0040037;GO:0010629;GO:1904706;GO:0045906;GO:0097755;GO:0008284;GO:0051461;GO:0051466;GO:1904022;GO:0045823;GO:0031652;GO:0042327;GO:1902895;GO:1905564;GO:0050878;GO:0043576;GO:0002026	348.2844901	-0.304454453	0.248898504	9.190691351	0.026860095	0.949081617
ENSMOCG00000021756	ENSMOCT00000029610	NA	Brs3	NA	X:12887637-12892346	NA	262.144381	-0.626318494	0.224472608	9.193773887	0.026822471	0.949081617
ENSMOCG00000012504	ENSMOCT00000016124	NA	Ltf	NA	5:83363124-83390419	NA	4.763567111	-2.357448471	1.027670388	9.181937699	0.026967219	0.950219918
ENSMOCG00000012504	ENSMOCT00000016127	TRFL_MOUSE	Ltf	Lactotransferrin	5:83363124-83390419	GO:0009986;GO:0005737;GO:0005615;GO:0032991;GO:0030141;GO:0042581;GO:0004869;GO:0008201;GO:0005506;GO:0001530;GO:0008233;GO:0043539;GO:0004252;GO:0019731;GO:0019732;GO:0061844;GO:0060349;GO:0050829;GO:0050830;GO:0045087;GO:0002227;GO:0006811;GO:0055072;GO:0031640;GO:0051673;GO:0044793;GO:0043066;GO:0032780;GO:2000117;GO:0031665;GO:0045837;GO:2001205;GO:1900229;GO:2000308;GO:0045071;GO:0048525;GO:…	4.763567111	-2.357448471	1.027670388	9.181937699	0.026967219	0.950219918
ENSMOCG00000014673	ENSMOCT00000019268	RAB1B_MOUSE	Rab1b	Ras_related_protein_Rab_1B	8:39877007-39886906	GO:0012505;GO:0005793;GO:0005794;GO:0005739;GO:0048471;GO:0034045;GO:0045202;GO:0005525;GO:0003924;GO:0000045;GO:0006888;GO:0006886;GO:1903020;GO:0032482;GO:2000785;GO:0019068	5557.454899	-0.372312943	0.067717484	9.175505554	0.0270462	0.950363007
ENSMOCG00000019385	ENSMOCT00000026138	DGKD_HUMAN	Dgkk	Diacylglycerol_kinase_delta	10:33794832-33928769	GO:0005737;GO:0031410;GO:0005829;GO:0005634;GO:0005886;GO:0005524;GO:0019992;GO:0004143;GO:0042802;GO:0019900;GO:0046872;GO:0003951;GO:0046982;GO:0042803;GO:0046339;GO:0006897;GO:0007173;GO:0046486;GO:0035556;GO:0046834;GO:0007275;GO:0030168;GO:0007205;GO:0015031;GO:0010033;GO:0019932;GO:0007165	485.2645622	-0.413076186	0.24134589	9.157530423	0.027268122	0.955514178
ENSMOCG00000002415	ENSMOCT00000003237	CCNQ_MOUSE	Ccnq	Cyclin_Q	7:20377430-20378182	GO:0005634;GO:0016538;GO:0030295;GO:0043410;GO:0006357	169.2449005	0.538814917	0.206273835	9.136372457	0.027531627	0.959446951
ENSMOCG00000016307	ENSMOCT00000021633	NA	Gsn	NA	4:41238843-41295399	NA	4062.636006	0.092904049	0.172404129	9.138261133	0.027508004	0.959446951
ENSMOCG00000016307	ENSMOCT00000021634	NA	Gsn	NA	4:41238843-41295399	NA	4062.636006	0.092904049	0.172404129	9.138261133	0.027508004	0.959446951
ENSMOCG00000003010	ENSMOCT00000004038	ECHM_BOVIN	Echs1	Enoyl_CoA_hydratase,_mitochondrial	8:33020187-33030929	GO:0005759;GO:0005739;GO:0004300;GO:0006635	1254.171824	-0.474465869	0.084334735	9.113964611	0.027813418	0.963498677
ENSMOCG00000009004	ENSMOCT00000011579	4F2_RAT	none	4F2_cell_surface_antigen_heavy_chain	8:42774521-42793545	GO:1990184;GO:0016324;GO:0030054;GO:0009986;GO:0016021;GO:0005765;GO:0042470;GO:0016020;GO:0005886;GO:0045202;GO:0003824;GO:0003725;GO:0015175;GO:0005975;GO:1903801;GO:0015804;GO:0043330;GO:0015827	4043.52245	-0.189230789	0.070935951	9.10903729	0.02787576	0.963498677
ENSMOCG00000014394	ENSMOCT00000018866	NA	Folh1	NA	22:9061472-9097366	NA	1276.24036	-0.232459161	0.171489351	9.115422444	0.027795	0.963498677
ENSMOCG00000002301	NA	NA	NA	NA	NA	NA	305.5668939	-0.649937507	0.166244197	9.099384054	0.027998292	0.965104172
ENSMOCG00000015688	ENSMOCT00000020717	EFMT2_MOUSE	Eef1akmt2	EEF1A_lysine_methyltransferase_2	8:25652565-25685316	GO:0005737;GO:0005634;GO:0008168;GO:0016279;GO:0018027;GO:0018022;GO:0018026	681.7972285	-0.01573293	0.134190884	9.038575747	0.028782373	0.986768665
ENSMOCG00000015688	ENSMOCT00000020716	EFMT2_MOUSE	Eef1akmt2	EEF1A_lysine_methyltransferase_2	8:25652565-25685316	GO:0005737;GO:0005634;GO:0008168;GO:0016279;GO:0018027;GO:0018022;GO:0018026	681.7972285	-0.01573293	0.134190884	9.038575747	0.028782373	0.986768665
ENSMOCG00000017912	ENSMOCT00000023981	DRC3_MOUSE	Drc3	Dynein_regulatory_complex_subunit_3	7:38142339-38173554	GO:0005930;GO:0005737;GO:0031514	645.7992888	0.647595242	0.255533899	9.043011185	0.028724462	0.986768665
ENSMOCG00000017912	ENSMOCT00000023980	DRC3_CHLRE	Drc3	Dynein_regulatory_complex_subunit_3	7:38142339-38173554	GO:0005930;GO:0005737;GO:0031514;GO:0060285	645.7992888	0.647595242	0.255533899	9.043011185	0.028724462	0.986768665
ENSMOCG00000021919	ENSMOCT00000029840	NA	Itga5	NA	15:876315-898610	NA	151.2080325	0.469432883	0.22663801	9.025907136	0.028948413	0.989786025
ENSMOCG00000001047	ENSMOCT00000001421	TF3C6_MOUSE	Gtf3c6	General_transcription_factor_3C_polypeptide_6	LG9:26083970-26088547	GO:0016604;GO:0005654;GO:0000127;GO:0003677;GO:0006383	675.6672407	-0.100903012	0.119210661	9.00191881	0.029265386	0.990269924
ENSMOCG00000001946	ENSMOCT00000002614	DDIT4_MOUSE	Ddit4	DNA_damage_inducible_transcript_4_protein	LG2:32815835-32817958	GO:0005737;GO:0005829;GO:0005739;GO:0071889;GO:0006915;GO:0007420;GO:0008283;GO:0071549;GO:0051607;GO:0042771;GO:0045820;GO:1902532;GO:0033137;GO:0010801;GO:0032007;GO:0030182;GO:0001764;GO:0048011;GO:1901216;GO:0032984;GO:0072593;GO:0032006;GO:0001666	1926.339547	0.049209708	0.191139115	9.000180636	0.029288485	0.990269924
ENSMOCG00000002090	ENSMOCT00000002804	H4_XENTR	none	Histone_H4	5:72595974-72596294	GO:0000786;GO:0005634;GO:0045202;GO:0003677;GO:0046982;GO:0007411;GO:0007420;GO:0007268;GO:0006352;GO:0006334;GO:0009416	1.325019103	2.359229229	1.465312054	8.977310975	0.029594075	0.990269924
ENSMOCG00000002197	ENSMOCT00000002945	NA	Slc7a2	NA	LG7_11:15246369-15304272	NA	2017.179201	0.701795712	0.168535582	8.969625085	0.029697476	0.990269924
ENSMOCG00000002197	ENSMOCT00000002950	NA	Slc7a2	NA	LG7_11:15246369-15304272	NA	2017.179201	0.701795712	0.168535582	8.969625085	0.029697476	0.990269924
ENSMOCG00000002258	ENSMOCT00000003017	AN32E_HUMAN	Anp32e	Acidic_leucine_rich_nuclear_phosphoprotein_32_family_member_E	21:2544545-2560574	GO:0031410;GO:0005634;GO:0000812;GO:0042393;GO:0019212;GO:0043486;GO:0042981	1411.347759	-0.291778714	0.102151003	8.966232623	0.029743228	0.990269924
ENSMOCG00000002258	ENSMOCT00000003019	AN32E_HUMAN	Anp32e	Acidic_leucine_rich_nuclear_phosphoprotein_32_family_member_E	21:2544545-2560574	GO:0031410;GO:0005634;GO:0000812;GO:0042393;GO:0019212;GO:0043486;GO:0042981	1411.347759	-0.291778714	0.102151003	8.966232623	0.029743228	0.990269924
ENSMOCG00000002399	ENSMOCT00000003216	VASH1_HUMAN	Vash2	Tubulinyl_Tyr_carboxypeptidase_1	6:77042589-77075671	GO:0045177;GO:0005737;GO:0005783;GO:0005615;GO:0003779;GO:0004181;GO:0001525;GO:0007050;GO:0060716;GO:0016525;GO:0043537;GO:0010596;GO:0001937;GO:1901491;GO:0006508;GO:0045765;GO:2000772;GO:0009611	240.3681742	-0.478690046	0.158241453	8.966333136	0.029741871	0.990269924
ENSMOCG00000003053	ENSMOCT00000004098	NA	Krt8	NA	15:2357120-2364694	NA	14.73313331	1.954663435	0.916227603	8.990301882	0.029420107	0.990269924
ENSMOCG00000003053	ENSMOCT00000004095	NA	Krt8	NA	15:2357120-2364694	NA	14.73313331	1.954663435	0.916227603	8.990301882	0.029420107	0.990269924
ENSMOCG00000006899	ENSMOCT00000008932	SSH2_HUMAN	none	Protein_phosphatase_Slingshot_homolog_2	7:21706572-21895637	GO:0005737;GO:0005856;GO:0005615;GO:0003779;GO:0004721;GO:0004725;GO:0008138;GO:0030036;GO:0030837;GO:0006470	171.5843778	-0.003342205	0.175821808	8.971104729	0.029677542	0.990269924
ENSMOCG00000012213	ENSMOCT00000015679	NA	Slc49a4	NA	2:45019450-45092888	NA	2174.352923	-0.037357556	0.069202664	9.004697338	0.029228498	0.990269924
ENSMOCG00000020601	ENSMOCT00000027930	CFAH_HUMAN	none	Complement_factor_H	6:30441566-30523802	GO:0072562;GO:0070062;GO:0005576;GO:0005615;GO:0043395;GO:0008201;GO:0042802;GO:0006956;GO:0006957;GO:0030449;GO:1903659;GO:0016032	1764.874818	-0.05381496	0.325061994	9.006113861	0.02920971	0.990269924
ENSMOCG00000020601	ENSMOCT00000027934	FHR5_HUMAN	none	Complement_factor_H_related_protein_5	6:30441566-30523802	GO:0005576;GO:0032991;GO:0042802;GO:0046982;GO:0006957;GO:0051838;GO:0032091;GO:0030449	1764.874818	-0.05381496	0.325061994	9.006113861	0.02920971	0.990269924
ENSMOCG00000020601	ENSMOCT00000027937	CFAH_BOVIN	none	Complement_factor_H	6:30441566-30523802	GO:0005576;GO:0006957	1764.874818	-0.05381496	0.325061994	9.006113861	0.02920971	0.990269924
ENSMOCG00000019595	ENSMOCT00000026464	NA	Slc26a3	NA	1:82908251-82941373	NA	51.6604542	1.430345283	0.507053099	8.952933015	0.029923257	0.993304272
ENSMOCG00000019595	ENSMOCT00000026458	S26A4_MOUSE	Slc26a3	Pendrin	1:82908251-82941373	GO:0016324;GO:0031526;GO:0070062;GO:0005887;GO:0016020;GO:0008509;GO:0015301;GO:0015106;GO:0015108;GO:0015111;GO:0019531;GO:0008271;GO:0015116;GO:0009887;GO:0015698;GO:0006885;GO:0032880	51.6604542	1.430345283	0.507053099	8.952933015	0.029923257	0.993304272
ENSMOCG00000022309	ENSMOCT00000030419	DMB_MOUSE	none	Class_II_histocompatibility_antigen,_M_beta_1_chain	LG2:53666996-53675581	GO:0016021;GO:0043231;GO:0031902;GO:0005765;GO:0042613;GO:0023026;GO:0002250;GO:0019882;GO:0019886;GO:0051085	17.81296664	0.793822728	0.531640967	8.947950576	0.029990976	0.993304272
ENSMOCG00000018875	ENSMOCT00000025397	PC4L1_MOUSE	Pcp4l1	Purkinje_cell_protein_4_like_protein_1	6:69326887-69348222		225.1514894	0.496925073	0.240206583	8.933444206	0.030188996	0.997258882
ENSMOCG00000003112	ENSMOCT00000004190	MINP1_CHICK	Minpp1	Multiple_inositol_polyphosphate_phosphatase_1	8:61413838-61437358	GO:0005788;GO:0003993;GO:0034417;GO:0052826;GO:0052745	2174.57361	0.368114506	0.069378964	8.921837543	0.030348354	0.997328669
ENSMOCG00000021654	ENSMOCT00000029485	FANCI_MOUSE	Fanci	Fanconi_anemia_group_I_protein_homolog	22:15222402-15273215	GO:0005829;GO:0043240;GO:0005654;GO:0070182;GO:0007049;GO:0006281;GO:0031398	460.7155635	2.44317481	0.331631914	8.922460672	0.030339777	0.997328669
ENSMOCG00000021654	ENSMOCT00000029508	NA	Fanci	NA	22:15222402-15273215	NA	460.7155635	2.44317481	0.331631914	8.922460672	0.030339777	0.997328669
ENSMOCG00000000093	ENSMOCT00000000103	SOCS5_MOUSE	Socs4	Suppressor_of_cytokine_signaling_5	17:1674166-1689243	GO:0005737;GO:0005942;GO:0046935;GO:0005154;GO:0019210;GO:0030971;GO:0071404;GO:0019221;GO:0007173;GO:0035556;GO:1904988;GO:0007175;GO:0050728;GO:0032715;GO:0071638;GO:0009968;GO:0045629;GO:0046854;GO:0032436;GO:0045627;GO:0016567;GO:0007259;GO:0040008;GO:0097699	336.3650009	0.119957293	0.129805192	0.651800886	0.884477921	1
ENSMOCG00000000105	ENSMOCT00000000118	MISSL_MOUSE	Mapk1ip1l	MAPK_interacting_and_spindle_stabilizing_protein_like	17:1647717-1666512	NA	2076.015765	-0.005036089	0.079195276	0.491796887	0.920689868	1
ENSMOCG00000000110	ENSMOCT00000000128	PE2R2_MOUSE	Ptger2	Prostaglandin_E2_receptor_EP2_subtype	17:4030444-4039184	GO:0005623;GO:0016021;GO:0005886;GO:0004957;GO:0007189;GO:0071380;GO:0006954;GO:0007204;GO:1904346;GO:0042127;GO:0032496;GO:0032570	41.37578765	-0.37881978	0.275060669	8.285506326	0.040465351	1
ENSMOCG00000000133	ENSMOCT00000000160	NA	Oprl1	NA	LG8:159715-166042	NA	3388.805344	-0.113054091	0.105689774	2.826348406	0.419180847	1
ENSMOCG00000000133	ENSMOCT00000000161	OPRX_MOUSE	Oprl1	Nociceptin_receptor	LG8:159715-166042	GO:0005623;GO:0031410;GO:0005887;GO:0016020;GO:0043005;GO:0004930;GO:0042923;GO:0001626;GO:0042277;GO:0008022;GO:0007193;GO:1990708;GO:0042755;GO:0044849;GO:0106072;GO:0045776;GO:0043951;GO:1901386;GO:0007218;GO:0038003;GO:0051482;GO:0060454;GO:1904058;GO:0035810;GO:1904059;GO:0051930;GO:0032355;GO:0019233	3388.805344	-0.113054091	0.105689774	2.826348406	0.419180847	1
ENSMOCG00000000138	ENSMOCT00000000168	YJU2_MOUSE	none	Splicing_factor_YJU2	22:34292205-34301002	GO:0071006;GO:0046872;GO:0006397;GO:0043518;GO:0008380	276.6844114	0.581265516	0.159514251	0.973511283	0.807661071	1
ENSMOCG00000000138	ENSMOCT00000000169	YJU2_MOUSE	none	Splicing_factor_YJU2	22:34292205-34301002	GO:0071006;GO:0046872;GO:0006397;GO:0043518;GO:0008380	276.6844114	0.581265516	0.159514251	0.973511283	0.807661071	1
ENSMOCG00000000140	ENSMOCT00000000170	MET24_HUMAN	Mettl24	Methyltransferase_like_protein_24	LG9:26507460-26626833	GO:0005576;GO:0008168;GO:0032259	253.2350098	0.071421574	0.160118666	5.78492639	0.122555979	1
ENSMOCG00000000144	ENSMOCT00000000179	NA	Atg14	NA	17:1381948-1411409	NA	885.1166366	0.074659572	0.053222681	5.574333821	0.134259617	1
ENSMOCG00000000145	ENSMOCT00000000180	THAP2_MOUSE	Thap2	THAP_domain_containing_protein_2	24:11445597-11457484	GO:0005730;GO:0003677;GO:0046872	507.3061325	0.123966257	0.15346611	3.330895628	0.343365646	1
ENSMOCG00000000149	ENSMOCT00000000184	S26A6_MOUSE	Slc26a5	Solute_carrier_family_26_member_6	26:13721518-13759170	GO:0016324;GO:0016323;GO:0031526;GO:0005623;GO:0034707;GO:0030659;GO:0005783;GO:0016021;GO:0005887;GO:0016020;GO:0005886;GO:0097225;GO:0031982;GO:0012506;GO:0015301;GO:0015106;GO:0005254;GO:0015108;GO:0015562;GO:0015660;GO:0015499;GO:0019531;GO:0030165;GO:0008271;GO:0015116;GO:0038166;GO:0015701;GO:0071320;GO:0071332;GO:0071346;GO:0006821;GO:0042045;GO:0015724;GO:0050892;GO:0051454;GO:0015797;GO:…	68.75300835	1.410233633	0.587546229	5.880329556	0.117579849	1
ENSMOCG00000000149	ENSMOCT00000000182	S26A6_MOUSE	Slc26a5	Solute_carrier_family_26_member_6	26:13721518-13759170	GO:0016324;GO:0016323;GO:0031526;GO:0005623;GO:0034707;GO:0030659;GO:0005783;GO:0016021;GO:0005887;GO:0016020;GO:0005886;GO:0097225;GO:0031982;GO:0012506;GO:0015301;GO:0015106;GO:0005254;GO:0015108;GO:0015562;GO:0015660;GO:0015499;GO:0019531;GO:0030165;GO:0008271;GO:0015116;GO:0038166;GO:0015701;GO:0071320;GO:0071332;GO:0071346;GO:0006821;GO:0042045;GO:0015724;GO:0050892;GO:0051454;GO:0015797;GO:…	68.75300835	1.410233633	0.587546229	5.880329556	0.117579849	1
ENSMOCG00000000153	ENSMOCT00000000186	PLIN2_BOVIN	Plin3	Perilipin_2	22:33970181-33982914	GO:0005811;GO:0016020	254.3217899	0.471492127	0.214261718	4.556443952	0.207310535	1
ENSMOCG00000000154	ENSMOCT00000000189	NA	Bcan	NA	21:758454-770669	NA	9633.925688	-0.136419756	0.153112808	1.487676856	0.685117412	1
ENSMOCG00000000154	ENSMOCT00000000187	PGCB_MOUSE	Bcan	Brevican_core_protein	21:758454-770669	GO:0031225;GO:0030424;GO:0043194;GO:0009986;GO:0030425;GO:0031012;GO:0005615;GO:0098982;GO:0098978;GO:0033268;GO:0072534;GO:0098966;GO:0045202;GO:0005509;GO:0030246;GO:0005540;GO:0007160;GO:0007417;GO:0021766;GO:1990138;GO:0001501;GO:0060074	9633.925688	-0.136419756	0.153112808	1.487676856	0.685117412	1
ENSMOCG00000000158	ENSMOCT00000000199	NA	Cnksr2	NA	X:51528181-51740004	NA	5478.174908	0.247408855	0.170848003	0.922974179	0.819880368	1
ENSMOCG00000000158	ENSMOCT00000000197	CNKR3_MOUSE	Cnksr2	Connector_enhancer_of_kinase_suppressor_of_ras_3	X:51528181-51740004	GO:0016324;GO:0005737;GO:0070373;GO:0033137;GO:2000651;GO:0010765	5478.174908	0.247408855	0.170848003	0.922974179	0.819880368	1
ENSMOCG00000000159	ENSMOCT00000000195	MET7A_HUMAN	none	Methyltransferase_like_protein_7A	X:11601365-11606852	GO:0005783;GO:0005576;GO:0005811;GO:0016020;GO:1904724;GO:0008168;GO:0032259;GO:0043312	1.468337386	-2.999182501	1.617140637	1.165602985	0.761265398	1
ENSMOCG00000000162	ENSMOCT00000000204	NA	Rundc3b	NA	26:330717-483644	NA	2148.651098	-0.261394427	0.103804538	3.055890827	0.383087929	1
ENSMOCG00000000162	ENSMOCT00000000202	NA	Rundc3b	NA	26:330717-483644	NA	2148.651098	-0.261394427	0.103804538	3.055890827	0.383087929	1
ENSMOCG00000000163	ENSMOCT00000000205	KLF12_HUMAN	Klf8	Krueppel_like_factor_12	X:55006733-55037879	GO:0005829;GO:0000790;GO:0005654;GO:0005634;GO:0003677;GO:0003700;GO:0000981;GO:0001227;GO:0046872;GO:0000977;GO:0003714;GO:0000122;GO:0045944;GO:0006357	121.5562989	-0.150789909	0.176197753	0.18538842	0.979912909	1
ENSMOCG00000000167	ENSMOCT00000000209	TPGS1_HUMAN	Tpgs1	Tubulin_polyglutamylase_complex_subunit_1	LG1:4106087-4111515	GO:0030424;GO:0005813;GO:0005737;GO:0030425;GO:0005874;GO:0031514;GO:0045202;GO:0008017;GO:0070740;GO:0030534;GO:0007268;GO:0007275;GO:0018095;GO:0007288;GO:0051648	781.0959557	-0.508305287	0.21291561	1.369629174	0.712669005	1
ENSMOCG00000000169	ENSMOCT00000000212	KRCC1_BOVIN	Zmat1	Lysine_rich_coiled_coil_protein_1	X:38870205-38917945		246.0663815	0.016547563	0.183396893	0.213132886	0.975441864	1
ENSMOCG00000000169	ENSMOCT00000000211	KRCC1_BOVIN	Zmat1	Lysine_rich_coiled_coil_protein_1	X:38870205-38917945		246.0663815	0.016547563	0.183396893	0.213132886	0.975441864	1
ENSMOCG00000000172	ENSMOCT00000000216	ZFP58_MOUSE	none	Zinc_finger_protein_58	19:47825722-47859464	GO:0005634;GO:0003677;GO:0046872;GO:0006355	277.3200675	-0.429190407	0.137091814	3.339393306	0.342197356	1
ENSMOCG00000000172	ENSMOCT00000000214	ZFP58_MOUSE	none	Zinc_finger_protein_58	19:47825722-47859464	GO:0005634;GO:0003677;GO:0046872;GO:0006355	277.3200675	-0.429190407	0.137091814	3.339393306	0.342197356	1
ENSMOCG00000000172	ENSMOCT00000000215	ZFP58_MOUSE	none	Zinc_finger_protein_58	19:47825722-47859464	GO:0005634;GO:0003677;GO:0046872;GO:0006355	277.3200675	-0.429190407	0.137091814	3.339393306	0.342197356	1
ENSMOCG00000000177	ENSMOCT00000000224	H2AZ_CHICK	none	Histone_H2A.Z	21:32040913-32042208	GO:0000790;GO:0005719;GO:0005720;GO:0000786;GO:0003677;GO:0031492;GO:0046982;GO:0000978;GO:0000979;GO:0071392;GO:0006325;GO:0006342;GO:0045944	526.2243141	-0.391920528	0.140949737	1.871832192	0.599429554	1
ENSMOCG00000000179	ENSMOCT00000000227	PAR15_HUMAN	Parp10	Protein_mono_ADP_ribosyltransferase_PARP15	15:10916431-10925171	GO:0005634;GO:0003950;GO:0070403;GO:1990404;GO:0003714;GO:0000122;GO:0140289;GO:0070212	168.1971629	0.349864119	0.16860278	2.887732063	0.409260529	1
ENSMOCG00000000184	ENSMOCT00000000235	ARPC5_RAT	none	Actin_related_protein_2/3_complex_subunit_5	22:32776869-32777473	GO:0005885;GO:0005737;GO:0005768;GO:0030426;GO:0030027;GO:0043005;GO:0005634;GO:0035861;GO:0051015;GO:0005200;GO:0051639;GO:0034314;GO:0016477;GO:0097581;GO:0030011;GO:0061842;GO:0021769;GO:0014909	6.241202473	-6.265215121	1.136027344	0.685872769	0.876521679	1
ENSMOCG00000000185	ENSMOCT00000000228	PITX2_MOUSE	none	Pituitary_homeobox_2	21:24831264-24851410	GO:0005737;GO:0005654;GO:0005634;GO:0005667;GO:0003682;GO:0031490;GO:0003677;GO:0001228;GO:0003700;GO:0000981;GO:0001227;GO:0042802;GO:0051219;GO:0042803;GO:0001102;GO:0000978;GO:0001085;GO:0043565;GO:0008134;GO:0000976;GO:0009653;GO:0009887;GO:0055009;GO:0003171;GO:0001569;GO:0043010;GO:0055007;GO:0048738;GO:0003253;GO:0061325;GO:0035993;GO:0007368;GO:0055123;GO:0031076;GO:0048557;GO:0035116;GO:…	2.093984748	2.321467567	1.283751817	5.677335651	0.128408438	1
ENSMOCG00000000185	ENSMOCT00000000231	PITX2_CHICK	none	Pituitary_homeobox_2	21:24831264-24851410	GO:0005634;GO:0003700;GO:0000978;GO:0001085;GO:0043565;GO:0009653;GO:0007368;GO:0030326;GO:0048562;GO:0001947;GO:0003007;GO:0061184;GO:0045663;GO:2000288;GO:2000287;GO:0045944;GO:0032526	2.093984748	2.321467567	1.283751817	5.677335651	0.128408438	1
ENSMOCG00000000185	ENSMOCT00000000229	PITX2_MOUSE	none	Pituitary_homeobox_2	21:24831264-24851410	GO:0005737;GO:0005654;GO:0005634;GO:0005667;GO:0003682;GO:0031490;GO:0003677;GO:0001228;GO:0003700;GO:0000981;GO:0001227;GO:0042802;GO:0051219;GO:0042803;GO:0001102;GO:0000978;GO:0001085;GO:0043565;GO:0008134;GO:0000976;GO:0009653;GO:0009887;GO:0055009;GO:0003171;GO:0001569;GO:0043010;GO:0055007;GO:0048738;GO:0003253;GO:0061325;GO:0035993;GO:0007368;GO:0055123;GO:0031076;GO:0048557;GO:0035116;GO:…	2.093984748	2.321467567	1.283751817	5.677335651	0.128408438	1
ENSMOCG00000000187	ENSMOCT00000000238	CSPG2_CHICK	none	Versican_core_protein	19:10698201-10797076	GO:0031012;GO:0033165;GO:0001750;GO:0005509;GO:0030246;GO:0005540;GO:0007155;GO:0007417;GO:0001501	1145.993643	-0.286870848	0.13546901	4.545664471	0.208253108	1
ENSMOCG00000000187	ENSMOCT00000000244	NA	none	NA	19:10698201-10797076	NA	1145.993643	-0.286870848	0.13546901	4.545664471	0.208253108	1
ENSMOCG00000000187	ENSMOCT00000000242	NA	none	NA	19:10698201-10797076	NA	1145.993643	-0.286870848	0.13546901	4.545664471	0.208253108	1
ENSMOCG00000000190	ENSMOCT00000000241	COX42_MOUSE	Cox4i2	Cytochrome_c_oxidase_subunit_4_isoform_2,_mitochondrial	LG8:25378004-25389497	GO:0016021;GO:0031966;GO:0005751;GO:0005739;GO:0004129;GO:0071456;GO:0006123	144.1287139	-0.092629539	0.258749586	1.316512637	0.725215772	1
ENSMOCG00000000190	ENSMOCT00000000243	COX42_RAT	Cox4i2	Cytochrome_c_oxidase_subunit_4_isoform_2,_mitochondrial	LG8:25378004-25389497	GO:0016021;GO:0031966;GO:0005751;GO:0004129;GO:0071456;GO:0006123	144.1287139	-0.092629539	0.258749586	1.316512637	0.725215772	1
ENSMOCG00000000192	ENSMOCT00000000247	CNMD_CHICK	Tnmd	Leukocyte_cell_derived_chemotaxin_1	X:37651853-37667874	GO:0012505;GO:0005576;GO:0016021;GO:0051216;GO:0001886;GO:0016525;GO:0001937;GO:0030948	0.696889878	-0.682582998	1.92377425	0.50820007	0.917086234	1
ENSMOCG00000000197	ENSMOCT00000000253	VSIG4_HUMAN	Vsig4	V_set_and_immunoglobulin_domain_containing_protein_4	X:27757148-27780817	GO:0016021;GO:0032991;GO:0001851;GO:0006957;GO:0045957;GO:0032703;GO:0043031;GO:0042130	3.511930303	1.572686311	0.962497013	1.845237844	0.605140497	1
ENSMOCG00000000203	ENSMOCT00000000262	NA	Sdha	NA	19:52804933-52833610	NA	10186.43581	-0.595625746	0.070080072	0.781695528	0.853840024	1
ENSMOCG00000000205	ENSMOCT00000000268	ANXA2_PONAB	Anxa9	Annexin_A2	21:3267724-3277105	GO:1990665;GO:0005604;GO:0016323;GO:0009986;GO:0005737;GO:0005829;GO:0005769;GO:0005768;GO:0070062;GO:0019897;GO:0031902;GO:0005811;GO:0005765;GO:0045121;GO:0030496;GO:0035749;GO:1990667;GO:0042383;GO:0043220;GO:0005509;GO:0005544;GO:0048306;GO:0008092;GO:0042802;GO:0005546;GO:0019834;GO:0002020;GO:0044548;GO:0001525;GO:0052362;GO:0030199;GO:0042730;GO:0001765;GO:0052405;GO:0044147;GO:0032804;GO:…	17.2366824	3.161647598	0.571370873	1.968681622	0.57893233	1
ENSMOCG00000000209	ENSMOCT00000000265	ISCA1_MACFA	none	Iron_sulfur_cluster_assembly_1_homolog,_mitochondrial	16:60532190-60546334	GO:0005739;GO:0051536;GO:0046872;GO:0005198;GO:0097428	8236.278205	-0.114230655	0.109956589	6.637045992	0.08441164	1
ENSMOCG00000000213	ENSMOCT00000000272	TM208_MOUSE	none	Transmembrane_protein_208	X:25027241-25027886	GO:0005789;GO:0016021;GO:0043231;GO:0005773;GO:0006914;GO:0006624	31.86013001	-4.148647786	0.412493876	4.105023107	0.25034457	1
ENSMOCG00000000214	ENSMOCT00000000278	TBCK_DICDI	Tbck	TBC_domain_containing_protein_kinase_like_protein	21:27902234-28033412	GO:0005524;GO:0005096;GO:0004672;GO:0017137;GO:0090630;GO:0006886	1256.257376	0.164366459	0.191806837	4.087429003	0.252176824	1
ENSMOCG00000000215	ENSMOCT00000000276	SM3L2_ARATH	none	DNA_repair_protein_RAD5A	LG4:15257509-15289089	GO:0005634;GO:0005524;GO:0004386;GO:0003676;GO:0008270;GO:0006325;GO:0009294;GO:0000724;GO:0045003;GO:0036297	871.1084825	0.255479154	0.177820376	0.122287773	0.989034802	1
ENSMOCG00000000216	ENSMOCT00000000274	JHD2C_HUMAN	Hr	Probable_JmjC_domain_containing_histone_demethylation_protein_2C	17:16476521-16494384	GO:0000785;GO:0005654;GO:0005634;GO:0031490;GO:0051213;GO:0032454;GO:0046872;GO:0046966;GO:0000976;GO:0007596;GO:0033169;GO:0006355	278.1784533	0.383018867	0.260075516	1.53351788	0.674556305	1
ENSMOCG00000000219	ENSMOCT00000000281	NPFF2_HUMAN	Npffr1	Neuropeptide_FF_receptor_2	LG2:34332199-34370123	GO:0015629;GO:0005887;GO:0005886;GO:0004930;GO:0008188;GO:0031628;GO:0042277;GO:0032870;GO:0009582;GO:0007186;GO:0045761;GO:2000479;GO:0043408	141.2293886	-1.029084352	0.374276233	7.813389659	0.050029997	1
ENSMOCG00000000219	ENSMOCT00000000283	NPFF2_HUMAN	Npffr1	Neuropeptide_FF_receptor_2	LG2:34332199-34370123	GO:0015629;GO:0005887;GO:0005886;GO:0004930;GO:0008188;GO:0031628;GO:0042277;GO:0032870;GO:0009582;GO:0007186;GO:0045761;GO:2000479;GO:0043408	141.2293886	-1.029084352	0.374276233	7.813389659	0.050029997	1
ENSMOCG00000000219	ENSMOCT00000000282	NPFF2_HUMAN	Npffr1	Neuropeptide_FF_receptor_2	LG2:34332199-34370123	GO:0015629;GO:0005887;GO:0005886;GO:0004930;GO:0008188;GO:0031628;GO:0042277;GO:0032870;GO:0009582;GO:0007186;GO:0045761;GO:2000479;GO:0043408	141.2293886	-1.029084352	0.374276233	7.813389659	0.050029997	1
ENSMOCG00000000221	ENSMOCT00000000301	PLDX1_MOUSE	Plxdc2	Plexin_domain_containing_protein_1	16:4027483-4411264	GO:0005923;GO:0005737;GO:0030425;GO:0016021;GO:0043025;GO:0005886;GO:0043235;GO:0001525;GO:0021510	794.7930679	-0.040726306	0.132150837	1.494073704	0.68363879	1
ENSMOCG00000000221	ENSMOCT00000000303	PLDX1_HUMAN	Plxdc2	Plexin_domain_containing_protein_1	16:4027483-4411264	GO:0005923;GO:0005737;GO:0030425;GO:0005576;GO:0005615;GO:0016021;GO:0043025;GO:0005886;GO:0043235;GO:0001525;GO:0021510	794.7930679	-0.040726306	0.132150837	1.494073704	0.68363879	1
ENSMOCG00000000221	ENSMOCT00000000298	PLDX1_HUMAN	Plxdc2	Plexin_domain_containing_protein_1	16:4027483-4411264	GO:0005923;GO:0005737;GO:0030425;GO:0005576;GO:0005615;GO:0016021;GO:0043025;GO:0005886;GO:0043235;GO:0001525;GO:0021510	794.7930679	-0.040726306	0.132150837	1.494073704	0.68363879	1
ENSMOCG00000000227	ENSMOCT00000000286	RS2_RAT	none	40S_ribosomal_protein_S2	LG8:6233644-6235500	GO:0022627;GO:0005654;GO:1990904;GO:0045202;GO:0019899;GO:0017134;GO:0003729;GO:0044877;GO:0003735;GO:0071353;GO:0001731;GO:0051443;GO:0045471;GO:0000028;GO:0006412	0.799998202	-1.95080022	1.794615081	0.736343439	0.864624113	1
ENSMOCG00000000227	ENSMOCT00000000291	RS2_RAT	none	40S_ribosomal_protein_S2	LG8:6233644-6235500	GO:0022627;GO:0005654;GO:1990904;GO:0045202;GO:0019899;GO:0017134;GO:0003729;GO:0044877;GO:0003735;GO:0071353;GO:0001731;GO:0051443;GO:0045471;GO:0000028;GO:0006412	0.799998202	-1.95080022	1.794615081	0.736343439	0.864624113	1
ENSMOCG00000000230	ENSMOCT00000000297	NA	Slc34a2	NA	LG1:11956898-11977802	NA	0.875558602	-0.920076861	1.94103317	2.592257614	0.458848504	1
ENSMOCG00000000231	ENSMOCT00000000293	DIRA1_MOUSE	Diras1	GTP_binding_protein_Di_Ras1	LG1:2778337-2783264	GO:0005886;GO:0019003;GO:0005525;GO:0003924;GO:0007165	3191.901081	-0.207324445	0.14855871	1.967432943	0.579193559	1
ENSMOCG00000000232	ENSMOCT00000000300	MESP2_MOUSE	Mesp2	Mesoderm_posterior_protein_2	22:14895175-14897091	GO:0005634;GO:0001228;GO:0003700;GO:0046983;GO:0000978;GO:0003007;GO:0001707;GO:0008078;GO:0007219;GO:0045944;GO:0023019;GO:0032525;GO:0001756	50.48703266	-4.353352292	0.510548298	6.243928052	0.10032725	1
ENSMOCG00000000236	ENSMOCT00000000310	KA120_YEAST	Ipo11	Importin_beta_like_protein_KAP120	19:53174917-53334830	GO:0005737;GO:0005829;GO:0005635;GO:0005634;GO:0061608;GO:0008139;GO:0008536;GO:0006606	2732.870558	-0.319471576	0.113963958	0.806414473	0.847932169	1
ENSMOCG00000000236	ENSMOCT00000000308	KA120_YEAST	Ipo11	Importin_beta_like_protein_KAP120	19:53174917-53334830	GO:0005737;GO:0005829;GO:0005635;GO:0005634;GO:0061608;GO:0008139;GO:0008536;GO:0006606	2732.870558	-0.319471576	0.113963958	0.806414473	0.847932169	1
ENSMOCG00000000237	ENSMOCT00000000306	RPAB2_BOVIN	Polr2f	DNA_directed_RNA_polymerases_I,_II,_and_III_subunit_RPABC2	15:14799772-14808990	GO:0005634;GO:0005665;GO:0003677;GO:0003899;GO:0006366	615.4030342	-0.470017126	0.139118494	0.754360257	0.860349345	1
ENSMOCG00000000240	ENSMOCT00000000309	AREG_HUMAN	Areg	Amphiregulin	LG1:44278432-44285338	GO:0009986;GO:0030665;GO:0005789;GO:0033116;GO:0012507;GO:0005576;GO:0005615;GO:0000139;GO:0016021;GO:0005634;GO:0005125;GO:0005154;GO:0008083;GO:0007267;GO:0048208;GO:0060598;GO:0006888;GO:0007173;GO:0060750;GO:0007186;GO:0014009;GO:0060749;GO:0060744;GO:0000165;GO:0061024;GO:0042059;GO:0045668;GO:0031175;GO:0008284;GO:0010838;GO:0050731;GO:0051897;GO:0051591;GO:0032355;GO:0051384;GO:0042542;GO:…	7.347835164	-0.787313516	0.668739827	1.968013872	0.579072017	1
ENSMOCG00000000242	ENSMOCT00000000315	PRPF3_HUMAN	Prpf3	U4/U6_small_nuclear_ribonucleoprotein_Prp3	21:2631510-2659044	GO:0015030;GO:0005829;GO:0016607;GO:0005654;GO:0005634;GO:0005681;GO:0071005;GO:0046540;GO:0042802;GO:0003723;GO:0006397;GO:0000398;GO:0008380;GO:0000375;GO:0000244	1227.288372	0.158759193	0.111658158	1.956609911	0.581461142	1
ENSMOCG00000000242	ENSMOCT00000000313	NA	Prpf3	NA	21:2631510-2659044	NA	1227.288372	0.158759193	0.111658158	1.956609911	0.581461142	1
ENSMOCG00000000243	ENSMOCT00000000312	RT36_HUMAN	none	28S_ribosomal_protein_S36,_mitochondrial	18:33535598-33536014	GO:0005743;GO:0009353;GO:0005763;GO:0005739;GO:0003735;GO:0006103;GO:0070125;GO:0070126;GO:0055114;GO:0006412	49.18637128	0.81338345	0.267247563	1.720450168	0.632396867	1
ENSMOCG00000000245	ENSMOCT00000000317	OCEL1_MOUSE	Ocel1	Occludin/ELL_domain_containing_protein_1	LG1:5133499-5136753		701.5101258	-0.741781079	0.193286415	1.532623561	0.674761555	1
ENSMOCG00000000245	ENSMOCT00000000321	OCEL1_MOUSE	Ocel1	Occludin/ELL_domain_containing_protein_1	LG1:5133499-5136753		701.5101258	-0.741781079	0.193286415	1.532623561	0.674761555	1
ENSMOCG00000000245	ENSMOCT00000000319	OCEL1_MOUSE	Ocel1	Occludin/ELL_domain_containing_protein_1	LG1:5133499-5136753		701.5101258	-0.741781079	0.193286415	1.532623561	0.674761555	1
ENSMOCG00000000246	ENSMOCT00000000316	LRAT2_HUMAN	Lratd2	Protein_LRATD2	15:41285353-41290120	GO:0005737;GO:0005886	227.6967983	-0.271526258	0.277384646	1.191565706	0.755027906	1
ENSMOCG00000000247	ENSMOCT00000000318	IRPL2_HUMAN	Il18rap	X_linked_interleukin_1_receptor_accessory_protein_like_2	LG2:25568140-25592009	GO:0098978;GO:0016021;GO:0005886;GO:0004908;GO:0004910;GO:0050135;GO:0061809;GO:0007417;GO:1905606	1.127293935	-0.405829528	1.790646688	0.943261195	0.814977296	1
ENSMOCG00000000248	ENSMOCT00000000320	PFD4_BOVIN	none	Prefoldin_subunit_4	LG8:8051752-8074169	GO:0005737;GO:0005829;GO:0005739;GO:0005634;GO:0016272;GO:0051082;GO:0006457	290.4442025	-0.217265197	0.167108218	2.765526591	0.429206339	1
ENSMOCG00000000252	ENSMOCT00000000329	TTLL9_RAT	none	Probable_tubulin_polyglutamylase_TTLL9	LG8:25599085-25608654	GO:0036064;GO:0005737;GO:0005874;GO:0005524;GO:0016874;GO:0030317;GO:0018095	79.8160585	1.503164228	0.369187021	1.335595204	0.720698495	1
ENSMOCG00000000254	ENSMOCT00000000328	ASB18_HUMAN	Asb4	Ankyrin_repeat_and_SOCS_box_protein_18	LG10:2005895-2049993	GO:0005829;GO:0035556;GO:0043687;GO:0016567	1082.982474	0.755065797	0.241952613	3.072988206	0.380508159	1
ENSMOCG00000000254	ENSMOCT00000000331	ASB4_MOUSE	Asb4	Ankyrin_repeat_and_SOCS_box_protein_4	LG10:2005895-2049993	GO:0031462;GO:0031466;GO:0019899;GO:0061630;GO:0031625;GO:0004842;GO:0035556;GO:2001214;GO:0051865	1082.982474	0.755065797	0.241952613	3.072988206	0.380508159	1
ENSMOCG00000000256	ENSMOCT00000000332	SIG7_CAEEL	none	Peptidyl_prolyl_cis_trans_isomerase_sig_7	LG5:60382469-60383968	GO:0005654;GO:0005634;GO:0035327;GO:0003755;GO:0003723;GO:0000993;GO:0002119;GO:0048639;GO:0032786;GO:2000543;GO:2001255;GO:1905437;GO:1905473;GO:0050685;GO:0060282;GO:2001165;GO:0033120;GO:0040026;GO:1901407;GO:0006351	85.2782393	-1.206807701	0.207160758	0.717363436	0.869112493	1
ENSMOCG00000000258	ENSMOCT00000000333	GPAT3_RAT	none	Glycerol_3_phosphate_acyltransferase_3	LG1:51056869-51105036	GO:0005783;GO:0005789;GO:0016021;GO:0003841;GO:0004366;GO:0102420;GO:0016024;GO:0032006;GO:0019432	197.2789469	0.636900776	0.175299486	6.355387966	0.095543474	1
ENSMOCG00000000259	ENSMOCT00000000334	NFAC1_PIG	Nfatc2	Nuclear_factor_of_activated_T_cells,_cytoplasmic_1	LG8:9951396-10056334	GO:0005829;GO:0044798;GO:0005634;GO:0005667;GO:0003682;GO:0003700;GO:0000978;GO:0008134;GO:0033173;GO:0001816;GO:0045944	741.6808966	1.813441516	0.248894323	2.586833958	0.459802401	1
ENSMOCG00000000259	ENSMOCT00000000335	NFAC1_HUMAN	Nfatc2	Nuclear_factor_of_activated_T_cells,_cytoplasmic_1	LG8:9951396-10056334	GO:0005737;GO:0005829;GO:0016604;GO:0000790;GO:0044798;GO:0005654;GO:0005634;GO:0005667;GO:0003682;GO:0001228;GO:0003700;GO:0000981;GO:0005528;GO:0048273;GO:0000978;GO:0001225;GO:0001085;GO:0008134;GO:0003180;GO:0033173;GO:0001816;GO:0038095;GO:0035556;GO:1905064;GO:0030178;GO:0045944;GO:0045893;GO:0003184;GO:0006366;GO:0007223	741.6808966	1.813441516	0.248894323	2.586833958	0.459802401	1
ENSMOCG00000000262	ENSMOCT00000000338	NA	Slc1a3	NA	19:29114557-29186873	NA	46995.96033	-0.315166993	0.140710797	4.337780134	0.227224419	1
ENSMOCG00000000262	ENSMOCT00000000341	EAA1_RAT	Slc1a3	Excitatory_amino_acid_transporter_1	19:29114557-29186873	GO:0016323;GO:0071944;GO:0042995;GO:0009986;GO:0043197;GO:0005887;GO:0005743;GO:0043005;GO:0043025;GO:0005886;GO:0045202;GO:0015172;GO:0016597;GO:0016595;GO:0015501;GO:0005314;GO:0005313;GO:0046872;GO:0031223;GO:0048667;GO:1902476;GO:0021545;GO:0070779;GO:0009449;GO:0006537;GO:0006536;GO:0140009;GO:0051938;GO:0098712;GO:0015813;GO:0043490;GO:0050885;GO:0006836;GO:0050806;GO:0071805;GO:0046677;GO:…	46995.96033	-0.315166993	0.140710797	4.337780134	0.227224419	1
ENSMOCG00000000264	ENSMOCT00000000339	PUR6_MOUSE	none	Multifunctional_protein_ADE2	LG1:13497354-13498310	GO:0005737;GO:0005829;GO:0043727;GO:0005524;GO:0042802;GO:0004638;GO:0004639;GO:0006189	269.3120359	-0.631621969	0.154886487	6.2182206	0.101462762	1
ENSMOCG00000000268	ENSMOCT00000000343	CCNC_MOUSE	Ccnc	Cyclin_C	LG5:21951650-21969946	GO:0016592;GO:0005654;GO:0005634;GO:0000151;GO:0016538;GO:0090209;GO:0045944;GO:0016567;GO:0006357	1154.658016	0.459283886	0.109024133	1.257567432	0.739232905	1
ENSMOCG00000000269	ENSMOCT00000000346	ARMX6_MOUSE	Armcx6	Protein_ARMCX6	X:38621801-38622730	GO:0016021;GO:0005741	167.7058484	-0.07418892	0.181164749	0.590174594	0.898677946	1
ENSMOCG00000000274	ENSMOCT00000000360	NA	Stard8	NA	X:24922061-24953918	NA	569.3885707	-0.555741067	0.174092355	2.524928526	0.470802781	1
ENSMOCG00000000278	ENSMOCT00000000363	NA	Arsb	NA	19:6659836-6839353	NA	7385.554138	1.629039628	0.131644357	0.769821684	0.856670822	1
ENSMOCG00000000281	ENSMOCT00000000366	TTLL5_HUMAN	none	Tubulin_polyglutamylase_TTLL5	1:23719295-23734994	GO:0005813;GO:0005929;GO:0005829;GO:0005874;GO:0005634;GO:0005886;GO:0005524;GO:0016874;GO:0018095;GO:0060041	440.191028	-0.091076965	0.095687345	0.251916606	0.968802535	1
ENSMOCG00000000282	ENSMOCT00000000369	FAM3D_MOUSE	Oit1	Protein_FAM3D	6:41021159-41036529	GO:0005576;GO:0070093;GO:0046676	19.45771937	0.564577571	0.530492945	0.154318976	0.984603192	1
ENSMOCG00000000284	ENSMOCT00000000373	I23O1_HUMAN	Ido1	Indoleamine_2,3_dioxygenase_1	LG7_11:2446934-2458653	GO:0005737;GO:0005829;GO:0030485;GO:0032421;GO:0009055;GO:0020037;GO:0033754;GO:0046872;GO:0004833;GO:0034354;GO:0002534;GO:0007565;GO:0002376;GO:0034276;GO:0033555;GO:0032693;GO:0070233;GO:0042130;GO:0002678;GO:0032735;GO:0070234;GO:0002666;GO:0002830;GO:0032496;GO:0036269;GO:0006569;GO:0019441	61.33679337	2.634289385	0.502653296	7.089015439	0.069114022	1
ENSMOCG00000000285	ENSMOCT00000000372	ADCY5_RABIT	Adcy3	Adenylate_cyclase_type_5	LG3:46886973-46964197	GO:0005623;GO:0005929;GO:0016021;GO:0005886;GO:0004016;GO:0005524;GO:0046872;GO:0007189;GO:0006171;GO:1904322;GO:0007204;GO:0061178	3249.133645	0.144168846	0.119270193	0.630266065	0.889470024	1
ENSMOCG00000000286	ENSMOCT00000000376	ZBT24_DANRE	Zbtb24	Zinc_finger_and_BTB_domain_containing_protein_24	LG9:27179425-27193974	GO:0005634;GO:0003677;GO:0003700;GO:0046872;GO:0006355	319.7074359	0.554570153	0.11310374	3.750549068	0.289690737	1
ENSMOCG00000000287	ENSMOCT00000000375	ZN431_MOUSE	none	Zinc_finger_protein_431	22:34683965-34688829	GO:0005634;GO:0003682;GO:0042826;GO:0046872;GO:0000978;GO:0030154;GO:0043433;GO:0045668;GO:0000122	231.9890988	-0.026996291	0.152340449	0.74632068	0.862258482	1
ENSMOCG00000000287	ENSMOCT00000000377	ZN431_MOUSE	none	Zinc_finger_protein_431	22:34683965-34688829	GO:0005634;GO:0003682;GO:0042826;GO:0046872;GO:0000978;GO:0030154;GO:0043433;GO:0045668;GO:0000122	231.9890988	-0.026996291	0.152340449	0.74632068	0.862258482	1
ENSMOCG00000000292	ENSMOCT00000000380	ANR44_CHICK	Ankrd42	Serine/threonine_protein_phosphatase_6_regulatory_ankyrin_repeat_subunit_B	22:8503348-8541829		787.9669899	0.303470784	0.135083321	6.467406518	0.090956811	1
ENSMOCG00000000294	ENSMOCT00000000382	AMTN_MOUSE	Amtn	Amelotin	LG1:41697490-41709020	GO:0005604;GO:0005911;GO:0031012;GO:0031214;GO:0007155;GO:0042475;GO:0070169;GO:0070175	1.516398351	-0.032303062	1.453315842	3.618711381	0.305688876	1
ENSMOCG00000000295	ENSMOCT00000000383	NA	none	NA	LG8:22794284-22813659	NA	559.4869648	0.156300791	0.136626071	1.076185559	0.78282587	1
ENSMOCG00000000300	ENSMOCT00000000399	NA	Ago2	NA	15:30842658-30881905	NA	919.8067129	0.078357293	0.165346716	3.740883678	0.290837636	1
ENSMOCG00000000300	ENSMOCT00000000401	NA	Ago2	NA	15:30842658-30881905	NA	919.8067129	0.078357293	0.165346716	3.740883678	0.290837636	1
ENSMOCG00000000301	ENSMOCT00000000386	PG12A_MOUSE	Pla2g12a	Group_XIIA_secretory_phospholipase_A2	21:25481756-25497181	GO:0005737;GO:0005783;GO:0005576;GO:0005794;GO:0005509;GO:0004623;GO:0102567;GO:0102568;GO:0050482;GO:0016042;GO:0006644	2106.948742	-0.090310429	0.153269342	1.457543452	0.692103364	1
ENSMOCG00000000303	ENSMOCT00000000396	MCIN_HUMAN	Mcidas	Multicilin	19:59139810-59145712	GO:0016604;GO:0005634;GO:0042802;GO:0003713;GO:0007049;GO:0098534;GO:0060271;GO:0044458;GO:1903251;GO:0045944;GO:0006275;GO:0007346	3.649511767	0.731679546	0.811108306	0.42597236	0.934826468	1
ENSMOCG00000000304	ENSMOCT00000000390	NA	Sv2b	NA	22:18701271-18765145	NA	9756.732786	0.005589662	0.226495939	0.561193562	0.905255841	1
ENSMOCG00000000305	ENSMOCT00000000395	RPP40_BOVIN	Rpp40	Ribonuclease_P_protein_subunit_p40	16:40395970-40406075	GO:0030681;GO:0005730;GO:0004526;GO:0033204;GO:0006364;GO:0001682	175.6412594	-0.119537921	0.221464515	1.25176145	0.740618392	1
ENSMOCG00000000305	ENSMOCT00000000391	NA	Rpp40	NA	16:40395970-40406075	NA	175.6412594	-0.119537921	0.221464515	1.25176145	0.740618392	1
ENSMOCG00000000306	ENSMOCT00000000400	CHKA_HUMAN	Chkb	Choline_kinase_alpha	15:21801582-21805498	GO:0005829;GO:0005524;GO:0033265;GO:0004103;GO:0004104;GO:0008144;GO:0004305;GO:0042802;GO:0019695;GO:0006580;GO:0006629;GO:0006869;GO:0006656;GO:0006646;GO:1904681;GO:0009636	874.3890167	0.759606358	0.160460909	1.682332873	0.640868719	1
ENSMOCG00000000306	ENSMOCT00000000397	CHKA_MOUSE	Chkb	Choline_kinase_alpha	15:21801582-21805498	GO:0005737;GO:0005524;GO:0033265;GO:0004103;GO:0004104;GO:0008144;GO:0004305;GO:0042802;GO:0019695;GO:0006580;GO:0006656;GO:0006646;GO:1904681;GO:0009636	874.3890167	0.759606358	0.160460909	1.682332873	0.640868719	1
ENSMOCG00000000307	ENSMOCT00000000398	IBP1_MOUSE	Igfbp1	Insulin_like_growth_factor_binding_protein_1	LG1:7091461-7096082	GO:0005615;GO:0005794;GO:0005520;GO:0031994;GO:0031995;GO:0007568;GO:0008286;GO:0030307;GO:0043567;GO:0042246	1.449945018	-3.764082508	1.716262141	2.045187016	0.563081137	1
ENSMOCG00000000309	ENSMOCT00000000438	ZN862_HUMAN	none	Zinc_finger_protein_862	19:29731367-29882501	GO:0005634;GO:0046872;GO:0003676;GO:0046983;GO:0006355	863.3539046	1.264446874	0.211126509	5.628703973	0.131140172	1
ENSMOCG00000000309	ENSMOCT00000000436	KAD_CLOAB	none	Adenylate_kinase	19:29731367-29882501	GO:0005737;GO:0004017;GO:0005524;GO:0008270;GO:0044209	863.3539046	1.264446874	0.211126509	5.628703973	0.131140172	1
ENSMOCG00000000309	ENSMOCT00000000431	KAD_CLOAB	none	Adenylate_kinase	19:29731367-29882501	GO:0005737;GO:0004017;GO:0005524;GO:0008270;GO:0044209	863.3539046	1.264446874	0.211126509	5.628703973	0.131140172	1
ENSMOCG00000000312	ENSMOCT00000000407	SAMD5_HUMAN	none	Sterile_alpha_motif_domain_containing_protein_5	LG4:16644028-16692696	GO:0005737	73.7620132	0.14221569	0.243748172	3.262135378	0.35294756	1
ENSMOCG00000000315	ENSMOCT00000000408	SIM13_HUMAN	Smim13	Small_integral_membrane_protein_13	16:45235727-45256730	GO:0016021	6185.037743	-0.233041316	0.129478055	0.91383729	0.822087333	1
ENSMOCG00000000316	ENSMOCT00000000410	C1QT9_MOUSE	C1qtnf9	Complement_C1q_and_tumor_necrosis_factor_related_protein_9	17:4646761-4652427	GO:0005581;GO:0005615;GO:0005179;GO:0042802;GO:0097009;GO:0019395;GO:0045792;GO:1900078;GO:0071902	8.377438968	-0.9880801	0.543217173	2.312635642	0.510104576	1
ENSMOCG00000000318	ENSMOCT00000000412	NA	Gpr173	NA	X:57914567-57934353	NA	843.0476141	-0.087534144	0.12614342	4.220767518	0.23859087	1
ENSMOCG00000000320	ENSMOCT00000000414	WFDC3_MOUSE	Wfdc3	WAP_four_disulfide_core_domain_protein_3	LG8:13750637-13765650	GO:0005576;GO:0004867	382.2586919	6.251044299	0.396851415	4.046046881	0.256534636	1
ENSMOCG00000000323	ENSMOCT00000000429	DAB2P_MOUSE	Rasal3	Disabled_homolog_2_interacting_protein	LG3:28427117-28440224	GO:1990597;GO:0030424;GO:0044300;GO:0044301;GO:0005737;GO:0030425;GO:0030139;GO:0043025;GO:0032809;GO:1990032;GO:0005886;GO:0071889;GO:0005123;GO:0005096;GO:0042802;GO:0019900;GO:0031434;GO:0031435;GO:0043548;GO:0036312;GO:0032266;GO:0070273;GO:0042803;GO:0019901;GO:0047485;GO:0051721;GO:0044877;GO:0017124;GO:0035591;GO:0043184;GO:0007257;GO:0000185;GO:0001525;GO:0007049;GO:0021814;GO:0044257;GO:…	76.60920354	0.131444446	0.242998412	4.646663252	0.199575431	1
ENSMOCG00000000325	ENSMOCT00000000425	NA	Phf10	NA	LG9:3642945-3660693	NA	2572.171449	0.107616758	0.085181915	3.21752412	0.359287689	1
ENSMOCG00000000325	ENSMOCT00000000423	NA	Phf10	NA	LG9:3642945-3660693	NA	2572.171449	0.107616758	0.085181915	3.21752412	0.359287689	1
ENSMOCG00000000327	ENSMOCT00000000430	BIMB_EMENI	Espl1	Separin	15:2010945-2036337	GO:0005737;GO:0072686;GO:0044732;GO:0005634;GO:0004197;GO:0051301;GO:0051307	59.78635852	1.496466541	0.414174516	3.805774794	0.28321514	1
ENSMOCG00000000329	ENSMOCT00000000426	CRADD_MOUSE	Cradd	Death_domain_containing_protein_CRADD	24:27035536-27171393	GO:0005737;GO:0005634;GO:0070513;GO:0002020;GO:0030674;GO:0006919;GO:0097190;GO:0071260;GO:0006977;GO:0043065;GO:2001235	84.76306563	-0.019932437	0.213523312	2.154725217	0.540921054	1
ENSMOCG00000000333	ENSMOCT00000000439	NA	none	NA	LG1:34502247-34516139	NA	17.84874812	-2.391252053	0.48809244	6.357616069	0.095450115	1
ENSMOCG00000000333	ENSMOCT00000000437	NA	none	NA	LG1:34502247-34516139	NA	17.84874812	-2.391252053	0.48809244	6.357616069	0.095450115	1
ENSMOCG00000000334	ENSMOCT00000000435	SPAT1_MOUSE	none	Spermatogenesis_associated_protein_1	21:39911440-39918226		145.6063136	1.438527795	0.417822979	0.833044333	0.841548023	1
ENSMOCG00000000336	ENSMOCT00000000446	NA	Hdac3	NA	18:26318692-26338660	NA	2729.111669	-0.276506114	0.083647863	1.535072549	0.67419958	1
ENSMOCG00000000342	ENSMOCT00000000450	MSL3_DROME	Msl3	Protein_male_specific_lethal_3	X:41002746-41020806	GO:0010369;GO:0000123;GO:0072487;GO:0035267;GO:0000228;GO:0005700;GO:0000805;GO:0016456;GO:0003682;GO:0035064;GO:0003729;GO:0003723;GO:0006342;GO:0007549;GO:0009047;GO:0016573;GO:0016575;GO:0043968;GO:0043967;GO:0043984;GO:0031936;GO:0035206	948.3584873	-0.000689233	0.117089248	7.461719926	0.058550232	1
ENSMOCG00000000342	ENSMOCT00000000447	MSL3_DROME	Msl3	Protein_male_specific_lethal_3	X:41002746-41020806	GO:0010369;GO:0000123;GO:0072487;GO:0035267;GO:0000228;GO:0005700;GO:0000805;GO:0016456;GO:0003682;GO:0035064;GO:0003729;GO:0003723;GO:0006342;GO:0007549;GO:0009047;GO:0016573;GO:0016575;GO:0043968;GO:0043967;GO:0043984;GO:0031936;GO:0035206	948.3584873	-0.000689233	0.117089248	7.461719926	0.058550232	1
ENSMOCG00000000343	ENSMOCT00000000460	MROH5_HUMAN	Mroh4	Maestro_heat_like_repeat_family_member_5	15:29387252-29412137		7.959057098	1.243596831	0.683224951	2.589755307	0.459288405	1
ENSMOCG00000000344	ENSMOCT00000000448	F184B_HUMAN	none	Protein_FAM184B	LG9:31913465-31972836		350.3972427	-0.838572774	0.166837359	0.557485078	0.906092377	1
ENSMOCG00000000345	ENSMOCT00000000449	SMCE1_MOUSE	none	SWI/SNF_related_matrix_associated_actin_dependent_regulator_of_chromatin_subfamily_E_member_1	19:58661380-58662936	GO:0071565;GO:0071564;GO:0005654;GO:0005634;GO:0016514;GO:0003677;GO:0008080;GO:0016922;GO:0047485;GO:0003723;GO:0043044;GO:0006338;GO:0045892;GO:0022008;GO:0006337	26.36292037	-1.801632539	0.296127517	0.97031849	0.808433478	1
ENSMOCG00000000346	ENSMOCT00000000455	PSA7_MOUSE	none	Proteasome_subunit_alpha_type_7	LG8:1811169-1817159	GO:0005737;GO:0005829;GO:0005654;GO:0005634;GO:0098794;GO:0000502;GO:0005839;GO:0019773;GO:0004175;GO:0042802;GO:0004298;GO:0010498;GO:0010499;GO:0043161	3401.426329	-0.443029868	0.084433	5.424312742	0.143236292	1
ENSMOCG00000000350	ENSMOCT00000000457	NA	none	NA	26:13701788-13715511	NA	2710.521017	-0.472622856	0.08569274	3.011700891	0.389824645	1
ENSMOCG00000000350	ENSMOCT00000000458	NA	none	NA	26:13701788-13715511	NA	2710.521017	-0.472622856	0.08569274	3.011700891	0.389824645	1
ENSMOCG00000000352	ENSMOCT00000000459	NA	Pla2g7	NA	LG2:6729989-6776089	NA	2439.155436	0.623652643	0.193735746	8.603885234	0.035048493	1
ENSMOCG00000000354	ENSMOCT00000000462	DNS2B_HUMAN	Dnase2b	Deoxyribonuclease_2_beta	21:39990096-40004007	GO:0005576;GO:0005764;GO:0004531;GO:0006309	39.92146241	-0.198253104	0.50092427	0.309139184	0.958300582	1
ENSMOCG00000000356	ENSMOCT00000000464	MRGBP_MOUSE	Mrgbp	MRG/MORF4L_binding_protein	LG8:1263375-1266904	GO:0035267;GO:0005654;GO:0016573;GO:0040008;GO:0006357	747.0305823	-0.285165174	0.130982281	2.265578044	0.519147294	1
ENSMOCG00000000357	ENSMOCT00000000463	CHSTD_HUMAN	Chst11	Carbohydrate_sulfotransferase_13	24:34436203-34624500	GO:0000139;GO:0016021;GO:0047756;GO:0001537;GO:0008146;GO:0016051;GO:0030206;GO:0030166	930.3920424	0.226333634	0.1239156	0.259921206	0.967381115	1
ENSMOCG00000000358	ENSMOCT00000000466	S35E1_HUMAN	none	Solute_carrier_family_35_member_E1	LG1:4684252-4697276	GO:0005794;GO:0016021;GO:0015297;GO:0022857	1241.503543	0.632580676	0.10792872	2.571634372	0.462484122	1
ENSMOCG00000000361	ENSMOCT00000000469	NINJ1_RAT	Ninj1	Ninjurin_1	16:52694676-52703906	GO:0016021;GO:0007155;GO:1990384;GO:0001954;GO:0042246	939.2239219	-0.478766069	0.127547601	2.548572126	0.466576929	1
ENSMOCG00000000362	ENSMOCT00000000485	RAV1_YEAST	Dmxl1	Regulator_of_V_ATPase_in_vacuolar_membrane_protein_1	18:37149637-37294735	GO:0005623;GO:0005737;GO:0005829;GO:0012505;GO:0019898;GO:0043291;GO:0045022;GO:0015031;GO:0043254;GO:0007035	4208.533981	0.101752845	0.191101269	0.471182418	0.925175331	1
ENSMOCG00000000362	ENSMOCT00000000495	RAV1_YEAST	Dmxl1	Regulator_of_V_ATPase_in_vacuolar_membrane_protein_1	18:37149637-37294735	GO:0005623;GO:0005737;GO:0005829;GO:0012505;GO:0019898;GO:0043291;GO:0045022;GO:0015031;GO:0043254;GO:0007035	4208.533981	0.101752845	0.191101269	0.471182418	0.925175331	1
ENSMOCG00000000363	ENSMOCT00000000471	IMPA1_BOVIN	Impa2	Inositol_monophosphatase_1	18:52514058-52545414	GO:0005737;GO:0008934;GO:0052832;GO:0052833;GO:0052834;GO:0031403;GO:0000287;GO:0030145;GO:0006021;GO:0006020;GO:0046855;GO:0046854;GO:0007165	186.0376283	0.978183963	0.206795516	0.57577597	0.901954819	1
ENSMOCG00000000365	ENSMOCT00000000473	ZFP58_MOUSE	none	Zinc_finger_protein_58	19:47614389-47623855	GO:0005634;GO:0003677;GO:0046872;GO:0006355	64.49469195	3.24615944	0.41817762	2.081668963	0.55563015	1
ENSMOCG00000000369	ENSMOCT00000000494	Y1411_DROME	Tecpr2	WD_repeat_containing_protein_CG11141	1:46380509-46480297		2596.362499	0.521969716	0.085501366	2.023828538	0.567475762	1
ENSMOCG00000000369	ENSMOCT00000000489	Y1411_DROME	Tecpr2	WD_repeat_containing_protein_CG11141	1:46380509-46480297		2596.362499	0.521969716	0.085501366	2.023828538	0.567475762	1
ENSMOCG00000000374	ENSMOCT00000000476	NA	Rxrb	NA	LG2:53543044-53549073	NA	1658.948104	-0.192368873	0.14564786	0.365955635	0.94718189	1
ENSMOCG00000000375	ENSMOCT00000000477	NA	Sv2a	NA	21:2272297-2285820	NA	15835.84807	-0.030327322	0.103580349	1.925434277	0.588026399	1
ENSMOCG00000000378	ENSMOCT00000000482	NA	Ccdc178	NA	18:12472583-12829208	NA	46.4671856	-2.694431892	0.28995928	3.394800601	0.334664609	1
ENSMOCG00000000379	ENSMOCT00000000481	SIA4A_CHICK	St3gal1	CMP_N_acetylneuraminate_beta_galactosamide_alpha_2,3_sialyltransferase_1	15:35932330-35941759	GO:0005576;GO:0032580;GO:0016021;GO:0003836;GO:0006054;GO:0006487;GO:0006468;GO:0097503	676.6529628	0.050397631	0.14289286	2.755946801	0.430803292	1
ENSMOCG00000000381	ENSMOCT00000000514	ESPN_MOUSE	Sncaip	Espin	18:39649659-39720949	GO:0015629;GO:0005903;GO:0030054;GO:0005737;GO:0043197;GO:0031941;GO:0005902;GO:0032420;GO:0032421;GO:0032426;GO:0051015;GO:0017124;GO:0051017;GO:0051639;GO:0007626;GO:0051494;GO:0030046;GO:0051491;GO:0007605	551.9039535	-0.093865847	0.116834167	4.711937959	0.194147198	1
ENSMOCG00000000381	ENSMOCT00000000505	ESPN_MOUSE	Sncaip	Espin	18:39649659-39720949	GO:0015629;GO:0005903;GO:0030054;GO:0005737;GO:0043197;GO:0031941;GO:0005902;GO:0032420;GO:0032421;GO:0032426;GO:0051015;GO:0017124;GO:0051017;GO:0051639;GO:0007626;GO:0051494;GO:0030046;GO:0051491;GO:0007605	551.9039535	-0.093865847	0.116834167	4.711937959	0.194147198	1
ENSMOCG00000000381	ENSMOCT00000000503	ESPN_MOUSE	Sncaip	Espin	18:39649659-39720949	GO:0015629;GO:0005903;GO:0030054;GO:0005737;GO:0043197;GO:0031941;GO:0005902;GO:0032420;GO:0032421;GO:0032426;GO:0051015;GO:0017124;GO:0051017;GO:0051639;GO:0007626;GO:0051494;GO:0030046;GO:0051491;GO:0007605	551.9039535	-0.093865847	0.116834167	4.711937959	0.194147198	1
ENSMOCG00000000381	ENSMOCT00000000509	ANR42_HUMAN	Sncaip	Ankyrin_repeat_domain_containing_protein_42	18:39649659-39720949		551.9039535	-0.093865847	0.116834167	4.711937959	0.194147198	1
ENSMOCG00000000381	ENSMOCT00000000507	ESPN_MOUSE	Sncaip	Espin	18:39649659-39720949	GO:0015629;GO:0005903;GO:0030054;GO:0005737;GO:0043197;GO:0031941;GO:0005902;GO:0032420;GO:0032421;GO:0032426;GO:0051015;GO:0017124;GO:0051017;GO:0051639;GO:0007626;GO:0051494;GO:0030046;GO:0051491;GO:0007605	551.9039535	-0.093865847	0.116834167	4.711937959	0.194147198	1
ENSMOCG00000000384	ENSMOCT00000000491	MSTN1_RAT	Mustn1	Musculoskeletal_embryonic_nuclear_protein_1	6:65631585-65633837	GO:0005654;GO:0005634;GO:0002062;GO:0035988;GO:0030326;GO:0032332;GO:1902732;GO:0010628;GO:1902730;GO:0042246;GO:0042060	88.48097405	0.033541757	0.370982425	2.780127329	0.426781769	1
ENSMOCG00000000386	ENSMOCT00000000524	IL6RB_HUMAN	Il6st	Interleukin_6_receptor_subunit_beta	19:58630980-58659764	GO:0070110;GO:0030425;GO:0009897;GO:0070062;GO:0005576;GO:0005615;GO:0005896;GO:0016020;GO:0043025;GO:0005900;GO:0005886;GO:0043235;GO:0004897;GO:0005127;GO:0019955;GO:0004896;GO:0019838;GO:0042802;GO:0019970;GO:0004921;GO:0045509;GO:0070120;GO:0019221;GO:0005977;GO:0070106;GO:0070757;GO:0070102;GO:0048861;GO:0043066;GO:0070104;GO:0038165;GO:0002675;GO:0002821;GO:0048711;GO:0010613;GO:0008284;GO:…	3463.187609	-0.335571811	0.1148609	1.96890783	0.578885015	1
ENSMOCG00000000386	ENSMOCT00000000508	CSF3R_HUMAN	Il6st	Granulocyte_colony_stimulating_factor_receptor	19:58630980-58659764	GO:0009897;GO:0005576;GO:0005887;GO:0005886;GO:0043235;GO:0019955;GO:0004896;GO:0051916;GO:0038023;GO:0097186;GO:0007155;GO:0019221;GO:0006952;GO:0030593;GO:0045637;GO:0007165	3463.187609	-0.335571811	0.1148609	1.96890783	0.578885015	1
ENSMOCG00000000386	ENSMOCT00000000515	IL31R_HUMAN	Il6st	Interleukin_31_receptor_subunit_alpha	19:58630980-58659764	GO:0030424;GO:0030054;GO:0009897;GO:0016021;GO:0005886;GO:0042734;GO:0043235;GO:0019955;GO:0004896;GO:0019901;GO:0003713;GO:0002438;GO:0019221;GO:0006952;GO:0098542;GO:0002067;GO:0042592;GO:0030225;GO:0000165;GO:0030224;GO:0043066;GO:0043031;GO:0008284;GO:0045893;GO:0042531;GO:0007259;GO:0035745;GO:0007169	3463.187609	-0.335571811	0.1148609	1.96890783	0.578885015	1
ENSMOCG00000000386	ENSMOCT00000000521	IL6RB_RAT	Il6st	Interleukin_6_receptor_subunit_beta	19:58630980-58659764	GO:0005623;GO:0044297;GO:0070110;GO:0030425;GO:0009897;GO:0005615;GO:0005896;GO:0043025;GO:0032809;GO:0005900;GO:0043235;GO:0004897;GO:0005127;GO:0019955;GO:0004896;GO:0019838;GO:0042802;GO:0070120;GO:0019221;GO:0005977;GO:0038154;GO:0070106;GO:0070102;GO:0048861;GO:0051481;GO:0070104;GO:0038165;GO:0048711;GO:0008284;GO:0045669;GO:0014911;GO:0042102;GO:0042531;GO:0046883;GO:0008593;GO:0034097;GO:…	3463.187609	-0.335571811	0.1148609	1.96890783	0.578885015	1
ENSMOCG00000000388	ENSMOCT00000000502	TIM8A_BOVIN	Timm8a1	Mitochondrial_import_inner_membrane_translocase_subunit_Tim8_A	X:38396271-38400107	GO:0005743;GO:0005758;GO:0046872;GO:0072321	477.3463974	-0.689887501	0.124998073	3.522334062	0.317876999	1
ENSMOCG00000000389	ENSMOCT00000000504	RAB3I_HUMAN	none	Rab_3A_interacting_protein	24:9936640-9969015	GO:0005813;GO:0036064;GO:0005856;GO:0005829;GO:0030027;GO:0005634;GO:0042802;GO:0017112;GO:0097711;GO:0060271;GO:0006893;GO:0033365;GO:0006612	938.8699845	-0.256733596	0.137220895	0.832231271	0.841743212	1
ENSMOCG00000000393	ENSMOCT00000000512	DHHA_XENLA	Dhh	Desert_hedgehog_protein_A	15:5849698-5854995	GO:0005615;GO:0005886;GO:0046872;GO:0008233;GO:0007267;GO:0016539;GO:0007275	8.276554185	-0.04699668	0.494482776	0.231601942	0.972333297	1
ENSMOCG00000000395	ENSMOCT00000000526	MCL1_RAT	Mcl1	Induced_myeloid_leukemia_cell_differentiation_protein_Mcl_1_homolog	21:2840152-2842086	GO:0097136;GO:0005737;GO:0005829;GO:0016021;GO:0016020;GO:0005759;GO:0005741;GO:0005739;GO:0005654;GO:0005634;GO:0051400;GO:0051434;GO:0046983;GO:0046982;GO:0042803;GO:0044877;GO:0008637;GO:0030154;GO:0097192;GO:0008630;GO:0007275;GO:2000811;GO:0043066;GO:0010507;GO:2001240;GO:2001243;GO:1903378;GO:2001020;GO:0034097	313.1136368	-0.011122755	0.175359056	4.462953329	0.215618666	1
ENSMOCG00000000396	ENSMOCT00000000540	NA	Anpep	NA	22:14867163-14885815	NA	63.92374976	1.012924025	0.444398174	6.172080907	0.103531746	1
ENSMOCG00000000398	ENSMOCT00000000528	DUS7_RAT	Dusp10	Dual_specificity_protein_phosphatase_7	6:70205567-70245497	GO:0005737;GO:0005829;GO:0017017;GO:0004725;GO:0008138;GO:0043407;GO:0035335;GO:0006470	201.6180615	-0.11531441	0.144682003	0.920612329	0.820450945	1
ENSMOCG00000000400	ENSMOCT00000000531	BRD8_HUMAN	Brd8dc	Bromodomain_containing_protein_8	18:23082008-23102790	GO:0005739;GO:0035267;GO:0005654;GO:0005634;GO:0000812;GO:0003700;GO:0004879;GO:0007166;GO:0043968;GO:0043967;GO:0045944;GO:0040008;GO:0006357;GO:0006355;GO:0007165	369.2763638	-0.402847328	0.310690814	2.679800028	0.44367099	1
ENSMOCG00000000402	ENSMOCT00000000533	VIP_RAT	Vip	VIP_peptides	LG9:15731911-15739789	GO:0005576;GO:0043005;GO:0043025;GO:0043204;GO:0005179;GO:0005184;GO:0051428;GO:0005102;GO:0007189;GO:0019731;GO:0019732;GO:0061844;GO:0050829;GO:0050830;GO:0048242;GO:0045087;GO:0007611;GO:0048255;GO:0043066;GO:0043267;GO:0048662;GO:0007200;GO:0097755;GO:0001938;GO:0032812;GO:0060406;GO:0045732;GO:0070459;GO:0032880;GO:0051930;GO:0009966;GO:0001878	518.3023881	-0.201646781	0.338401446	0.586448152	0.89952763	1
ENSMOCG00000000405	ENSMOCT00000000534	RBM42_RAT	Rbm42	RNA_binding_protein_42	LG4:21926109-21936316	GO:0005737;GO:0005634;GO:1990904;GO:0003723;GO:0048025;GO:0048024	1560.204234	-0.298833341	0.15002257	2.588471139	0.459514291	1
ENSMOCG00000000405	ENSMOCT00000000537	RBM42_BOVIN	Rbm42	RNA_binding_protein_42	LG4:21926109-21936316	GO:0005737;GO:0005634;GO:1990904;GO:0003723;GO:0048024	1560.204234	-0.298833341	0.15002257	2.588471139	0.459514291	1
ENSMOCG00000000407	ENSMOCT00000000541	TPPC2_MOUSE	Trappc2	Trafficking_protein_particle_complex_subunit_2	X:43178013-43183489	GO:0005783;GO:0005793;GO:0043231;GO:0005654;GO:0005634;GO:0048471;GO:0030008;GO:0044325;GO:0008134;GO:0006888;GO:0006355;GO:0001501	665.7393291	-0.293691949	0.16383558	1.297589181	0.729705629	1
ENSMOCG00000000407	ENSMOCT00000000542	TPPC2_CHICK	Trappc2	Trafficking_protein_particle_complex_subunit_2	X:43178013-43183489	GO:0005793;GO:0005634;GO:0048471;GO:0006888	665.7393291	-0.293691949	0.16383558	1.297589181	0.729705629	1
ENSMOCG00000000408	ENSMOCT00000000545	NA	Atad2b	NA	LG3:13821058-13952326	NA	496.3384424	-0.032983489	0.149853799	0.430972367	0.933772568	1
ENSMOCG00000000410	ENSMOCT00000000544	MARH4_DANRE	Marchf4	E3_ubiquitin_protein_ligase_MARCHF4	LG4:58465342-58595033	GO:0000139;GO:0005795;GO:0016021;GO:0005802;GO:0004842;GO:0008270	471.9957931	-0.195122672	0.109721722	2.103635339	0.55117766	1
ENSMOCG00000000411	ENSMOCT00000000564	UPL7_ARATH	Ube3b	E3_ubiquitin_protein_ligase_UPL7	2:4164624-4211456	GO:0061631;GO:0000209;GO:0006511	2550.288673	-0.058515444	0.096866186	0.853459046	0.836642142	1
ENSMOCG00000000411	ENSMOCT00000000562	UPL7_ARATH	Ube3b	E3_ubiquitin_protein_ligase_UPL7	2:4164624-4211456	GO:0061631;GO:0000209;GO:0006511	2550.288673	-0.058515444	0.096866186	0.853459046	0.836642142	1
ENSMOCG00000000414	ENSMOCT00000000547	HCD2_MOUSE	Hsd17b10	3_hydroxyacyl_CoA_dehydrogenase_type_2	X:57574379-57576850	GO:0005783;GO:0005743;GO:0042645;GO:0030678;GO:0005739;GO:0047015;GO:0003857;GO:0018454;GO:0001540;GO:0035410;GO:0004303;GO:0030331;GO:0042802;GO:0051287;GO:0005496;GO:0030283;GO:0000049;GO:1990180;GO:0097745;GO:0070901;GO:0007005;GO:0051289	791.1844655	-0.034349566	0.127370342	2.507026716	0.474022537	1
ENSMOCG00000000416	ENSMOCT00000000551	H33_XENTR	none	Histone_H3.3	LG4:23730128-23730539	GO:0000786;GO:0005634;GO:0003677;GO:0046982	2.319753045	3.809407181	1.346006691	1.320209838	0.724339736	1
ENSMOCG00000000417	ENSMOCT00000000557	NA	Enam	NA	LG1:41798155-41816262	NA	6.677267839	-0.031872149	0.731753222	3.75881658	0.288712932	1
ENSMOCG00000000418	ENSMOCT00000000554	CP100_MOUSE	Ccdc38	Cilia__and_flagella_associated_protein_100	24:28663632-28702725	GO:0097545;GO:0031514;GO:0070840;GO:0003341;GO:0036159;GO:2000574	36.39748907	1.432645025	0.305170476	1.173053878	0.759474092	1
ENSMOCG00000000422	ENSMOCT00000000556	LIN41_DANRE	Trim45	E3_ubiquitin_protein_ligase_TRIM71	21:8653964-8663514	GO:0000932;GO:0035198;GO:0030371;GO:0061630;GO:0004842;GO:0008270;GO:0010172;GO:0008543;GO:0000082;GO:0035278;GO:0010586;GO:0017148;GO:0021915;GO:0043161;GO:0051865;GO:0000209;GO:0060964;GO:2000177;GO:0072089	485.4662442	-0.486492976	0.129188252	8.74149701	0.032932782	1
ENSMOCG00000000427	ENSMOCT00000000566	COMD5_RAT	Commd5	COMM_domain_containing_protein_5	15:11556458-11557951	GO:0005634;GO:0007050;GO:0030307;GO:0030858;GO:0072158	420.615933	-0.591069313	0.123553579	1.084176618	0.780895219	1
ENSMOCG00000000429	ENSMOCT00000000568	H2B1N_HUMAN	none	Histone_H2B_type_1_N	16:30381593-30389217	GO:0005829;GO:0070062;GO:0005654;GO:0000786;GO:0005634;GO:0003677;GO:0046982;GO:0006334;GO:0016567	293.2740587	0.311353914	0.185368136	2.566659224	0.463364618	1
ENSMOCG00000000431	ENSMOCT00000000570	UNG_MOUSE	Ung	Uracil_DNA_glycosylase	2:3894793-3903321	GO:0005739;GO:0005654;GO:0005634;GO:0003684;GO:0043024;GO:0004844;GO:0006284;GO:0097510;GO:0006281;GO:0045190;GO:0043066;GO:0016446;GO:0016447	414.7031765	-0.513915225	0.142976006	4.671361565	0.197505127	1
ENSMOCG00000000435	ENSMOCT00000000586	NA	Adgrb2	NA	10:54610974-54648153	NA	19273.21681	0.10031736	0.154970082	1.324020529	0.723437221	1
ENSMOCG00000000435	ENSMOCT00000000582	NA	Adgrb2	NA	10:54610974-54648153	NA	19273.21681	0.10031736	0.154970082	1.324020529	0.723437221	1
ENSMOCG00000000435	ENSMOCT00000000589	NA	Adgrb2	NA	10:54610974-54648153	NA	19273.21681	0.10031736	0.154970082	1.324020529	0.723437221	1
ENSMOCG00000000435	ENSMOCT00000000597	NA	Adgrb2	NA	10:54610974-54648153	NA	19273.21681	0.10031736	0.154970082	1.324020529	0.723437221	1
ENSMOCG00000000436	ENSMOCT00000000575	COX8B_MOUSE	Cox8b	Cytochrome_c_oxidase_subunit_8B,_mitochondrial	8:33566268-33567678	GO:0016021;GO:0005743;GO:0005739;GO:0045277;GO:0004129;GO:0006119	5.90829046	-0.99800455	0.701732923	6.150055095	0.104533619	1
ENSMOCG00000000440	ENSMOCT00000000579	AMPN_CHICK	Trhde	Aminopeptidase_Ey	24:12015516-12391654	GO:0005737;GO:0005793;GO:0009897;GO:0070062;GO:0016021;GO:0005886;GO:0070006;GO:0042277;GO:0008270;GO:0043171;GO:0006508	675.8073464	0.063485717	0.169675256	2.072645027	0.557466653	1
ENSMOCG00000000441	ENSMOCT00000000580	BSDC1_CHICK	Bsdc1	BSD_domain_containing_protein_1	10:55158288-55185219		3259.920213	-0.376303626	0.060299852	0.927424535	0.818805097	1
ENSMOCG00000000443	ENSMOCT00000000613	EPC1_HUMAN	Epc1	Enhancer_of_polycomb_homolog_1	16:19349630-19422349	GO:0035267;GO:0016604;GO:0031965;GO:0005654;GO:0005634;GO:0032777;GO:0043968;GO:0043967;GO:0070317;GO:0045814;GO:0000122;GO:0045892;GO:0045944;GO:0045893;GO:0040008;GO:0006357;GO:0006351;GO:0035886	1694.196534	0.115962608	0.087427432	5.680144907	0.128252301	1
ENSMOCG00000000443	ENSMOCT00000000609	EPC2_HUMAN	Epc1	Enhancer_of_polycomb_homolog_2	16:19349630-19422349	GO:0032777;GO:0006281;GO:0016573;GO:0006357	1694.196534	0.115962608	0.087427432	5.680144907	0.128252301	1
ENSMOCG00000000444	ENSMOCT00000000581	RAB23_MOUSE	Rab23	Ras_related_protein_Rab_23	LG2:19187518-19214581	GO:0005776;GO:0030054;GO:0005813;GO:0005737;GO:0005829;GO:0012505;GO:0010008;GO:0045335;GO:0030670;GO:0005886;GO:0005525;GO:0003924;GO:0000045;GO:0006968;GO:0060271;GO:0097094;GO:0021904;GO:0042733;GO:0046039;GO:0006886;GO:0042308;GO:0045861;GO:0007399;GO:0001843;GO:0032482;GO:0008589;GO:0007165;GO:0021513	1990.665846	0.033135623	0.077807858	2.466703524	0.481338566	1
ENSMOCG00000000447	ENSMOCT00000000584	NA	Eed	NA	22:6254507-6276682	NA	506.6570778	0.06511603	0.08671449	2.45831107	0.482872339	1
ENSMOCG00000000448	ENSMOCT00000000585	MSRE_RABIT	Msr1	Macrophage_scavenger_receptor_types_I_and_II	LG7_11:14353713-14410357	GO:0005581;GO:0016021;GO:0034362;GO:0005044;GO:0006898	41.26719059	-0.137875993	0.492519117	3.318478208	0.345079092	1
ENSMOCG00000000450	ENSMOCT00000000595	KCNE4_MOUSE	Kcne4	Potassium_voltage_gated_channel_subfamily_E_member_4	LG4:52195296-52197194	GO:0016324;GO:0008076;GO:0044325;GO:0005267;GO:0015459;GO:0005249;GO:0086011;GO:0098915;GO:1902260;GO:0097623;GO:0086091;GO:0060307;GO:0086005	10.08166092	1.361645395	0.581580507	0.595401526	0.897484277	1
ENSMOCG00000000450	ENSMOCT00000000598	KCNE4_MOUSE	Kcne4	Potassium_voltage_gated_channel_subfamily_E_member_4	LG4:52195296-52197194	GO:0016324;GO:0008076;GO:0044325;GO:0005267;GO:0015459;GO:0005249;GO:0086011;GO:0098915;GO:1902260;GO:0097623;GO:0086091;GO:0060307;GO:0086005	10.08166092	1.361645395	0.581580507	0.595401526	0.897484277	1
ENSMOCG00000000451	ENSMOCT00000000603	NA	Sass6	NA	21:13945166-13979048	NA	118.9858809	-0.001461916	0.189820095	3.405551427	0.333219954	1
ENSMOCG00000000453	ENSMOCT00000000596	LHPL5_RAT	Lhfpl5	LHFPL_tetraspan_subfamily_member_5_protein	LG2:51761001-51771520	GO:0016324;GO:0016021;GO:0005886;GO:0032421;GO:0032426;GO:0060088;GO:0050910;GO:0006811;GO:0007605	163.9632911	0.702588265	0.162670649	1.908127006	0.591692469	1
ENSMOCG00000000453	ENSMOCT00000000590	LHPL5_RAT	Lhfpl5	LHFPL_tetraspan_subfamily_member_5_protein	LG2:51761001-51771520	GO:0016324;GO:0016021;GO:0005886;GO:0032421;GO:0032426;GO:0060088;GO:0050910;GO:0006811;GO:0007605	163.9632911	0.702588265	0.162670649	1.908127006	0.591692469	1
ENSMOCG00000000456	ENSMOCT00000000637	NA	Nipbl	NA	19:28777751-28876252	NA	3095.399471	0.021550808	0.117750918	2.803660932	0.422897617	1
ENSMOCG00000000457	ENSMOCT00000000602	TSPO_MOUSE	Tspo	Translocator_protein	15:27506949-27515143	GO:0005783;GO:0016021;GO:0005741;GO:0005739;GO:0005497;GO:0008503;GO:0015485;GO:0044325;GO:0030325;GO:0007568;GO:0048266;GO:0071476;GO:0071222;GO:0071294;GO:0006821;GO:0060242;GO:0072655;GO:0008347;GO:0006811;GO:0006869;GO:0072656;GO:1903579;GO:1903147;GO:0060253;GO:0010823;GO:0045019;GO:0031397;GO:0032720;GO:0014012;GO:0043065;GO:0051928;GO:0060252;GO:0051901;GO:0010940;GO:2000379;GO:0050810;GO:…	196.2713371	0.589824802	0.244460103	2.784095033	0.426124855	1
ENSMOCG00000000458	ENSMOCT00000000604	HPCA_RAT	Hpca	Neuron_specific_calcium_binding_protein_hippocalcin	10:55504382-55513559	GO:0030424;GO:0005737;GO:0005829;GO:0032839;GO:0032590;GO:0044327;GO:0019898;GO:0098978;GO:0032809;GO:0043204;GO:0098794;GO:0003779;GO:0005509;GO:0042802;GO:0019900;GO:0031584;GO:0007420;GO:0019722;GO:0071277;GO:0071257;GO:1904009;GO:0048839;GO:0031283;GO:0045762;GO:0010518;GO:0090314;GO:0099149;GO:1901385;GO:1904010;GO:1901986;GO:1902065;GO:0014070;GO:0060041	11159.66228	-0.290421122	0.145572088	2.225355506	0.52697141	1
ENSMOCG00000000463	ENSMOCT00000000612	TWSG1_MOUSE	Twsg1	Twisted_gastrulation_protein_homolog_1	LG4:23614868-23644563	GO:0005615;GO:0050431;GO:0030509;GO:0043010;GO:0030154;GO:0030900;GO:0030097;GO:0001707;GO:0030514;GO:2000515;GO:2000562;GO:0001818;GO:0045668;GO:0001503;GO:0030513;GO:0010862;GO:0030510;GO:0007435;GO:0009888;GO:0007179	1569.043371	1.397891751	0.134054602	4.319193211	0.228996026	1
ENSMOCG00000000465	ENSMOCT00000000617	NA	Gfm1	NA	1:113244093-113289499	NA	1509.377255	0.141821937	0.126654885	1.951347169	0.582565935	1
ENSMOCG00000000468	ENSMOCT00000000623	CENPC_SHEEP	Cenpc1	Centromere_protein_C_(Fragment)	LG1:35186950-35227281	GO:0000777;GO:0000776;GO:0005634;GO:0005721;GO:0019237;GO:0051301;GO:0007059;GO:0051382;GO:0000278	356.201183	3.359141468	0.236111956	0.796182718	0.850379857	1
ENSMOCG00000000469	ENSMOCT00000000619	ASC_BOVIN	Pycard	Apoptosis_associated_speck_like_protein_containing_a_CARD	8:20780517-20781632	GO:0097169;GO:0005737;GO:0005783;GO:0005739;GO:0072559;GO:0005634;GO:0097153;GO:0046983;GO:0042803;GO:0032090;GO:0006915;GO:0097192;GO:0006954;GO:0045087;GO:0008630;GO:0044351;GO:0002277;GO:1900016;GO:0030838;GO:0042104;GO:0002588;GO:0043280;GO:0032729;GO:0050718;GO:0032755;GO:0050766;GO:2000406;GO:0051260;GO:0031647	23.23537252	-0.437903534	0.344224806	0.904740521	0.824283664	1
ENSMOCG00000000470	ENSMOCT00000000645	NA	Cadps	NA	6:44679801-45123766	NA	8551.328092	0.15773018	0.100342234	1.47773343	0.687418896	1
ENSMOCG00000000470	ENSMOCT00000000650	NA	Cadps	NA	6:44679801-45123766	NA	8551.328092	0.15773018	0.100342234	1.47773343	0.687418896	1
ENSMOCG00000000475	ENSMOCT00000000622	BTBD6_HUMAN	Btbd2	BTB/POZ_domain_containing_protein_6	LG1:3152161-3165209	GO:0005829;GO:0022008;GO:0043687	5635.74242	-0.264216521	0.113183107	2.472699859	0.48024504	1
ENSMOCG00000000476	ENSMOCT00000000638	NA	Galnt18	NA	8:3024551-3334067	NA	1299.370661	0.301896291	0.150020421	2.11110273	0.549669873	1
ENSMOCG00000000478	ENSMOCT00000000634	NA	Gcnt3	NA	5:69446307-69449393	NA	21.62893284	-0.341388895	0.462135897	0.664215938	0.881586665	1
ENSMOCG00000000483	ENSMOCT00000000632	NUPR2_MOUSE	Nupr1l	Nuclear_protein_2	2:19979010-19982835	GO:0005634;GO:0007050;GO:0006974;GO:0009267;GO:0045786;GO:0071157;GO:0008285;GO:0000122;GO:0006357	25.60591827	2.267058999	0.372397875	3.867680268	0.27611132	1
ENSMOCG00000000484	ENSMOCT00000000639	SPB6_MOUSE	none	Serpin_B6	16:38576864-38606613	GO:0062023;GO:0005737;GO:0005615;GO:0097180;GO:0002020;GO:0004867;GO:0071470;GO:0008406;GO:0010951;GO:0007605	7.925627827	0.062541761	0.647247149	3.004378274	0.390950625	1
ENSMOCG00000000486	ENSMOCT00000000642	NKX12_MOUSE	Nkx1-2	NK1_transcription_factor_related_protein_2	8:25425328-25427721	GO:0005634;GO:0003700;GO:0000978;GO:0043565;GO:0030154;GO:0007275;GO:0045944	10.58480362	-0.83793354	0.518473121	0.545494281	0.908788679	1
ENSMOCG00000000488	ENSMOCT00000000647	BMP3_XENLA	Bmp3	Bone_morphogenetic_protein_3	LG1:49173134-49196633	GO:0005615;GO:0005125;GO:0008083;GO:0016015;GO:0009653;GO:0007275;GO:0001649	45.44063676	-0.067433314	0.324191042	0.792434198	0.851275805	1
ENSMOCG00000000492	ENSMOCT00000000661	POTEA_HUMAN	none	POTE_ankyrin_domain_family_member_A	LG7_11:4832621-4932700		5.049809984	0.973406497	0.882112122	1.117673154	0.772809518	1
ENSMOCG00000000492	ENSMOCT00000000686	POTEA_HUMAN	none	POTE_ankyrin_domain_family_member_A	LG7_11:4832621-4932700		5.049809984	0.973406497	0.882112122	1.117673154	0.772809518	1
ENSMOCG00000000493	ENSMOCT00000000643	NA	Utp15	NA	19:2115454-2136752	NA	1299.774572	-0.214166792	0.124303387	0.165272596	0.982990603	1
ENSMOCG00000000497	ENSMOCT00000000655	NECA3_HUMAN	Necab3	N_terminal_EF_hand_calcium_binding_protein_3	LG8:23685353-23699953	GO:0005737;GO:0005783;GO:0005789;GO:0005794;GO:0000137;GO:0005634;GO:0005509;GO:0019538;GO:0009306;GO:0042984	1839.607913	-0.12549086	0.158602678	2.049280554	0.562241597	1
ENSMOCG00000000497	ENSMOCT00000000653	NECA1_MOUSE	Necab3	N_terminal_EF_hand_calcium_binding_protein_1	LG8:23685353-23699953	GO:0005737;GO:0005829;GO:0005654;GO:0005509;GO:0001835;GO:0042984	1839.607913	-0.12549086	0.158602678	2.049280554	0.562241597	1
ENSMOCG00000000498	ENSMOCT00000000651	HEYL_MOUSE	Heyl	Hairy/enhancer_of_split_related_with_YRPW_motif_like_protein	10:61322299-61335812	GO:0005737;GO:0005654;GO:0005634;GO:0005667;GO:0050683;GO:0001228;GO:0003700;GO:0000981;GO:0001227;GO:0042803;GO:0000978;GO:0000977;GO:0043565;GO:0003714;GO:0009952;GO:0003181;GO:0060317;GO:0003208;GO:0030154;GO:0071773;GO:0072359;GO:0003203;GO:0003198;GO:0032835;GO:0014031;GO:0060766;GO:0043433;GO:0010629;GO:0000122;GO:0045892;GO:0007219;GO:0003151;GO:0007422;GO:0045666;GO:0045944;GO:0072014;GO:…	29.92589724	0.48930258	0.300366464	2.394984632	0.494568915	1
ENSMOCG00000000499	ENSMOCT00000000654	NA	Kif3c	NA	LG3:46070548-46108949	NA	4508.884024	-0.165849965	0.115501741	0.637427345	0.887813286	1
ENSMOCG00000000503	ENSMOCT00000000674	SRPX2_RAT	Srpx	Sushi_repeat_containing_protein_SRPX2	10:36486712-36564613	GO:0030054;GO:0009986;GO:0005737;GO:0060076;GO:0005615;GO:0097060;GO:0036458;GO:0042802;GO:0005102;GO:0001525;GO:0048870;GO:0098609;GO:0090050;GO:0051965;GO:0042325;GO:0071625	79.40005388	-0.573801675	0.349031525	5.773803247	0.123149048	1
ENSMOCG00000000503	ENSMOCT00000000677	SRPX2_RAT	Srpx	Sushi_repeat_containing_protein_SRPX2	10:36486712-36564613	GO:0030054;GO:0009986;GO:0005737;GO:0060076;GO:0005615;GO:0097060;GO:0036458;GO:0042802;GO:0005102;GO:0001525;GO:0048870;GO:0098609;GO:0090050;GO:0051965;GO:0042325;GO:0071625	79.40005388	-0.573801675	0.349031525	5.773803247	0.123149048	1
ENSMOCG00000000503	ENSMOCT00000000675	SRPX2_RAT	Srpx	Sushi_repeat_containing_protein_SRPX2	10:36486712-36564613	GO:0030054;GO:0009986;GO:0005737;GO:0060076;GO:0005615;GO:0097060;GO:0036458;GO:0042802;GO:0005102;GO:0001525;GO:0048870;GO:0098609;GO:0090050;GO:0051965;GO:0042325;GO:0071625	79.40005388	-0.573801675	0.349031525	5.773803247	0.123149048	1
ENSMOCG00000000504	ENSMOCT00000000657	XKR9_PANTR	Xkr9	XK_related_protein_9	LG5:13952991-13978757	GO:0016021;GO:0016020;GO:0005886;GO:1902742;GO:0043652;GO:0070782	12.98981175	1.540177369	0.497991893	1.122964883	0.771533361	1
ENSMOCG00000000505	ENSMOCT00000000659	CDPF1_MOUSE	Cdpf1	Cysteine_rich_DPF_motif_domain_containing_protein_1	15:25376183-25381088		217.9713646	0.525375233	0.219481858	7.680694299	0.053092967	1
ENSMOCG00000000506	ENSMOCT00000000665	MOC2A_HUMAN	Mocs2	Molybdopterin_synthase_sulfur_carrier_subunit	19:60773900-60785031	GO:0005829;GO:0019008;GO:0030366;GO:0000166;GO:0006777;GO:0032324	1721.023577	-0.197986382	0.124717229	1.340227833	0.719603462	1
ENSMOCG00000000506	ENSMOCT00000000662	MOC2B_MOUSE	Mocs2	Molybdopterin_synthase_catalytic_subunit	19:60773900-60785031	GO:0005829;GO:0019008;GO:0016607;GO:0005654;GO:0042802;GO:0030366;GO:0006777	1721.023577	-0.197986382	0.124717229	1.340227833	0.719603462	1
ENSMOCG00000000507	ENSMOCT00000000664	TRM7_HUMAN	none	Putative_tRNA_(cytidine(32)/guanosine(34)_2'_O)_methyltransferase	10:35379944-35387285	GO:0005737;GO:0005829;GO:0008173;GO:0052666;GO:0009020;GO:0008175;GO:0002181;GO:0001510;GO:0030488;GO:0006400;GO:0002128	51.63498086	0.430783885	0.22861716	1.111505964	0.774297249	1
ENSMOCG00000000508	ENSMOCT00000000667	MARE1_RAT	Mapre1	Microtubule_associated_protein_RP/EB_family_member_1	LG8:26388279-26415102	GO:0042995;GO:0031253;GO:0005813;GO:0030981;GO:0005881;GO:0005925;GO:0005794;GO:0005874;GO:0015630;GO:0005815;GO:0035371;GO:1905721;GO:0051233;GO:0042802;GO:0008017;GO:0051010;GO:0019901;GO:0051301;GO:0016477;GO:0001578;GO:0046785;GO:0031115;GO:1903033;GO:0031116;GO:0035372;GO:1904825;GO:0031110;GO:0051225	2092.218877	-0.262703617	0.092542561	1.180747992	0.757625344	1
ENSMOCG00000000510	ENSMOCT00000000669	NA	Sik1	NA	LG2:48579552-48590023	NA	1156.680556	0.14959964	0.174345596	6.155394649	0.104289893	1
ENSMOCG00000000513	ENSMOCT00000000680	FA8A1_HUMAN	Fam8a1	Protein_FAM8A1	16:50294058-50301247	GO:0016021	1268.962234	-0.156037733	0.113219532	1.685682673	0.640121542	1
ENSMOCG00000000516	ENSMOCT00000000678	SIKE1_MOUSE	Sike1	Suppressor_of_IKBKE_1	21:10733030-10739517	GO:0005737;GO:0019901;GO:0017048	1047.774422	0.081823901	0.096442449	8.73234585	0.033069513	1
ENSMOCG00000000518	ENSMOCT00000000682	NA	Ccdc65	NA	15:6029530-6043936	NA	911.1418101	0.309289451	0.079779126	4.454096274	0.216421524	1
ENSMOCG00000000519	ENSMOCT00000000684	NA	Tmem246	NA	LG5:44165747-44178421	NA	3521.263194	-0.266360675	0.121454452	2.9554848	0.39853959	1
ENSMOCG00000000521	ENSMOCT00000000688	MADCA_RAT	Madcam1	Mucosal_addressin_cell_adhesion_molecule_1	LG1:4113318-4116844	GO:0016021;GO:0005886;GO:0098640;GO:0007568;GO:0007155;GO:0007160;GO:0034113;GO:0007229;GO:0030216;GO:0050900;GO:0050901;GO:0002687;GO:2000403;GO:0043113	26.47714605	-2.335367776	0.524723938	2.448786278	0.484617685	1
ENSMOCG00000000522	ENSMOCT00000000683	NA	Pycr2	NA	6:83657958-83661713	NA	612.0058887	-0.330421129	0.11682732	6.666461109	0.083323859	1
ENSMOCG00000000524	ENSMOCT00000000689	IF4G1_HUMAN	none	Eukaryotic_translation_initiation_factor_4_gamma_1	15:551458-551995	GO:0005737;GO:0005829;GO:0016281;GO:0016020;GO:0005634;GO:0005844;GO:0005524;GO:0008190;GO:0042802;GO:0060090;GO:0003729;GO:0003723;GO:0008135;GO:0003743;GO:0031369;GO:0001662;GO:0002191;GO:0034645;GO:0031669;GO:0032502;GO:0097009;GO:0010507;GO:1901215;GO:0010801;GO:0000184;GO:0010942;GO:0030307;GO:0032270;GO:1905537;GO:1900087;GO:1905618;GO:1905612;GO:0045666;GO:0033138;GO:0036493;GO:0080135;GO:…	1.464463803	-1.227049254	1.585511863	1.285150678	0.732662179	1
ENSMOCG00000000528	ENSMOCT00000000702	FCGR1_HUMAN	Fcrlb	High_affinity_immunoglobulin_gamma_Fc_receptor_I	6:69039881-69044162	GO:0030669;GO:0031901;GO:0016021;GO:0005886;GO:0019864;GO:0002479;GO:0038096;GO:0006955;GO:0060333;GO:0006911;GO:0061098;GO:0006898;GO:0050776;GO:0007165	0.811472268	-1.885079713	1.790054075	0.518200961	0.914874926	1
ENSMOCG00000000528	ENSMOCT00000000700	FCGR1_HUMAN	Fcrlb	High_affinity_immunoglobulin_gamma_Fc_receptor_I	6:69039881-69044162	GO:0030669;GO:0031901;GO:0016021;GO:0005886;GO:0019864;GO:0002479;GO:0038096;GO:0006955;GO:0060333;GO:0006911;GO:0061098;GO:0006898;GO:0050776;GO:0007165	0.811472268	-1.885079713	1.790054075	0.518200961	0.914874926	1
ENSMOCG00000000529	ENSMOCT00000000704	TFPI2_MOUSE	Tfpi2	Tissue_factor_pathway_inhibitor_2	LG10:559086-563900	GO:0005615;GO:0004867;GO:0007596;GO:0071498	1.303176054	2.947043874	1.708678293	1.698572847	0.637251131	1
ENSMOCG00000000530	ENSMOCT00000000723	CRCC2_HUMAN	Crocc	Putative_ciliary_rootlet_coiled_coil_protein_2	10:43840576-43881897		5661.880124	1.280175563	0.332734631	1.453931444	0.692942999	1
ENSMOCG00000000532	ENSMOCT00000000708	CAS_DROME	none	Transcription_factor_castor	10:84004469-84054379	GO:0005634;GO:0003677;GO:0003700;GO:0046872;GO:0007417;GO:0007402;GO:0048699;GO:0021782;GO:0016319;GO:0045892;GO:0014019;GO:0009791;GO:0040034;GO:2000177;GO:0045664;GO:0006355;GO:0007419	79.98706186	0.262365312	0.241184948	2.882770586	0.410055019	1
ENSMOCG00000000536	ENSMOCT00000000711	NA	Snx30	NA	10:8688826-8798126	NA	1170.962524	0.284090699	0.122238389	1.563008166	0.667806246	1
ENSMOCG00000000537	ENSMOCT00000000722	NA	Ago1	NA	10:58131036-58163148	NA	3727.436903	0.236612961	0.074404949	0.938503378	0.816127501	1
ENSMOCG00000000537	ENSMOCT00000000725	NA	Ago1	NA	10:58131036-58163148	NA	3727.436903	0.236612961	0.074404949	0.938503378	0.816127501	1
ENSMOCG00000000539	ENSMOCT00000000718	LGI1_MOUSE	Lgi4	Leucine_rich_glioma_inactivated_protein_1	LG4:21376734-21387555	GO:0030054;GO:0005615;GO:0098978;GO:0045202;GO:0043083;GO:0005102;GO:0007411;GO:0031175;GO:0099645;GO:0030307;GO:0050806;GO:0051260	2970.758594	0.036148855	0.205360653	8.830897046	0.031625777	1
ENSMOCG00000000539	ENSMOCT00000000714	LGI1_MOUSE	Lgi4	Leucine_rich_glioma_inactivated_protein_1	LG4:21376734-21387555	GO:0030054;GO:0005615;GO:0098978;GO:0045202;GO:0043083;GO:0005102;GO:0007411;GO:0031175;GO:0099645;GO:0030307;GO:0050806;GO:0051260	2970.758594	0.036148855	0.205360653	8.830897046	0.031625777	1
ENSMOCG00000000540	ENSMOCT00000000712	NA	Kcnh3	NA	15:5501856-5518809	NA	6120.042398	0.116122463	0.169793248	1.16381981	0.761694242	1
ENSMOCG00000000542	ENSMOCT00000000715	MMAA_RABIT	Mmaa	Methylmalonic_aciduria_type_A_homolog,_mitochondrial	4:2052543-2079765	GO:0005739;GO:0005525;GO:0003924;GO:0042802;GO:0042803;GO:0009236	1138.303885	-0.199850248	0.12660813	4.390207273	0.22229512	1
ENSMOCG00000000543	ENSMOCT00000000716	OR5V1_HUMAN	none	Olfactory_receptor_5V1	LG2:54712602-54717512	GO:0016021;GO:0005886;GO:0004930;GO:0004984	1.396179346	4.051788379	1.494342445	0.251082809	0.96894964	1
ENSMOCG00000000545	ENSMOCT00000000733	NA	Allc	NA	LG3:24732528-24761262	NA	5.897723935	1.873312913	0.736169322	2.394100129	0.494733827	1
ENSMOCG00000000545	ENSMOCT00000000729	NA	Allc	NA	LG3:24732528-24761262	NA	5.897723935	1.873312913	0.736169322	2.394100129	0.494733827	1
ENSMOCG00000000547	ENSMOCT00000000739	NA	Zmym4	NA	10:57644841-57734333	NA	2055.384958	-0.032501225	0.117510035	2.191388476	0.533646564	1
ENSMOCG00000000548	ENSMOCT00000000720	U1SBP_MOUSE	Snrnp35	U11/U12_small_nuclear_ribonucleoprotein_35_kDa_protein	2:13056131-13059841	GO:0005634;GO:0005689;GO:0003729;GO:0017069;GO:0000398	414.2249143	0.214962719	0.148569325	0.896410293	0.826294001	1
ENSMOCG00000000549	ENSMOCT00000000737	FYB2_HUMAN	Fyb	FYN_binding_protein_2	19:27225584-27300433	GO:0001772;GO:0045121;GO:0005886;GO:0033627;GO:0007229;GO:0072659;GO:0050852	157.6120338	0.86772529	0.262783471	2.51881962	0.471899556	1
ENSMOCG00000000549	ENSMOCT00000000730	PRAM_HUMAN	Fyb	PML_RARA_regulated_adapter_molecule_1	19:27225584-27300433	GO:0005886;GO:0032991;GO:0008289;GO:0019901;GO:0007229;GO:0072659;GO:0043313;GO:0050852	157.6120338	0.86772529	0.262783471	2.51881962	0.471899556	1
ENSMOCG00000000553	ENSMOCT00000000724	APOL3_HUMAN	none	Apolipoprotein_L3	15:12181386-12185746	GO:0005737;GO:0005576;GO:0016020;GO:0008289;GO:0005319;GO:0006954;GO:0042157;GO:0043123	0.81678942	-1.579242897	1.927147627	2.007985065	0.57075103	1
ENSMOCG00000000554	ENSMOCT00000000728	RMD1_RAT	Rmdn1	Regulator_of_microtubule_dynamics_protein_1	LG5:66223240-66249000	GO:0005737;GO:0005874;GO:0000922	2005.288899	0.212267688	0.139852248	1.85971532	0.602027213	1
ENSMOCG00000000554	ENSMOCT00000000731	RMD1_MOUSE	Rmdn1	Regulator_of_microtubule_dynamics_protein_1	LG5:66223240-66249000	GO:0005874;GO:0005739;GO:0000922	2005.288899	0.212267688	0.139852248	1.85971532	0.602027213	1
ENSMOCG00000000558	ENSMOCT00000000738	NXRD1_HUMAN	Noxred1	NADP_dependent_oxidoreductase_domain_containing_protein_1	1:25046947-25064843	GO:0004735;GO:0055129	73.55274743	1.254187162	0.420522354	4.498929478	0.212385795	1
ENSMOCG00000000559	ENSMOCT00000000740	ATNG_RAT	Fxyd2	Sodium/potassium_transporting_ATPase_subunit_gamma	5:39337195-39345807	GO:0016323;GO:0043231;GO:0016020;GO:0005886;GO:0005890;GO:0099106;GO:0017080;GO:0071475;GO:0015672;GO:0008285;GO:1903407;GO:0006813;GO:2000649;GO:1903406;GO:0006814	0.698049961	1.884482283	1.900215189	2.175370922	0.53681581	1
ENSMOCG00000000561	ENSMOCT00000000823	CRA1B_DANRE	Col27a1	Collagen_alpha_1(XXVII)_chain_B	10:7341205-7458097	GO:0005581;GO:0031012;GO:0005615;GO:0005201;GO:0046872;GO:0030282;GO:0030198;GO:0048570;GO:0001501	453.214567	1.305398457	0.326495309	1.50273931	0.681638243	1
ENSMOCG00000000561	ENSMOCT00000000801	CRA1B_DANRE	Col27a1	Collagen_alpha_1(XXVII)_chain_B	10:7341205-7458097	GO:0005581;GO:0031012;GO:0005615;GO:0005201;GO:0046872;GO:0030282;GO:0030198;GO:0048570;GO:0001501	453.214567	1.305398457	0.326495309	1.50273931	0.681638243	1
ENSMOCG00000000561	ENSMOCT00000000834	CRA1B_DANRE	Col27a1	Collagen_alpha_1(XXVII)_chain_B	10:7341205-7458097	GO:0005581;GO:0031012;GO:0005615;GO:0005201;GO:0046872;GO:0030282;GO:0030198;GO:0048570;GO:0001501	453.214567	1.305398457	0.326495309	1.50273931	0.681638243	1
ENSMOCG00000000562	ENSMOCT00000000743	PROF4_BOVIN	Pfn4	Profilin_4	LG3:47515667-47524013	GO:0005623;GO:0005938;GO:0005856;GO:0003785;GO:0008289;GO:0042989	6.411118937	1.032879197	0.659709761	2.432303045	0.487649749	1
ENSMOCG00000000562	ENSMOCT00000000746	PROF4_BOVIN	Pfn4	Profilin_4	LG3:47515667-47524013	GO:0005623;GO:0005938;GO:0005856;GO:0003785;GO:0008289;GO:0042989	6.411118937	1.032879197	0.659709761	2.432303045	0.487649749	1
ENSMOCG00000000563	ENSMOCT00000000745	LYZL1_MOUSE	Lyzl1	Lysozyme_like_protein_1	16:17014091-17033057	GO:0005576;GO:0003796;GO:0050829;GO:0050830;GO:0008152	1.335006019	1.090925871	1.483389624	0.661377752	0.882248449	1
ENSMOCG00000000566	ENSMOCT00000000748	ISCA2_MOUSE	Isca2	Iron_sulfur_cluster_assembly_2_homolog,_mitochondrial	1:22605177-22606756	GO:0005739;GO:0051537;GO:0051539;GO:0005506;GO:0005198;GO:0016226;GO:0051604;GO:0106035	711.6992794	-0.374185935	0.103250099	0.715378978	0.869580835	1
ENSMOCG00000000567	ENSMOCT00000000750	NA	Slc9a5	NA	4:5557359-5576072	NA	2157.808679	0.843282328	0.190915472	1.86301068	0.601320019	1
ENSMOCG00000000569	ENSMOCT00000000757	F219A_HUMAN	Fam219a	Protein_FAM219A	LG5:37670151-37726488		4866.426063	-0.060148329	0.089643536	1.406073085	0.704111786	1
ENSMOCG00000000570	ENSMOCT00000000756	FA81A_HUMAN	Fam81b	Protein_FAM81A	19:22945732-23018895		61.62573038	1.50804614	0.423796614	1.326424057	0.722868191	1
ENSMOCG00000000571	ENSMOCT00000000752	NA	Por	NA	2:21852997-21896967	NA	4733.045195	0.119073877	0.116578643	0.086173605	0.993443373	1
ENSMOCG00000000572	ENSMOCT00000000761	HERC1_HUMAN	Hectd4	Probable_E3_ubiquitin_protein_ligase_HERC1	2:16361775-16560488	GO:0005737;GO:0005829;GO:0005794;GO:0016020;GO:0005086;GO:0004842;GO:0021702;GO:0022038;GO:0010507;GO:0050885;GO:0031175	11348.523	0.19658232	0.094362901	0.971617989	0.808119105	1
ENSMOCG00000000573	ENSMOCT00000000754	HES3_MOUSE	Hes3	Transcription_factor_HES_3	10:80545796-80547034	GO:0005634;GO:0001227;GO:0046983;GO:0000978;GO:0000977;GO:0008134;GO:0009952;GO:0030154;GO:0021575;GO:0001701;GO:0030901;GO:0021555;GO:0000122;GO:0045892;GO:0021915;GO:0021557;GO:0045944;GO:0050767;GO:0060164;GO:0021558	3.806498981	0.477464377	0.768536241	1.100376136	0.776983284	1
ENSMOCG00000000577	ENSMOCT00000000759	MENT_RAT	Gm128	Protein_MENT	21:3348216-3352481	GO:0005576;GO:0042127	20.8090963	0.406455763	0.366913467	1.354688732	0.716189448	1
ENSMOCG00000000577	ENSMOCT00000000763	MENT_HUMAN	Gm128	Protein_MENT	21:3348216-3352481	GO:0005576;GO:0042127	20.8090963	0.406455763	0.366913467	1.354688732	0.716189448	1
ENSMOCG00000000579	ENSMOCT00000000762	NA	Plppr4	NA	21:14563666-14600665	NA	8551.163879	-0.255925627	0.102450466	1.289610361	0.731601665	1
ENSMOCG00000000580	ENSMOCT00000000765	SSRG_RAT	Ssr3	Translocon_associated_protein_subunit_gamma	1:111623975-111638513	GO:0005783;GO:0016021;GO:0005784;GO:0006614	5002.971501	-0.196449822	0.113920412	1.413030802	0.702483102	1
ENSMOCG00000000583	ENSMOCT00000000769	GCSH_RAT	Gcsh	Glycine_cleavage_system_H_protein,_mitochondrial	4:25068942-25079635	GO:0005960;GO:0005739;GO:0004047;GO:0019899;GO:0019464;GO:0009249	1558.999202	-0.378962999	0.10301274	3.091688997	0.377703441	1
ENSMOCG00000000585	ENSMOCT00000000796	NA	Pde5a	NA	21:19447630-19569550	NA	285.987671	0.365661888	0.211933875	0.735471441	0.864830669	1
ENSMOCG00000000585	ENSMOCT00000000799	NA	Pde5a	NA	21:19447630-19569550	NA	285.987671	0.365661888	0.211933875	0.735471441	0.864830669	1
ENSMOCG00000000586	ENSMOCT00000000773	ARHL1_XENLA	Adprh	[Protein_ADP_ribosylarginine]_hydrolase_like_protein_1	2:49323704-49332739	GO:0003875;GO:0000287;GO:0051725	218.5468474	-1.158717317	0.190404186	2.580598487	0.460901039	1
ENSMOCG00000000587	ENSMOCT00000000808	FRPD3_HUMAN	Frmpd4	FERM_and_PDZ_domain_containing_protein_3	X:41481759-42129684	GO:0005856;GO:0005886;GO:0030667;GO:0070821;GO:0043312	1513.748342	0.285934864	0.110595147	1.855534544	0.602925196	1
ENSMOCG00000000587	ENSMOCT00000000803	FRPD3_HUMAN	Frmpd4	FERM_and_PDZ_domain_containing_protein_3	X:41481759-42129684	GO:0005856;GO:0005886;GO:0030667;GO:0070821;GO:0043312	1513.748342	0.285934864	0.110595147	1.855534544	0.602925196	1
ENSMOCG00000000594	ENSMOCT00000000782	NA	Dctn2	NA	24:8695157-8710189	NA	5340.696399	0.098665095	0.072103716	2.56582149	0.463513011	1
ENSMOCG00000000595	ENSMOCT00000000791	S35A5_XENLA	Slc35a5	Probable_UDP_sugar_transporter_protein_SLC35A5	2:55953147-55971028	GO:0000139;GO:0016021;GO:0015165;GO:0008643	1473.241691	-0.421605602	0.115196121	2.075148906	0.556956646	1
ENSMOCG00000000595	ENSMOCT00000000798	S35A5_MOUSE	Slc35a5	Probable_UDP_sugar_transporter_protein_SLC35A5	2:55953147-55971028	GO:0005794;GO:0030173;GO:0015165;GO:0008643	1473.241691	-0.421605602	0.115196121	2.075148906	0.556956646	1
ENSMOCG00000000595	ENSMOCT00000000787	S35A5_XENLA	Slc35a5	Probable_UDP_sugar_transporter_protein_SLC35A5	2:55953147-55971028	GO:0000139;GO:0016021;GO:0015165;GO:0008643	1473.241691	-0.421605602	0.115196121	2.075148906	0.556956646	1
ENSMOCG00000000595	ENSMOCT00000000793	S35A5_MOUSE	Slc35a5	Probable_UDP_sugar_transporter_protein_SLC35A5	2:55953147-55971028	GO:0005794;GO:0030173;GO:0015165;GO:0008643	1473.241691	-0.421605602	0.115196121	2.075148906	0.556956646	1
ENSMOCG00000000596	ENSMOCT00000000785	CCD97_MOUSE	Ccdc97	Coiled_coil_domain_containing_protein_97	LG4:21061438-21069577		510.9492711	0.065323601	0.129967702	1.800587428	0.614807113	1
ENSMOCG00000000596	ENSMOCT00000000789	CCD97_MOUSE	Ccdc97	Coiled_coil_domain_containing_protein_97	LG4:21061438-21069577		510.9492711	0.065323601	0.129967702	1.800587428	0.614807113	1
ENSMOCG00000000598	ENSMOCT00000000792	CHSTF_NOTSL	Chst15	Carbohydrate_sulfotransferase_15_(Fragments)	8:25035571-25118877	GO:0000139;GO:0050659	692.1545832	0.175715855	0.163105456	6.382597637	0.094409347	1
ENSMOCG00000000599	ENSMOCT00000000832	NA	Slc4a7	NA	6:46670489-46729081	NA	1438.746716	-0.201221175	0.223793586	0.657079582	0.883249743	1
ENSMOCG00000000599	ENSMOCT00000000827	NA	Slc4a7	NA	6:46670489-46729081	NA	1438.746716	-0.201221175	0.223793586	0.657079582	0.883249743	1
ENSMOCG00000000599	ENSMOCT00000000835	NA	Slc4a7	NA	6:46670489-46729081	NA	1438.746716	-0.201221175	0.223793586	0.657079582	0.883249743	1
ENSMOCG00000000601	ENSMOCT00000000795	CYTM_HUMAN	Cst6	Cystatin_M	8:40119138-40120629	GO:0001533;GO:0070062;GO:0004869;GO:0009653;GO:0008544	5.966439371	0.264767501	0.639039426	0.261512286	0.967096622	1
ENSMOCG00000000602	ENSMOCT00000000805	NA	Strn4	NA	LG4:17707158-17732140	NA	5213.791939	0.106488559	0.093671097	0.754579211	0.860297315	1
ENSMOCG00000000605	ENSMOCT00000000797	UPK1B_BOVIN	Upk1b	Uroplakin_1b	2:49636405-49664774	GO:0120001;GO:0005783;GO:0016021;GO:0005887;GO:0005886;GO:0032991;GO:0005198;GO:0034394	51.49919003	0.499119813	0.510535432	5.970341976	0.113062102	1
ENSMOCG00000000606	ENSMOCT00000000812	KLH20_RAT	Klhl5	Kelch_like_protein_20	LG1:21891432-21930611	GO:0030424;GO:0031463;GO:0005737;GO:0005829;GO:0030425;GO:0048471;GO:0016605;GO:0005802;GO:0003779;GO:0019964;GO:0004842;GO:0006895;GO:0043066;GO:0043161;GO:1990390;GO:0015031;GO:0016567	4091.875475	-0.02265834	0.098931329	2.831192111	0.418390848	1
ENSMOCG00000000606	ENSMOCT00000000807	KLH20_MOUSE	Klhl5	Kelch_like_protein_20	LG1:21891432-21930611	GO:0030424;GO:0031463;GO:0005737;GO:0005829;GO:0030425;GO:0005794;GO:0048471;GO:0016605;GO:0005802;GO:0003779;GO:0019964;GO:0004842;GO:0006895;GO:0043066;GO:0043161;GO:1990390;GO:0015031;GO:0016567	4091.875475	-0.02265834	0.098931329	2.831192111	0.418390848	1
ENSMOCG00000000607	ENSMOCT00000000804	MESP1_MOUSE	Mesp1	Mesoderm_posterior_protein_1	22:14912834-14914128	GO:0005634;GO:0035326;GO:0001228;GO:0003700;GO:0046983;GO:0000978;GO:0044212;GO:0003210;GO:0060913;GO:0055007;GO:0060947;GO:0003211;GO:0003259;GO:0003260;GO:0060975;GO:0003143;GO:0045446;GO:0007369;GO:0010467;GO:0003241;GO:0001947;GO:0003007;GO:0048368;GO:0001707;GO:0008078;GO:0042664;GO:0042662;GO:0045892;GO:0022008;GO:0007219;GO:0090082;GO:0070368;GO:0045747;GO:0035481;GO:0051155;GO:0045944;GO:…	242.2759189	-0.180919705	0.175133169	5.370469769	0.146594521	1
ENSMOCG00000000611	ENSMOCT00000000813	RS18_RAT	none	40S_ribosomal_protein_S18	18:7985165-7985622	GO:0005829;GO:0022627;GO:0005634;GO:0014069;GO:0015935;GO:0045202;GO:0019901;GO:0019843;GO:0003735;GO:0006412	1.525490185	-0.35678275	1.765279713	0.133844445	0.987487394	1
ENSMOCG00000000612	ENSMOCT00000000816	PHKG1_HUMAN	Phkg2	Phosphorylase_b_kinase_gamma_catalytic_chain,_skeletal_muscle/heart_isoform	8:20374397-20390680	GO:0005829;GO:0005964;GO:0005524;GO:0005516;GO:0019899;GO:0004689;GO:0050321;GO:0005975;GO:0005978;GO:0005980	898.1777161	-0.25965247	0.120348834	2.089474068	0.554045165	1
ENSMOCG00000000613	ENSMOCT00000000815	RBM18_PONAB	Rbm18	Probable_RNA_binding_protein_18	4:40327444-40347884	GO:0003723	2207.936758	-0.234113815	0.09735682	0.549784673	0.907825437	1
ENSMOCG00000000614	ENSMOCT00000000836	NA	Ice2	NA	5:70053138-70092762	NA	609.6610575	-0.016671679	0.163822718	2.102128164	0.551482341	1
ENSMOCG00000000614	ENSMOCT00000000838	NA	Ice2	NA	5:70053138-70092762	NA	609.6610575	-0.016671679	0.163822718	2.102128164	0.551482341	1
ENSMOCG00000000618	ENSMOCT00000000826	NA	Chil1	NA	6:24755773-24762635	NA	7.500462936	-1.210290235	0.520239754	2.423782192	0.48922293	1
ENSMOCG00000000618	ENSMOCT00000000830	NA	Chil1	NA	6:24755773-24762635	NA	7.500462936	-1.210290235	0.520239754	2.423782192	0.48922293	1
ENSMOCG00000000620	ENSMOCT00000000821	CAMLG_HUMAN	Caml	Calcium_signal_modulating_cyclophilin_ligand	16:56518602-56529350	GO:0005737;GO:0005783;GO:0016021;GO:0016020;GO:0050839;GO:0031625;GO:0006952;GO:0007173;GO:0032435;GO:0031397;GO:0050821;GO:0001881;GO:0007165;GO:0016032	862.0784015	0.002135364	0.077673694	0.665231312	0.881349793	1
ENSMOCG00000000625	ENSMOCT00000000833	FBXL7_HUMAN	Fbxl6	F_box/LRR_repeat_protein_7	15:11208954-11211869	GO:0005813;GO:0005829;GO:0019005;GO:0000151;GO:0051301;GO:0000086;GO:0000278;GO:0010972;GO:0043687;GO:0000209;GO:0016567;GO:0010265;GO:0031146;GO:0006511	647.8128888	-0.284900211	0.142402098	1.497967753	0.682739451	1
ENSMOCG00000000626	ENSMOCT00000000837	RSLBA_RAT	Rasl11a	Ras_like_protein_family_member_11A	2:28160900-28163711	GO:0016020;GO:0005730;GO:0005525;GO:0003924;GO:0045943;GO:0007165	142.0296089	0.353255991	0.213250486	1.38472265	0.709119702	1
ENSMOCG00000000627	ENSMOCT00000000841	ZNF14_HUMAN	none	Zinc_finger_protein_14	LG3:28135003-28137888	GO:0005634;GO:0003677;GO:0046872;GO:0006355	12.16823261	-0.943152366	0.582071421	2.512956352	0.47295413	1
ENSMOCG00000000628	ENSMOCT00000000839	ECI1_MOUSE	Eci1	Enoyl_CoA_delta_isomerase_1,_mitochondrial	7:3599588-3619897	GO:0005743;GO:0005759;GO:0005739;GO:0004165;GO:0004300;GO:0042802;GO:0006635	508.219148	0.695434867	0.12646533	4.057534243	0.255318117	1
ENSMOCG00000000630	ENSMOCT00000000840	NA	none	NA	8:35331476-35332363	NA	218.4847712	0.120718625	0.493821263	7.266177721	0.063880727	1
ENSMOCG00000000632	ENSMOCT00000000846	RL18A_HUMAN	none	60S_ribosomal_protein_L18a	8:59569012-59570521	GO:0005829;GO:0022625;GO:0016020;GO:0042788;GO:0014069;GO:0003723;GO:0003735;GO:0002181;GO:0000184;GO:0097327;GO:0006614;GO:0006412;GO:0006413;GO:0019083	2.073332801	-2.850549949	1.322010915	4.545914081	0.208231237	1
ENSMOCG00000000633	ENSMOCT00000000845	G3P_CRIGR	none	Glyceraldehyde_3_phosphate_dehydrogenase	6:17451424-17452359	GO:0005737;GO:0005829;GO:0097452;GO:0015630;GO:0005634;GO:0004365;GO:0008017;GO:0051287;GO:0050661;GO:0035605;GO:0006006;GO:0006096;GO:0000226;GO:0051402;GO:0035606;GO:0050821;GO:0006417	5.420048171	0.441834345	0.992584491	2.530559375	0.469793627	1
ENSMOCG00000000638	ENSMOCT00000000855	NA	Ap1m2	NA	5:15405193-15418596	NA	24.91310779	-1.352235449	0.41793154	1.000870524	0.801041316	1
ENSMOCG00000000639	ENSMOCT00000000850	CCH1_SCHPO	Nalcn	Calcium_channel_protein_cch1	17:34802776-35061049	GO:0005623;GO:0005783;GO:0005789;GO:0005887;GO:0005891;GO:0005262;GO:0005245;GO:0098703;GO:0006816;GO:0035585;GO:0034765	9103.809583	0.052445974	0.104877276	1.742995301	0.627417638	1
ENSMOCG00000000641	ENSMOCT00000000862	NA	Rock1	NA	18:3647869-3778649	NA	2109.267623	0.425193511	0.161007474	2.320332755	0.508636886	1
ENSMOCG00000000641	ENSMOCT00000000863	NA	Rock1	NA	18:3647869-3778649	NA	2109.267623	0.425193511	0.161007474	2.320332755	0.508636886	1
ENSMOCG00000000642	ENSMOCT00000000853	NA	Ppp2r5e	NA	1:13435054-13578269	NA	2818.677562	0.098596827	0.078749278	0.16838147	0.982524568	1
ENSMOCG00000000643	ENSMOCT00000000852	HIG1C_MOUSE	none	HIG1_domain_family_member_1C	15:4179974-4193463	GO:0016021	141.3428497	1.066764655	0.338294349	1.062458025	0.786143707	1
ENSMOCG00000000644	ENSMOCT00000000854	SH3BG_HUMAN	Sh3bgr	SH3_domain_binding_glutamic_acid_rich_protein	2:67908452-67918100	GO:0005829;GO:0017124;GO:0005070;GO:0065003	96.05342658	-0.561201281	0.342692076	1.770301617	0.621418861	1
ENSMOCG00000000645	ENSMOCT00000000856	AMPL_CAEEL	Npepl1	Leucine_aminopeptidase_1	LG8:4607184-4637679	GO:0005737;GO:0004177;GO:0042802;GO:0030145;GO:0008235;GO:0040009;GO:0046662	517.863834	0.151780905	0.126410982	0.906914752	0.823758808	1
ENSMOCG00000000646	ENSMOCT00000000858	NA	Wdr24	NA	7:2184568-2189348	NA	588.8660102	-0.188805595	0.129983765	0.831167442	0.841998579	1
ENSMOCG00000000648	ENSMOCT00000000860	RL11_RAT	none	60S_ribosomal_protein_L11	2:29167911-29168445	GO:0005737;GO:0022625;GO:0022626;GO:0005730;GO:0005654;GO:0042788;GO:0032991;GO:0045202;GO:0008097;GO:0042975;GO:0003723;GO:0003735;GO:1990948;GO:0031625;GO:0002181;GO:0043433;GO:0032435;GO:2000435;GO:1904667;GO:2000059;GO:0010628;GO:1902255;GO:0032092;GO:1901798;GO:0034504;GO:0050821;GO:0006605;GO:1901796;GO:0000027;GO:0042273;GO:0006364	0.915999515	1.295605117	1.842328985	2.22397374	0.527241742	1
ENSMOCG00000000649	ENSMOCT00000000861	EIF1B_PIG	none	Eukaryotic_translation_initiation_factor_1b	5:92734409-92737144	GO:0016282;GO:0043024;GO:0003723;GO:0003743	1013.83304	-0.066795011	0.091152681	0.201232855	0.977390028	1
ENSMOCG00000000650	ENSMOCT00000000864	NA	Invs	NA	LG5:43222972-43345598	NA	650.9762549	0.885739574	0.172021494	0.918385558	0.820988836	1
ENSMOCG00000000654	ENSMOCT00000000869	RSRP1_MOUSE	Rsrp1	Arginine/serine_rich_protein_1	10:49867991-49871842		2827.080081	-0.751484564	0.161643311	0.121187016	0.989178974	1
ENSMOCG00000000655	ENSMOCT00000000876	I17RA_HUMAN	Il17rb	Interleukin_17_receptor_A	6:66478011-66490742	GO:0005576;GO:0005887;GO:0005886;GO:0030368;GO:0005102;GO:0007166;GO:0050832;GO:0072537;GO:0071621;GO:0097400;GO:1900017;GO:2000667;GO:0032747;GO:2000664	36.14996247	0.537256645	0.324081246	0.790368186	0.851769422	1
ENSMOCG00000000656	ENSMOCT00000000870	NA	Kcnh5	NA	1:12870844-13180157	NA	362.9886629	0.433600951	0.201372997	3.540990273	0.315484604	1
ENSMOCG00000000661	ENSMOCT00000000877	RUSD4_DANRE	Rpusd4	Mitochondrial_RNA_pseudouridine_synthase_rpusd4	5:29384452-29393587	GO:0005759;GO:0009982;GO:0003723;GO:0001522;GO:0008033	520.9791051	-0.717199563	0.100630118	3.082668919	0.379054048	1
ENSMOCG00000000662	ENSMOCT00000000882	CMBL_RAT	Cmbl	Carboxymethylenebutenolidase_homolog	19:46131675-46150687	GO:0005829;GO:0016787	112.608302	1.915334194	0.290207047	2.467239684	0.481240709	1
ENSMOCG00000000665	ENSMOCT00000000883	OSTN_RAT	Ostn	Osteocrin	2:36767927-36793360	GO:0005615;GO:0005179;GO:0005102;GO:0007166;GO:0003416;GO:0009755;GO:1903860;GO:0046325;GO:0045668;GO:0001503	17.40756477	-0.01072342	0.557621976	4.171025798	0.243578809	1
ENSMOCG00000000668	ENSMOCT00000000886	DCI2A_DANRE	Wdr34	Dynein,_cytoplasmic_1,_intermediate_chain_2a	4:47042682-47062335	GO:0005737;GO:0005868;GO:0045504;GO:0045503;GO:0007018;GO:2000582;GO:0010970	1308.890858	-0.578619124	0.142474803	2.858902046	0.413895153	1
ENSMOCG00000000670	ENSMOCT00000000889	LRP1_CHICK	none	Low_density_lipoprotein_receptor_related_protein_1	24:8999424-9012996	GO:0005905;GO:0016021;GO:0016964;GO:0005509	6154.867297	0.269001017	0.169083684	0.68683501	0.876296032	1
ENSMOCG00000000672	ENSMOCT00000000890	SSNA1_MOUSE	Ssna1	Sjoegren_syndrome_nuclear_autoantigen_1_homolog	4:52125453-52126844	GO:0005813;GO:0036064;GO:0005737;GO:0005634;GO:0042802;GO:0060830;GO:0042073	594.1873326	-0.457092003	0.129335134	5.358720226	0.147337186	1
ENSMOCG00000000673	ENSMOCT00000000891	NUD11_MOUSE	none	Diphosphoinositol_polyphosphate_phosphohydrolase_3_beta	10:33061734-33068983	GO:0005737;GO:0005829;GO:0005634;GO:0034431;GO:0034432;GO:0008486;GO:0000298;GO:0052842;GO:0052840;GO:0050072;GO:0046872;GO:1901911;GO:1901909;GO:1901907;GO:0071543	1881.688686	-0.118567626	0.14403155	2.411803019	0.491441276	1
ENSMOCG00000000674	ENSMOCT00000000924	NA	Plec	NA	15:10853987-10915724	NA	11100.74573	0.307492104	0.143293322	1.293652678	0.73064086	1
ENSMOCG00000000674	ENSMOCT00000000902	NA	Plec	NA	15:10853987-10915724	NA	11100.74573	0.307492104	0.143293322	1.293652678	0.73064086	1
ENSMOCG00000000674	ENSMOCT00000000918	NA	Plec	NA	15:10853987-10915724	NA	11100.74573	0.307492104	0.143293322	1.293652678	0.73064086	1
ENSMOCG00000000674	ENSMOCT00000000927	NA	Plec	NA	15:10853987-10915724	NA	11100.74573	0.307492104	0.143293322	1.293652678	0.73064086	1
ENSMOCG00000000674	ENSMOCT00000000913	NA	Plec	NA	15:10853987-10915724	NA	11100.74573	0.307492104	0.143293322	1.293652678	0.73064086	1
ENSMOCG00000000674	ENSMOCT00000000911	NA	Plec	NA	15:10853987-10915724	NA	11100.74573	0.307492104	0.143293322	1.293652678	0.73064086	1
ENSMOCG00000000674	ENSMOCT00000000906	NA	Plec	NA	15:10853987-10915724	NA	11100.74573	0.307492104	0.143293322	1.293652678	0.73064086	1
ENSMOCG00000000674	ENSMOCT00000000908	NA	Plec	NA	15:10853987-10915724	NA	11100.74573	0.307492104	0.143293322	1.293652678	0.73064086	1
ENSMOCG00000000674	ENSMOCT00000000899	NA	Plec	NA	15:10853987-10915724	NA	11100.74573	0.307492104	0.143293322	1.293652678	0.73064086	1
ENSMOCG00000000674	ENSMOCT00000000909	NA	Plec	NA	15:10853987-10915724	NA	11100.74573	0.307492104	0.143293322	1.293652678	0.73064086	1
ENSMOCG00000000676	ENSMOCT00000000896	NA	Esyt2	NA	1:50731376-50826839	NA	2755.148623	0.145877944	0.13053707	3.551967556	0.314084386	1
ENSMOCG00000000677	ENSMOCT00000000893	TM14C_MOUSE	Tmem14c	Transmembrane_protein_14C	16:45018201-45026062	GO:0016021;GO:0016020;GO:0005743;GO:0031966;GO:0005739;GO:0030218;GO:0006783;GO:0006839;GO:0070453	1227.490372	-0.231712718	0.125038148	3.651800419	0.301601188	1
ENSMOCG00000000678	ENSMOCT00000000905	PHRF1_RAT	Scaf11	PHD_and_RING_finger_domain_containing_protein_1	15:8611276-8639037	GO:0046872;GO:0019904;GO:0070063;GO:0006397;GO:0006366	2442.619393	0.101868569	0.116453958	1.559693095	0.668563271	1
ENSMOCG00000000679	ENSMOCT00000000897	NA	none	NA	5:92358661-92362910	NA	4503.852486	0.523547184	0.12750552	3.874455421	0.275343688	1
ENSMOCG00000000680	ENSMOCT00000000898	SNR40_DICDI	Snrnp40	U5_small_nuclear_ribonucleoprotein_40_kDa_protein	10:54244997-54276286	GO:0005634;GO:0005681;GO:0006397;GO:0008380	767.5574255	0.703950763	0.100409311	2.558270497	0.464852276	1
ENSMOCG00000000682	ENSMOCT00000000901	NA	BC048679	NA	22:11769514-11772408	NA	3.177680158	1.459607474	1.014453546	3.430957858	0.329827669	1
ENSMOCG00000000684	ENSMOCT00000000904	NA	Zfp612	NA	4:17815462-17822827	NA	12.77205813	0.00935017	0.429559732	1.887217986	0.596141643	1
ENSMOCG00000000685	ENSMOCT00000000925	NA	Vezt	NA	24:28279357-28332497	NA	4080.146934	-0.1125182	0.101135258	0.555529837	0.906532934	1
ENSMOCG00000000685	ENSMOCT00000000920	NA	Vezt	NA	24:28279357-28332497	NA	4080.146934	-0.1125182	0.101135258	0.555529837	0.906532934	1
ENSMOCG00000000685	ENSMOCT00000000916	NA	Vezt	NA	24:28279357-28332497	NA	4080.146934	-0.1125182	0.101135258	0.555529837	0.906532934	1
ENSMOCG00000000685	ENSMOCT00000000928	NA	Vezt	NA	24:28279357-28332497	NA	4080.146934	-0.1125182	0.101135258	0.555529837	0.906532934	1
ENSMOCG00000000690	ENSMOCT00000000912	NEUT_MOUSE	Nts	Neurotensin/neuromedin_N	24:21733245-21741357	GO:0043679;GO:0005576;GO:0043025;GO:0030133;GO:0005184;GO:0061844;GO:0031640;GO:0008542	1212.781906	-0.311353863	0.273700856	3.40581134	0.333185096	1
ENSMOCG00000000693	ENSMOCT00000000922	NA	Wdr70	NA	19:28387077-28584664	NA	849.6333855	-0.030643318	0.173102789	0.450606446	0.929600947	1
ENSMOCG00000000695	ENSMOCT00000000926	NA	Uhrf2	NA	8:59177281-59253524	NA	3300.173174	0.352214405	0.083204773	1.974104819	0.577798705	1
ENSMOCG00000000697	ENSMOCT00000000935	NB5R5_MOUSE	Cyb5rl	NADH_cytochrome_b5_reductase_like	10:74423739-74443113	GO:0005654;GO:0004128	316.1688342	-1.506734914	0.168982686	1.848568909	0.604423256	1
ENSMOCG00000000697	ENSMOCT00000000931	NB5R5_HUMAN	Cyb5rl	NADH_cytochrome_b5_reductase_like	10:74423739-74443113	GO:0005789;GO:0005654;GO:0004128;GO:0015701	316.1688342	-1.506734914	0.168982686	1.848568909	0.604423256	1
ENSMOCG00000000697	ENSMOCT00000000939	NB5R5_HUMAN	Cyb5rl	NADH_cytochrome_b5_reductase_like	10:74423739-74443113	GO:0005789;GO:0005654;GO:0004128;GO:0015701	316.1688342	-1.506734914	0.168982686	1.848568909	0.604423256	1
ENSMOCG00000000697	ENSMOCT00000000937	NB5R5_MOUSE	Cyb5rl	NADH_cytochrome_b5_reductase_like	10:74423739-74443113	GO:0005654;GO:0004128	316.1688342	-1.506734914	0.168982686	1.848568909	0.604423256	1
ENSMOCG00000000697	ENSMOCT00000000934	NB5R5_MOUSE	Cyb5rl	NADH_cytochrome_b5_reductase_like	10:74423739-74443113	GO:0005654;GO:0004128	316.1688342	-1.506734914	0.168982686	1.848568909	0.604423256	1
ENSMOCG00000000700	ENSMOCT00000000932	NA	none	NA	15:13851038-13857016	NA	665.9058143	1.90993035	0.216589635	4.387713015	0.222527384	1
ENSMOCG00000000702	ENSMOCT00000000958	SSR2_SCHPO	Smarcc1	SWI/SNF_and_RSC_complexes_subunit_ssr2	5:82394587-82498458	GO:0005737;GO:0016586;GO:0016514;GO:0003677;GO:0042393;GO:0008270;GO:0043044;GO:0006338;GO:0045893;GO:0006357	2308.638243	-0.013426319	0.104718924	7.993080273	0.046154932	1
ENSMOCG00000000702	ENSMOCT00000000960	SSR2_SCHPO	Smarcc1	SWI/SNF_and_RSC_complexes_subunit_ssr2	5:82394587-82498458	GO:0005737;GO:0016586;GO:0016514;GO:0003677;GO:0042393;GO:0008270;GO:0043044;GO:0006338;GO:0045893;GO:0006357	2308.638243	-0.013426319	0.104718924	7.993080273	0.046154932	1
ENSMOCG00000000703	ENSMOCT00000000961	NA	Tbc1d1	NA	LG1:20971461-21155642	NA	719.4626745	0.249961216	0.142294256	0.780953338	0.854017108	1
ENSMOCG00000000703	ENSMOCT00000000956	NA	Tbc1d1	NA	LG1:20971461-21155642	NA	719.4626745	0.249961216	0.142294256	0.780953338	0.854017108	1
ENSMOCG00000000703	ENSMOCT00000000959	NA	Tbc1d1	NA	LG1:20971461-21155642	NA	719.4626745	0.249961216	0.142294256	0.780953338	0.854017108	1
ENSMOCG00000000708	ENSMOCT00000000971	NA	Dscaml1	NA	5:39365045-39697127	NA	2430.79713	0.285572539	0.135472157	3.161873415	0.367334525	1
ENSMOCG00000000708	ENSMOCT00000000973	NA	Dscaml1	NA	5:39365045-39697127	NA	2430.79713	0.285572539	0.135472157	3.161873415	0.367334525	1
ENSMOCG00000000709	ENSMOCT00000000945	CRACD_MOUSE	none	Capping_protein_inhibiting_regulator_of_actin_dynamics	LG1:32474630-32599089	GO:0005829;GO:0010669;GO:0030277;GO:2000813;GO:0030838	5079.946938	0.109859815	0.084361766	3.804082416	0.283411634	1
ENSMOCG00000000711	ENSMOCT00000000951	NA	Cdh9	NA	19:35346357-35444691	NA	1664.075887	-0.19755873	0.230136824	2.482098404	0.478534992	1
ENSMOCG00000000712	ENSMOCT00000000946	NA	Hspa5	NA	4:42116392-42120733	NA	12998.59367	-0.374473066	0.09942073	3.638862993	0.303193591	1
ENSMOCG00000000713	ENSMOCT00000000947	DJC25_MOUSE	Gm20503	DnaJ_homolog_subfamily_C_member_25	LG5:51972513-52005645	GO:0005789;GO:0016021;GO:0006457	419.9845736	-0.539531971	0.12863718	1.028915644	0.794255698	1
ENSMOCG00000000715	ENSMOCT00000000955	OSM3_CAEEL	Kif17	Osmotic_avoidance_abnormal_protein_3	10:46567616-46597669	GO:0036064;GO:0005929;GO:0032839;GO:0005871;GO:0005874;GO:0005815;GO:0043005;GO:0043025;GO:0097730;GO:0048471;GO:0005524;GO:0008574;GO:0016887;GO:0008017;GO:0003777;GO:0098971;GO:0030030;GO:0060271;GO:0043053;GO:0035720;GO:0042073;GO:0007018;GO:1902856;GO:1905515;GO:0061066;GO:1902857;GO:0046626	476.2072864	-0.356233655	0.171216167	4.990501812	0.172493971	1
ENSMOCG00000000716	ENSMOCT00000000948	RS27A_CHICK	none	Ubiquitin_40S_ribosomal_protein_S27a	LG1:5552747-5554233	GO:0005737;GO:0022627;GO:0005654;GO:0005634;GO:0015935;GO:0046872;GO:0031386;GO:0003735;GO:0031625;GO:0006281;GO:0019941;GO:0016567;GO:0006412	564.058926	-0.371374665	0.148225065	1.529537689	0.675470017	1
ENSMOCG00000000717	ENSMOCT00000000954	CLCA1_HUMAN	none	Calcium_activated_chloride_channel_regulator_1	21:38489525-38501560	GO:0005615;GO:0005887;GO:0005902;GO:0005886;GO:0042589;GO:0005254;GO:0005229;GO:0046872;GO:0008237;GO:0006816;GO:0071456;GO:0034220	69.12208558	2.835125277	0.383510098	5.082879719	0.165827913	1
ENSMOCG00000000718	ENSMOCT00000000953	NA	Acap2	NA	2:40349070-40461765	NA	3701.954928	0.351049887	0.135338172	2.15585809	0.5406952	1
ENSMOCG00000000720	ENSMOCT00000000962	NA	2210408I21Rik	NA	19:21633933-22016326	NA	735.9285457	0.308087833	0.125297687	4.216429886	0.239022081	1
ENSMOCG00000000721	ENSMOCT00000000966	DNAK_CAMLR	Hspa12a	Chaperone_protein_DnaK	8:86286134-86350973	GO:0005524;GO:0051082;GO:0006457	2451.006048	0.222558669	0.158438081	4.93263116	0.176797213	1
ENSMOCG00000000721	ENSMOCT00000000968	DNAK_CAMLR	Hspa12a	Chaperone_protein_DnaK	8:86286134-86350973	GO:0005524;GO:0051082;GO:0006457	2451.006048	0.222558669	0.158438081	4.93263116	0.176797213	1
ENSMOCG00000000723	ENSMOCT00000000965	RT36_MOUSE	none	28S_ribosomal_protein_S36,_mitochondrial	4:39084708-39085015	GO:0009353;GO:0005763;GO:0005739;GO:0006103;GO:0055114	9.458018002	-6.812675774	1.110085003	1.240594718	0.743285382	1
ENSMOCG00000000724	ENSMOCT00000000964	T53I2_MOUSE	Trp53inp2	Tumor_protein_p53_inducible_nuclear_protein_2	LG8:22853988-22862015	GO:0005776;GO:0031410;GO:0005829;GO:0005634;GO:0016605;GO:0043130;GO:0000045;GO:0016236;GO:1903828;GO:0001649;GO:0010508;GO:0045893;GO:0001894;GO:0006511	2747.58262	-0.125703326	0.105244363	0.584602568	0.899948039	1
ENSMOCG00000000726	ENSMOCT00000000981	NA	Sulf2	NA	LG8:12379015-12435662	NA	1626.335134	-0.161336162	0.153608196	1.262474832	0.738062489	1
ENSMOCG00000000730	ENSMOCT00000000986	TMPS3_MOUSE	Tmprss15	Transmembrane_protease_serine_3	LG3:8353141-8460445	GO:0005623;GO:0005783;GO:0005789;GO:0016021;GO:0043025;GO:0005044;GO:0004252;GO:0017080;GO:0006883;GO:0007605	12.30947671	2.555403694	0.599931154	0.835090267	0.84105679	1
ENSMOCG00000000731	ENSMOCT00000000970	P2RY4_XENLA	P2ry4	P2Y_purinoceptor_4	X:23399158-23401389	GO:0016021;GO:0005886;GO:0045028;GO:0030321	7.096483473	2.586676307	0.759992867	1.30245856	0.72854935	1
ENSMOCG00000000733	ENSMOCT00000000980	C3H7_ARATH	Zc3h3	Zinc_finger_CCCH_domain_containing_protein_7	15:10443558-10527992	GO:0003677;GO:0046872;GO:0004518;GO:0003723	1280.690278	0.612141698	0.137644071	0.736222797	0.864652692	1
ENSMOCG00000000733	ENSMOCT00000000978	C3H7_ARATH	Zc3h3	Zinc_finger_CCCH_domain_containing_protein_7	15:10443558-10527992	GO:0003677;GO:0046872;GO:0004518;GO:0003723	1280.690278	0.612141698	0.137644071	0.736222797	0.864652692	1
ENSMOCG00000000734	ENSMOCT00000000976	SPSB3_XENTR	Spsb3	SPRY_domain_containing_SOCS_box_protein_3	7:3144181-3150204	GO:0019005;GO:0043161;GO:0016567;GO:0006511	1682.602119	-0.212055827	0.094715174	4.675922928	0.197124969	1
ENSMOCG00000000735	ENSMOCT00000000979	NA	none	NA	4:17806687-17822738	NA	654.795896	0.461360267	0.165012779	4.073163988	0.25367135	1
ENSMOCG00000000736	ENSMOCT00000000987	ERN1_HUMAN	Ern2	Serine/threonine_protein_kinase/endoribonuclease_IRE1	8:13432855-13450936	GO:1990597;GO:0005623;GO:0005737;GO:0005783;GO:0005789;GO:0030176;GO:1990332;GO:1990630;GO:1990604;GO:0005739;GO:0005637;GO:0043531;GO:0005524;GO:0004521;GO:0019899;GO:0030544;GO:0051879;GO:0042802;GO:0000287;GO:0005161;GO:0042803;GO:0004672;GO:0004674;GO:0051082;GO:0007257;GO:0007050;GO:0071333;GO:0034620;GO:0035924;GO:0030968;GO:0001935;GO:1901142;GO:0070059;GO:0036498;GO:0006402;GO:0006379;GO:…	10.92011799	1.475220885	0.59743017	2.852648365	0.41490623	1
ENSMOCG00000000738	ENSMOCT00000000983	CH082_RAT	C030006K11Rik	UPF0598_protein_C8orf82_homolog	15:11387837-11390223		302.8021193	-0.864769497	0.228555475	2.542093744	0.467731809	1
ENSMOCG00000000739	ENSMOCT00000000984	S6OS1_MOUSE	none	Protein_SIX6OS1	1:8562033-8604287	GO:0000801;GO:0010705;GO:0007275;GO:0048477;GO:0051090;GO:0007283;GO:0007129	5.34389523	0.359132451	0.699756308	0.393186053	0.941646472	1
ENSMOCG00000000743	ENSMOCT00000000993	TAF4_HUMAN	Taf4b	Transcription_initiation_factor_TFIID_subunit_4	18:8759716-8876557	GO:0005829;GO:0071339;GO:0000790;GO:0005654;GO:0032991;GO:0005669;GO:0033276;GO:0017162;GO:0003677;GO:0003700;GO:0046982;GO:0003713;GO:0008134;GO:0006352;GO:0001541;GO:0045944;GO:0045893;GO:1901796;GO:0006366;GO:0006367;GO:0016032	322.9294849	0.849088003	0.182057237	0.573277215	0.902521752	1
ENSMOCG00000000744	ENSMOCT00000000988	RASH_MSVNS	Hras	GTPase_HRas	8:33895370-33897408	GO:0020002;GO:0016020;GO:0005525;GO:0003924;GO:0007165	2521.249351	-0.437567288	0.132373583	4.084209669	0.252513406	1
ENSMOCG00000000744	ENSMOCT00000000991	RASH_MSVNS	Hras	GTPase_HRas	8:33895370-33897408	GO:0020002;GO:0016020;GO:0005525;GO:0003924;GO:0007165	2521.249351	-0.437567288	0.132373583	4.084209669	0.252513406	1
ENSMOCG00000000745	ENSMOCT00000000989	TP4A1_RAT	none	Protein_tyrosine_phosphatase_type_IVA_1	LG2:17213360-17214861	GO:0005737;GO:0009898;GO:0005769;GO:0005783;GO:0005634;GO:0005819;GO:0004725;GO:0008138;GO:0007049;GO:0007275;GO:0030335	718.7250469	-0.32698336	0.126771544	0.547937967	0.908240253	1
ENSMOCG00000000746	ENSMOCT00000001028	NA	Gcn1	NA	2:5505176-5568780	NA	4396.036698	0.288055366	0.08985539	3.792148865	0.284800671	1
ENSMOCG00000000746	ENSMOCT00000001024	NA	Gcn1	NA	2:5505176-5568780	NA	4396.036698	0.288055366	0.08985539	3.792148865	0.284800671	1
ENSMOCG00000000747	ENSMOCT00000001005	NA	Adhfe1	NA	LG5:17630385-17662515	NA	1882.957972	0.418481666	0.127769392	3.806879322	0.283086964	1
ENSMOCG00000000747	ENSMOCT00000000999	NA	Adhfe1	NA	LG5:17630385-17662515	NA	1882.957972	0.418481666	0.127769392	3.806879322	0.283086964	1
ENSMOCG00000000748	ENSMOCT00000000996	VTCN1_MOUSE	Vtcn1	V_set_domain_containing_T_cell_activation_inhibitor_1	21:8602306-8624077	GO:0031225;GO:0009897;GO:0005102;GO:0002250;GO:0072643;GO:0072602;GO:0043066;GO:0050868;GO:0042130;GO:1900042;GO:0042102;GO:0001817;GO:0050776;GO:0001562;GO:0050852	5.939428041	1.493806719	1.136360968	3.296781333	0.348090875	1
ENSMOCG00000000749	ENSMOCT00000000995	BRD1_MOUSE	Brpf3	Bromodomain_containing_protein_1	LG2:51507122-51541200	GO:0030425;GO:0070776;GO:0016607;GO:0005634;GO:0043204;GO:0042393;GO:0043966	1550.173448	0.597395208	0.093003998	0.929706858	0.818253582	1
ENSMOCG00000000752	ENSMOCT00000000997	WDR5_RAT	Wdr13	WD_repeat_containing_protein_5	10:35263573-35273356	GO:0005671;GO:0000123;GO:0035097;GO:0071339;GO:0044666;GO:0005634;GO:0048188;GO:0046972;GO:0043995;GO:0043996;GO:0042393;GO:0042800;GO:0035064;GO:0043966;GO:0051568;GO:0043984;GO:0043981;GO:0043982;GO:0051572;GO:0031175;GO:0035948;GO:0051571;GO:0001501	8156.577123	-0.277070774	0.092662394	2.838625392	0.417180897	1
ENSMOCG00000000752	ENSMOCT00000001000	WDR5A_ARATH	Wdr13	COMPASS_like_H3K4_histone_methylase_component_WDR5A	10:35263573-35273356	GO:0005634;GO:0048188;GO:0042393;GO:0008168;GO:0051568;GO:0010228	8156.577123	-0.277070774	0.092662394	2.838625392	0.417180897	1
ENSMOCG00000000753	ENSMOCT00000001006	ZN214_HUMAN	Prdm4	Zinc_finger_protein_214	24:36598362-36620769	GO:0005634;GO:0003677;GO:0008270;GO:0006355	1137.881302	-0.257225138	0.096047163	1.467014942	0.689903918	1
ENSMOCG00000000754	ENSMOCT00000000998	RS27L_BOVIN	Rps27l	40S_ribosomal_protein_S27_like	5:72588195-72591226	GO:0022627;GO:0005634;GO:0008656;GO:0046872;GO:0003723;GO:0003735;GO:0008494;GO:0006978;GO:0042771;GO:0031571;GO:0000028;GO:0006412	44.5156949	0.80598591	0.218840412	2.76089339	0.429978086	1
ENSMOCG00000000755	ENSMOCT00000001014	MBNL2_PONAB	Mbnl2	Muscleblind_like_protein_2	17:32205069-32307851	GO:0005737;GO:0005634;GO:0046872;GO:0003723;GO:0006397;GO:0043484;GO:0008380	6975.832874	0.1917244	0.107191733	1.592530938	0.661084563	1
ENSMOCG00000000755	ENSMOCT00000001008	MBNL2_PONAB	Mbnl2	Muscleblind_like_protein_2	17:32205069-32307851	GO:0005737;GO:0005634;GO:0046872;GO:0003723;GO:0006397;GO:0043484;GO:0008380	6975.832874	0.1917244	0.107191733	1.592530938	0.661084563	1
ENSMOCG00000000755	ENSMOCT00000001010	MBNL2_RAT	Mbnl2	Muscleblind_like_protein_2	17:32205069-32307851	GO:0005737;GO:0005654;GO:0005634;GO:0046872;GO:0003723;GO:0006397;GO:0000381;GO:0043484;GO:0008380	6975.832874	0.1917244	0.107191733	1.592530938	0.661084563	1
ENSMOCG00000000757	ENSMOCT00000001031	NA	Clock	NA	LG1:31944447-32006027	NA	2972.514538	0.141891077	0.118755571	1.943180801	0.584283086	1
ENSMOCG00000000762	ENSMOCT00000001017	S45A1_MOUSE	Slc45a4	Proton_associated_sugar_transporter_A	15:30386910-30415384	GO:0016021;GO:0016020;GO:0005355;GO:0008506;GO:1904659	960.6845375	-0.258801225	0.120216729	0.951424097	0.813003535	1
ENSMOCG00000000763	ENSMOCT00000001018	M3KE2_ARATH	Stkld1	MAP3K_epsilon_protein_kinase_2	4:50261319-50282769	GO:0005737;GO:0005856;GO:0005730;GO:0005886;GO:0005773;GO:0005524;GO:0004674;GO:0032147;GO:0007049;GO:0051301;GO:0046777;GO:0051302;GO:0007346;GO:0023014;GO:0031098	218.2465923	1.201702022	0.17472743	0.126496253	0.988478368	1
ENSMOCG00000000766	ENSMOCT00000001026	OCSTP_HUMAN	Ocstamp	Osteoclast_stimulatory_transmembrane_protein	LG8:13076284-13080968	GO:0016021;GO:0071391;GO:0071356;GO:0072674;GO:0034241;GO:0045672;GO:0090290	8.879951587	0.207114273	0.692696132	0.807905053	0.84757533	1
ENSMOCG00000000767	ENSMOCT00000001021	NA	Cyp4f17	NA	LG3:28306067-28322503	NA	533.7704757	1.180632891	0.267946287	7.882686876	0.048499465	1
ENSMOCG00000000771	ENSMOCT00000001027	DALD3_DANRE	Dalrd3	DALR_anticodon_binding_domain_containing_protein_3	5:81502612-81505444	GO:0004814;GO:0005524;GO:0006420	410.5267377	-0.600682043	0.12748234	3.545142747	0.314954282	1
ENSMOCG00000000772	ENSMOCT00000001029	CATZ_ONCVO	Ctsz	Cathepsin_Z	LG8:4272912-4284111	GO:0005615;GO:0099503;GO:0030133;GO:0008234;GO:0042395	537.6027804	-0.699590282	0.170537114	3.543427971	0.315173184	1
ENSMOCG00000000776	ENSMOCT00000001036	LRC26_MOUSE	Lrrc26	Leucine_rich_repeat_containing_protein_26	4:52106998-52108504	GO:0005737;GO:0005856;GO:0005887;GO:0008076;GO:0044325;GO:0099104;GO:0015459;GO:0005249;GO:1903818;GO:0071805	41.81020919	1.619329743	0.379036542	2.897048327	0.407772176	1
ENSMOCG00000000777	ENSMOCT00000001038	ZN431_MOUSE	none	Zinc_finger_protein_431	22:34483973-34484354	GO:0005634;GO:0003682;GO:0042826;GO:0046872;GO:0000978;GO:0030154;GO:0043433;GO:0045668;GO:0000122	11.02151983	-0.14993182	0.490840969	5.440694327	0.142229097	1
ENSMOCG00000000779	ENSMOCT00000001048	NA	Gm572	NA	10:84278499-84305377	GO:0007507	5.272746484	3.141392815	0.955817152	2.740992924	0.433305866	1
ENSMOCG00000000787	ENSMOCT00000001060	AGRL4_RAT	Susd1	Adhesion_G_protein_coupled_receptor_L4	LG5:52266489-52391949	GO:0031410;GO:0005887;GO:0005886;GO:0005509;GO:0004930;GO:0007189;GO:0007166;GO:0065003	176.0284838	0.442181892	0.256831441	8.471241047	0.037213289	1
ENSMOCG00000000788	ENSMOCT00000001052	WFDC1_MOUSE	Wfdc1	WAP_four_disulfide_core_domain_protein_1	4:27549176-27569102	GO:0005615;GO:0004867;GO:0050680;GO:0050728;GO:0061045;GO:0001558;GO:0042493;GO:0032355	281.6332183	-0.740821645	0.215947064	0.963582689	0.810062888	1
ENSMOCG00000000788	ENSMOCT00000001050	WFDC1_MOUSE	Wfdc1	WAP_four_disulfide_core_domain_protein_1	4:27549176-27569102	GO:0005615;GO:0004867;GO:0050680;GO:0050728;GO:0061045;GO:0001558;GO:0042493;GO:0032355	281.6332183	-0.740821645	0.215947064	0.963582689	0.810062888	1
ENSMOCG00000000789	ENSMOCT00000001044	TEFM_BOVIN	Tefm	Transcription_elongation_factor,_mitochondrial	7:18912147-18919185	GO:0005759;GO:0042645;GO:1990904;GO:0030337;GO:0003676;GO:0006390;GO:0006119;GO:0006392	182.4704693	-0.291927925	0.133008659	0.84119601	0.839590207	1
ENSMOCG00000000790	ENSMOCT00000001064	S12A2_MOUSE	Slc12a8	Solute_carrier_family_12_member_2	2:42790815-42955378	GO:0016324;GO:0016323;GO:0005623;GO:0044297;GO:0071944;GO:0042995;GO:0005829;GO:0016021;GO:0043025;GO:0005886;GO:0008519;GO:0015079;GO:0015379;GO:0019901;GO:0015081;GO:0015378;GO:0008511;GO:0015696;GO:0060444;GO:0006884;GO:0030644;GO:0030007;GO:1990869;GO:0035865;GO:0006883;GO:0055064;GO:1902476;GO:0006821;GO:0050910;GO:0006972;GO:0098658;GO:0035633;GO:0060763;GO:0035264;GO:0061044;GO:1904450;GO:…	44.88465555	0.456579545	0.241990705	3.522390749	0.317869706	1
ENSMOCG00000000790	ENSMOCT00000001062	S12A2_MOUSE	Slc12a8	Solute_carrier_family_12_member_2	2:42790815-42955378	GO:0016324;GO:0016323;GO:0005623;GO:0044297;GO:0071944;GO:0042995;GO:0005829;GO:0016021;GO:0043025;GO:0005886;GO:0008519;GO:0015079;GO:0015379;GO:0019901;GO:0015081;GO:0015378;GO:0008511;GO:0015696;GO:0060444;GO:0006884;GO:0030644;GO:0030007;GO:1990869;GO:0035865;GO:0006883;GO:0055064;GO:1902476;GO:0006821;GO:0050910;GO:0006972;GO:0098658;GO:0035633;GO:0060763;GO:0035264;GO:0061044;GO:1904450;GO:…	44.88465555	0.456579545	0.241990705	3.522390749	0.317869706	1
ENSMOCG00000000790	ENSMOCT00000001067	S12A2_MOUSE	Slc12a8	Solute_carrier_family_12_member_2	2:42790815-42955378	GO:0016324;GO:0016323;GO:0005623;GO:0044297;GO:0071944;GO:0042995;GO:0005829;GO:0016021;GO:0043025;GO:0005886;GO:0008519;GO:0015079;GO:0015379;GO:0019901;GO:0015081;GO:0015378;GO:0008511;GO:0015696;GO:0060444;GO:0006884;GO:0030644;GO:0030007;GO:1990869;GO:0035865;GO:0006883;GO:0055064;GO:1902476;GO:0006821;GO:0050910;GO:0006972;GO:0098658;GO:0035633;GO:0060763;GO:0035264;GO:0061044;GO:1904450;GO:…	44.88465555	0.456579545	0.241990705	3.522390749	0.317869706	1
ENSMOCG00000000792	ENSMOCT00000001057	NA	Chil6	NA	21:11671900-11687550	NA	3.484324534	4.341977144	1.326299992	0.377175228	0.944916131	1
ENSMOCG00000000795	ENSMOCT00000001061	S35C2_MOUSE	Slc35c2	Solute_carrier_family_35_member_C2	LG8:13193812-13201947	GO:0005801;GO:0005793;GO:0033116;GO:0005794;GO:0016021;GO:0005654;GO:0015297;GO:0022857;GO:0036065;GO:0010629;GO:0045747;GO:0036066;GO:0015786	996.8102985	0.220653588	0.115149467	2.114362953	0.54901251	1
ENSMOCG00000000796	ENSMOCT00000001065	S45A3_MOUSE	none	Solute_carrier_family_45_member_3	6:22453034-22471193	GO:0016021;GO:0016020;GO:0008506;GO:0045723;GO:0010907;GO:0048713;GO:0015770	25.14883045	-0.392088737	0.36139255	1.014805666	0.797669484	1
ENSMOCG00000000797	ENSMOCT00000001068	ANR66_HUMAN	Ankrd66	Ankyrin_repeat_domain_containing_protein_66	LG2:6688474-6698696		48.1918154	-0.2540746	0.985346528	2.512853215	0.472972697	1
ENSMOCG00000000799	ENSMOCT00000001082	NA	Chrnd	NA	LG4:64748696-64754885	NA	21.00714907	1.54207743	0.512154737	2.350577577	0.502900887	1
ENSMOCG00000000801	ENSMOCT00000001073	BDP1_MOUSE	none	Transcription_factor_TFIIIB_component_B''_homolog	19:210362-223684	GO:0005654;GO:0005634;GO:0000126;GO:0003677;GO:0001156;GO:0006355;GO:0070898	231.0424861	0.050641287	0.190268075	7.870429612	0.048766827	1
ENSMOCG00000000802	ENSMOCT00000001069	LRC33_DANRE	Nrros	Transforming_growth_factor_beta_activator_LRRC33	2:41352863-41370213	GO:0009986;GO:0005783;GO:0005789;GO:0031012;GO:0005615;GO:0016021;GO:0005886;GO:0019838;GO:0006955;GO:0006954;GO:0014005;GO:0035583;GO:0006801;GO:0007179;GO:0036364	218.0461063	-0.622193547	0.152408193	4.507282288	0.211641643	1
ENSMOCG00000000802	ENSMOCT00000001072	LRC33_DANRE	Nrros	Transforming_growth_factor_beta_activator_LRRC33	2:41352863-41370213	GO:0009986;GO:0005783;GO:0005789;GO:0031012;GO:0005615;GO:0016021;GO:0005886;GO:0019838;GO:0006955;GO:0006954;GO:0014005;GO:0035583;GO:0006801;GO:0007179;GO:0036364	218.0461063	-0.622193547	0.152408193	4.507282288	0.211641643	1
ENSMOCG00000000804	ENSMOCT00000001083	ZN184_HUMAN	Zfp317	Zinc_finger_protein_184	5:13970593-13978917	GO:0005634;GO:0003677;GO:0008270;GO:0006355	466.0592481	-0.502452324	0.33907014	1.088668066	0.779810338	1
ENSMOCG00000000805	ENSMOCT00000001081	FAH1_ARATH	Fa2h	Dihydroceramide_fatty_acyl_2_hydroxylase_FAH1	4:16548777-16604941	GO:0005783;GO:0005789;GO:0016021;GO:0080132;GO:0005506;GO:0006633;GO:0006631;GO:0000038	446.7590914	0.085715659	0.205029152	0.792595175	0.851237338	1
ENSMOCG00000000806	ENSMOCT00000001087	NA	Krt1	NA	15:2553282-2558161	NA	54.73030552	0.001004383	0.230286131	0.227685881	0.973000746	1
ENSMOCG00000000806	ENSMOCT00000001092	NA	Krt1	NA	15:2553282-2558161	NA	54.73030552	0.001004383	0.230286131	0.227685881	0.973000746	1
ENSMOCG00000000808	ENSMOCT00000001088	DIK2A_XENTR	Dipk2b	Divergent_protein_kinase_domain_2A	X:60378693-60423695	GO:0030126;GO:0005615;GO:0060038;GO:0014066	30.3492608	0.317002613	0.294333879	5.211701746	0.156935643	1
ENSMOCG00000000809	ENSMOCT00000001085	LIMC1_MOUSE	none	LIM_and_calponin_homology_domains_containing_protein_1	LG1:23814463-23821269	GO:0005737;GO:0001725;GO:0003779;GO:0046872;GO:0032034;GO:0031032;GO:0060327;GO:0030336;GO:0001934;GO:0051496;GO:0051893	157.7793357	-0.242387546	0.158210224	1.89076186	0.595386005	1
ENSMOCG00000000811	ENSMOCT00000001090	CHIC2_MOUSE	Chic2	Cysteine_rich_hydrophobic_domain_containing_protein_2	LG1:30805707-30845078	GO:0005794;GO:0005798;GO:0043231;GO:0005886;GO:0006893	656.4450408	0.332970199	0.128186656	0.489605436	0.921169045	1
ENSMOCG00000000813	ENSMOCT00000001111	ECT2_MOUSE	Ect2l	Protein_ECT2	LG4:8891733-8962458	GO:0005923;GO:0005911;GO:0097149;GO:0032154;GO:0005737;GO:0005829;GO:0030496;GO:0072686;GO:0016604;GO:0005654;GO:0005634;GO:0005096;GO:0042803;GO:0017048;GO:0005089;GO:0090630;GO:0032147;GO:0070830;GO:0000902;GO:0071277;GO:0070301;GO:0071479;GO:0035556;GO:0000281;GO:0043065;GO:0032467;GO:0043547;GO:0045666;GO:0042307;GO:0051260;GO:0015031;GO:0051988;GO:2000431;GO:0045859	124.0259753	1.988120207	0.333442481	3.640044456	0.303047861	1
ENSMOCG00000000813	ENSMOCT00000001107	FBX16_MOUSE	Ect2l	F_box_only_protein_16	LG4:8891733-8962458		124.0259753	1.988120207	0.333442481	3.640044456	0.303047861	1
ENSMOCG00000000813	ENSMOCT00000001109	FBX16_MOUSE	Ect2l	F_box_only_protein_16	LG4:8891733-8962458		124.0259753	1.988120207	0.333442481	3.640044456	0.303047861	1
ENSMOCG00000000814	ENSMOCT00000001093	YUC4_ARATH	Foxred2	Probable_indole_3_pyruvate_monooxygenase_YUCCA4	15:15954625-15970040	GO:0005829;GO:0005783;GO:0005789;GO:0005794;GO:0000139;GO:0005654;GO:0050660;GO:0103075;GO:0047434;GO:0004499;GO:0050661;GO:0009851;GO:0048825;GO:0010229;GO:0048827;GO:0009911	716.2885775	0.395647284	0.126758616	1.456249764	0.692404036	1
ENSMOCG00000000815	ENSMOCT00000001094	GBX2_XENLA	Gbx2	Homeobox_protein_GBX_2	LG4:61892174-61895314	GO:0005634;GO:0043565;GO:0006355	10.88547474	1.375436868	0.715137762	3.164772379	0.366911547	1
ENSMOCG00000000816	ENSMOCT00000001099	RHG32_HUMAN	Arhgap30	Rho_GTPase_activating_protein_32	6:69540511-69563358	GO:0015629;GO:0005938;GO:0030054;GO:0005829;GO:0043197;GO:0005789;GO:0010008;GO:0001650;GO:0005794;GO:0000139;GO:0005654;GO:0014069;GO:0005096;GO:1901981;GO:0051056;GO:0007264	84.95922315	-0.118544627	0.233882181	2.230379102	0.525989449	1
ENSMOCG00000000817	ENSMOCT00000001115	ATS18_MOUSE	Adamtsl1	A_disintegrin_and_metalloproteinase_with_thrombospondin_motifs_18	10:23829796-24215425	GO:0005576;GO:0046872;GO:0004222;GO:0001654;GO:0090331	267.6879045	0.461292781	0.267641358	1.945722743	0.583748224	1
ENSMOCG00000000818	ENSMOCT00000001095	RHOQ_RAT	Rhoq	Rho_related_GTP_binding_protein_RhoQ	16:10084661-10122118	GO:0005884;GO:0005938;GO:0042995;GO:0005737;GO:0031410;GO:0005856;GO:0043231;GO:0045121;GO:0005886;GO:0032427;GO:0005525;GO:0003924;GO:0005522;GO:0019901;GO:0030036;GO:0007015;GO:0016477;GO:0030031;GO:0032869;GO:0030866;GO:0030865;GO:0006897;GO:0007163;GO:0046039;GO:0008286;GO:1903077;GO:0051491;GO:0046326;GO:0045944;GO:0032956;GO:0008360;GO:0007266	827.5166139	-0.11813999	0.145243841	2.026363557	0.56695292	1
ENSMOCG00000000820	ENSMOCT00000001097	ZN260_HUMAN	Zfp146	Zinc_finger_protein_260	LG4:22421313-22430950	GO:0005829;GO:0005654;GO:0003677;GO:0046872;GO:0007275	2302.194939	-0.071211151	0.127927175	2.60702408	0.456259465	1
ENSMOCG00000000821	ENSMOCT00000001101	EMB_RAT	Emb	Embigin	19:62848910-62889848	GO:0030424;GO:0030054;GO:0005887;GO:0005886;GO:0045202;GO:0098632;GO:0007411;GO:0007155;GO:0070593;GO:0007156;GO:0035879	295.3504306	-0.047641612	0.245606582	1.309392424	0.72690397	1
ENSMOCG00000000822	ENSMOCT00000001102	KCTD8_MOUSE	Kctd16	BTB/POZ_domain_containing_protein_KCTD8	18:28656085-28915836	GO:0030054;GO:0042995;GO:0045211;GO:0042734;GO:0043235;GO:0051260;GO:0008277	487.5966546	0.143606156	0.131714089	3.392010372	0.335040445	1
ENSMOCG00000000823	ENSMOCT00000001104	NA	none	NA	19:26724543-26726779	NA	28.27586045	-0.296527372	0.285472183	5.424405241	0.143230586	1
ENSMOCG00000000825	ENSMOCT00000001103	NA	none	NA	LG5:37926352-37927336	NA	283.0388524	-0.373891735	0.194580308	1.607959603	0.657586383	1
ENSMOCG00000000826	ENSMOCT00000001105	FOXQ1_RAT	A530084C06Rik	Forkhead_box_protein_Q1	16:37083177-37083705	GO:0005634;GO:0000981;GO:0001227;GO:0000978;GO:0009653;GO:0030154;GO:0031069;GO:0043524;GO:0000122;GO:0006357	24.90690114	-0.366547864	0.395762856	1.988569872	0.574782457	1
ENSMOCG00000000828	ENSMOCT00000001106	CMTR2_DROME	Cmtr2	Cap_specific_mRNA_(nucleoside_2'_O_)_methyltransferase_2	4:17682516-17688801	GO:0005737;GO:0005634;GO:0004483;GO:0006370;GO:0097309;GO:0097310;GO:0007424	171.5446535	0.019895472	0.171972368	1.145152114	0.766186858	1
ENSMOCG00000000829	ENSMOCT00000001110	VSTM4_HUMAN	Vstm4	V_set_and_transmembrane_domain_containing_protein_4	6:59681985-59758410	GO:0005576;GO:0016021;GO:0005886	246.3443346	0.441249177	0.195290015	2.996323556	0.392192359	1
ENSMOCG00000000830	ENSMOCT00000001117	URGCP_BOVIN	Card6	Up_regulator_of_cell_proliferation	19:26087791-26100450	GO:0005737;GO:0005634;GO:0005525;GO:0007049	118.9891214	0.259577069	0.279812769	2.839489641	0.417040408	1
ENSMOCG00000000831	ENSMOCT00000001119	UROM_BOVIN	none	Uromodulin	LG2:49364215-49406814	GO:0031225;GO:0016324;GO:0016323;GO:0060170;GO:0005929;GO:0005576;GO:0000922;GO:0005509	23.21842298	-0.524106412	0.598972334	2.936712546	0.401486136	1
ENSMOCG00000000833	ENSMOCT00000001127	ESCO2_HUMAN	Esco1	N_acetyltransferase_ESCO2	18:4190245-4241571	GO:0030054;GO:0000785;GO:0010369;GO:0005694;GO:0005794;GO:0031618;GO:0005654;GO:0035861;GO:0001741;GO:0016407;GO:0004468;GO:0046872;GO:0006302;GO:0002244;GO:0034421;GO:0071168;GO:0006275;GO:0007062	1355.29377	0.208300631	0.15431748	1.276825179	0.734643384	1
ENSMOCG00000000833	ENSMOCT00000001126	ESCO2_HUMAN	Esco1	N_acetyltransferase_ESCO2	18:4190245-4241571	GO:0030054;GO:0000785;GO:0010369;GO:0005694;GO:0005794;GO:0031618;GO:0005654;GO:0035861;GO:0001741;GO:0016407;GO:0004468;GO:0046872;GO:0006302;GO:0002244;GO:0034421;GO:0071168;GO:0006275;GO:0007062	1355.29377	0.208300631	0.15431748	1.276825179	0.734643384	1
ENSMOCG00000000833	ENSMOCT00000001124	ESCO2_HUMAN	Esco1	N_acetyltransferase_ESCO2	18:4190245-4241571	GO:0030054;GO:0000785;GO:0010369;GO:0005694;GO:0005794;GO:0031618;GO:0005654;GO:0035861;GO:0001741;GO:0016407;GO:0004468;GO:0046872;GO:0006302;GO:0002244;GO:0034421;GO:0071168;GO:0006275;GO:0007062	1355.29377	0.208300631	0.15431748	1.276825179	0.734643384	1
ENSMOCG00000000834	ENSMOCT00000001121	IF4G1_HUMAN	Paip1	Eukaryotic_translation_initiation_factor_4_gamma_1	19:64700645-64727152	GO:0005737;GO:0005829;GO:0016281;GO:0016020;GO:0005634;GO:0005844;GO:0005524;GO:0008190;GO:0042802;GO:0060090;GO:0003729;GO:0003723;GO:0008135;GO:0003743;GO:0031369;GO:0001662;GO:0002191;GO:0034645;GO:0031669;GO:0032502;GO:0097009;GO:0010507;GO:1901215;GO:0010801;GO:0000184;GO:0010942;GO:0030307;GO:0032270;GO:1905537;GO:1900087;GO:1905618;GO:1905612;GO:0045666;GO:0033138;GO:0036493;GO:0080135;GO:…	2613.805869	-0.142953823	0.11583966	0.709964425	0.870857751	1
ENSMOCG00000000835	ENSMOCT00000001120	RTL6_HUMAN	Rtl6	Retrotransposon_Gag_like_protein_6	15:26561117-26566274		8311.357978	-0.20027248	0.097361255	1.497743857	0.682791145	1
ENSMOCG00000000836	ENSMOCT00000001122	OCAD1_BOVIN	none	OCIA_domain_containing_protein_1	LG1:29094409-29110205	GO:0005768;GO:2000736	2637.371892	-0.093949058	0.105571065	1.78569759	0.618052236	1
ENSMOCG00000000837	ENSMOCT00000001125	BMP15_BOVIN	Bmp15	Bone_morphogenetic_protein_15	10:33362121-33367569	GO:0005737;GO:0005615;GO:0005125;GO:0008083;GO:0030509;GO:0060016;GO:0001541;GO:0010862;GO:0060395	63.56232144	-0.075881604	0.381080832	3.378258676	0.336898173	1
ENSMOCG00000000839	ENSMOCT00000001132	NA	Rgp1	NA	LG5:38819482-38823810	NA	800.4681491	-0.50552451	0.117414022	0.83558166	0.840938791	1
ENSMOCG00000000843	ENSMOCT00000001135	NA	none	NA	8:38911021-38914260	NA	2958.236914	-0.359782079	0.072167963	4.346158596	0.226429961	1
ENSMOCG00000000844	ENSMOCT00000001130	NA	8030462N17Rik	NA	18:61498591-61567275	GO:0061630;GO:0006511	3058.867202	-0.244370385	0.128067006	0.875432899	0.831352	1
ENSMOCG00000000845	ENSMOCT00000001137	GSG1L_HUMAN	Gsg1l	Germ_cell_specific_gene_1_like_protein	8:18583155-18785495	GO:0030054;GO:0098978;GO:0099061;GO:0005886;GO:0098685;GO:2000311;GO:0099149	511.4497835	0.775029378	0.146384432	1.701885748	0.636514632	1
ENSMOCG00000000846	ENSMOCT00000001133	UBP43_HUMAN	none	Ubiquitin_carboxyl_terminal_hydrolase_43	19:52862198-52863408	GO:0005654;GO:0019785;GO:0036459;GO:0016579;GO:0019985;GO:0006511	4.579254128	0.039252552	0.876199082	0.818361003	0.845070471	1
ENSMOCG00000000847	ENSMOCT00000001142	NA	Smyd2	NA	6:75942698-75983543	NA	1285.11412	-0.235507439	0.101793937	3.016426991	0.389099385	1
ENSMOCG00000000848	ENSMOCT00000001145	SEN1_SCHPO	Setx	Helicase_sen1	4:47951006-48003722	GO:0016604;GO:0000790;GO:0005634;GO:0033678;GO:0032574;GO:0005524;GO:0003723;GO:0001147;GO:0006397;GO:1903622;GO:0006364;GO:0006369;GO:0006386;GO:0008033	3843.677247	-0.161416781	0.126134987	3.329418664	0.343569058	1
ENSMOCG00000000848	ENSMOCT00000001147	SEN1_SCHPO	Setx	Helicase_sen1	4:47951006-48003722	GO:0016604;GO:0000790;GO:0005634;GO:0033678;GO:0032574;GO:0005524;GO:0003723;GO:0001147;GO:0006397;GO:1903622;GO:0006364;GO:0006369;GO:0006386;GO:0008033	3843.677247	-0.161416781	0.126134987	3.329418664	0.343569058	1
ENSMOCG00000000850	ENSMOCT00000001136	STK26_HUMAN	Map3k8	Serine/threonine_protein_kinase_26	16:17169622-17191384	GO:0016324;GO:0071944;GO:0005737;GO:0005829;GO:0070062;GO:0005794;GO:0000139;GO:0005798;GO:0016020;GO:0048471;GO:0012506;GO:0005524;GO:0042802;GO:0000287;GO:0042803;GO:0004672;GO:0004674;GO:0032147;GO:0006915;GO:0009267;GO:0030033;GO:0030336;GO:0046777;GO:0006468;GO:0042981;GO:1903205;GO:0007346;GO:0042542;GO:0023014;GO:0031098	85.54650292	0.590880822	0.226631137	6.958099946	0.073245329	1
ENSMOCG00000000851	NA	NA	NA	NA	NA	NA	44.48129339	-0.569850152	0.280881041	0.516225221	0.915312613	1
ENSMOCG00000000852	ENSMOCT00000001143	FAIM3_MOUSE	Fcmr	Fas_apoptotic_inhibitory_molecule_3	6:21362906-21374488	GO:0009986;GO:0009897;GO:0016021;GO:0002376;GO:1990001;GO:2001237;GO:0070229	3.239040301	-0.399287719	0.919742892	7.505076627	0.057428155	1
ENSMOCG00000000853	ENSMOCT00000001155	NA	Vps13c	NA	5:71462518-71621739	NA	8281.422011	-0.143006498	0.153270522	0.876028546	0.831208477	1
ENSMOCG00000000855	ENSMOCT00000001199	NA	Stxbp5l	NA	2:48040325-48285556	NA	1639.984304	0.1402168	0.183278065	0.221970343	0.973966948	1
ENSMOCG00000000855	ENSMOCT00000001195	NA	Stxbp5l	NA	2:48040325-48285556	NA	1639.984304	0.1402168	0.183278065	0.221970343	0.973966948	1
ENSMOCG00000000855	ENSMOCT00000001190	NA	Stxbp5l	NA	2:48040325-48285556	NA	1639.984304	0.1402168	0.183278065	0.221970343	0.973966948	1
ENSMOCG00000000855	ENSMOCT00000001192	NA	Stxbp5l	NA	2:48040325-48285556	NA	1639.984304	0.1402168	0.183278065	0.221970343	0.973966948	1
ENSMOCG00000000856	ENSMOCT00000001152	ZN346_MOUSE	Zfp346	Zinc_finger_protein_346	16:56008632-56031637	GO:0005737;GO:0005730;GO:0005634;GO:0003725;GO:0019899;GO:0035198;GO:0008270;GO:0043065	1057.2122	-0.11301305	0.098889935	2.870178548	0.41207719	1
ENSMOCG00000000856	ENSMOCT00000001149	ZN346_MOUSE	Zfp346	Zinc_finger_protein_346	16:56008632-56031637	GO:0005737;GO:0005730;GO:0005634;GO:0003725;GO:0019899;GO:0035198;GO:0008270;GO:0043065	1057.2122	-0.11301305	0.098889935	2.870178548	0.41207719	1
ENSMOCG00000000856	ENSMOCT00000001146	ZN346_HUMAN	Zfp346	Zinc_finger_protein_346	16:56008632-56031637	GO:0005737;GO:0005730;GO:0005634;GO:0003725;GO:0019899;GO:0035198;GO:0003723;GO:0008270;GO:0043065	1057.2122	-0.11301305	0.098889935	2.870178548	0.41207719	1
ENSMOCG00000000860	ENSMOCT00000001148	SKA1_RAT	Ska1	Spindle_and_kinetochore_associated_protein_1	18:58586579-58597352	GO:0000940;GO:0005737;GO:0072686;GO:0005876;GO:0008017;GO:0051301;GO:0007059;GO:0000278;GO:0031110	34.17612558	-2.086082413	0.48215352	2.073436	0.557305507	1
ENSMOCG00000000861	ENSMOCT00000001153	NA	Krt75	NA	15:2785056-2793550	NA	4.433031449	0.397394401	0.796766783	2.737415888	0.433906258	1
ENSMOCG00000000863	ENSMOCT00000001151	SIX1B_DANRE	Six1	Homeobox_protein_six1b	1:8433661-8438500	GO:0005737;GO:0005634;GO:0005667;GO:0000981;GO:0000976;GO:0021984;GO:0048856;GO:0006915;GO:0002074;GO:0048839;GO:0045892;GO:0048935;GO:0043282;GO:0014857;GO:0048741;GO:0007519;GO:0051146	5.131475736	-0.20717796	0.695330528	3.225113098	0.358202239	1
ENSMOCG00000000864	ENSMOCT00000001156	HSBPL_RAT	Hsbp1l1	Heat_shock_factor_binding_protein_1_like_protein_1	18:63597736-63603505	GO:0005737;GO:0005829;GO:0005634;GO:0003714;GO:0070370	4.880454431	0.749793313	0.783080438	0.791585413	0.851478615	1
ENSMOCG00000000865	ENSMOCT00000001160	FGF13_PONAB	Fgf13	Fibroblast_growth_factor_13	X:14937388-15452734	GO:0030424;GO:0005737;GO:0005829;GO:0030425;GO:0005576;GO:0030175;GO:0030426;GO:0014704;GO:0016328;GO:0005874;GO:0043005;GO:0005634;GO:0005886;GO:0048487;GO:0008083;GO:0044325;GO:0008017;GO:0017080;GO:0021795;GO:0045200;GO:0021766;GO:1904862;GO:0007612;GO:0007613;GO:0046785;GO:0048671;GO:0007026;GO:0001764;GO:0072659;GO:0098909;GO:0006814	6017.454939	-0.468714085	0.103967796	1.54143624	0.672740411	1
ENSMOCG00000000865	ENSMOCT00000001154	FGF13_RAT	Fgf13	Fibroblast_growth_factor_13	X:14937388-15452734	GO:0030424;GO:0005737;GO:0005829;GO:0030425;GO:0005576;GO:0030175;GO:0030426;GO:0014704;GO:0016328;GO:0005874;GO:0043005;GO:0005634;GO:0005886;GO:0048487;GO:0008083;GO:0044325;GO:0008017;GO:0030295;GO:0017080;GO:0021795;GO:0045200;GO:0021766;GO:1904862;GO:0007612;GO:0000165;GO:0007613;GO:0046785;GO:0048671;GO:0007026;GO:0001764;GO:0072659;GO:0098909;GO:1990834;GO:0006814	6017.454939	-0.468714085	0.103967796	1.54143624	0.672740411	1
ENSMOCG00000000865	ENSMOCT00000001157	FGF13_XENLA	Fgf13	Fibroblast_growth_factor_13	X:14937388-15452734	GO:0030424;GO:0005737;GO:0030425;GO:0005576;GO:0030175;GO:0030426;GO:0005874;GO:0043005;GO:0005634;GO:0005886;GO:0048487;GO:0008083;GO:0044325;GO:0008017;GO:0017080;GO:0045200;GO:0060322;GO:1904862;GO:0046785;GO:0048671;GO:0007026;GO:0030182;GO:0001764;GO:0072659;GO:0070376	6017.454939	-0.468714085	0.103967796	1.54143624	0.672740411	1
ENSMOCG00000000866	ENSMOCT00000001180	PR40A_HUMAN	Prpf40b	Pre_mRNA_processing_factor_40_homolog_A	15:5398427-5420769	GO:0005829;GO:0016020;GO:0016363;GO:0016607;GO:0005654;GO:0005685;GO:0071004;GO:0003723;GO:0007049;GO:0051301;GO:0016477;GO:0007010;GO:0045292;GO:0000398;GO:0008360;GO:0032465	2435.59666	0.403686955	0.159460233	2.515985046	0.472409153	1
ENSMOCG00000000866	ENSMOCT00000001176	PR40A_HUMAN	Prpf40b	Pre_mRNA_processing_factor_40_homolog_A	15:5398427-5420769	GO:0005829;GO:0016020;GO:0016363;GO:0016607;GO:0005654;GO:0005685;GO:0071004;GO:0003723;GO:0007049;GO:0051301;GO:0016477;GO:0007010;GO:0045292;GO:0000398;GO:0008360;GO:0032465	2435.59666	0.403686955	0.159460233	2.515985046	0.472409153	1
ENSMOCG00000000869	ENSMOCT00000001173	APTX_MOUSE	Aptx	Aprataxin	LG5:36832238-36849575	GO:0000785;GO:0000790;GO:0005730;GO:0005654;GO:0005634;GO:0003682;GO:0003684;GO:0033699;GO:0120108;GO:0003690;GO:0003725;GO:0046872;GO:0030983;GO:0008967;GO:0051219;GO:0046403;GO:0047485;GO:1990165;GO:0003697;GO:0006974;GO:0006266;GO:0006302;GO:0031647;GO:0042542;GO:0000012	520.2515286	0.796893003	0.146464337	5.273618169	0.152823458	1
ENSMOCG00000000869	ENSMOCT00000001172	NA	Aptx	NA	LG5:36832238-36849575	NA	520.2515286	0.796893003	0.146464337	5.273618169	0.152823458	1
ENSMOCG00000000869	ENSMOCT00000001171	NA	Aptx	NA	LG5:36832238-36849575	NA	520.2515286	0.796893003	0.146464337	5.273618169	0.152823458	1
ENSMOCG00000000870	ENSMOCT00000001169	TNR6_MOUSE	Fas	Tumor_necrosis_factor_receptor_superfamily_member_6	8:62651455-62682747	GO:0097440;GO:0016324;GO:0031265;GO:0009986;GO:0005737;GO:0005829;GO:0031264;GO:0009897;GO:0005576;GO:0005615;GO:0016021;GO:0045121;GO:0043005;GO:0043025;GO:0016604;GO:0048471;GO:0005886;GO:0042383;GO:0030141;GO:0005516;GO:0042802;GO:0019900;GO:0002020;GO:0044877;GO:0005031;GO:0006924;GO:0006915;GO:0097190;GO:0019724;GO:0034198;GO:0071455;GO:0071285;GO:0007623;GO:0031104;GO:0097191;GO:0097192;GO:…	16.35692117	1.596377303	0.457982958	2.191926962	0.533540258	1
ENSMOCG00000000872	ENSMOCT00000001170	JMY_XENTR	Whamm	Junction_mediating_and__regulatory_protein	22:11886088-11912324	GO:0031252;GO:0005737;GO:0005856;GO:0005634;GO:0003779;GO:0071933;GO:0003713;GO:0070060;GO:0070358;GO:0034314;GO:0007050;GO:0006281;GO:0072332;GO:0043065;GO:0051091;GO:0006357	770.7854504	1.161355924	0.149427935	3.66554237	0.299917932	1
ENSMOCG00000000875	ENSMOCT00000001177	I20L2_MOUSE	Isg20l2	Interferon_stimulated_20_kDa_exonuclease_like_2	21:839861-849211	GO:0005730;GO:0005634;GO:0000175;GO:0004527;GO:0003676;GO:0042254	314.927396	0.343817497	0.102619127	0.279783691	0.963784672	1
ENSMOCG00000000876	ENSMOCT00000001175	S31D1_HUMAN	none	Spermatogenesis_associated_protein_31D1	16:60493514-60499308	GO:0016021;GO:0030154;GO:0007283	2.63927744	4.451318369	1.4938081	2.284869851	0.515425637	1
ENSMOCG00000000878	ENSMOCT00000001178	SHF_MOUSE	Shb	SH2_domain_containing_adapter_protein_F	LG5:40541874-40656668	GO:0001784;GO:0006915	557.5074792	-0.682151699	0.157903951	0.118008132	0.989592089	1
ENSMOCG00000000878	ENSMOCT00000001182	SHB_HUMAN	Shb	SH2_domain_containing_adapter_protein_B	LG5:40541874-40656668	GO:0036464;GO:0005829;GO:0005654;GO:0005886;GO:0001784;GO:0005070;GO:0001525;GO:0006915;GO:0030154;GO:0007165;GO:0048010	557.5074792	-0.682151699	0.157903951	0.118008132	0.989592089	1
ENSMOCG00000000879	ENSMOCT00000001184	NA	Gabrr3	NA	2:90364259-90413901	NA	1.496631549	-1.900287696	1.390304274	6.400204943	0.09368236	1
ENSMOCG00000000880	ENSMOCT00000001187	NA	Ptprn	NA	LG4:55784443-55800621	NA	11884.83302	0.165267799	0.150317025	2.868636584	0.412325387	1
ENSMOCG00000000881	ENSMOCT00000001208	PARG_DROME	Parg	Poly(ADP_ribose)_glycohydrolase	6:60298366-60400429	GO:0005737;GO:0005654;GO:0005634;GO:0004649;GO:1990966;GO:0030576;GO:0005975;GO:0006342;GO:0036099;GO:0051457;GO:0009225;GO:0006282;GO:0035065;GO:0031056;GO:0043484;GO:0009408	1835.84039	-0.046254064	0.098054443	3.993448949	0.262172395	1
ENSMOCG00000000881	ENSMOCT00000001205	PARG_DROME	Parg	Poly(ADP_ribose)_glycohydrolase	6:60298366-60400429	GO:0005737;GO:0005654;GO:0005634;GO:0004649;GO:1990966;GO:0030576;GO:0005975;GO:0006342;GO:0036099;GO:0051457;GO:0009225;GO:0006282;GO:0035065;GO:0031056;GO:0043484;GO:0009408	1835.84039	-0.046254064	0.098054443	3.993448949	0.262172395	1
ENSMOCG00000000885	ENSMOCT00000001194	DISC_DROME	Bnc1	Protein_disconnected	22:12257226-12284015	GO:0005634;GO:0003677;GO:0046872;GO:0000977;GO:0007469;GO:0007420;GO:0007623;GO:0008062;GO:0007479;GO:0045475;GO:0045494;GO:0045944;GO:0045893;GO:0010468;GO:0050896;GO:0007601	1.33712772	0.566276316	1.617059034	2.323419673	0.508049172	1
ENSMOCG00000000885	ENSMOCT00000001196	DISC_DROME	Bnc1	Protein_disconnected	22:12257226-12284015	GO:0005634;GO:0003677;GO:0046872;GO:0000977;GO:0007469;GO:0007420;GO:0007623;GO:0008062;GO:0007479;GO:0045475;GO:0045494;GO:0045944;GO:0045893;GO:0010468;GO:0050896;GO:0007601	1.33712772	0.566276316	1.617059034	2.323419673	0.508049172	1
ENSMOCG00000000886	ENSMOCT00000001191	PDRG1_MOUSE	Pdrg1	p53_and_DNA_damage_regulated_protein_1	LG8:25635175-25641500	GO:0005737;GO:0016272;GO:0051082;GO:0006457	1610.958646	-0.065463074	0.139928387	2.898884438	0.407479377	1
ENSMOCG00000000888	ENSMOCT00000001198	PARM1_RAT	Parm1	Prostate_androgen_regulated_mucin_like_protein_1_homolog	LG1:44628631-44718124	GO:0005769;GO:0010008;GO:0005794;GO:0000139;GO:0016021;GO:0005770;GO:0005886;GO:0006915;GO:0051973	4235.233014	-0.239882451	0.12456401	2.84682991	0.415848786	1
ENSMOCG00000000889	ENSMOCT00000001201	TKNK_MOUSE	Tac2	Tachykinin_3	24:9180941-9187630	GO:0005615;GO:0031836;GO:0031837;GO:0007218;GO:0045777;GO:1902093;GO:0007217	920.1028826	-0.054806717	0.20539269	3.080566747	0.379369405	1
ENSMOCG00000000890	ENSMOCT00000001204	ARG39_MOUSE	Arhgef39	Rho_guanine_nucleotide_exchange_factor_39	LG5:38733367-38736610	GO:0005886;GO:0005085;GO:0030335	43.91288552	0.123726234	0.320227385	1.339812873	0.719701521	1
ENSMOCG00000000890	ENSMOCT00000001202	ARG39_MOUSE	Arhgef39	Rho_guanine_nucleotide_exchange_factor_39	LG5:38733367-38736610	GO:0005886;GO:0005085;GO:0030335	43.91288552	0.123726234	0.320227385	1.339812873	0.719701521	1
ENSMOCG00000000893	ENSMOCT00000001206	NA	Ppm1k	NA	LG3:47645489-47667624	NA	3883.316284	0.355635908	0.142637172	3.014983764	0.389320739	1
ENSMOCG00000000895	ENSMOCT00000001210	TM267_HUMAN	Tmem267	Transmembrane_protein_267	19:64757519-64765738	GO:0016021	246.9938986	-0.668848335	0.248306019	5.727269807	0.125659907	1
ENSMOCG00000000897	ENSMOCT00000001209	JAM3_HUMAN	Jam3	Junctional_adhesion_molecule_C	5:21278778-21332360	GO:0005923;GO:0044291;GO:0005911;GO:0030057;GO:0005615;GO:0031941;GO:0005794;GO:0005887;GO:0005902;GO:0033010;GO:0005886;GO:0098636;GO:0043220;GO:0070160;GO:0098632;GO:0005178;GO:0046982;GO:0042803;GO:0002250;GO:0034333;GO:0001525;GO:0045176;GO:0031103;GO:0098609;GO:0007160;GO:0030010;GO:0030198;GO:0097530;GO:0097241;GO:0034113;GO:0050900;GO:0002523;GO:0042552;GO:0002318;GO:0033629;GO:0033624;GO:…	960.1448471	0.263579444	0.134459705	1.402835876	0.704870121	1
ENSMOCG00000000905	ENSMOCT00000001235	NA	Atp2a1	NA	8:19207809-19225127	NA	25.13613474	1.3464488	0.328653323	7.880231492	0.048552909	1
ENSMOCG00000000905	ENSMOCT00000001233	NA	Atp2a1	NA	8:19207809-19225127	NA	25.13613474	1.3464488	0.328653323	7.880231492	0.048552909	1
ENSMOCG00000000906	ENSMOCT00000001225	NA	Brinp3	NA	6:36823248-37217595	NA	1256.279084	-0.196157678	0.1035784	4.75709612	0.190472669	1
ENSMOCG00000000907	ENSMOCT00000001271	ANO3_HUMAN	Ano7	Anoctamin_3	LG4:35175274-35204308	GO:0016021;GO:0005886;GO:0017128;GO:0046983;GO:0061591;GO:0061590;GO:1902476;GO:0050982;GO:0016048;GO:0034220	231.1784409	1.054975774	0.229880152	0.961526579	0.810560228	1
ENSMOCG00000000907	ENSMOCT00000001255	ANO4_BOVIN	Ano7	Anoctamin_4	LG4:35175274-35204308	GO:0016021;GO:0005886;GO:0046983;GO:0061588	231.1784409	1.054975774	0.229880152	0.961526579	0.810560228	1
ENSMOCG00000000907	ENSMOCT00000001266	ANO4_BOVIN	Ano7	Anoctamin_4	LG4:35175274-35204308	GO:0016021;GO:0005886;GO:0046983;GO:0061588	231.1784409	1.054975774	0.229880152	0.961526579	0.810560228	1
ENSMOCG00000000912	ENSMOCT00000001236	ELF1_HUMAN	Elf4	ETS_related_transcription_factor_Elf_1	X:260465-299184	GO:0000790;GO:0005654;GO:0005634;GO:0001228;GO:0003700;GO:0000981;GO:0000978;GO:0030154;GO:0050860;GO:0045944;GO:0045893;GO:0050855;GO:0001817;GO:0001959;GO:0006357	41.38262506	-0.194700864	0.300156429	4.85468704	0.1827522	1
ENSMOCG00000000913	ENSMOCT00000001240	NA	Mmp9	NA	LG8:13527444-13534661	NA	161.9700508	0.124463755	0.303986447	3.352033329	0.340465986	1
ENSMOCG00000000915	ENSMOCT00000001228	SYUB_BOVIN	Sncb	Beta_synuclein	16:55668677-55676653	GO:0005737	10295.69415	-0.153334261	0.152308903	2.762396603	0.429727572	1
ENSMOCG00000000916	ENSMOCT00000001230	FABPI_MOUSE	none	Fatty_acid_binding_protein,_intestinal	21:19597628-19601328	GO:0045179;GO:0005737;GO:0005902;GO:0005886;GO:0005504;GO:0036041;GO:0005324;GO:0006631;GO:0050892;GO:0098856;GO:0015909	18.6076636	7.795481307	1.17777129	0.205042871	0.976771129	1
ENSMOCG00000000919	ENSMOCT00000001239	K2C4_MOUSE	none	Keratin,_type_II_cytoskeletal_4	15:2405135-2412150	GO:0009986;GO:0045111;GO:0045095;GO:0007010;GO:0030855;GO:0050680	0.938197736	-4.394825002	2.581050436	0.420188773	0.936041106	1
ENSMOCG00000000920	ENSMOCT00000001256	MCE1_CAEEL	Rngtt	mRNA_capping_enzyme	LG5:31278485-31455436	GO:0005634;GO:0005525;GO:0004484;GO:0004651;GO:0004725;GO:0008138;GO:0006370;GO:0016311;GO:0098507;GO:0010628	599.7358297	-0.370211708	0.126669725	0.57011461	0.903238547	1
ENSMOCG00000000920	ENSMOCT00000001262	MCE1_CAEEL	Rngtt	mRNA_capping_enzyme	LG5:31278485-31455436	GO:0005634;GO:0005525;GO:0004484;GO:0004651;GO:0004725;GO:0008138;GO:0006370;GO:0016311;GO:0098507;GO:0010628	599.7358297	-0.370211708	0.126669725	0.57011461	0.903238547	1
ENSMOCG00000000921	ENSMOCT00000001245	AGD7_ARATH	Arfgap1	ADP_ribosylation_factor_GTPase_activating_protein_AGD7	LG8:878756-893000	GO:0005829;GO:0005783;GO:0005794;GO:0005634;GO:0005096;GO:0046872;GO:0016192	2721.532078	-0.126745488	0.081114267	4.006131927	0.260802753	1
ENSMOCG00000000921	ENSMOCT00000001249	AGD7_ARATH	Arfgap1	ADP_ribosylation_factor_GTPase_activating_protein_AGD7	LG8:878756-893000	GO:0005829;GO:0005783;GO:0005794;GO:0005634;GO:0005096;GO:0046872;GO:0016192	2721.532078	-0.126745488	0.081114267	4.006131927	0.260802753	1
ENSMOCG00000000921	ENSMOCT00000001241	AGD7_ARATH	Arfgap1	ADP_ribosylation_factor_GTPase_activating_protein_AGD7	LG8:878756-893000	GO:0005829;GO:0005783;GO:0005794;GO:0005634;GO:0005096;GO:0046872;GO:0016192	2721.532078	-0.126745488	0.081114267	4.006131927	0.260802753	1
ENSMOCG00000000922	ENSMOCT00000001237	MTCL1_HUMAN	9330159F19Rik	Microtubule_cross_linking_factor_1	LG9:39770358-39784148	GO:0016324;GO:0016327;GO:0005737;GO:0005856;GO:0005615;GO:0016328;GO:0097427;GO:0030496;GO:0000922;GO:0008017;GO:0042803;GO:0003723;GO:0045197;GO:0001578;GO:2000576;GO:0090314;GO:0010506	5736.040475	-0.061906299	0.11305766	2.123400831	0.547193142	1
ENSMOCG00000000923	ENSMOCT00000001247	NA	Cep76	NA	18:52858214-52882636	NA	250.1124878	-0.149104836	0.133531322	5.369718754	0.146641885	1
ENSMOCG00000000924	ENSMOCT00000001258	NA	Mical2	NA	8:3806667-3944315	NA	6946.329454	-0.04403406	0.166715627	1.392232175	0.707356559	1
ENSMOCG00000000924	ENSMOCT00000001264	NA	Mical2	NA	8:3806667-3944315	NA	6946.329454	-0.04403406	0.166715627	1.392232175	0.707356559	1
ENSMOCG00000000924	ENSMOCT00000001254	NA	Mical2	NA	8:3806667-3944315	NA	6946.329454	-0.04403406	0.166715627	1.392232175	0.707356559	1
ENSMOCG00000000927	ENSMOCT00000001246	UBAP1_DANRE	none	Ubiquitin_associated_protein_1	LG5:37515707-37549371	GO:0005829;GO:0000813;GO:0043130;GO:0015031;GO:0043162	937.7264327	0.436336845	0.065760236	3.448207516	0.327541818	1
ENSMOCG00000000929	ENSMOCT00000001248	PIN4_HUMAN	none	Peptidyl_prolyl_cis_trans_isomerase_NIMA_interacting_4	X:21725852-21730060	GO:0005737;GO:0005759;GO:0005730;GO:0005654;GO:0005634;GO:0030684;GO:0005819;GO:0003681;GO:0003677;GO:0003690;GO:0003755;GO:0003723;GO:0006364	124.4378258	-0.104977399	0.164463902	1.468961781	0.689452237	1
ENSMOCG00000000931	ENSMOCT00000001270	NA	Gm17660	NA	LG1:54098318-54105418	NA	110.0952786	-0.178916804	0.33949238	2.518584336	0.471941838	1
ENSMOCG00000000933	ENSMOCT00000001261	RL6_RAT	none	60S_ribosomal_protein_L6	21:1907338-1908219	GO:0031672;GO:0036464;GO:0022625;GO:0005634;GO:0042788;GO:0014069;GO:0005791;GO:0045202;GO:1990932;GO:0003729;GO:0003723;GO:0003735;GO:0000049;GO:0002181;GO:0000027	2.276856214	0.058939079	1.283356975	0.177798839	0.981091153	1
ENSMOCG00000000935	ENSMOCT00000001277	NA	Scly	NA	LG4:60471429-60491945	NA	720.6829999	0.550918932	0.12432946	8.620008727	0.034793892	1
ENSMOCG00000000935	ENSMOCT00000001281	SCLY_MOUSE	Scly	Selenocysteine_lyase	LG4:60471429-60491945	GO:1902494;GO:0005829;GO:0016597;GO:0042803;GO:0009000;GO:0016740;GO:0070279;GO:0006629;GO:1900408;GO:0032868;GO:0001887;GO:0016261	720.6829999	0.550918932	0.12432946	8.620008727	0.034793892	1
ENSMOCG00000000936	ENSMOCT00000001272	SYT16_HUMAN	Syt14	Synaptotagmin_16	6:78940053-79107783	GO:0042802;GO:0005543;GO:0006887	599.3201046	-0.296517808	0.13786959	1.707223567	0.635329027	1
ENSMOCG00000000936	ENSMOCT00000001273	SYT16_HUMAN	Syt14	Synaptotagmin_16	6:78940053-79107783	GO:0042802;GO:0005543;GO:0006887	599.3201046	-0.296517808	0.13786959	1.707223567	0.635329027	1
ENSMOCG00000000937	NA	NA	NA	NA	NA	NA	4.289078569	-4.003712864	1.29479776	1.734872538	0.629208864	1
ENSMOCG00000000939	ENSMOCT00000001293	NA	Nxf1	NA	8:42827803-42842050	NA	4384.080031	0.139615639	0.098560662	0.400384334	0.940163089	1
ENSMOCG00000000939	ENSMOCT00000001291	NXF1_RAT	Nxf1	Nuclear_RNA_export_factor_1	8:42827803-42842050	GO:0005737;GO:0010494;GO:0042405;GO:0005643;GO:0016607;GO:0005634;GO:0003729;GO:0003723;GO:0006406;GO:0016973;GO:0006405	4384.080031	0.139615639	0.098560662	0.400384334	0.940163089	1
ENSMOCG00000000939	ENSMOCT00000001286	NA	Nxf1	NA	8:42827803-42842050	NA	4384.080031	0.139615639	0.098560662	0.400384334	0.940163089	1
ENSMOCG00000000941	ENSMOCT00000001280	SAM12_MOUSE	Samd12	Sterile_alpha_motif_domain_containing_protein_12	LG3:889885-1265491		295.7856288	-0.043574581	0.202523343	3.960785813	0.265729807	1
ENSMOCG00000000943	ENSMOCT00000001297	RASEF_DANRE	Rasef	Ras_and_EF_hand_domain_containing_protein	10:12073693-12132735	GO:0012505;GO:0048471;GO:0005509;GO:0005525;GO:0003924;GO:0006886;GO:0032482	25.94841314	0.694209453	0.446242322	1.506216987	0.680836198	1
ENSMOCG00000000943	ENSMOCT00000001294	RASEF_DANRE	Rasef	Ras_and_EF_hand_domain_containing_protein	10:12073693-12132735	GO:0012505;GO:0048471;GO:0005509;GO:0005525;GO:0003924;GO:0006886;GO:0032482	25.94841314	0.694209453	0.446242322	1.506216987	0.680836198	1
ENSMOCG00000000943	ENSMOCT00000001292	RASEF_DANRE	Rasef	Ras_and_EF_hand_domain_containing_protein	10:12073693-12132735	GO:0012505;GO:0048471;GO:0005509;GO:0005525;GO:0003924;GO:0006886;GO:0032482	25.94841314	0.694209453	0.446242322	1.506216987	0.680836198	1
ENSMOCG00000000944	ENSMOCT00000001282	PKNX2_PONAB	Pknox1	Homeobox_protein_PKNOX2	LG2:48795987-48817184	GO:0005634;GO:0003677;GO:0006355	712.017096	0.489408533	0.119595685	3.475113318	0.324004213	1
ENSMOCG00000000945	ENSMOCT00000001340	NA	Vps35l	NA	8:10573272-10679868	NA	2725.812164	-0.196331386	0.102812016	1.600549666	0.659265193	1
ENSMOCG00000000945	ENSMOCT00000001324	NA	Vps35l	NA	8:10573272-10679868	NA	2725.812164	-0.196331386	0.102812016	1.600549666	0.659265193	1
ENSMOCG00000000945	ENSMOCT00000001328	NA	Vps35l	NA	8:10573272-10679868	NA	2725.812164	-0.196331386	0.102812016	1.600549666	0.659265193	1
ENSMOCG00000000945	ENSMOCT00000001330	NA	Vps35l	NA	8:10573272-10679868	NA	2725.812164	-0.196331386	0.102812016	1.600549666	0.659265193	1
ENSMOCG00000000945	ENSMOCT00000001348	NA	Vps35l	NA	8:10573272-10679868	NA	2725.812164	-0.196331386	0.102812016	1.600549666	0.659265193	1
ENSMOCG00000000946	ENSMOCT00000001283	PSMD6_ARATH	Psmd6	26S_proteasome_non_ATPase_regulatory_subunit_6_homolog	6:46244703-46253446	GO:0005829;GO:0005634;GO:0005886;GO:0000502;GO:0043161;GO:0030163	1958.11143	-0.23142548	0.096420276	1.199881951	0.753032625	1
ENSMOCG00000000948	ENSMOCT00000001285	NA	none	NA	1:58266066-58306283	NA	2692.95678	0.202142983	0.093454863	2.141572496	0.543548255	1
ENSMOCG00000000950	ENSMOCT00000001290	F162A_RAT	Fam162a	Protein_FAM162A	2:66746718-66773777	GO:0016021;GO:0005739;GO:0006919;GO:0071456;GO:0051402;GO:0043065;GO:0090200	755.2724311	0.031783422	0.125406545	5.140087364	0.161822	1
ENSMOCG00000000951	ENSMOCT00000001289	NA	Prps2	NA	X:42246988-42285234	NA	3392.703765	-0.196775784	0.110957776	0.539471729	0.910137903	1
ENSMOCG00000000952	ENSMOCT00000001296	NA	Gpc1	NA	LG4:35732322-35761642	NA	4278.931854	0.329829558	0.12935402	3.046652945	0.384487992	1
ENSMOCG00000000952	ENSMOCT00000001295	NA	Gpc1	NA	LG4:35732322-35761642	NA	4278.931854	0.329829558	0.12935402	3.046652945	0.384487992	1
ENSMOCG00000000954	ENSMOCT00000001299	THY1_RAT	Thy1	Thy_1_membrane_glycoprotein	5:37911015-37916088	GO:0031362;GO:0046658;GO:0016324;GO:0030673;GO:0005623;GO:0009986;GO:0005829;GO:0030425;GO:0032590;GO:0005783;GO:0009897;GO:0030426;GO:0045121;GO:0032809;GO:0005886;GO:0019899;GO:0034235;GO:0005096;GO:0005178;GO:0019901;GO:0001525;GO:0098609;GO:0007267;GO:0007010;GO:0048041;GO:0007229;GO:0045576;GO:0043066;GO:0050771;GO:0030336;GO:0048147;GO:0070571;GO:0006469;GO:0061099;GO:0050860;GO:0002693;GO:…	21613.07756	-0.45162516	0.107094984	3.224786133	0.358248946	1
ENSMOCG00000000956	ENSMOCT00000001302	CAH1_RAT	Car1	Carbonic_anhydrase_1	LG5:6010523-6018314	GO:0005737;GO:0004064;GO:0004089;GO:0016836;GO:0008270;GO:0006730	5.406235364	-3.770051958	1.004713313	2.277718327	0.516802918	1
ENSMOCG00000000956	ENSMOCT00000001301	CAH1_RAT	Car1	Carbonic_anhydrase_1	LG5:6010523-6018314	GO:0005737;GO:0004064;GO:0004089;GO:0016836;GO:0008270;GO:0006730	5.406235364	-3.770051958	1.004713313	2.277718327	0.516802918	1
ENSMOCG00000000958	ENSMOCT00000001309	DNMBP_DANRE	none	Dynamin_binding_protein	21:28272557-28362040	GO:0005911;GO:0005856;GO:0005794;GO:0005795;GO:0098793;GO:0045202;GO:0005089;GO:0060271;GO:0035556;GO:0001822	6.12667607	-0.120953126	0.653078936	0.219461738	0.974387995	1
ENSMOCG00000000959	ENSMOCT00000001315	NA	Kcnu1	NA	LG7_11:3491228-3553047	NA	70.56647603	1.355810237	0.621856407	6.549074684	0.087747082	1
ENSMOCG00000000961	ENSMOCT00000001304	NA	Hs6st1	NA	LG2:21178894-21225103	NA	2511.606605	-0.051777899	0.104362139	1.228629847	0.746146197	1
ENSMOCG00000000962	ENSMOCT00000001311	RFX6_MOUSE	Rfx4	DNA_binding_protein_RFX6	24:35728738-35879959	GO:0005634;GO:0001228;GO:0003700;GO:0000978;GO:0000977;GO:0044212;GO:0031018;GO:0042593;GO:0003310;GO:0003311;GO:0090104;GO:0035774;GO:0045944;GO:0045893;GO:0050796;GO:0006357;GO:0003309	1003.425473	0.342352108	0.132698557	0.677900245	0.878389309	1
ENSMOCG00000000962	ENSMOCT00000001313	RFX6_AILME	Rfx4	DNA_binding_protein_RFX6	24:35728738-35879959	GO:0005634;GO:0001228;GO:0000977;GO:0044212;GO:0031018;GO:0042593;GO:0003310;GO:0003311;GO:0090104;GO:0035774;GO:0045944;GO:0045893;GO:0050796;GO:0003309	1003.425473	0.342352108	0.132698557	0.677900245	0.878389309	1
ENSMOCG00000000964	ENSMOCT00000001307	TMM91_MOUSE	Tmem91	Transmembrane_protein_91	LG4:21107491-21112800	GO:0016021;GO:0002244	1027.550911	-0.548339256	0.184558069	1.597439948	0.659970434	1
ENSMOCG00000000965	ENSMOCT00000001314	SIN3B_MOUSE	Sin3b	Paired_amphipathic_helix_protein_Sin3b	LG1:4960657-4996444	GO:0030849;GO:0000785;GO:0005737;GO:0000118;GO:0005634;GO:0016580;GO:0000805;GO:0001741;GO:0000806;GO:0003682;GO:0003714;GO:0048738;GO:0016575;GO:0045786;GO:0000122;GO:0045892;GO:0007519	6887.536075	0.102683508	0.10478565	0.919487514	0.820722658	1
ENSMOCG00000000965	ENSMOCT00000001312	PST1_SCHPO	Sin3b	Paired_amphipathic_helix_protein_pst1	LG1:4960657-4996444	GO:0000785;GO:1990483;GO:0000118;GO:0031618;GO:0005634;GO:0033698;GO:0070822;GO:0003714;GO:0007049;GO:0051301;GO:0006338;GO:0030702;GO:0016575;GO:0000122	6887.536075	0.102683508	0.10478565	0.919487514	0.820722658	1
ENSMOCG00000000966	ENSMOCT00000001310	TSN4_MOUSE	Tspan4	Tetraspanin_4	8:34204322-34216462	GO:0005887;GO:0005886;GO:0031982;GO:0003823;GO:0005178;GO:0065003	801.5655265	-0.243080511	0.118391233	0.993480456	0.80282949	1
ENSMOCG00000000967	ENSMOCT00000001317	NA	Fli1	NA	5:26624338-26746061	NA	233.1613921	-0.090441471	0.19461059	0.36821748	0.946726855	1
ENSMOCG00000000968	ENSMOCT00000001316	NA	Fos	NA	1:23293646-23297084	NA	1297.069373	0.487947473	0.376905984	5.478200448	0.139948301	1
ENSMOCG00000000969	NA	NA	NA	NA	NA	NA	137.6950695	-0.032391353	0.166793455	0.939493066	0.815888258	1
ENSMOCG00000000970	ENSMOCT00000001389	NA	Nos1	NA	2:7867478-7973691	NA	4850.42723	0.095723823	0.154838507	3.411367925	0.332440639	1
ENSMOCG00000000970	ENSMOCT00000001399	NA	Nos1	NA	2:7867478-7973691	NA	4850.42723	0.095723823	0.154838507	3.411367925	0.332440639	1
ENSMOCG00000000970	ENSMOCT00000001407	NA	Nos1	NA	2:7867478-7973691	NA	4850.42723	0.095723823	0.154838507	3.411367925	0.332440639	1
ENSMOCG00000000971	ENSMOCT00000001318	CA052_MOUSE	2410004B18Rik	UPF0690_protein_C1orf52_homolog	21:39442289-39448655	GO:0005654	573.0540761	-0.561942999	0.122770149	3.294344846	0.348430513	1
ENSMOCG00000000972	ENSMOCT00000001334	WHAMM_HUMAN	Jmy	WASP_homolog_associated_protein_with_actin,_membranes_and_microtubules	19:7098320-7155114	GO:0005737;GO:0030659;GO:0005829;GO:0033116;GO:0000139;GO:0005874;GO:0003779;GO:0071933;GO:0017049;GO:0008017;GO:0007015;GO:0090527;GO:0034314;GO:0007050;GO:0006888;GO:0048041;GO:0030032;GO:0097320;GO:0051127	596.5377406	-0.091464775	0.127870403	2.361538484	0.500834375	1
ENSMOCG00000000972	ENSMOCT00000001341	WHAMM_HUMAN	Jmy	WASP_homolog_associated_protein_with_actin,_membranes_and_microtubules	19:7098320-7155114	GO:0005737;GO:0030659;GO:0005829;GO:0033116;GO:0000139;GO:0005874;GO:0003779;GO:0071933;GO:0017049;GO:0008017;GO:0007015;GO:0090527;GO:0034314;GO:0007050;GO:0006888;GO:0048041;GO:0030032;GO:0097320;GO:0051127	596.5377406	-0.091464775	0.127870403	2.361538484	0.500834375	1
ENSMOCG00000000974	ENSMOCT00000001343	NA	Nars	NA	18:50060111-50077161	NA	5925.983473	-0.175342029	0.111934741	0.126548127	0.988471459	1
ENSMOCG00000000974	ENSMOCT00000001333	NA	Nars	NA	18:50060111-50077161	NA	5925.983473	-0.175342029	0.111934741	0.126548127	0.988471459	1
ENSMOCG00000000975	ENSMOCT00000001322	YBOX1_RABIT	none	Y_box_binding_protein_1	LG3:26787868-26788806	GO:0010494;GO:0070062;GO:0071204;GO:1990904;GO:0062153;GO:0003677;GO:0035198;GO:0003723;GO:0070934;GO:0048598;GO:0008544;GO:1990428;GO:0006397;GO:0048255;GO:2000773;GO:0017148;GO:0051781;GO:0008380;GO:0050658;GO:0051031	180.4225087	-0.594804871	0.173023852	2.280302014	0.516305018	1
ENSMOCG00000000976	ENSMOCT00000001502	NA	Scn10a	NA	5:91808885-91905714	NA	191.2280595	2.12590543	0.264848361	3.010756903	0.389969645	1
ENSMOCG00000000977	ENSMOCT00000001335	ACOT5_MOUSE	Acot5	Acyl_coenzyme_A_thioesterase_5	1:21901558-21906650	GO:0005829;GO:0005777;GO:0047617;GO:0052689;GO:0102991;GO:0016290;GO:0006637;GO:0006631;GO:0001676;GO:0032788;GO:0032789;GO:0000038	229.0614055	2.301856735	0.201893165	0.824703392	0.843549639	1
ENSMOCG00000000977	ENSMOCT00000001331	NA	Acot5	NA	1:21901558-21906650	NA	229.0614055	2.301856735	0.201893165	0.824703392	0.843549639	1
ENSMOCG00000000979	ENSMOCT00000001332	KCNE1_MOUSE	Kcne1	Potassium_voltage_gated_channel_subfamily_E_member_1	2:71861280-71861669	GO:0016324;GO:0005783;GO:0005794;GO:0045121;GO:0005886;GO:0008076;GO:0030018;GO:0005251;GO:0044325;GO:0015459;GO:0044877;GO:0071468;GO:0071482;GO:0002070;GO:0060047;GO:0008584;GO:0086011;GO:1902260;GO:0090315;GO:1903817;GO:1901381;GO:1901387;GO:1903818;GO:0097623;GO:0086091;GO:0060307;GO:0086005	1.489377256	0.843808614	1.212696739	0.972266086	0.807962316	1
ENSMOCG00000000984	ENSMOCT00000001337	NA	Il7r	NA	19:29674399-29697102	NA	5.89004167	0.342409246	0.70061712	4.910279572	0.178486044	1
ENSMOCG00000000985	ENSMOCT00000001327	NPHP4_MOUSE	none	Nephrocystin_4	10:80328908-80333658	GO:0005923;GO:0005911;GO:0005813;GO:0036064;GO:0097546;GO:0035869;GO:0005737;GO:0005829;GO:0043231;GO:0097730;GO:0016604;GO:0005654;GO:0032391;GO:0120206;GO:0097470;GO:0030317;GO:0090090;GO:0045494;GO:0035845;GO:1903348;GO:1904491;GO:0060041	49.42454794	0.595766605	0.322627807	3.29698609	0.348062345	1
ENSMOCG00000000986	ENSMOCT00000001329	TR1L1_HUMAN	Tram1l1	Translocating_chain_associated_membrane_protein_1_like_1	21:20742717-20743805	GO:0005789;GO:0016021;GO:0005791;GO:0006616	1025.123516	-0.152295528	0.103839009	4.022280262	0.259068293	1
ENSMOCG00000000987	ENSMOCT00000001325	SPB9_HUMAN	none	Serpin_B9	16:38395842-38406444	GO:0062023;GO:0005737;GO:0005829;GO:0070062;GO:0005615;GO:0005794;GO:0016020;GO:0005654;GO:0005634;GO:0043027;GO:0002020;GO:0004867;GO:0071391;GO:0006955;GO:0002448;GO:0033668;GO:0043066;GO:0010951;GO:0010628;GO:0042270;GO:0009617	451.0954766	0.235342738	0.293995744	1.657122054	0.646508231	1
ENSMOCG00000000990	ENSMOCT00000001349	TFPT_MOUSE	none	TCF3_fusion_partner_homolog	18:3964354-3965122	GO:0005737;GO:0031011;GO:0031965;GO:0005654;GO:0005634;GO:0003677;GO:0019901;GO:0044877;GO:0006915;GO:0097190;GO:0006310;GO:0006281;GO:0043065	3.34085239	-0.15221927	0.937418976	0.177532208	0.981132177	1
ENSMOCG00000000990	ENSMOCT00000001352	TFPT_MOUSE	none	TCF3_fusion_partner_homolog	18:3964354-3965122	GO:0005737;GO:0031011;GO:0031965;GO:0005654;GO:0005634;GO:0003677;GO:0019901;GO:0044877;GO:0006915;GO:0097190;GO:0006310;GO:0006281;GO:0043065	3.34085239	-0.15221927	0.937418976	0.177532208	0.981132177	1
ENSMOCG00000000991	ENSMOCT00000001362	S61A2_PONAB	Sec61a2	Protein_transport_protein_Sec61_subunit_alpha_isoform_2	16:23359232-23384910	GO:0005789;GO:0016021;GO:0015031	4974.280254	0.134217522	0.108299617	0.934903621	0.816997626	1
ENSMOCG00000000991	ENSMOCT00000001356	NA	Sec61a2	NA	16:23359232-23384910	NA	4974.280254	0.134217522	0.108299617	0.934903621	0.816997626	1
ENSMOCG00000000991	ENSMOCT00000001359	NA	Sec61a2	NA	16:23359232-23384910	NA	4974.280254	0.134217522	0.108299617	0.934903621	0.816997626	1
ENSMOCG00000000992	ENSMOCT00000001347	TF2H5_HUMAN	none	General_transcription_factor_IIH_subunit_5	LG9:11412495-11417895	GO:0005730;GO:0005654;GO:0005669;GO:0000439;GO:0005675;GO:0006370;GO:0071480;GO:0070911;GO:0000462;GO:0006289;GO:0000717;GO:0033683;GO:0006295;GO:0006296;GO:0006294;GO:0006293;GO:0070816;GO:0006363;GO:0006366;GO:0006362;GO:0006368;GO:0006361;GO:0006367;GO:0006283	619.7231896	-0.41668881	0.133414903	3.811329383	0.282571081	1
ENSMOCG00000000997	ENSMOCT00000001386	NA	Polr3c	NA	21:4769819-4788692	NA	541.2390878	0.733535122	0.146503168	1.329257927	0.722197494	1
ENSMOCG00000000997	ENSMOCT00000001390	NA	Polr3c	NA	21:4769819-4788692	NA	541.2390878	0.733535122	0.146503168	1.329257927	0.722197494	1
ENSMOCG00000000998	ENSMOCT00000001397	NA	Tubd1	NA	7:62730980-62752418	NA	66.47890033	-0.265185475	0.236494512	1.650896339	0.647905257	1
ENSMOCG00000001003	ENSMOCT00000001396	NA	Sgsm3	NA	15:12911668-12942631	NA	2076.217884	-0.265003948	0.107116556	4.464690861	0.215461488	1
ENSMOCG00000001003	ENSMOCT00000001406	NA	Sgsm3	NA	15:12911668-12942631	NA	2076.217884	-0.265003948	0.107116556	4.464690861	0.215461488	1
ENSMOCG00000001005	ENSMOCT00000001364	ANK3_HUMAN	Ankrd16	Ankyrin_3	16:28796960-28806878	GO:0043194;GO:0009925;GO:0016323;GO:0005623;GO:0009986;GO:0043034;GO:0005829;GO:0030425;GO:0005783;GO:0005794;GO:0014704;GO:0016328;GO:0005764;GO:0016020;GO:0031594;GO:0043005;GO:0033268;GO:0005886;GO:0045211;GO:0042383;GO:0016529;GO:0014731;GO:0030315;GO:0030018;GO:0045296;GO:0008092;GO:0044325;GO:0030674;GO:0030507;GO:0005200;GO:0007409;GO:0071286;GO:0007016;GO:0006888;GO:0045184;GO:0043001;GO:…	495.3407957	-0.790985596	0.166265068	0.324233765	0.955408154	1
ENSMOCG00000001006	ENSMOCT00000001368	NA	Vps4b	NA	6:20719387-20751976	NA	1432.244136	-0.199010539	0.106268116	0.204377455	0.976879552	1
ENSMOCG00000001006	ENSMOCT00000001372	NA	Vps4b	NA	6:20719387-20751976	NA	1432.244136	-0.199010539	0.106268116	0.204377455	0.976879552	1
ENSMOCG00000001009	ENSMOCT00000001382	NA	Tmem183a	NA	6:24914779-24929560	NA	1568.238568	0.04144472	0.088724837	1.715199113	0.633559988	1
ENSMOCG00000001009	ENSMOCT00000001388	NA	Tmem183a	NA	6:24914779-24929560	NA	1568.238568	0.04144472	0.088724837	1.715199113	0.633559988	1
ENSMOCG00000001011	ENSMOCT00000001418	NA	Prkch	NA	1:11604012-11806166	NA	252.1132485	-0.162808743	0.212006572	1.855773611	0.602873823	1
ENSMOCG00000001012	ENSMOCT00000001423	CAYP1_RABIT	Caps2	Calcyphosin	24:14143176-14176945	GO:0005737;GO:0005509	84.28656306	0.888228071	0.467314654	2.530641893	0.46977885	1
ENSMOCG00000001014	ENSMOCT00000001375	SNX17_DANRE	Snx27	Sorting_nexin_17	21:4050846-4143945	GO:0031410;GO:0030659;GO:0005829;GO:0005769;GO:0035091;GO:0006886;GO:1990126;GO:0007165	8273.689004	-0.022807196	0.067074229	1.620460237	0.654759548	1
ENSMOCG00000001016	ENSMOCT00000001384	PI5K7_ARATH	Ankmy1	Phosphatidylinositol_4_phosphate_5_kinase_7	LG4:35687636-35719474	GO:0005886;GO:0016308;GO:0005524	299.0417883	1.614115209	0.365028739	3.109750751	0.375011355	1
ENSMOCG00000001019	ENSMOCT00000001373	ANF_MOUSE	Nppa	Natriuretic_peptides_A	10:84937994-84939377	GO:0005903;GO:0005737;GO:0005615;GO:0042629;GO:0005634;GO:0048471;GO:0032991;GO:0005179;GO:0051427;GO:0005184;GO:0071855;GO:0005102;GO:0014898;GO:0061049;GO:0071260;GO:0006182;GO:0019934;GO:0007565;GO:0090090;GO:0030308;GO:1903815;GO:0042059;GO:0043508;GO:0003085;GO:0007218;GO:0060452;GO:0010753;GO:1902261;GO:0010460;GO:1903595;GO:1903766;GO:0006457;GO:0007168;GO:0060372;GO:0008217;GO:1902514;GO:…	1.214340911	0.572742881	1.382298016	0.859222498	0.835255503	1
ENSMOCG00000001021	ENSMOCT00000001377	RBX1_MOUSE	Rbx1	E3_ubiquitin_protein_ligase_RBX1	15:12449302-12459422	GO:0005680;GO:0031462;GO:0031463;GO:0080008;GO:0031464;GO:0031465;GO:0031466;GO:0031467;GO:0031461;GO:0005829;GO:0043224;GO:0005654;GO:0005634;GO:0019005;GO:0000151;GO:0030891;GO:0097602;GO:0008190;GO:0061663;GO:0019788;GO:0044877;GO:0008134;GO:0061630;GO:0031625;GO:0004842;GO:0034450;GO:0008270;GO:0006281;GO:0032436;GO:0043161;GO:0030163;GO:0006513;GO:0045116;GO:0016567;GO:0031146;GO:0006511	1654.121609	-0.241315538	0.089884182	3.552491694	0.314017667	1
ENSMOCG00000001022	ENSMOCT00000001379	RIC8A_CHICK	Ric8b	Synembryn_A	24:35891703-35989163	GO:0005737;GO:0005886;GO:0001965;GO:0005096;GO:0005085;GO:0007193;GO:0071711;GO:0042074;GO:0070586;GO:0007186;GO:0001944;GO:0008542	3012.038119	0.204515834	0.079186144	0.829111975	0.842491904	1
ENSMOCG00000001022	ENSMOCT00000001381	RIC8A_CHICK	Ric8b	Synembryn_A	24:35891703-35989163	GO:0005737;GO:0005886;GO:0001965;GO:0005096;GO:0005085;GO:0007193;GO:0071711;GO:0042074;GO:0070586;GO:0007186;GO:0001944;GO:0008542	3012.038119	0.204515834	0.079186144	0.829111975	0.842491904	1
ENSMOCG00000001024	ENSMOCT00000001395	CC192_HUMAN	Ccdc192	Coiled_coil_domain_containing_protein_192	18:43804710-44007013		27.60985818	-0.714302922	0.469571531	6.145796735	0.104728384	1
ENSMOCG00000001024	ENSMOCT00000001408	CC192_HUMAN	Ccdc192	Coiled_coil_domain_containing_protein_192	18:43804710-44007013		27.60985818	-0.714302922	0.469571531	6.145796735	0.104728384	1
ENSMOCG00000001027	ENSMOCT00000001411	ASH2_DROME	Ash2l	Set1/Ash2_histone_methyltransferase_complex_subunit_ASH2	LG7_11:3461120-3486308	GO:0044665;GO:0044666;GO:0005634;GO:0005700;GO:0005703;GO:0048188;GO:0003677;GO:0019899;GO:0046872;GO:0044212;GO:0007420;GO:0048096;GO:0048813;GO:0051568;GO:0007444;GO:0007476;GO:0007474;GO:0002168;GO:0010629;GO:0033128;GO:0010628;GO:0051571;GO:0035209;GO:0006357;GO:0035075	4313.060197	-0.130715582	0.073261652	5.40054995	0.144709319	1
ENSMOCG00000001027	ENSMOCT00000001415	ASH2_DROME	Ash2l	Set1/Ash2_histone_methyltransferase_complex_subunit_ASH2	LG7_11:3461120-3486308	GO:0044665;GO:0044666;GO:0005634;GO:0005700;GO:0005703;GO:0048188;GO:0003677;GO:0019899;GO:0046872;GO:0044212;GO:0007420;GO:0048096;GO:0048813;GO:0051568;GO:0007444;GO:0007476;GO:0007474;GO:0002168;GO:0010629;GO:0033128;GO:0010628;GO:0051571;GO:0035209;GO:0006357;GO:0035075	4313.060197	-0.130715582	0.073261652	5.40054995	0.144709319	1
ENSMOCG00000001028	ENSMOCT00000001401	MAFB_RAT	Mafb	Transcription_factor_MafB	LG8:18003279-18004250	GO:0005634;GO:0005667;GO:0003677;GO:0001228;GO:0003700;GO:0000981;GO:0042802;GO:0044877;GO:0000978;GO:0043565;GO:1990837;GO:0008134;GO:0021599;GO:0035284;GO:0042472;GO:0045647;GO:0045671;GO:0045944;GO:0006357;GO:0006355;GO:0007585;GO:0021571;GO:0021572;GO:0007379;GO:0033077;GO:0048538	207.6571098	-0.1928312	0.242435977	1.142802047	0.76675282	1
ENSMOCG00000001029	ENSMOCT00000001391	VAPA_MOUSE	Vapa	Vesicle_associated_membrane_protein_associated_protein_A	LG4:23978688-24015725	GO:0005923;GO:0005783;GO:0005789;GO:0000139;GO:0016021;GO:0016020;GO:0015630;GO:0031965;GO:0048471;GO:0005886;GO:0031982;GO:0033149;GO:0042802;GO:0008017;GO:0019904;GO:0046982;GO:0044877;GO:0008219;GO:0090114;GO:0006888;GO:0044828;GO:0031175;GO:0044829;GO:0044791;GO:0070972	5745.681042	-0.316372781	0.093104667	1.921827971	0.588789044	1
ENSMOCG00000001032	ENSMOCT00000001402	FAHD1_MOUSE	Fahd1	Acylpyruvase_FAHD1,_mitochondrial	7:3182185-3182868	GO:0005829;GO:0005743;GO:0005739;GO:0005654;GO:0018773;GO:0047621;GO:0034545;GO:0016787;GO:0046872;GO:0008948	333.7834204	-0.408679815	0.149891365	2.611609823	0.455457829	1
ENSMOCG00000001034	ENSMOCT00000001426	RHPN2_HUMAN	Rhpn1	Rhophilin_2	15:10395065-10405247	GO:0005829;GO:0048471;GO:0007165	1770.119584	1.459384231	0.236445299	4.626405519	0.201288551	1
ENSMOCG00000001034	ENSMOCT00000001427	RHPN2_HUMAN	Rhpn1	Rhophilin_2	15:10395065-10405247	GO:0005829;GO:0048471;GO:0007165	1770.119584	1.459384231	0.236445299	4.626405519	0.201288551	1
ENSMOCG00000001035	ENSMOCT00000001429	SIF2_DROME	Tiam1	Protein_still_life,_isoforms_C/SIF_type_2	2:97144317-97281544	GO:0030054;GO:0016020;GO:0045202;GO:0030676;GO:0030036;GO:0090630;GO:0050772;GO:0051491;GO:0050770;GO:0043087;GO:0050803;GO:0007264	6506.127755	0.271202516	0.07636932	5.064799457	0.16711324	1
ENSMOCG00000001035	ENSMOCT00000001409	TIAM1_MOUSE	Tiam1	T_lymphoma_invasion_and_metastasis_inducing_protein_1	2:97144317-97281544	GO:0044295;GO:0044291;GO:0005911;GO:0005737;GO:0005829;GO:0043197;GO:0031234;GO:0099147;GO:0098978;GO:0060091;GO:0044304;GO:0016020;GO:0043025;GO:0005634;GO:0000242;GO:0005886;GO:0014069;GO:0032587;GO:0036477;GO:0045202;GO:0046875;GO:0005085;GO:0019900;GO:0008017;GO:0005543;GO:0048365;GO:0030676;GO:0017016;GO:0030971;GO:0090630;GO:0006915;GO:0031547;GO:0003300;GO:0016477;GO:0007160;GO:0034622;GO:…	6506.127755	0.271202516	0.07636932	5.064799457	0.16711324	1
ENSMOCG00000001035	ENSMOCT00000001432	TIAM2_HUMAN	Tiam1	T_lymphoma_invasion_and_metastasis_inducing_protein_2	2:97144317-97281544	GO:0005829;GO:0070062;GO:0030175;GO:0030426;GO:0030027;GO:0016020;GO:0043204;GO:0045202;GO:0005096;GO:0005085;GO:0030676;GO:0090630;GO:0007186;GO:0043065;GO:0050772;GO:0019216;GO:0051056;GO:0007264	6506.127755	0.271202516	0.07636932	5.064799457	0.16711324	1
ENSMOCG00000001037	ENSMOCT00000001433	NA	Stau2	NA	LG5:11388636-11697452	NA	4212.985062	-0.068530499	0.087794823	8.670108631	0.034014262	1
ENSMOCG00000001037	ENSMOCT00000001419	STAU2_RAT	Stau2	Double_stranded_RNA_binding_protein_Staufen_homolog_2	LG5:11388636-11697452	GO:0030424;GO:0005737;GO:0010494;GO:0030425;GO:0032839;GO:0043198;GO:0005783;GO:1990124;GO:0005874;GO:0043025;GO:0031965;GO:0005730;GO:0005634;GO:0003725;GO:0030544;GO:0019894;GO:0051019;GO:0043022;GO:0098964;GO:0034599;GO:0048592;GO:0061003;GO:1900454;GO:0051965;GO:0032956;GO:0051489;GO:0010468	4212.985062	-0.068530499	0.087794823	8.670108631	0.034014262	1
ENSMOCG00000001037	ENSMOCT00000001437	NA	Stau2	NA	LG5:11388636-11697452	NA	4212.985062	-0.068530499	0.087794823	8.670108631	0.034014262	1
ENSMOCG00000001038	ENSMOCT00000001398	NDUF4_RAT	Ndufaf4	NADH_dehydrogenase_[ubiquinone]_1_alpha_subcomplex_assembly_factor_4	LG5:24550583-24556404	GO:0031966;GO:0005739;GO:0005516;GO:0032981;GO:0010257;GO:0043066;GO:0008284	1247.229539	0.056821201	0.145786621	4.121505207	0.248639146	1
ENSMOCG00000001041	ENSMOCT00000001442	KDM2A_MOUSE	Kdm2b	Lysine_specific_demethylase_2A	2:14649108-14777071	GO:0000790;GO:0005654;GO:0051864;GO:0045322;GO:0008270;GO:0032922;GO:0006303;GO:0001947;GO:0070544;GO:0001701;GO:0035264;GO:0043066;GO:0010629;GO:0010944;GO:0001843;GO:0060563;GO:0030182;GO:0010628;GO:0033184;GO:0042752	1438.980217	0.421018996	0.090786808	8.62381568	0.034734042	1
ENSMOCG00000001041	ENSMOCT00000001436	KDM2A_MOUSE	Kdm2b	Lysine_specific_demethylase_2A	2:14649108-14777071	GO:0000790;GO:0005654;GO:0051864;GO:0045322;GO:0008270;GO:0032922;GO:0006303;GO:0001947;GO:0070544;GO:0001701;GO:0035264;GO:0043066;GO:0010629;GO:0010944;GO:0001843;GO:0060563;GO:0030182;GO:0010628;GO:0033184;GO:0042752	1438.980217	0.421018996	0.090786808	8.62381568	0.034734042	1
ENSMOCG00000001041	ENSMOCT00000001443	KDM2A_MOUSE	Kdm2b	Lysine_specific_demethylase_2A	2:14649108-14777071	GO:0000790;GO:0005654;GO:0051864;GO:0045322;GO:0008270;GO:0032922;GO:0006303;GO:0001947;GO:0070544;GO:0001701;GO:0035264;GO:0043066;GO:0010629;GO:0010944;GO:0001843;GO:0060563;GO:0030182;GO:0010628;GO:0033184;GO:0042752	1438.980217	0.421018996	0.090786808	8.62381568	0.034734042	1
ENSMOCG00000001041	ENSMOCT00000001446	KDM2B_MOUSE	Kdm2b	Lysine_specific_demethylase_2B	2:14649108-14777071	GO:0005694;GO:0005730;GO:0005634;GO:0031519;GO:0032452;GO:0051864;GO:0000978;GO:0019843;GO:0045322;GO:0008270;GO:0048596;GO:0030900;GO:0021592;GO:0030902;GO:0035518;GO:0070544;GO:0021993;GO:0021670;GO:0030901;GO:0021555;GO:2000178;GO:0043524;GO:0000122;GO:0030307;GO:1902459;GO:0007283;GO:0021678	1438.980217	0.421018996	0.090786808	8.62381568	0.034734042	1
ENSMOCG00000001041	ENSMOCT00000001440	KDM2A_MOUSE	Kdm2b	Lysine_specific_demethylase_2A	2:14649108-14777071	GO:0000790;GO:0005654;GO:0051864;GO:0045322;GO:0008270;GO:0032922;GO:0006303;GO:0001947;GO:0070544;GO:0001701;GO:0035264;GO:0043066;GO:0010629;GO:0010944;GO:0001843;GO:0060563;GO:0030182;GO:0010628;GO:0033184;GO:0042752	1438.980217	0.421018996	0.090786808	8.62381568	0.034734042	1
ENSMOCG00000001043	NA	NA	NA	NA	NA	NA	2.886158362	-0.25322198	0.818318672	0.620708545	0.89167569	1
ENSMOCG00000001045	ENSMOCT00000001420	AGRF4_HUMAN	Adgrf2	Adhesion_G_protein_coupled_receptor_F4	LG2:5944559-5954607	GO:0016021;GO:0004930;GO:0007166;GO:0007186	7.645232332	1.368194734	0.725849661	0.85035396	0.837388918	1
ENSMOCG00000001050	ENSMOCT00000001439	TNR5_HUMAN	Tnfrsf11a	Tumor_necrosis_factor_receptor_superfamily_member_5	6:19677774-19766838	GO:0035631;GO:0005623;GO:0009986;GO:0005737;GO:0009897;GO:0070062;GO:0005887;GO:0043231;GO:0043025;GO:0005886;GO:0043196;GO:0003823;GO:0019899;GO:0019904;GO:0038023;GO:0031625;GO:0042100;GO:0023035;GO:0006874;GO:0036018;GO:0071347;GO:0071222;GO:0071260;GO:0042832;GO:0051607;GO:0002768;GO:0006954;GO:0030168;GO:0045766;GO:0030890;GO:0043536;GO:2000353;GO:0043547;GO:0043123;GO:0032735;GO:0048304;GO:…	68.85497866	-0.727646524	0.222545505	2.312530397	0.510124667	1
ENSMOCG00000001051	ENSMOCT00000001428	F122A_RAT	Fam122a	Protein_FAM122A	8:53938596-53939456	GO:0004865;GO:0030307;GO:0032436	358.2027803	-0.047117266	0.127149595	1.963463423	0.580024533	1
ENSMOCG00000001052	ENSMOCT00000001447	ATX7_MOUSE	Atxn7l1	Ataxin_7	1:81250349-81294521	GO:0005737;GO:0005829;GO:0015630;GO:0016363;GO:0005730;GO:0005654;GO:0005634;GO:0003682;GO:0016578;GO:0000226;GO:0043569;GO:0007026;GO:0042326;GO:0045944	824.2046047	0.658875007	0.149741435	2.081594902	0.555645205	1
ENSMOCG00000001052	ENSMOCT00000001444	ATX7_MOUSE	Atxn7l1	Ataxin_7	1:81250349-81294521	GO:0005737;GO:0005829;GO:0015630;GO:0016363;GO:0005730;GO:0005654;GO:0005634;GO:0003682;GO:0016578;GO:0000226;GO:0043569;GO:0007026;GO:0042326;GO:0045944	824.2046047	0.658875007	0.149741435	2.081594902	0.555645205	1
ENSMOCG00000001052	ENSMOCT00000001430	AT7L1_HUMAN	Atxn7l1	Ataxin_7_like_protein_1	1:81250349-81294521		824.2046047	0.658875007	0.149741435	2.081594902	0.555645205	1
ENSMOCG00000001055	ENSMOCT00000001435	GGCT_MOUSE	Ggct	Gamma_glutamylcyclotransferase	LG3:42168734-42175247	GO:0005829;GO:0003839;GO:0042803;GO:0001836	540.435246	0.372031016	0.133557609	2.958578557	0.398055737	1
ENSMOCG00000001056	ENSMOCT00000001463	NA	Golga1	NA	4:39352224-39407670	NA	2425.731303	0.09065269	0.115235986	0.722669785	0.867859274	1
ENSMOCG00000001056	ENSMOCT00000001461	NA	Golga1	NA	4:39352224-39407670	NA	2425.731303	0.09065269	0.115235986	0.722669785	0.867859274	1
ENSMOCG00000001057	ENSMOCT00000001445	CCD69_MOUSE	Ccdc69	Coiled_coil_domain_containing_protein_69	7:43639160-43663015	GO:0005737;GO:0030496;GO:0005634;GO:0051233;GO:0008017;GO:0051255	8.445723234	0.67119219	0.5069336	0.724769632	0.867362991	1
ENSMOCG00000001061	ENSMOCT00000001448	SPT25_MOUSE	Spata25	Spermatogenesis_associated_protein_25	LG8:13663957-13665021	GO:0016021;GO:0030154;GO:0007283	5.694095498	-1.898323323	0.755873142	1.091099602	0.779223098	1
ENSMOCG00000001065	ENSMOCT00000001458	TFEB_HUMAN	Tfeb	Transcription_factor_EB	LG2:2696074-2747651	GO:0005737;GO:0000790;GO:0005634;GO:0003700;GO:0000981;GO:0046983;GO:0044212;GO:0002250;GO:0006914;GO:0001892;GO:0006959;GO:0032418;GO:0007040;GO:0010508;GO:0045944;GO:0045893;GO:0010468;GO:0006355	237.5882231	0.283088361	0.170080185	0.613995705	0.893221035	1
ENSMOCG00000001065	ENSMOCT00000001453	MITF_MOUSE	Tfeb	Microphthalmia_associated_transcription_factor	LG2:2696074-2747651	GO:0005634;GO:0032991;GO:0003682;GO:0003677;GO:0001228;GO:0003700;GO:0000981;GO:0070888;GO:0046983;GO:0000978;GO:0043565;GO:0046849;GO:0043010;GO:0044336;GO:0030154;GO:0045165;GO:0030318;GO:0043066;GO:0030336;GO:0000122;GO:0030316;GO:0043473;GO:2000144;GO:0010628;GO:0045944;GO:0045893;GO:0065003;GO:0042127;GO:0010468;GO:0045670;GO:2001141;GO:0006357;GO:0006355;GO:0006351;GO:0016055	237.5882231	0.283088361	0.170080185	0.613995705	0.893221035	1
ENSMOCG00000001067	ENSMOCT00000001454	CUED2_BOVIN	Cuedc2	CUE_domain_containing_protein_2	8:73959496-73967733	GO:0005829;GO:0031965;GO:0005654;GO:1900016;GO:0010936	1320.155068	0.237794879	0.090687568	2.84963854	0.415393582	1
ENSMOCG00000001068	ENSMOCT00000001457	TSN6_MOUSE	Tspan6	Tetraspanin_6	X:37685832-37692564	GO:0005887;GO:1901223;GO:0039532	1398.837368	-0.224375117	0.122628948	0.594677229	0.897649812	1
ENSMOCG00000001071	ENSMOCT00000001479	NA	Cast	NA	19:24464647-24560832	NA	501.3439755	1.047611241	0.148481902	0.451798005	0.929346127	1
ENSMOCG00000001072	ENSMOCT00000001466	NA	Dlg1	NA	2:40878245-41067158	NA	7084.463344	-0.161806547	0.108559081	0.428317537	0.93433259	1
ENSMOCG00000001072	ENSMOCT00000001464	NA	Dlg1	NA	2:40878245-41067158	NA	7084.463344	-0.161806547	0.108559081	0.428317537	0.93433259	1
ENSMOCG00000001072	ENSMOCT00000001469	NA	Dlg1	NA	2:40878245-41067158	NA	7084.463344	-0.161806547	0.108559081	0.428317537	0.93433259	1
ENSMOCG00000001073	ENSMOCT00000001470	CC114_HUMAN	Ccdc63	Coiled_coil_domain_containing_protein_114	2:15532607-15562010	GO:0005930;GO:0005929;GO:0036157;GO:0003341;GO:0036158	10.21940892	0.851291522	0.64170806	2.867781648	0.412463053	1
ENSMOCG00000001074	ENSMOCT00000001462	RL8_RAT	none	60S_ribosomal_protein_L8	15:11565195-11567415	GO:0022625;GO:0042788;GO:0098794;GO:0014069;GO:0045202;GO:1990932;GO:0003723;GO:0003735;GO:1990090;GO:0002181	4580.523985	-0.27333963	0.130213696	2.21434371	0.529128637	1
ENSMOCG00000001081	ENSMOCT00000001475	RBM5_BOVIN	none	RNA_binding_protein_5	5:80648575-80670177	GO:0005654;GO:0005634;GO:0005681;GO:0046872;GO:0003729;GO:0006915;GO:0043065;GO:0000381;GO:0000245	1163.385034	0.244937034	0.160422308	4.245174417	0.236177808	1
ENSMOCG00000001085	ENSMOCT00000001476	GTA1L_MOUSE	4930568D16Rik	N_acetyllactosaminide_alpha_1,3_galactosyltransferase_like_1	4:41161347-41175038	GO:0005794;GO:0032580;GO:0016021;GO:0031982;GO:0046872;GO:0047276;GO:0016757;GO:0005975;GO:0030259;GO:0006486	1.555225428	-2.717052125	1.356201339	5.837747521	0.119776599	1
ENSMOCG00000001086	ENSMOCT00000001481	NA	1700001K19Rik	NA	1:46149196-46151584	NA	10.8655426	-1.625891422	0.666706651	0.855626895	0.836120654	1
ENSMOCG00000001090	ENSMOCT00000001486	NA	Dsp	NA	16:42423072-42470582	NA	47.54591594	0.525394518	0.549595613	3.550127084	0.314318764	1
ENSMOCG00000001093	ENSMOCT00000001497	WHT1_CAEEL	Abcg1	ABC_transporter_ATP_binding_protein/permease_wht_1	LG2:49268596-49322418	GO:0016021;GO:0005886;GO:0005524;GO:0016887;GO:0042626;GO:0016246;GO:0055085	1935.549159	0.022645851	0.091087534	2.262777438	0.519689242	1
ENSMOCG00000001093	ENSMOCT00000001492	WHITE_DROME	Abcg1	Protein_white	LG2:49268596-49322418	GO:0031410;GO:0090740;GO:0048770;GO:0005886;GO:0098793;GO:0005275;GO:0005524;GO:0016887;GO:1905948;GO:0008558;GO:0042626;GO:0015196;GO:0031409;GO:0015842;GO:0042401;GO:0070731;GO:0048072;GO:0042441;GO:0006856;GO:0042332;GO:0051615;GO:0008049;GO:0007613;GO:0006727;GO:0055085	1935.549159	0.022645851	0.091087534	2.262777438	0.519689242	1
ENSMOCG00000001095	ENSMOCT00000001488	RN122_MOUSE	Rnf122	RING_finger_protein_122	LG7_11:7539232-7556408	GO:0005737;GO:0012505;GO:0005783;GO:0005794;GO:0016021;GO:0046872;GO:0061630;GO:0010917;GO:0043065;GO:0043161;GO:0051865	137.6087917	-0.105373705	0.186053121	0.431995025	0.933556581	1
ENSMOCG00000001098	ENSMOCT00000001490	TOM7_MOUSE	none	Mitochondrial_import_receptor_subunit_TOM7_homolog	4:85365687-85365854	GO:0016021;GO:0005742;GO:0005739;GO:0098779;GO:1903955;GO:0030150;GO:0031647	489.9190536	-1.005258705	0.143141058	5.472969696	0.140264297	1
ENSMOCG00000001102	ENSMOCT00000001508	STK4_BOVIN	Stk4	Serine/threonine_protein_kinase_4	LG8:14360654-14453025	GO:0005737;GO:0005829;GO:0016604;GO:0005634;GO:0032991;GO:0005524;GO:0000287;GO:0042803;GO:0004674;GO:0008134;GO:0032147;GO:0006915;GO:0001569;GO:0060706;GO:0007417;GO:0003157;GO:0097284;GO:0035329;GO:0030216;GO:0090090;GO:0008285;GO:0046621;GO:0001841;GO:0048812;GO:0018105;GO:1902043;GO:0045600;GO:0033138;GO:0032092;GO:1904237;GO:0060215;GO:0046777;GO:0050821;GO:0060800;GO:0007346;GO:0023014;GO:…	2541.608417	-0.19469122	0.106071982	2.417774663	0.490334452	1
ENSMOCG00000001102	ENSMOCT00000001504	NA	Stk4	NA	LG8:14360654-14453025	NA	2541.608417	-0.19469122	0.106071982	2.417774663	0.490334452	1
ENSMOCG00000001102	ENSMOCT00000001507	NA	Stk4	NA	LG8:14360654-14453025	NA	2541.608417	-0.19469122	0.106071982	2.417774663	0.490334452	1
ENSMOCG00000001103	ENSMOCT00000001503	AIMP1_CRIGR	none	Aminoacyl_tRNA_synthase_complex_interacting_multifunctional_protein_1	21:27878781-27900023	GO:0017101;GO:0005829;GO:0005783;GO:0005615;GO:0005794;GO:0005634;GO:0005125;GO:0000049;GO:0001525;GO:0006915;GO:0006954;GO:0070094;GO:0006412	958.3866209	-0.394405071	0.115740059	8.533393717	0.036183147	1
ENSMOCG00000001103	ENSMOCT00000001506	AIMP1_CRIGR	none	Aminoacyl_tRNA_synthase_complex_interacting_multifunctional_protein_1	21:27878781-27900023	GO:0017101;GO:0005829;GO:0005783;GO:0005615;GO:0005794;GO:0005634;GO:0005125;GO:0000049;GO:0001525;GO:0006915;GO:0006954;GO:0070094;GO:0006412	958.3866209	-0.394405071	0.115740059	8.533393717	0.036183147	1
ENSMOCG00000001104	ENSMOCT00000001498	OLFL3_CHICK	Olfml3	Olfactomedin_like_protein_3	21:11540486-11543116	GO:0005576;GO:0007275	78.13253086	-0.331767089	0.306494	1.356199527	0.71583314	1
ENSMOCG00000001107	ENSMOCT00000001528	NA	Thop1	NA	LG1:2726087-2737956	NA	1549.117462	-0.28318067	0.156297022	2.398294244	0.493952228	1
ENSMOCG00000001107	ENSMOCT00000001525	NA	Thop1	NA	LG1:2726087-2737956	NA	1549.117462	-0.28318067	0.156297022	2.398294244	0.493952228	1
ENSMOCG00000001108	ENSMOCT00000001517	NA	Ap3m2	NA	LG7_11:837853-853973	NA	4472.921924	0.088351181	0.099053013	1.40427089	0.704533917	1
ENSMOCG00000001108	ENSMOCT00000001514	NA	Ap3m2	NA	LG7_11:837853-853973	NA	4472.921924	0.088351181	0.099053013	1.40427089	0.704533917	1
ENSMOCG00000001112	ENSMOCT00000001513	ZBTB3_HUMAN	Zbtb5	Zinc_finger_and_BTB_domain_containing_protein_3	LG5:40105412-40123131	GO:0005634;GO:0003677;GO:0046872;GO:0006974	491.4166575	-0.463662094	0.105477624	2.550342566	0.466261713	1
ENSMOCG00000001117	ENSMOCT00000001527	RRP1_HUMAN	Rrp1b	Ribosomal_RNA_processing_protein_1_homolog_A	LG2:48383824-48407821	GO:0005730;GO:0005634;GO:0030687;GO:0030688;GO:0003723;GO:0006364	757.868838	0.659064673	0.123536767	0.34110319	0.952121454	1
ENSMOCG00000001121	ENSMOCT00000001542	NA	Iqca	NA	LG4:61661838-61777602	NA	133.7262495	-0.081930485	0.63040805	1.456524199	0.692340248	1
ENSMOCG00000001121	ENSMOCT00000001549	NA	Iqca	NA	LG4:61661838-61777602	NA	133.7262495	-0.081930485	0.63040805	1.456524199	0.692340248	1
ENSMOCG00000001123	ENSMOCT00000001524	DOPD_MOUSE	none	D_dopachrome_decarboxylase	LG1:11736163-11736567	GO:0005737;GO:0005615;GO:0005126;GO:0033981;GO:0050178;GO:0002020;GO:0042438;GO:0010760;GO:0070374;GO:0050729;GO:0032760	21.96609991	-1.600085677	0.376077266	8.566105883	0.035652208	1
ENSMOCG00000001124	ENSMOCT00000001522	RL5_CHICK	none	60S_ribosomal_protein_L5	2:47244339-47244749	GO:0022625;GO:0005783;GO:0005730;GO:0005654;GO:0045202;GO:0008097;GO:0003730;GO:0048027;GO:0003723;GO:0003735;GO:1990948;GO:0031625;GO:2000435;GO:2000059;GO:0045727;GO:0050821;GO:1901796;GO:0000027;GO:0006364;GO:0006412	1.207280144	1.62220637	1.432782597	4.24340355	0.236352134	1
ENSMOCG00000001125	ENSMOCT00000001529	NA	Med27	NA	4:47606127-47796277	NA	1163.887442	0.419324076	0.101834422	5.355133417	0.147564609	1
ENSMOCG00000001125	ENSMOCT00000001532	MED27_PIG	Med27	Mediator_of_RNA_polymerase_II_transcription_subunit_27	4:47606127-47796277	GO:0005829;GO:0016592;GO:0005730;GO:0005667;GO:0003713;GO:0006357;GO:0019827	1163.887442	0.419324076	0.101834422	5.355133417	0.147564609	1
ENSMOCG00000001126	ENSMOCT00000001530	R144B_BOVIN	Rnf144b	E3_ubiquitin_protein_ligase_RNF144B	16:50841981-50903613	GO:0005737;GO:0016021;GO:0031966;GO:0000151;GO:0046872;GO:0031624;GO:0061630;GO:0006915;GO:0043066;GO:0032436;GO:0000209;GO:0006511	604.0346723	-0.205038829	0.151569026	0.63573197	0.888205814	1
ENSMOCG00000001127	ENSMOCT00000001534	IRX1_XENTR	Irx1	Iroquois_class_homeodomain_protein_irx_1	19:50725465-50730467	GO:0005634;GO:0043565;GO:0044212;GO:0007420;GO:0001708;GO:0009953;GO:0072005;GO:0007498;GO:0030917;GO:0030514;GO:0000122;GO:0045892;GO:0014036;GO:0022008;GO:0045944;GO:0045893;GO:0009954;GO:0072196;GO:0039005;GO:0060062	39.84912478	0.935127152	0.370295088	3.052234531	0.383641545	1
ENSMOCG00000001130	ENSMOCT00000001535	TT39B_MOUSE	Ttc39d	Tetratricopeptide_repeat_protein_39B	LG3:36059200-36067002	GO:0042632;GO:0006629;GO:0010887;GO:0010874;GO:0090181	42.76143928	-0.054711549	0.586233817	0.867321392	0.833305875	1
ENSMOCG00000001131	ENSMOCT00000001537	NA	Plod3	NA	2:20518917-20529136	NA	1534.93445	0.168280653	0.111929668	0.844219963	0.838863546	1
ENSMOCG00000001132	ENSMOCT00000001552	SIN3_YEAST	Sin3a	Transcriptional_regulatory_protein_SIN3	5:51269168-51324664	GO:0000785;GO:0000118;GO:0033698;GO:0070210;GO:0032221;GO:0070822;GO:0042802;GO:0003713;GO:0003714;GO:0044804;GO:0051301;GO:0006303;GO:0016575;GO:0061188;GO:0061186;GO:0031939;GO:0016479;GO:0000122;GO:0051038;GO:0045944;GO:0061408;GO:0070550;GO:0030174;GO:0000117;GO:0061587	2459.687564	0.101079972	0.067708178	1.714101152	0.633803351	1
ENSMOCG00000001133	ENSMOCT00000001544	TACC2_HUMAN	none	Transforming_acidic_coiled_coil_containing_protein_2	LG7_11:2860861-2907563	GO:0005737;GO:0005829;GO:0005815;GO:0005654;GO:0005886;GO:0035257;GO:0008283;GO:0021987;GO:0000226;GO:0007052	2290.918748	0.010248172	0.114777376	0.108067194	0.990852061	1
ENSMOCG00000001134	ENSMOCT00000001538	MSTRO_MOUSE	Mro	Protein_maestro	18:58260671-58275871	GO:0005730;GO:0005634	611.1827136	-1.159079159	0.163608212	1.728638028	0.630585787	1
ENSMOCG00000001136	ENSMOCT00000001577	NA	Marf1	NA	7:53139872-53195595	NA	8506.797538	-0.307826782	0.085406624	1.249710644	0.741107972	1
ENSMOCG00000001138	ENSMOCT00000001543	LRC15_MOUSE	Tril	Leucine_rich_repeat_containing_protein_15	LG3:43805772-43808204	GO:0009986;GO:0062023;GO:0031012;GO:0005615;GO:0016021;GO:0005518;GO:0001968;GO:0043236;GO:1903077;GO:0030335;GO:0046813	2473.692916	-0.364170904	0.257964184	4.445610977	0.217193274	1
ENSMOCG00000001140	ENSMOCT00000001547	RL34_PIG	none	60S_ribosomal_protein_L34	LG5:37633205-37633557	GO:0005829;GO:0005783;GO:0005840;GO:0003735;GO:0006412	7.51125025	-1.359929644	0.666209208	3.429594288	0.330008961	1
ENSMOCG00000001143	ENSMOCT00000001548	COF2_MOUSE	Cfl2	Cofilin_2	1:58498763-58501257	GO:0015629;GO:0005623;GO:0031674;GO:0016363;GO:0030018;GO:0051015;GO:0030042;GO:0030043;GO:0007015;GO:0046716;GO:0030836;GO:0045214;GO:0007519	721.6454315	0.217030144	0.111891552	1.083623744	0.781028775	1
ENSMOCG00000001143	ENSMOCT00000001550	COF2_MOUSE	Cfl2	Cofilin_2	1:58498763-58501257	GO:0015629;GO:0005623;GO:0031674;GO:0016363;GO:0030018;GO:0051015;GO:0030042;GO:0030043;GO:0007015;GO:0046716;GO:0030836;GO:0045214;GO:0007519	721.6454315	0.217030144	0.111891552	1.083623744	0.781028775	1
ENSMOCG00000001144	ENSMOCT00000001555	CERS3_MOUSE	Cers2	Ceramide_synthase_3	21:3251394-3256227	GO:0005783;GO:0005789;GO:0016021;GO:0003677;GO:0016410;GO:0050291;GO:0046513;GO:0070268;GO:0008544;GO:0030216;GO:0030148	977.065694	0.276747042	0.126497893	0.143149915	0.986198346	1
ENSMOCG00000001144	ENSMOCT00000001554	CERS3_HUMAN	Cers2	Ceramide_synthase_3	21:3251394-3256227	GO:0005783;GO:0005789;GO:0016021;GO:0003677;GO:0016410;GO:0050291;GO:0046513;GO:0070268;GO:0008544;GO:0030216;GO:0030148	977.065694	0.276747042	0.126497893	0.143149915	0.986198346	1
ENSMOCG00000001146	ENSMOCT00000001553	NA	Ist1	NA	4:18199191-18220760	NA	1271.527553	-0.438611084	0.084406031	0.282088453	0.963361191	1
ENSMOCG00000001148	ENSMOCT00000001556	QPCT_BOIDE	Qpct	Glutaminyl_peptide_cyclotransferase	LG3:37176037-37204507	GO:0005576;GO:0016603;GO:0008270;GO:0017186	622.6466754	-0.079775844	0.19031267	2.049253091	0.562247226	1
ENSMOCG00000001152	ENSMOCT00000001562	NA	Pcdhb18	NA	18:25908517-25910927	NA	111.9820959	0.204298769	0.234078213	1.471425428	0.688880854	1
ENSMOCG00000001153	ENSMOCT00000001563	LRC15_MOUSE	Gp5	Leucine_rich_repeat_containing_protein_15	2:39580187-39581890	GO:0009986;GO:0062023;GO:0031012;GO:0005615;GO:0016021;GO:0005518;GO:0001968;GO:0043236;GO:1903077;GO:0030335;GO:0046813	3.99008443	1.244005213	0.712902588	5.230856144	0.155652481	1
ENSMOCG00000001154	ENSMOCT00000001565	UEVLD_DANRE	none	Ubiquitin_conjugating_enzyme_E2_variant_3	22:32047465-32082855	GO:0016616;GO:0005975;GO:0019752;GO:0006464;GO:0015031	219.8428856	1.078314603	0.139546822	3.812816875	0.282398829	1
ENSMOCG00000001156	ENSMOCT00000001571	STAR4_MOUSE	Stard4	StAR_related_lipid_transfer_protein_4	18:21765489-21778775	GO:0005737;GO:0031410;GO:0005829;GO:0005783;GO:0005739;GO:0015485;GO:0120020;GO:0034435;GO:0070508;GO:0010879;GO:0032367;GO:0070859;GO:0010873	203.2874215	-0.352639401	0.163369321	2.735672697	0.434199093	1
ENSMOCG00000001156	ENSMOCT00000001574	STAR4_MOUSE	Stard4	StAR_related_lipid_transfer_protein_4	18:21765489-21778775	GO:0005737;GO:0031410;GO:0005829;GO:0005783;GO:0005739;GO:0015485;GO:0120020;GO:0034435;GO:0070508;GO:0010879;GO:0032367;GO:0070859;GO:0010873	203.2874215	-0.352639401	0.163369321	2.735672697	0.434199093	1
ENSMOCG00000001157	ENSMOCT00000001570	SH3L3_PONAB	Sh3bgrl3	SH3_domain_binding_glutamic_acid_rich_like_protein_3	10:50660810-50662209	GO:0005623;GO:0005737;GO:0005634;GO:0009055;GO:0015035;GO:0045454	2801.556459	-0.411374004	0.115909032	6.505956825	0.089427877	1
ENSMOCG00000001157	ENSMOCT00000001568	SH3L3_HUMAN	Sh3bgrl3	SH3_domain_binding_glutamic_acid_rich_like_protein_3	10:50660810-50662209	GO:0005623;GO:0005737;GO:0070062;GO:0016604;GO:0009055;GO:0015035;GO:0045454	2801.556459	-0.411374004	0.115909032	6.505956825	0.089427877	1
ENSMOCG00000001159	ENSMOCT00000001569	LUM_HUMAN	Lum	Lumican	24:25257621-25264374	GO:0062023;GO:0070062;GO:0031012;GO:0005576;GO:0005615;GO:0005583;GO:0005796;GO:0043202;GO:0005518;GO:0005201;GO:0030021;GO:0051216;GO:0030199;GO:0030198;GO:0018146;GO:0042340;GO:0045944;GO:0032914;GO:0070848;GO:0014070;GO:0007601	164.3654397	-0.20268085	0.399935165	2.465851032	0.48149419	1
ENSMOCG00000001161	ENSMOCT00000001632	NA	Dock4	NA	1:75304584-75524052	NA	4446.754766	0.331548537	0.137949743	2.254287846	0.521334658	1
ENSMOCG00000001162	ENSMOCT00000001597	NA	Dennd5a	NA	8:1205256-1284054	NA	9835.929198	-0.167949912	0.0716514	0.708052469	0.871308313	1
ENSMOCG00000001162	ENSMOCT00000001603	NA	Dennd5a	NA	8:1205256-1284054	NA	9835.929198	-0.167949912	0.0716514	0.708052469	0.871308313	1
ENSMOCG00000001162	ENSMOCT00000001607	NA	Dennd5a	NA	8:1205256-1284054	NA	9835.929198	-0.167949912	0.0716514	0.708052469	0.871308313	1
ENSMOCG00000001164	ENSMOCT00000001578	TOR4A_HUMAN	Tor4a	Torsin_4A	4:52207978-52209249	GO:0005788;GO:0005576;GO:0016021;GO:0005635;GO:0031093;GO:0005524;GO:0016887;GO:0002576	51.54461185	-0.329008974	0.257980662	3.268632077	0.352032391	1
ENSMOCG00000001166	ENSMOCT00000001579	NGN2_MOUSE	Neurog2	Neurogenin_2	21:23411857-23412651	GO:0005634;GO:0070888;GO:0046983;GO:0043565;GO:0007411;GO:0045165;GO:0048469;GO:0021954;GO:0030900;GO:0022008;GO:0030182;GO:0001764;GO:0051091;GO:0045666;GO:0045944	2.724492982	0.264383095	1.14022923	4.156902851	0.245012303	1
ENSMOCG00000001167	ENSMOCT00000001580	SIX6_MOUSE	Six6	Homeobox_protein_SIX6	1:8538188-8540057	GO:0005634;GO:0005667;GO:0000981;GO:0000978;GO:0000976;GO:0048856;GO:0001654;GO:0045892	0.21982485	1.512544555	5.629156653	0.0556389	0.996567196	1
ENSMOCG00000001170	ENSMOCT00000001592	NA	C8b	NA	10:72103123-72144473	NA	6.054320729	-0.083223572	0.748455834	1.877469333	0.598223536	1
ENSMOCG00000001170	ENSMOCT00000001595	CO8B_PAROL	C8b	Complement_component_C8_beta_chain	10:72103123-72144473	GO:0005576;GO:0005579;GO:0006957;GO:0006958;GO:0019835	6.054320729	-0.083223572	0.748455834	1.877469333	0.598223536	1
ENSMOCG00000001171	ENSMOCT00000001601	NA	Epha3	NA	2:86392591-86693727	NA	271.3888275	0.122303762	0.200598452	0.154304717	0.984605261	1
ENSMOCG00000001172	ENSMOCT00000001643	NA	Kirrel3	NA	5:28635308-29190226	NA	2096.083597	0.174653007	0.126476758	6.924391658	0.074347113	1
ENSMOCG00000001172	ENSMOCT00000001654	NA	Kirrel3	NA	5:28635308-29190226	NA	2096.083597	0.174653007	0.126476758	6.924391658	0.074347113	1
ENSMOCG00000001172	ENSMOCT00000001658	NA	Kirrel3	NA	5:28635308-29190226	NA	2096.083597	0.174653007	0.126476758	6.924391658	0.074347113	1
ENSMOCG00000001174	ENSMOCT00000001616	NA	F12	NA	16:56320497-56327958	NA	22.67493509	1.347845736	0.57882448	3.387671594	0.335625603	1
ENSMOCG00000001174	ENSMOCT00000001619	FA12_HUMAN	F12	Coagulation_factor_XII	16:56320497-56327958	GO:0062023;GO:0070062;GO:0005576;GO:0005615;GO:0005886;GO:0005791;GO:0005509;GO:0051787;GO:0004252;GO:0007597;GO:0002542;GO:0042730;GO:0045087;GO:0002353;GO:0030194;GO:0051919;GO:0010756;GO:0016540;GO:0016485;GO:0006508;GO:0051788;GO:0031638	22.67493509	1.347845736	0.57882448	3.387671594	0.335625603	1
ENSMOCG00000001177	ENSMOCT00000001599	NA	none	NA	X:25760569-25829353	NA	383.7086141	-0.005770761	0.206060479	3.565758417	0.312333088	1
ENSMOCG00000001178	ENSMOCT00000001589	FRAT2_MOUSE	Frat2	GSK_3_binding_protein_FRAT2	8:69321631-69322314	GO:0005737;GO:0016055	30.50271784	-0.692257079	0.443144329	1.440705254	0.696021541	1
ENSMOCG00000001181	ENSMOCT00000001588	MAML3_HUMAN	Maml1	Mastermind_like_protein_3	7:48456019-48493874	GO:0016607;GO:0005654;GO:0005634;GO:0003713;GO:0007219;GO:0045747;GO:0045944;GO:0007221;GO:0006367	602.2627648	-0.017102485	0.087542898	5.127421591	0.16270098	1
ENSMOCG00000001183	ENSMOCT00000001600	ZAR1_MOUSE	Zar1	Zygote_arrest_protein_1	LG1:28829876-28833510	GO:0005737;GO:0007275	4.267421969	2.068113502	0.740985467	2.273349679	0.517645618	1
ENSMOCG00000001183	ENSMOCT00000001596	ZAR1_RAT	Zar1	Zygote_arrest_protein_1	LG1:28829876-28833510	GO:0005737;GO:0007275;GO:0000003	4.267421969	2.068113502	0.740985467	2.273349679	0.517645618	1
ENSMOCG00000001184	ENSMOCT00000001590	DIX1A_DANRE	Dixdc1	Dixin_A	5:44946773-45019530	GO:0005829;GO:0005925;GO:0042802;GO:0043010;GO:0060070;GO:0030900	3385.211309	0.267197491	0.092252949	4.037060592	0.257489964	1
ENSMOCG00000001186	ENSMOCT00000001598	NA	none	NA	18:25474250-25476787	NA	111.8743719	0.575759904	0.269732911	1.427313206	0.699145038	1
ENSMOCG00000001188	ENSMOCT00000001605	NA	Rbm46	NA	1:123211775-123240111	NA	151.7236276	0.745274344	0.231505499	0.943841336	0.814837035	1
ENSMOCG00000001188	ENSMOCT00000001608	NA	Rbm46	NA	1:123211775-123240111	NA	151.7236276	0.745274344	0.231505499	0.943841336	0.814837035	1
ENSMOCG00000001188	ENSMOCT00000001611	NA	Rbm46	NA	1:123211775-123240111	NA	151.7236276	0.745274344	0.231505499	0.943841336	0.814837035	1
ENSMOCG00000001192	ENSMOCT00000001628	PHF19_HUMAN	Mtf2	PHD_finger_protein_19	LG1:57419282-57457972	GO:0005654;GO:0005634;GO:0003682;GO:0003677;GO:0046872;GO:0035064;GO:0006325;GO:0045814;GO:0061087;GO:0006355	1729.906809	0.031828401	0.137725919	0.835262476	0.841015438	1
ENSMOCG00000001192	ENSMOCT00000001623	PHF19_HUMAN	Mtf2	PHD_finger_protein_19	LG1:57419282-57457972	GO:0005654;GO:0005634;GO:0003682;GO:0003677;GO:0046872;GO:0035064;GO:0006325;GO:0045814;GO:0061087;GO:0006355	1729.906809	0.031828401	0.137725919	0.835262476	0.841015438	1
ENSMOCG00000001192	ENSMOCT00000001625	PHF19_HUMAN	Mtf2	PHD_finger_protein_19	LG1:57419282-57457972	GO:0005654;GO:0005634;GO:0003682;GO:0003677;GO:0046872;GO:0035064;GO:0006325;GO:0045814;GO:0061087;GO:0006355	1729.906809	0.031828401	0.137725919	0.835262476	0.841015438	1
ENSMOCG00000001193	NA	NA	NA	NA	NA	NA	30.16699832	-3.350994729	0.436600547	2.061591255	0.559722108	1
ENSMOCG00000001197	ENSMOCT00000001613	NA	Kcnb1	NA	LG8:11346115-11426789	NA	1480.00051	-0.195977787	0.141995125	0.532225733	0.911756615	1
ENSMOCG00000001200	ENSMOCT00000001618	NA	Lmf2	NA	15:21879855-21884343	NA	330.9302938	0.332468424	0.15288741	0.286859169	0.962480669	1
ENSMOCG00000001201	ENSMOCT00000001614	TMM88_MOUSE	Tmem88	Transmembrane_protein_88	7:29393789-29394763	GO:0005829;GO:0016021;GO:0005886;GO:0030165;GO:0007275;GO:0090090;GO:0072659;GO:0050821;GO:0016055	56.02079217	-0.474470688	0.224351581	1.6566313	0.646618292	1
ENSMOCG00000001202	ENSMOCT00000001663	CNDH2_RAT	Ncaph2	Condensin_2_complex_subunit_H2	15:21859337-21879726	GO:0005694;GO:0000793;GO:0000796;GO:0005634;GO:0003682;GO:0051276;GO:0051309;GO:0007143;GO:0010032;GO:0007076;GO:0051306;GO:0033077	1752.56542	0.191981839	0.075013598	6.151499162	0.10446765	1
ENSMOCG00000001202	ENSMOCT00000001655	CNDH2_XENLA	Ncaph2	Condensin_2_complex_subunit_H2	15:21859337-21879726	GO:0005634;GO:0030261	1752.56542	0.191981839	0.075013598	6.151499162	0.10446765	1
ENSMOCG00000001202	ENSMOCT00000001651	NA	Ncaph2	NA	15:21859337-21879726	NA	1752.56542	0.191981839	0.075013598	6.151499162	0.10446765	1
ENSMOCG00000001202	ENSMOCT00000001639	NA	Ncaph2	NA	15:21859337-21879726	NA	1752.56542	0.191981839	0.075013598	6.151499162	0.10446765	1
ENSMOCG00000001203	ENSMOCT00000001626	RFESD_MOUSE	Rfesd	Rieske_domain_containing_protein	19:23200158-23210663	GO:0051537;GO:0046872;GO:0008942	482.3462427	-0.529437208	0.160753929	3.808384994	0.282912321	1
ENSMOCG00000001203	ENSMOCT00000001621	RFESD_MOUSE	Rfesd	Rieske_domain_containing_protein	19:23200158-23210663	GO:0051537;GO:0046872;GO:0008942	482.3462427	-0.529437208	0.160753929	3.808384994	0.282912321	1
ENSMOCG00000001204	ENSMOCT00000001615	PTRD1_HUMAN	Ptrhd1	Putative_peptidyl_tRNA_hydrolase_PTRHD1	LG3:46977872-46980468	GO:0004045	199.1159107	-0.163616372	0.142889323	5.480651028	0.139800491	1
ENSMOCG00000001209	NA	NA	NA	NA	NA	NA	100.2378539	-7.454162001	0.660953624	0.697190738	0.873864516	1
ENSMOCG00000001210	ENSMOCT00000001634	UBQL2_HUMAN	Ubqln1	Ubiquilin_2	16:59001542-59039807	GO:0005776;GO:0005737;GO:0031410;GO:0005829;GO:0005634;GO:0005886;GO:0031593;GO:0000045;GO:1900186;GO:1904021;GO:1903071;GO:2000785;GO:0016241;GO:0030433;GO:0006511	9508.229646	0.062392787	0.067468597	5.358714109	0.147337573	1
ENSMOCG00000001210	ENSMOCT00000001633	NA	Ubqln1	NA	16:59001542-59039807	NA	9508.229646	0.062392787	0.067468597	5.358714109	0.147337573	1
ENSMOCG00000001212	ENSMOCT00000001638	NUD17_MOUSE	Nudt17	Nucleoside_diphosphate_linked_moiety_X_motif_17	21:4762742-4764839	GO:0005829;GO:0005777;GO:0016787;GO:0046872;GO:0035529;GO:0019677;GO:0006734;GO:0006742	112.1495719	3.445298122	0.274250267	2.366888916	0.499828	1
ENSMOCG00000001213	ENSMOCT00000001641	GRCR1_DROME	Grxcr1	Glutaredoxin_domain_containing_cysteine_rich_protein_CG31559	LG1:24814178-24913740	GO:0005623;GO:0009055;GO:0015035;GO:0045454	11.27640658	-0.46907441	0.467265822	0.79891079	0.84972754	1
ENSMOCG00000001214	ENSMOCT00000001636	BCCIP_MOUSE	Bccip	BRCA2_and_CDKN1A_interacting_protein	8:26528349-26538931	GO:0005623;GO:0005814;GO:0005813;GO:0005829;GO:0097431;GO:0019908;GO:0005654;GO:0019207;GO:0015631;GO:0006974;GO:0006281;GO:0000132;GO:0034453;GO:0000226;GO:0090307;GO:0007052;GO:0061101;GO:0000079	956.1823443	-0.197727358	0.111465129	4.334590753	0.227527515	1
ENSMOCG00000001215	ENSMOCT00000001640	SET1B_HUMAN	none	Histone_lysine_N_methyltransferase_SETD1B	2:14459490-14480721	GO:0005694;GO:0035097;GO:0016607;GO:0005654;GO:0048188;GO:0018024;GO:0003723;GO:0044648;GO:0051568;GO:0097692;GO:0080182	1498.830684	0.138728644	0.148413098	2.408075541	0.492133134	1
ENSMOCG00000001216	ENSMOCT00000001637	VGLL2_MOUSE	Vgll2	Transcription_cofactor_vestigial_like_protein_2	LG9:30457883-30463977	GO:0005737;GO:0005634;GO:0008022;GO:0003713;GO:0045944;GO:0007519	3.265366451	1.621810919	1.174501527	1.809445809	0.612881582	1
ENSMOCG00000001218	ENSMOCT00000001642	SOSSC_MOUSE	none	SOSS_complex_subunit_C	10:8844927-8854708	GO:0005654;GO:0005634;GO:0070876;GO:0006974;GO:0006281;GO:0010212	437.4673173	0.011817457	0.143637255	2.132588283	0.545348117	1
ENSMOCG00000001218	ENSMOCT00000001647	SOSSC_HUMAN	none	SOSS_complex_subunit_C	10:8844927-8854708	GO:0005654;GO:0005634;GO:0070876;GO:0006974;GO:0006281;GO:0010212	437.4673173	0.011817457	0.143637255	2.132588283	0.545348117	1
ENSMOCG00000001219	ENSMOCT00000001644	CQ058_MOUSE	1810010H24Rik	UPF0450_protein_C17orf58_homolog	7:59770743-59775212		425.1122698	0.536135316	0.109679068	3.328608216	0.343680721	1
ENSMOCG00000001227	ENSMOCT00000001677	RGPS1_DANRE	Ralgps1	Ras_specific_guanine_nucleotide_releasing_factor_RalGPS1	4:43589961-43822528	GO:0005737;GO:0005886;GO:0005085;GO:0007264	4634.855437	0.048617703	0.094386006	3.662460961	0.300294644	1
ENSMOCG00000001227	ENSMOCT00000001687	NA	Ralgps1	NA	4:43589961-43822528	NA	4634.855437	0.048617703	0.094386006	3.662460961	0.300294644	1
ENSMOCG00000001227	ENSMOCT00000001686	RGPS1_DANRE	Ralgps1	Ras_specific_guanine_nucleotide_releasing_factor_RalGPS1	4:43589961-43822528	GO:0005737;GO:0005886;GO:0005085;GO:0007264	4634.855437	0.048617703	0.094386006	3.662460961	0.300294644	1
ENSMOCG00000001227	ENSMOCT00000001683	NA	Ralgps1	NA	4:43589961-43822528	NA	4634.855437	0.048617703	0.094386006	3.662460961	0.300294644	1
ENSMOCG00000001227	ENSMOCT00000001675	NA	Ralgps1	NA	4:43589961-43822528	NA	4634.855437	0.048617703	0.094386006	3.662460961	0.300294644	1
ENSMOCG00000001228	NA	NA	NA	NA	NA	NA	243.5558801	6.873000615	0.536757467	1.255441024	0.739740237	1
ENSMOCG00000001230	ENSMOCT00000001659	NA	Psma1	NA	8:5986030-5999009	NA	2258.598311	-0.303862598	0.093036831	0.005445026	0.999893314	1
ENSMOCG00000001232	ENSMOCT00000001662	RFX5_MOUSE	none	DNA_binding_protein_Rfx5	21:3745185-3752544	GO:0005634;GO:0001228;GO:0003700;GO:0000978;GO:0000122;GO:0006357	860.0203025	-0.050090262	0.090536603	1.054164572	0.788148836	1
ENSMOCG00000001233	ENSMOCT00000001667	ZN570_HUMAN	Zfp69	Zinc_finger_protein_570	10:62053834-62067634	GO:0005634;GO:0003677;GO:0046872;GO:0006355	66.94365313	-0.081690766	0.215006928	3.899476615	0.27252543	1
ENSMOCG00000001235	ENSMOCT00000001665	NA	Fshr	NA	16:12131554-12303601	NA	11.90551132	1.312199402	0.714766447	2.154298977	0.541006049	1
ENSMOCG00000001237	ENSMOCT00000001694	NA	Ntrk1	NA	21:1007853-1023849	NA	49.56169452	2.735793434	0.931132621	3.489090846	0.32217976	1
ENSMOCG00000001237	ENSMOCT00000001691	NA	Ntrk1	NA	21:1007853-1023849	NA	49.56169452	2.735793434	0.931132621	3.489090846	0.32217976	1
ENSMOCG00000001237	ENSMOCT00000001696	NA	Ntrk1	NA	21:1007853-1023849	NA	49.56169452	2.735793434	0.931132621	3.489090846	0.32217976	1
ENSMOCG00000001241	ENSMOCT00000001671	GSH0_HUMAN	Gclm	Glutamate__cysteine_ligase_regulatory_subunit	21:18979367-18999073	GO:0005623;GO:0005829;GO:0017109;GO:0030234;GO:0004357;GO:0035226;GO:0044877;GO:0007568;GO:0008637;GO:0044344;GO:0071372;GO:0071333;GO:0035729;GO:1990830;GO:0097069;GO:0006534;GO:0006536;GO:0006750;GO:0035733;GO:2001237;GO:0043524;GO:0035229;GO:0097746;GO:0051900;GO:0014823;GO:0042493;GO:0044752;GO:0051409;GO:0007584;GO:0006979	984.3463905	-0.206489233	0.110885577	4.075578195	0.253417851	1
ENSMOCG00000001242	ENSMOCT00000001673	NA	Aip	NA	8:38830826-38838532	NA	1956.521307	-0.315608232	0.088867301	2.210347601	0.529913093	1
ENSMOCG00000001244	ENSMOCT00000001679	SOX15_MOUSE	Sox15	Protein_SOX_15	7:29118401-29119647	GO:0005737;GO:0044798;GO:0005634;GO:0003682;GO:0003677;GO:0000981;GO:0000978;GO:0009653;GO:0030154;GO:0048627;GO:0045843;GO:0000122;GO:0070318;GO:2000288;GO:0014718;GO:0045944;GO:0006355;GO:0043403;GO:0060707	10.3475053	1.068295003	0.432375097	0.189981931	0.979190121	1
ENSMOCG00000001254	NA	NA	NA	NA	NA	NA	165.883237	-0.909816068	0.461128215	1.33037177	0.721933944	1
ENSMOCG00000001255	ENSMOCT00000001698	NA	Pcdhb1	NA	18:25739906-25742362	NA	3.337998177	-1.509194061	0.87507542	1.39882626	0.705809885	1
ENSMOCG00000001256	ENSMOCT00000001699	SCM_DROME	Scmh1	Polycomb_protein_Scm	10:62474775-62552504	GO:0005634;GO:0005700;GO:0035102;GO:0042802;GO:0140259;GO:0008270;GO:0007409;GO:0006325;GO:0048749;GO:0016458;GO:0030708;GO:0045926;GO:0045892;GO:0022008;GO:0030713;GO:0007419	3793.827712	0.554491815	0.11139343	3.158964165	0.367759425	1
ENSMOCG00000001258	ENSMOCT00000001703	AR6P4_RAT	Arl6ip4	ADP_ribosylation_factor_like_protein_6_interacting_protein_4	2:13447855-13449928	GO:0016607;GO:0005730;GO:0006397;GO:0008380	1997.316698	-0.052713579	0.154424866	3.4443004	0.328058348	1
ENSMOCG00000001259	ENSMOCT00000001702	NFYB_RAT	Nfyb	Nuclear_transcription_factor_Y_subunit_beta	24:34228925-34245729	GO:0016602;GO:0005654;GO:0005634;GO:0032993;GO:0090575;GO:0003677;GO:0003700;GO:0046982;GO:0044877;GO:0070491;GO:0000978;GO:0043565;GO:1990830;GO:0045893;GO:0006355;GO:0006366	1855.87975	0.000487643	0.095070667	2.71828556	0.437128794	1
ENSMOCG00000001261	ENSMOCT00000001722	KI20A_HUMAN	Kif20b	Kinesin_like_protein_KIF20A	8:63277413-63328925	GO:0032154;GO:0005794;GO:0045171;GO:0005871;GO:0005874;GO:0030496;GO:0005654;GO:0005634;GO:0005819;GO:0005524;GO:0016887;GO:0008017;GO:0003777;GO:0019901;GO:0001578;GO:0007018;GO:0061952;GO:0000281;GO:0015031;GO:0032465	258.246145	0.866375268	0.184088874	2.454908237	0.483495317	1
ENSMOCG00000001264	ENSMOCT00000001706	NA	Gna11	NA	LG1:2270563-2286660	NA	5175.641742	-0.24932345	0.133350079	4.079022721	0.253056565	1
ENSMOCG00000001266	ENSMOCT00000001710	CRIPT_RAT	Cript	Cysteine_rich_PDZ_binding_protein	16:10148642-10157370	GO:0030054;GO:0005737;GO:0030425;GO:0043198;GO:0043197;GO:0043025;GO:0014069;GO:0008017;GO:0030165;GO:0044877;GO:0097110;GO:0031122;GO:0045184;GO:0035372;GO:1902897	1075.841565	-0.122073781	0.139859923	2.543312976	0.467514287	1
ENSMOCG00000001266	ENSMOCT00000001709	CRIPT_RAT	Cript	Cysteine_rich_PDZ_binding_protein	16:10148642-10157370	GO:0030054;GO:0005737;GO:0030425;GO:0043198;GO:0043197;GO:0043025;GO:0014069;GO:0008017;GO:0030165;GO:0044877;GO:0097110;GO:0031122;GO:0045184;GO:0035372;GO:1902897	1075.841565	-0.122073781	0.139859923	2.543312976	0.467514287	1
ENSMOCG00000001269	ENSMOCT00000001715	SMAD7_MOUSE	Smad7	Mothers_against_decapentaplegic_homolog_7	18:59561533-59589201	GO:0005912;GO:0016342;GO:0005813;GO:0005737;GO:0005829;GO:0001650;GO:0005654;GO:0005634;GO:0005886;GO:0032991;GO:0005667;GO:0048185;GO:0008013;GO:0005518;GO:0003700;GO:0070411;GO:0046872;GO:0044212;GO:0030617;GO:0034713;GO:0031625;GO:0034333;GO:0048844;GO:0034629;GO:1990830;GO:0071560;GO:0035556;GO:0030514;GO:1902731;GO:0043433;GO:0030279;GO:0060394;GO:0033137;GO:0010801;GO:0031397;GO:0002725;GO:…	554.8448581	-0.599420949	0.149270148	2.733436958	0.434574908	1
ENSMOCG00000001269	ENSMOCT00000001713	SMAD6_CHICK	Smad7	Mothers_against_decapentaplegic_homolog_6	18:59561533-59589201	GO:0005768;GO:0005634;GO:0005667;GO:0003682;GO:0003700;GO:0046872;GO:0044212;GO:0031589;GO:0010693;GO:1902832;GO:0032331;GO:1902844;GO:0050767;GO:0007179	554.8448581	-0.599420949	0.149270148	2.733436958	0.434574908	1
ENSMOCG00000001271	ENSMOCT00000001711	NEUR_DROVI	Neurl2	Protein_neuralized	LG8:13658943-13661625	GO:0005634;GO:0005886;GO:0003677;GO:0046872;GO:0004842;GO:0007498;GO:0007399;GO:0007422;GO:0007423;GO:0016360	350.2147139	0.157747589	0.202804386	3.48905794	0.322184045	1
ENSMOCG00000001274	ENSMOCT00000001726	NA	Papss2	NA	8:61557705-61587721	NA	291.9705556	-1.298111223	0.23100143	0.736058785	0.864691545	1
ENSMOCG00000001275	ENSMOCT00000001719	HIC2_DANRE	Hic1	Hypermethylated_in_cancer_2_protein	7:23985489-23988008	GO:0005634;GO:0003677;GO:0046872;GO:0006974	95.85280754	0.202952359	0.331830758	1.389440659	0.708011756	1
ENSMOCG00000001276	ENSMOCT00000001718	ZFN2B_RAT	Zfand2b	AN1_type_zinc_finger_protein_2B	LG4:55881645-55884740	GO:0031225;GO:0005783;GO:0005789;GO:0000502;GO:0036435;GO:0031593;GO:0043130;GO:0008270;GO:0043161;GO:0045047;GO:0043567;GO:0006616	532.2677735	0.168681117	0.122120903	3.338099615	0.342374993	1
ENSMOCG00000001277	ENSMOCT00000001720	NA	none	NA	8:40297242-40297538	NA	0.743492724	-0.083912092	2.332999316	2.017245177	0.56883513	1
ENSMOCG00000001279	ENSMOCT00000001727	NA	Dll1	NA	LG9:3282208-3289963	NA	295.742133	0.060778568	0.155327892	0.259564389	0.967444828	1
ENSMOCG00000001279	ENSMOCT00000001729	NA	Dll1	NA	LG9:3282208-3289963	NA	295.742133	0.060778568	0.155327892	0.259564389	0.967444828	1
ENSMOCG00000001281	ENSMOCT00000001721	NA	4930505A04Rik	NA	LG1:6379600-6416452		47.18855151	2.442618524	0.357523217	6.778837877	0.079291206	1
ENSMOCG00000001284	ENSMOCT00000001736	NA	Lgr6	NA	6:25554509-25670030	NA	138.6785276	1.429371948	0.351015842	2.384338092	0.496556741	1
ENSMOCG00000001284	ENSMOCT00000001747	NA	Lgr6	NA	6:25554509-25670030	NA	138.6785276	1.429371948	0.351015842	2.384338092	0.496556741	1
ENSMOCG00000001290	ENSMOCT00000001732	SIA10_PONAB	none	Type_2_lactosamine_alpha_2,3_sialyltransferase	2:46121248-46178488	GO:0000139;GO:0016021;GO:0052798;GO:0006464;GO:0071354;GO:0006664;GO:0009311;GO:0006486	344.2797547	-0.197242575	0.121982567	0.275378374	0.964590616	1
ENSMOCG00000001292	ENSMOCT00000001760	PF21A_HUMAN	Phf21b	PHD_finger_protein_21A	15:26288608-26354487	GO:1990391;GO:0000118;GO:0005654;GO:0003682;GO:0003677;GO:0046872;GO:0007596;GO:0006325;GO:0000122	252.5578254	1.08925446	0.196491352	5.414977159	0.143813293	1
ENSMOCG00000001292	ENSMOCT00000001752	PF21A_HUMAN	Phf21b	PHD_finger_protein_21A	15:26288608-26354487	GO:1990391;GO:0000118;GO:0005654;GO:0003682;GO:0003677;GO:0046872;GO:0007596;GO:0006325;GO:0000122	252.5578254	1.08925446	0.196491352	5.414977159	0.143813293	1
ENSMOCG00000001292	ENSMOCT00000001757	PF21A_HUMAN	Phf21b	PHD_finger_protein_21A	15:26288608-26354487	GO:1990391;GO:0000118;GO:0005654;GO:0003682;GO:0003677;GO:0046872;GO:0007596;GO:0006325;GO:0000122	252.5578254	1.08925446	0.196491352	5.414977159	0.143813293	1
ENSMOCG00000001293	ENSMOCT00000001735	RS15A_RAT	none	40S_ribosomal_protein_S15a	4:52275738-52276130	GO:0005737;GO:0022627;GO:0003735;GO:0045787;GO:0008284;GO:0009615;GO:0006412	104.5759815	-3.819325348	0.42304362	1.985398157	0.575442897	1
ENSMOCG00000001294	ENSMOCT00000001740	RPB11_HUMAN	Polr2j	DNA_directed_RNA_polymerase_II_subunit_RPB11_a	2:21410299-21416442	GO:0005654;GO:0005634;GO:0005665;GO:0003677;GO:0003899;GO:0030275;GO:0046983;GO:0001055;GO:0006370;GO:0008543;GO:0000398;GO:0050434;GO:0060964;GO:0016070;GO:0042795;GO:0035019;GO:0006366;GO:0006368;GO:0006367;GO:0006351;GO:0006283	909.4355287	-0.088008992	0.105596675	7.498310885	0.057601868	1
ENSMOCG00000001294	ENSMOCT00000001745	RPB11_HUMAN	Polr2j	DNA_directed_RNA_polymerase_II_subunit_RPB11_a	2:21410299-21416442	GO:0005654;GO:0005634;GO:0005665;GO:0003677;GO:0003899;GO:0030275;GO:0046983;GO:0001055;GO:0006370;GO:0008543;GO:0000398;GO:0050434;GO:0060964;GO:0016070;GO:0042795;GO:0035019;GO:0006366;GO:0006368;GO:0006367;GO:0006351;GO:0006283	909.4355287	-0.088008992	0.105596675	7.498310885	0.057601868	1
ENSMOCG00000001295	ENSMOCT00000001737	ZDH24_RAT	Zdhhc24	Probable_palmitoyltransferase_ZDHHC24	8:39638938-39644832	GO:0005783;GO:0005794;GO:0016021;GO:0019706;GO:0018230;GO:0006612	651.9057997	-0.029994049	0.157609986	0.560788838	0.905347195	1
ENSMOCG00000001297	ENSMOCT00000001795	NA	Taf1	NA	X:22309814-22380616	NA	3972.795356	0.429327751	0.120064373	1.581624528	0.663563475	1
ENSMOCG00000001297	ENSMOCT00000001804	NA	Taf1	NA	X:22309814-22380616	NA	3972.795356	0.429327751	0.120064373	1.581624528	0.663563475	1
ENSMOCG00000001297	ENSMOCT00000001783	NA	Taf1	NA	X:22309814-22380616	NA	3972.795356	0.429327751	0.120064373	1.581624528	0.663563475	1
ENSMOCG00000001297	ENSMOCT00000001790	NA	Taf1	NA	X:22309814-22380616	NA	3972.795356	0.429327751	0.120064373	1.581624528	0.663563475	1
ENSMOCG00000001299	ENSMOCT00000001759	GRHL1_XENLA	Grhl3	Grainyhead_like_protein_1_homolog	10:49244453-49261184	GO:0005634;GO:0003677;GO:0003700;GO:0007275;GO:0006357	15.69551502	-1.34639373	0.542370669	3.681417025	0.297983883	1
ENSMOCG00000001301	ENSMOCT00000001751	NA	Kcnj4	NA	15:14425827-14451882	NA	2590.155101	-0.421193616	0.158393818	7.208376336	0.065544492	1
ENSMOCG00000001302	ENSMOCT00000001754	FGF20_HUMAN	Fgf20	Fibroblast_growth_factor_20	LG7_11:14810307-14838018	GO:0005576;GO:0005104;GO:0008083;GO:0043395;GO:0090722;GO:0005102;GO:0007267;GO:0008543;GO:0060113;GO:0000165;GO:0043524;GO:0008284;GO:1904340;GO:0070374;GO:0051897;GO:0060043;GO:0014059;GO:0007165	23.21036932	-0.174398094	0.314518955	0.914465594	0.821935599	1
ENSMOCG00000001302	ENSMOCT00000001749	FGF20_MOUSE	Fgf20	Fibroblast_growth_factor_20	LG7_11:14810307-14838018	GO:0005576;GO:0005104;GO:0008083;GO:0090722;GO:0030154;GO:0008543;GO:0060113;GO:0043524;GO:0008284;GO:0070374;GO:0060043;GO:0045664	23.21036932	-0.174398094	0.314518955	0.914465594	0.821935599	1
ENSMOCG00000001303	ENSMOCT00000001756	NA	Idh2	NA	22:14604975-14627757	NA	2036.709807	-0.316153152	0.138099403	0.347808846	0.9507998	1
ENSMOCG00000001304	ENSMOCT00000001761	PTGES_MOUSE	Ptges	Prostaglandin_E_synthase	4:46150432-46161554	GO:0005737;GO:0016021;GO:0043231;GO:0005739;GO:0005641;GO:0048471;GO:0043295;GO:0004364;GO:0004667;GO:0050220;GO:0002526;GO:0002544;GO:0006749;GO:0008285;GO:0055114;GO:0001516;GO:0006693;GO:0051592;GO:0034097;GO:0032496;GO:0014070;GO:0032526	25.39447757	-2.130458376	0.437828279	2.295141098	0.513452383	1
ENSMOCG00000001306	ENSMOCT00000001762	BACH2_MOUSE	none	Transcription_regulator_protein_BACH2	LG5:30538290-30538580	GO:0005829;GO:0005654;GO:0005634;GO:0003677;GO:0003700;GO:0001227;GO:0000978;GO:0051170;GO:0000122;GO:0090721;GO:0006355	15.41547474	0.336584667	0.471839879	0.753233529	0.860617059	1
ENSMOCG00000001307	ENSMOCT00000001764	NPY2R_PIG	Prlhr	Neuropeptide_Y_receptor_type_2	8:87894373-87895485	GO:0016021;GO:0005886;GO:0004983	38.34122969	0.318535731	0.526460685	8.385202139	0.03868673	1
ENSMOCG00000001310	ENSMOCT00000001767	NA	none	NA	18:25852735-25870143	NA	401.400577	0.475189021	0.177698221	2.174335524	0.537021147	1
ENSMOCG00000001311	ENSMOCT00000001772	TASOR_HUMAN	Tasor2	Protein_TASOR	16:28883480-28924385	GO:0000792;GO:0005654;GO:0003682;GO:0003723;GO:0045814;GO:0045869;GO:0090309;GO:0097355	1848.82639	0.188750616	0.119603609	6.836414657	0.07729866	1
ENSMOCG00000001313	ENSMOCT00000001769	NA	none	NA	4:5349747-5389434	NA	4102.99508	0.573236648	0.050029511	6.621772367	0.084981847	1
ENSMOCG00000001314	ENSMOCT00000001774	MDH1B_DANRE	Mdh1b	Putative_malate_dehydrogenase_1B	LG4:44815013-44853000	GO:0030060;GO:0005975;GO:0006108;GO:0006734;GO:0006107;GO:0006099	266.872971	-0.635902033	0.310017702	3.965793993	0.265181529	1
ENSMOCG00000001315	NA	NA	NA	NA	NA	NA	260.7762834	-8.912934196	0.659846698	1.821209016	0.610330528	1
ENSMOCG00000001316	ENSMOCT00000001771	UFM1_PONAB	Ufm1	Ubiquitin_fold_modifier_1	1:103547432-103554288	GO:0005737;GO:0005634;GO:0007420;GO:1990592;GO:0071569;GO:0033146;GO:0034976	1618.573685	0.006598963	0.088362633	3.994467626	0.262062146	1
ENSMOCG00000001317	ENSMOCT00000001773	RPC7L_MOUSE	Polr3gl	DNA_directed_RNA_polymerase_III_subunit_RPC7_like	21:4626707-4644264	GO:0005634;GO:0005666;GO:0003899;GO:0006383	1138.360911	0.191587269	0.100990871	3.519113245	0.318291645	1
ENSMOCG00000001319	ENSMOCT00000001860	NA	Fras1	NA	LG1:47002404-47253370	NA	1545.637736	0.224111687	0.142220195	1.721440059	0.632177747	1
ENSMOCG00000001322	ENSMOCT00000001779	CD5R1_BOVIN	Cdk5r2	Cyclin_dependent_kinase_5_activator_1	LG4:56141229-56142335	GO:0030424;GO:0043292;GO:0005737;GO:0030425;GO:0043197;GO:0030426;GO:0016020;GO:0031594;GO:0043005;GO:0043025;GO:0005654;GO:0005634;GO:0043204;GO:0048471;GO:0005886;GO:0014069;GO:0016533;GO:0051015;GO:0043014;GO:0048487;GO:0045296;GO:0005509;GO:0061575;GO:0035255;GO:0016301;GO:0002020;GO:0019901;GO:0043539;GO:0007411;GO:0007413;GO:0007420;GO:0021549;GO:0009792;GO:0048013;GO:0007213;GO:0021766;GO:…	2209.640463	-0.198365056	0.278284444	1.923326595	0.588472042	1
ENSMOCG00000001323	ENSMOCT00000001778	NA	Acvr2a	NA	4:62248527-62325570	NA	4565.290823	0.041770405	0.140483974	3.084580689	0.378767448	1
ENSMOCG00000001324	ENSMOCT00000001777	NA	Zgpat	NA	LG8:501058-517221	NA	811.8027613	0.051163871	0.121150346	0.400779651	0.94008139	1
ENSMOCG00000001327	ENSMOCT00000001781	NA	Mysm1	NA	10:31569471-31608707	NA	1904.299057	0.613728609	0.170732837	2.654484079	0.448017745	1
ENSMOCG00000001328	ENSMOCT00000001810	VIPR1_MOUSE	Ghrhr	Vasoactive_intestinal_polypeptide_receptor_1	LG3:41808390-41820213	GO:0016021;GO:0005886;GO:0043235;GO:0008528;GO:0017046;GO:0004999;GO:0007166;GO:0007187	6.676600038	2.004896808	0.72445399	2.169061044	0.538068062	1
ENSMOCG00000001328	ENSMOCT00000001808	VIPR1_MOUSE	Ghrhr	Vasoactive_intestinal_polypeptide_receptor_1	LG3:41808390-41820213	GO:0016021;GO:0005886;GO:0043235;GO:0008528;GO:0017046;GO:0004999;GO:0007166;GO:0007187	6.676600038	2.004896808	0.72445399	2.169061044	0.538068062	1
ENSMOCG00000001328	ENSMOCT00000001806	VIPR1_MOUSE	Ghrhr	Vasoactive_intestinal_polypeptide_receptor_1	LG3:41808390-41820213	GO:0016021;GO:0005886;GO:0043235;GO:0008528;GO:0017046;GO:0004999;GO:0007166;GO:0007187	6.676600038	2.004896808	0.72445399	2.169061044	0.538068062	1
ENSMOCG00000001331	ENSMOCT00000001786	FABD_DROME	Mcat	Probable_malonyl_CoA_acyl_carrier_protein_transacylase,_mitochondrial	15:27523395-27530122	GO:0005739;GO:0004314;GO:0004312;GO:0006633	714.0218987	-0.363200328	0.119302537	3.786821425	0.285422746	1
ENSMOCG00000001332	ENSMOCT00000001789	GRIN1_MOUSE	Gprin3	G_protein_regulated_inducer_of_neurite_outgrowth_1	LG3:12843253-12906749	GO:0030426;GO:0005886;GO:0051219;GO:0031175	260.2748531	-0.253028927	0.188971555	1.386764113	0.708640209	1
ENSMOCG00000001333	NA	NA	NA	NA	NA	NA	7.876617846	-5.442238151	1.121855913	3.243310235	0.355611059	1
ENSMOCG00000001335	ENSMOCT00000001794	LAT3_HUMAN	Slc43a3	Large_neutral_amino_acids_transporter_small_subunit_3	4:92446136-92467476	GO:0005887;GO:0005886;GO:0015171;GO:0015179;GO:0015175;GO:0006865;GO:0015804	187.7535206	1.219078487	0.356253936	0.454789829	0.928705501	1
ENSMOCG00000001336	ENSMOCT00000001803	NA	Prkacb	NA	21:40131016-40218241	NA	23590.49353	-0.056498485	0.137149749	1.072233312	0.783780944	1
ENSMOCG00000001336	ENSMOCT00000001805	NA	Prkacb	NA	21:40131016-40218241	NA	23590.49353	-0.056498485	0.137149749	1.072233312	0.783780944	1
ENSMOCG00000001336	ENSMOCT00000001799	NA	Prkacb	NA	21:40131016-40218241	NA	23590.49353	-0.056498485	0.137149749	1.072233312	0.783780944	1
ENSMOCG00000001336	ENSMOCT00000001796	NA	Prkacb	NA	21:40131016-40218241	NA	23590.49353	-0.056498485	0.137149749	1.072233312	0.783780944	1
ENSMOCG00000001338	NA	NA	NA	NA	NA	NA	17.94031515	-6.875781903	1.059870912	2.799796483	0.423533421	1
ENSMOCG00000001339	ENSMOCT00000001798	ARP10_DICDI	Actr10	Actin_related_protein_10	1:10399444-10426655	GO:0005623;GO:0099738;GO:0005813;GO:0005869;GO:0000132;GO:0007018;GO:0030473	3345.678224	-0.177361597	0.083590335	1.104310508	0.776033613	1
ENSMOCG00000001340	ENSMOCT00000001807	GAR1_RAT	Gar1	H/ACA_ribonucleoprotein_complex_subunit_1	21:25410392-25417439	GO:0031429;GO:0090661;GO:0015030;GO:0001650;GO:0000784;GO:0005697;GO:0034513;GO:0003723;GO:0070034;GO:0000454;GO:0007004	242.3312026	-0.046819237	0.148008168	0.857391052	0.835696206	1
ENSMOCG00000001340	ENSMOCT00000001811	GAR1_HUMAN	Gar1	H/ACA_ribonucleoprotein_complex_subunit_1	21:25410392-25417439	GO:0072589;GO:0031429;GO:0090661;GO:0001650;GO:0000784;GO:0005654;GO:0005697;GO:0034513;GO:0003723;GO:0070034;GO:0031118;GO:0000454;GO:0007004	242.3312026	-0.046819237	0.148008168	0.857391052	0.835696206	1
ENSMOCG00000001341	ENSMOCT00000001809	PSA4_HUMAN	Psma4	Proteasome_subunit_alpha_type_4	5:49113993-49123277	GO:0005737;GO:0005829;GO:0070062;GO:0043231;GO:0005654;GO:0005634;GO:0000932;GO:0000502;GO:0005839;GO:0019773;GO:0004175;GO:0004298;GO:0031145;GO:0002479;GO:0038095;GO:0070498;GO:0000165;GO:0090090;GO:0010972;GO:0038061;GO:0090263;GO:0043687;GO:0010498;GO:0010499;GO:0043161;GO:0016579;GO:0000209;GO:0006521;GO:1902036;GO:1901990;GO:0043488;GO:0061418;GO:0031146;GO:0002223;GO:0050852;GO:0055085;GO:…	2174.209657	-0.174292701	0.092584421	1.105759394	0.775683928	1
ENSMOCG00000001343	ENSMOCT00000001849	NA	Scube2	NA	8:1103045-1174622	NA	130.8945638	2.645028213	0.241931891	5.344814425	0.148220741	1
ENSMOCG00000001343	ENSMOCT00000001856	NA	Scube2	NA	8:1103045-1174622	NA	130.8945638	2.645028213	0.241931891	5.344814425	0.148220741	1
ENSMOCG00000001344	ENSMOCT00000001877	NA	Notch3	NA	LG3:28650159-28695404	NA	1545.533447	-0.091464237	0.201459985	2.964670136	0.397104483	1
ENSMOCG00000001344	ENSMOCT00000001872	NA	Notch3	NA	LG3:28650159-28695404	NA	1545.533447	-0.091464237	0.201459985	2.964670136	0.397104483	1
ENSMOCG00000001346	ENSMOCT00000001814	NA	none	NA	17:20822955-20866572	NA	715.266896	0.026829774	0.118024925	0.875858694	0.831249404	1
ENSMOCG00000001347	ENSMOCT00000001816	NA	Hps6	NA	8:73652546-73654966	NA	169.4050044	-0.200026967	0.163788509	7.895865373	0.048213601	1
ENSMOCG00000001348	ENSMOCT00000001813	SPI2C_MOUSE	Spin2c	Spindlin_2C	X:54596844-54598825	GO:0005829;GO:0005654;GO:0035064;GO:0007049;GO:0007276;GO:0051726;GO:0006355	237.0093838	-0.08832051	0.161431182	1.105652595	0.775709703	1
ENSMOCG00000001349	ENSMOCT00000001818	SEM1_MOUSE	Sem1	26S_proteasome_complex_subunit_SEM1	LG10:3129786-3145198	GO:0000502;GO:0008541;GO:0000724;GO:0006406;GO:0043248	1247.650817	-0.425452214	0.122693926	2.679270131	0.443761621	1
ENSMOCG00000001351	ENSMOCT00000001824	NA	Myh11	NA	7:53231507-53331531	NA	546.9005839	0.559432566	0.569734079	3.195691587	0.362426258	1
ENSMOCG00000001351	ENSMOCT00000001829	NA	Myh11	NA	7:53231507-53331531	NA	546.9005839	0.559432566	0.569734079	3.195691587	0.362426258	1
ENSMOCG00000001352	ENSMOCT00000001820	TCAM1_BOVIN	Ticam1	TIR_domain_containing_adapter_molecule_1	22:33992605-33995002	GO:0005776;GO:0031410;GO:0005829;GO:0005739;GO:0006915;GO:0051607;GO:0006954;GO:0045087;GO:0043123;GO:0002735;GO:0043330	67.09733958	-0.392176395	0.313902397	2.163445644	0.539184281	1
ENSMOCG00000001353	ENSMOCT00000001863	NA	Kif5c	NA	4:62967384-63127298	NA	38317.7786	-0.335135548	0.085022815	0.570731144	0.903098878	1
ENSMOCG00000001354	ENSMOCT00000001825	NA	Pabpc2	NA	18:28225530-28227410	NA	1.108575995	-0.218292001	1.471700499	0.883748302	0.829347841	1
ENSMOCG00000001356	ENSMOCT00000001822	UPK3A_MOUSE	Upk3a	Uroplakin_3a	15:26142648-26148512	GO:0016324;GO:0120001;GO:0005789;GO:0016021;GO:0005886;GO:0000902;GO:0030855;GO:0001822;GO:0055075;GO:0055078;GO:0015840;GO:0060157;GO:0006833	10.36184095	2.088193669	0.834267245	8.862971962	0.031169332	1
ENSMOCG00000001357	ENSMOCT00000001834	POPD2_HUMAN	Popdc2	Popeye_domain_containing_protein_2	2:49246096-49261984	GO:0016021;GO:0016020;GO:0042383;GO:0030552;GO:0007507;GO:0002027;GO:0042391;GO:0007519;GO:0051146	7.153830346	-0.645402496	0.543076741	1.404658819	0.704443042	1
ENSMOCG00000001357	ENSMOCT00000001828	POPD2_DANRE	Popdc2	Popeye_domain_containing_2	2:49246096-49261984	GO:0016021;GO:0016020;GO:0042383;GO:0030552;GO:0061337;GO:0007507;GO:0001947;GO:0042391;GO:0007519;GO:0051146	7.153830346	-0.645402496	0.543076741	1.404658819	0.704443042	1
ENSMOCG00000001360	ENSMOCT00000001855	NA	Atp2b4	NA	6:24267703-24371469	NA	16108.12555	0.342536044	0.132893071	3.631119965	0.304150222	1
ENSMOCG00000001360	ENSMOCT00000001859	NA	Atp2b4	NA	6:24267703-24371469	NA	16108.12555	0.342536044	0.132893071	3.631119965	0.304150222	1
ENSMOCG00000001361	ENSMOCT00000001826	FA53A_CHICK	Fam53c	Protein_FAM53A	18:23273940-23288284	GO:0005634;GO:0006606	3476.830674	-0.215565697	0.05678993	1.354429115	0.716250684	1
ENSMOCG00000001366	ENSMOCT00000001842	LEG1H_MOUSE	none	Protein_LEG1_homolog	LG9:39881188-39891019	GO:0005615;GO:0007275	0.520354617	-2.159682411	2.212430284	3.790724108	0.284966918	1
ENSMOCG00000001367	ENSMOCT00000001843	LEMD1_MOUSE	Lemd1	LEM_domain_containing_protein_1	6:22717282-22744537		55.31709656	-0.044172619	0.327679373	0.862249336	0.834527006	1
ENSMOCG00000001367	ENSMOCT00000001847	LEMD1_HUMAN	Lemd1	LEM_domain_containing_protein_1	6:22717282-22744537	GO:0016021	55.31709656	-0.044172619	0.327679373	0.862249336	0.834527006	1
ENSMOCG00000001367	ENSMOCT00000001840	LEMD1_HUMAN	Lemd1	LEM_domain_containing_protein_1	6:22717282-22744537	GO:0016021	55.31709656	-0.044172619	0.327679373	0.862249336	0.834527006	1
ENSMOCG00000001373	ENSMOCT00000001850	SCAM2_HUMAN	Scamp1	Secretory_carrier_associated_membrane_protein_2	19:6285374-6369131	GO:0070062;GO:0005794;GO:0000139;GO:0016021;GO:0043231;GO:0055038;GO:0032588;GO:0030133;GO:0006892;GO:0015031	8819.08132	-0.136264742	0.108656357	0.414832424	0.937161704	1
ENSMOCG00000001374	ENSMOCT00000001857	TMX2_RAT	Tmx2	Thioredoxin_related_transmembrane_protein_2	4:92209386-92216938	GO:0005623;GO:0016021;GO:0045454	3599.432446	-0.105132081	0.095439044	2.025447313	0.567141855	1
ENSMOCG00000001374	ENSMOCT00000001853	NA	Tmx2	NA	4:92209386-92216938	NA	3599.432446	-0.105132081	0.095439044	2.025447313	0.567141855	1
ENSMOCG00000001375	ENSMOCT00000001858	NA	Nr4a1	NA	15:3131704-3139217	NA	1708.166141	0.355983283	0.249909533	3.628861716	0.304429729	1
ENSMOCG00000001375	ENSMOCT00000001854	NA	Nr4a1	NA	15:3131704-3139217	NA	1708.166141	0.355983283	0.249909533	3.628861716	0.304429729	1
ENSMOCG00000001377	ENSMOCT00000001852	NA	Brd3os	NA	4:49745293-49745547		106.5013338	0.175928924	0.198128504	0.994261784	0.802640433	1
ENSMOCG00000001378	ENSMOCT00000001864	BBOF1_XENLA	Bbof1	Basal_body_orientation_factor_1	1:22217837-22245883	GO:0036064;GO:0005737;GO:0044458	472.6833395	-0.102631299	0.138785727	2.061927823	0.559653338	1
ENSMOCG00000001378	ENSMOCT00000001866	BBOF1_MOUSE	Bbof1	Basal_body_orientation_factor_1	1:22217837-22245883	GO:0036064;GO:0005737;GO:0044458	472.6833395	-0.102631299	0.138785727	2.061927823	0.559653338	1
ENSMOCG00000001381	ENSMOCT00000001894	TLN1_CHICK	Tln2	Talin_1	5:72117684-72314961	GO:0005623;GO:0009986;GO:0005856;GO:0005829;GO:0005925;GO:0043231;GO:0001726;GO:0032587;GO:0051015;GO:0035615;GO:0030276;GO:0032051;GO:0035091;GO:0043325;GO:0080025;GO:0005200;GO:0007015;GO:0007155;GO:0048268;GO:0007016;GO:0006897;GO:0048260	3344.407657	0.119331748	0.135695851	0.465748057	0.926349336	1
ENSMOCG00000001381	ENSMOCT00000001888	NA	Tln2	NA	5:72117684-72314961	NA	3344.407657	0.119331748	0.135695851	0.465748057	0.926349336	1
ENSMOCG00000001381	ENSMOCT00000001884	NA	Tln2	NA	5:72117684-72314961	NA	3344.407657	0.119331748	0.135695851	0.465748057	0.926349336	1
ENSMOCG00000001383	ENSMOCT00000001871	NPHP3_XENTR	Appbp2	Nephrocystin_3	7:61332308-61376195	GO:0005929;GO:0060271;GO:0090090;GO:2000095;GO:0016055	3564.255888	-0.181627394	0.110736297	2.105025793	0.550896681	1
ENSMOCG00000001385	ENSMOCT00000001870	S1PR4_MOUSE	S1pr4	Sphingosine_1_phosphate_receptor_4	LG1:2316270-2317409	GO:0005887;GO:0005739;GO:0004930;GO:0038036;GO:0007189	11.68948085	-0.069279872	0.485928596	5.666385848	0.129018748	1
ENSMOCG00000001387	ENSMOCT00000001873	CHSP1_RAT	Carhsp1	Calcium_regulated_heat_stable_protein_1	7:9665853-9675793	GO:0005737;GO:0000177;GO:0005829;GO:0043186;GO:0000932;GO:0003730;GO:0019722;GO:0043488	231.3777329	-0.491967691	0.193955775	0.674814002	0.879111345	1
ENSMOCG00000001388	ENSMOCT00000001875	ZBT20_HUMAN	Zbtb45	Zinc_finger_and_BTB_domain_containing_protein_20	LG4:18841155-18843830	GO:0005623;GO:0005737;GO:0016604;GO:0005654;GO:0005634;GO:0003677;GO:0001227;GO:0046872;GO:0000977;GO:0044212;GO:0071333;GO:0055088;GO:0045821;GO:0032728;GO:0032755;GO:0046889;GO:0032760	817.4195795	0.119793732	0.155486366	1.052834774	0.788470386	1
ENSMOCG00000001389	ENSMOCT00000001874	NA	Tubb4b	NA	4:52173967-52176352	NA	10560.28337	-0.346119055	0.116710316	1.344444375	0.71860734	1
ENSMOCG00000001390	ENSMOCT00000001878	MYCB_RAT	Bmyc	Protein_B_Myc	4:51654176-51654697	GO:0005634;GO:0005819;GO:0003700	1062.560937	-0.438395712	0.185469193	3.386114384	0.335835837	1
ENSMOCG00000001391	ENSMOCT00000001880	MCUB_HUMAN	Mcub	Calcium_uniporter_regulatory_subunit_MCUb,_mitochondrial	21:25513862-25553465	GO:0034704;GO:0031305;GO:0043231;GO:0031224;GO:0005743;GO:0005739;GO:0005654;GO:1990246;GO:0019855;GO:0036444;GO:0051560;GO:0006851	171.1820271	0.334740268	0.252462188	2.764430629	0.429388789	1
ENSMOCG00000001392	ENSMOCT00000001879	BAZ1A_XENLA	Baz1b	Bromodomain_adjacent_to_zinc_finger_domain_protein_1A_(Fragment)	2:22318715-22381261	GO:0005634;GO:0046872;GO:0006338	7300.299916	0.440176835	0.067912919	5.268083011	0.153186895	1
ENSMOCG00000001393	ENSMOCT00000001896	TULP4_HUMAN	Wdr35	Tubby_related_protein_4	LG3:17610960-17668135	GO:0005737;GO:0005829;GO:0043687;GO:0016567	1805.949974	0.3481675	0.101207862	1.945090882	0.583881146	1
ENSMOCG00000001393	ENSMOCT00000001890	TULP4_HUMAN	Wdr35	Tubby_related_protein_4	LG3:17610960-17668135	GO:0005737;GO:0005829;GO:0043687;GO:0016567	1805.949974	0.3481675	0.101207862	1.945090882	0.583881146	1
ENSMOCG00000001393	ENSMOCT00000001899	TULP4_HUMAN	Wdr35	Tubby_related_protein_4	LG3:17610960-17668135	GO:0005737;GO:0005829;GO:0043687;GO:0016567	1805.949974	0.3481675	0.101207862	1.945090882	0.583881146	1
ENSMOCG00000001398	ENSMOCT00000001885	JMJ2_SCHPO	Jarid2	Jumonji/ARID_domain_containing_protein_2	16:48512012-48699555	GO:0035097;GO:0000790;GO:0005634;GO:0003677;GO:0032452;GO:0034648;GO:0051864;GO:0032453;GO:0034647;GO:0008270;GO:0006338;GO:0016577;GO:0000122	2296.417201	0.271832603	0.069597452	4.494184482	0.212809605	1
ENSMOCG00000001401	ENSMOCT00000001893	NA	Fut9	NA	LG5:25039500-25040579	NA	272.3687531	0.591988315	0.24827973	0.695179717	0.874337139	1
ENSMOCG00000001403	NA	NA	NA	NA	NA	NA	73.53458016	-2.81098526	1.050125599	2.357149392	0.501661089	1
ENSMOCG00000001404	ENSMOCT00000001892	NDF1_DANRE	Neurod1	Neurogenic_differentiation_factor_1	4:88431412-88435706	GO:0005737;GO:0005634;GO:0003677;GO:0046983;GO:0042051;GO:0031018;GO:0060119;GO:0045746;GO:0048923;GO:0031099;GO:0006355	335.6582454	0.200902446	0.347860499	2.506951441	0.474036112	1
ENSMOCG00000001407	ENSMOCT00000001900	IRF1_PIG	none	Interferon_regulatory_factor_1	7:44998247-45005008	GO:0005737;GO:0000790;GO:0005634;GO:0001228;GO:0000981;GO:0000978;GO:0006915;GO:0043374;GO:0007050;GO:0035458;GO:0071260;GO:0051607;GO:0002376;GO:0060333;GO:0008285;GO:0045590;GO:0045892;GO:0032728;GO:0045084;GO:0045893;GO:0032481;GO:2000564;GO:0034124	219.9392263	0.368635081	0.181654558	7.904829757	0.048020085	1
ENSMOCG00000001408	ENSMOCT00000001923	NA	Tbc1d32	NA	LG9:34005364-34196084	NA	1714.671455	-0.226312695	0.092817265	2.247223962	0.522706716	1
ENSMOCG00000001410	ENSMOCT00000001901	OTUBL_DROME	none	Ubiquitin_thioesterase_otubain_like	8:41881603-41890612	GO:0005634;GO:0019784;GO:0004843;GO:0043130;GO:0071108	4154.195095	-0.158382538	0.071229874	4.758617091	0.190350043	1
ENSMOCG00000001411	ENSMOCT00000001903	CWC22_MOUSE	none	Pre_mRNA_splicing_factor_CWC22_homolog	4:87143714-87159149	GO:0071013;GO:0005829;GO:0016607;GO:0005634;GO:0005681;GO:0071006;GO:0071007;GO:0071005;GO:0003723;GO:0000398	146.4425299	-0.251964203	0.192056414	1.608913318	0.657370478	1
ENSMOCG00000001413	ENSMOCT00000001977	ITAX_MOUSE	Itgal	Integrin_alpha_X	8:20113493-20153090	GO:0009986;GO:0009897;GO:0008305;GO:0046872;GO:0030971;GO:0051607;GO:0034113;GO:0007229;GO:0045766;GO:0030335;GO:0008284;GO:1905956;GO:0010628;GO:0031643	66.29125694	0.591649918	0.344646291	3.30781952	0.346555795	1
ENSMOCG00000001415	ENSMOCT00000001906	ZBED4_HUMAN	Gm38394	Zinc_finger_BED_domain_containing_protein_4	6:24196337-24199276	GO:0005737;GO:0000790;GO:0005654;GO:0005634;GO:0003677;GO:0000981;GO:0046872;GO:0046983	1093.303444	0.308648067	0.183500987	0.836662634	0.840679195	1
ENSMOCG00000001417	ENSMOCT00000001917	RAD21_BOVIN	Rad21l	Double_strand_break_repair_protein_rad21_homolog	LG8:24320844-24339957	GO:0000785;GO:0000775;GO:0005829;GO:0030893;GO:0000798;GO:0016363;GO:0005654;GO:0000922;GO:0003682;GO:0006915;GO:0051301;GO:0006302;GO:0051321;GO:0007275;GO:0010972;GO:0045841;GO:0045876;GO:0071168;GO:0006357;GO:0007062	854.3517332	1.449169012	0.241571667	0.751777161	0.860963023	1
ENSMOCG00000001418	ENSMOCT00000001910	RS2_RAT	none	40S_ribosomal_protein_S2	2:84538972-84539859	GO:0022627;GO:0005654;GO:1990904;GO:0045202;GO:0019899;GO:0017134;GO:0003729;GO:0044877;GO:0003735;GO:0071353;GO:0001731;GO:0051443;GO:0045471;GO:0000028;GO:0006412	1.15920285	2.065101017	1.5623073	1.217659355	0.748772059	1
ENSMOCG00000001419	ENSMOCT00000001908	P2Y14_BOVIN	Gpr87	P2Y_purinoceptor_14	1:107906868-107927180	GO:0016021;GO:0005886;GO:0045028;GO:0007186	8.354066346	0.509089213	0.554436281	4.93422858	0.176677091	1
ENSMOCG00000001422	ENSMOCT00000001914	RGAP1_MOUSE	none	Rac_GTPase_activating_protein_1	15:5012973-5045790	GO:0001669;GO:0097149;GO:0032154;GO:0031234;GO:0090543;GO:0030496;GO:0072686;GO:0005654;GO:0005634;GO:0051233;GO:0043014;GO:0048487;GO:0043015;GO:0005096;GO:0046872;GO:0008017;GO:0005547;GO:0019901;GO:0000915;GO:0035556;GO:0000281;GO:0051256;GO:0007405;GO:0032467;GO:0051988;GO:0045995;GO:0007283;GO:0008272	120.3140383	-0.458589354	0.196949012	1.027266138	0.794654753	1
ENSMOCG00000001428	ENSMOCT00000001937	UFD2_SCHPO	Ube4b	Ubiquitin_conjugation_factor_E4	10:83521630-83625054	GO:0005737;GO:0005634;GO:0000151;GO:0034450;GO:0000209;GO:0030433	7692.615714	-0.234593693	0.064172359	2.174262615	0.537035609	1
ENSMOCG00000001428	ENSMOCT00000001935	UFD2_SCHPO	Ube4b	Ubiquitin_conjugation_factor_E4	10:83521630-83625054	GO:0005737;GO:0005634;GO:0000151;GO:0034450;GO:0000209;GO:0030433	7692.615714	-0.234593693	0.064172359	2.174262615	0.537035609	1
ENSMOCG00000001432	ENSMOCT00000001960	PNTA_ECOLI	none	NAD(P)_transhydrogenase_subunit_alpha	19:64588948-64674370	GO:0005887;GO:0005886;GO:0051287;GO:0008750;GO:0008746;GO:0050661;GO:0046983;GO:0006740;GO:1902600	1722.051883	0.457783363	0.11062247	5.933247218	0.114903445	1
ENSMOCG00000001433	ENSMOCT00000001924	RL7A_RAT	none	60S_ribosomal_protein_L7a	8:29545403-29546215	GO:0022625;GO:0016020;GO:0042788;GO:0005840;GO:0045202;GO:0003723;GO:1904401;GO:0000470	1.633974238	-0.086519782	1.298912957	1.095532391	0.77815269	1
ENSMOCG00000001435	ENSMOCT00000001925	CTRB1_MOUSE	Ctrb1	Chymotrypsinogen_B	4:16240283-16245427	GO:0005737;GO:0005615;GO:0005764;GO:0008233;GO:0004252;GO:0007586;GO:0043065;GO:0030163;GO:0006508;GO:0034097	23.06924747	-2.476584883	0.444960343	7.705138619	0.05251535	1
ENSMOCG00000001436	ENSMOCT00000001930	ABRX2_XENTR	Abraxas2	BRISC_complex_subunit_Abraxas_2	8:25691784-25728954	GO:0070552;GO:0005737;GO:0005874;GO:0005634;GO:0000922;GO:0008017;GO:0031593;GO:0008608;GO:0051301;GO:0007059;GO:0000278;GO:0090307;GO:0070536;GO:0002931	1175.352892	-0.062909347	0.082618711	2.474275279	0.47995806	1
ENSMOCG00000001436	ENSMOCT00000001933	ABRX2_XENTR	Abraxas2	BRISC_complex_subunit_Abraxas_2	8:25691784-25728954	GO:0070552;GO:0005737;GO:0005874;GO:0005634;GO:0000922;GO:0008017;GO:0031593;GO:0008608;GO:0051301;GO:0007059;GO:0000278;GO:0090307;GO:0070536;GO:0002931	1175.352892	-0.062909347	0.082618711	2.474275279	0.47995806	1
ENSMOCG00000001438	ENSMOCT00000001942	CSK_CHICK	Matk	Tyrosine_protein_kinase_CSK	LG1:2542282-2551812	GO:0005737;GO:0005524;GO:0046872;GO:0004715;GO:0002250;GO:0034332;GO:0060368	4142.464796	-0.392981579	0.187439589	1.193747699	0.754504259	1
ENSMOCG00000001440	ENSMOCT00000001931	NA	Slc2a12	NA	LG4:4756897-4814901	NA	1254.740609	0.114580852	0.27859002	1.094678444	0.778358881	1
ENSMOCG00000001441	NA	NA	NA	NA	NA	NA	18.59761839	-0.305659818	0.482783274	2.583064988	0.460466211	1
ENSMOCG00000001442	ENSMOCT00000001945	KBP_RAT	Kifbp	KIF_binding_protein	LG2:35239439-35273447	GO:0005856;GO:0005739;GO:0019894;GO:0030154;GO:0001701;GO:0006839;GO:0007399	3945.440574	-0.065814051	0.08204197	0.385301127	0.943261917	1
ENSMOCG00000001442	ENSMOCT00000001944	NA	Kifbp	NA	LG2:35239439-35273447	NA	3945.440574	-0.065814051	0.08204197	0.385301127	0.943261917	1
ENSMOCG00000001442	ENSMOCT00000001939	KBP_MOUSE	Kifbp	KIF_binding_protein	LG2:35239439-35273447	GO:0005856;GO:0005739;GO:0019894;GO:0030154;GO:0001701;GO:0006839;GO:0007399	3945.440574	-0.065814051	0.08204197	0.385301127	0.943261917	1
ENSMOCG00000001443	ENSMOCT00000001965	PAN3_DROME	Pan3	PAN2_PAN3_deadenylation_complex_subunit_PAN3	2:28852095-28968020	GO:0005737;GO:0000932;GO:0031251;GO:0005524;GO:0003723;GO:0000290;GO:0006397;GO:0000289;GO:0010606;GO:0006468;GO:0090503	1796.555913	-0.128320955	0.117635363	3.861019453	0.276867879	1
ENSMOCG00000001443	ENSMOCT00000001961	PAN3_DROME	Pan3	PAN2_PAN3_deadenylation_complex_subunit_PAN3	2:28852095-28968020	GO:0005737;GO:0000932;GO:0031251;GO:0005524;GO:0003723;GO:0000290;GO:0006397;GO:0000289;GO:0010606;GO:0006468;GO:0090503	1796.555913	-0.128320955	0.117635363	3.861019453	0.276867879	1
ENSMOCG00000001444	ENSMOCT00000001938	PLD3B_CRIGR	Prelid3b	PRELI_domain_containing_protein_3B	LG8:4238831-4246621	GO:0005758	1346.751675	-0.68087704	0.102988944	7.527348698	0.056859895	1
ENSMOCG00000001446	ENSMOCT00000001975	NA	none	NA	16:59224105-59234668	NA	2727.601143	0.161723615	0.074044595	0.103892992	0.991366192	1
ENSMOCG00000001446	ENSMOCT00000001978	NA	none	NA	16:59224105-59234668	NA	2727.601143	0.161723615	0.074044595	0.103892992	0.991366192	1
ENSMOCG00000001446	ENSMOCT00000001980	HNRPK_BOVIN	none	Heterogeneous_nuclear_ribonucleoprotein_K	16:59224105-59234668	GO:0030054;GO:0042995;GO:0005737;GO:0005654;GO:0002102;GO:0005681;GO:0003677;GO:0003723;GO:0006397;GO:0006357;GO:0008380	2727.601143	0.161723615	0.074044595	0.103892992	0.991366192	1
ENSMOCG00000001446	ENSMOCT00000001973	NA	none	NA	16:59224105-59234668	NA	2727.601143	0.161723615	0.074044595	0.103892992	0.991366192	1
ENSMOCG00000001447	ENSMOCT00000001941	TT23L_MOUSE	none	Tetratricopeptide_repeat_protein_23_like	19:30530971-30556716	GO:0005737;GO:0005815;GO:0030496;GO:0005819	28.22792766	0.434613849	0.413002161	4.002099881	0.26123747	1
ENSMOCG00000001448	ENSMOCT00000001940	NA	Gabra5	NA	22:30685346-30770959	NA	2998.821409	0.082670438	0.129024054	2.259112198	0.520399145	1
ENSMOCG00000001453	ENSMOCT00000001994	LRCH2_MOUSE	Lrch3	Leucine_rich_repeat_and_calponin_homology_domain_containing_protein_2	2:42184347-42296286		2088.277888	-0.29459282	0.116427756	1.977328679	0.577125531	1
ENSMOCG00000001453	ENSMOCT00000002003	LRCH2_MOUSE	Lrch3	Leucine_rich_repeat_and_calponin_homology_domain_containing_protein_2	2:42184347-42296286		2088.277888	-0.29459282	0.116427756	1.977328679	0.577125531	1
ENSMOCG00000001453	ENSMOCT00000001996	LRCH2_MOUSE	Lrch3	Leucine_rich_repeat_and_calponin_homology_domain_containing_protein_2	2:42184347-42296286		2088.277888	-0.29459282	0.116427756	1.977328679	0.577125531	1
ENSMOCG00000001453	ENSMOCT00000002010	LRCH1_FELCA	Lrch3	Leucine_rich_repeat_and_calponin_homology_domain_containing_protein_1_(Fragment)	2:42184347-42296286	GO:0005737	2088.277888	-0.29459282	0.116427756	1.977328679	0.577125531	1
ENSMOCG00000001453	ENSMOCT00000001998	LRCH2_MOUSE	Lrch3	Leucine_rich_repeat_and_calponin_homology_domain_containing_protein_2	2:42184347-42296286		2088.277888	-0.29459282	0.116427756	1.977328679	0.577125531	1
ENSMOCG00000001453	ENSMOCT00000002006	LRCH4_HUMAN	Lrch3	Leucine_rich_repeat_and_calponin_homology_domain_containing_protein_4	2:42184347-42296286	GO:0016605;GO:0007399	2088.277888	-0.29459282	0.116427756	1.977328679	0.577125531	1
ENSMOCG00000001459	ENSMOCT00000001962	NA	none	NA	10:61203430-61225099	NA	4079.304537	0.229480584	0.088716932	2.228704726	0.526316588	1
ENSMOCG00000001461	ENSMOCT00000001987	ATS6_HUMAN	Papln	A_disintegrin_and_metalloproteinase_with_thrombospondin_motifs_6	1:21558072-21586337	GO:0005576;GO:0046872;GO:0004222;GO:0008237;GO:0035904;GO:0003279;GO:0060976	55.92459434	0.368090471	0.356025901	8.640559904	0.034471994	1
ENSMOCG00000001461	ENSMOCT00000001983	ATS6_HUMAN	Papln	A_disintegrin_and_metalloproteinase_with_thrombospondin_motifs_6	1:21558072-21586337	GO:0005576;GO:0046872;GO:0004222;GO:0008237;GO:0035904;GO:0003279;GO:0060976	55.92459434	0.368090471	0.356025901	8.640559904	0.034471994	1
ENSMOCG00000001461	ENSMOCT00000001981	ATS6_HUMAN	Papln	A_disintegrin_and_metalloproteinase_with_thrombospondin_motifs_6	1:21558072-21586337	GO:0005576;GO:0046872;GO:0004222;GO:0008237;GO:0035904;GO:0003279;GO:0060976	55.92459434	0.368090471	0.356025901	8.640559904	0.034471994	1
ENSMOCG00000001462	ENSMOCT00000001955	RS17_PIG	none	40S_ribosomal_protein_S17	18:35804575-35805102	GO:0098556;GO:0022627;GO:0045202;GO:0003735;GO:0034101;GO:0042274;GO:0006364;GO:0006412	9.652880966	-0.255661224	0.452761818	1.386543328	0.70869206	1
ENSMOCG00000001463	ENSMOCT00000001952	INHBC_HUMAN	Inhbc	Inhibin_beta_C_chain	24:8784103-8797860	GO:0005576;GO:0005615;GO:0005125;GO:0008083;GO:0005179;GO:0005160;GO:0010862;GO:0060395	4.441725141	1.191581553	0.790254874	0.528665722	0.912550024	1
ENSMOCG00000001465	ENSMOCT00000001956	VATD_PONAB	Atp6v1d	V_type_proton_ATPase_subunit_D	1:16661897-16678255	GO:0005813;GO:0005929;GO:0033176;GO:0042626;GO:0060271;GO:0006811;GO:0061512	4870.780769	-0.308984421	0.118244414	1.874688047	0.59881837	1
ENSMOCG00000001467	ENSMOCT00000001967	ADNP2_HUMAN	none	Activity_dependent_neuroprotector_homeobox_protein_2	LG8:10329434-10353496	GO:0000790;GO:0003677;GO:0000981;GO:0046872;GO:0034599;GO:0071300;GO:0060548;GO:0030182;GO:0030307	3382.739579	-0.068915989	0.112506724	0.522258451	0.913974811	1
ENSMOCG00000001468	ENSMOCT00000001971	CSPG4_HUMAN	none	Chondroitin_sulfate_proteoglycan_4	19:59414685-59440683	GO:0016324;GO:0009986;GO:0062023;GO:0070062;GO:0005576;GO:0005925;GO:0005796;GO:0005887;GO:0031258;GO:0043202;GO:0005654;GO:0005886;GO:0001726;GO:0015026;GO:0019901;GO:0000187;GO:0001525;GO:0008283;GO:0030206;GO:0030207;GO:0030208;GO:0008347;GO:0035556;GO:0048008;GO:0050731;GO:0097178;GO:0006929;GO:0048771	190.927812	0.072214225	0.248730034	2.730072247	0.435140998	1
ENSMOCG00000001470	ENSMOCT00000001976	SUPT3_HUMAN	Supt3	Transcription_initiation_protein_SPT3_homolog	LG2:8226851-8288273	GO:0005654;GO:0005634;GO:0030914;GO:0005669;GO:0033276;GO:0003677;GO:0046982;GO:0003713;GO:0003712;GO:0016578;GO:0043966;GO:0045893;GO:0006357;GO:0006355;GO:0006366	231.3981967	-0.444651664	0.13197734	5.020682924	0.170288889	1
ENSMOCG00000001472	ENSMOCT00000002009	NA	Dlc1	NA	LG7_11:12148574-12303412	NA	2078.050712	0.048013141	0.116866009	1.088455833	0.779861597	1
ENSMOCG00000001472	ENSMOCT00000002001	NA	Dlc1	NA	LG7_11:12148574-12303412	NA	2078.050712	0.048013141	0.116866009	1.088455833	0.779861597	1
ENSMOCG00000001472	ENSMOCT00000002004	NA	Dlc1	NA	LG7_11:12148574-12303412	NA	2078.050712	0.048013141	0.116866009	1.088455833	0.779861597	1
ENSMOCG00000001476	ENSMOCT00000001989	NA	Tshz1	NA	18:66843935-66847279	NA	1808.769416	0.018619602	0.130358497	0.795909224	0.850445241	1
ENSMOCG00000001477	ENSMOCT00000001991	SH2B1_RAT	Sh2b2	SH2B_adapter_protein_1	2:21294067-21322493	GO:0005737;GO:0005634;GO:0005886;GO:0005068;GO:0035556;GO:0030032;GO:0045840;GO:0060391;GO:2000278	520.2209456	0.46549459	0.170546658	1.059155784	0.786942043	1
ENSMOCG00000001479	ENSMOCT00000002026	PI3R5_MOUSE	Pik3r6	Phosphoinositide_3_kinase_regulatory_subunit_5	7:30232810-30261164	GO:0034451;GO:0005737;GO:0005829;GO:0016020;GO:0005634;GO:0005942;GO:0005944;GO:0005886;GO:0046935;GO:0031683;GO:0007186;GO:0014065;GO:0043406;GO:0051897;GO:0043551	40.0376686	0.370173661	0.3538287	1.755970512	0.624562786	1
ENSMOCG00000001480	NA	NA	NA	NA	NA	NA	12.10157088	-3.633683653	0.775667749	3.487453444	0.322393016	1
ENSMOCG00000001481	ENSMOCT00000002012	NA	Igf1r	NA	22:24866434-25137261	NA	858.9446032	0.097759874	0.138688423	2.224718847	0.527095955	1
ENSMOCG00000001482	ENSMOCT00000001997	NA	Basp1	NA	19:41114102-41161449	NA	12033.31602	-0.476314306	0.123552828	3.872817556	0.275529083	1
ENSMOCG00000001484	ENSMOCT00000002000	NA	Oscp1	NA	10:58515933-58548563	NA	843.7481432	-0.312431759	0.115586755	2.910544482	0.405624088	1
ENSMOCG00000001485	ENSMOCT00000002014	NPM_RAT	none	Nucleophosmin	7:54581786-54593369	GO:0005623;GO:0005813;GO:0005737;GO:0005829;GO:0001652;GO:0015934;GO:0016363;GO:0016607;GO:0005730;GO:0005654;GO:0005634;GO:0032991;GO:0032993;GO:1990904;GO:0015935;GO:0031616;GO:0033613;GO:0005524;GO:0003682;GO:0001047;GO:0003677;GO:0019899;GO:0042393;GO:0042802;GO:0051059;GO:0002039;GO:0005547;GO:0046982;GO:0042803;GO:0043422;GO:0019901;GO:0004860;GO:0047485;GO:0043023;GO:0043024;GO:0003723;GO:…	924.8642823	0.961657761	0.162609072	1.045774902	0.790177661	1
ENSMOCG00000001485	ENSMOCT00000002018	NPM_RAT	none	Nucleophosmin	7:54581786-54593369	GO:0005623;GO:0005813;GO:0005737;GO:0005829;GO:0001652;GO:0015934;GO:0016363;GO:0016607;GO:0005730;GO:0005654;GO:0005634;GO:0032991;GO:0032993;GO:1990904;GO:0015935;GO:0031616;GO:0033613;GO:0005524;GO:0003682;GO:0001047;GO:0003677;GO:0019899;GO:0042393;GO:0042802;GO:0051059;GO:0002039;GO:0005547;GO:0046982;GO:0042803;GO:0043422;GO:0019901;GO:0004860;GO:0047485;GO:0043023;GO:0043024;GO:0003723;GO:…	924.8642823	0.961657761	0.162609072	1.045774902	0.790177661	1
ENSMOCG00000001485	ENSMOCT00000002022	NPM_RAT	none	Nucleophosmin	7:54581786-54593369	GO:0005623;GO:0005813;GO:0005737;GO:0005829;GO:0001652;GO:0015934;GO:0016363;GO:0016607;GO:0005730;GO:0005654;GO:0005634;GO:0032991;GO:0032993;GO:1990904;GO:0015935;GO:0031616;GO:0033613;GO:0005524;GO:0003682;GO:0001047;GO:0003677;GO:0019899;GO:0042393;GO:0042802;GO:0051059;GO:0002039;GO:0005547;GO:0046982;GO:0042803;GO:0043422;GO:0019901;GO:0004860;GO:0047485;GO:0043023;GO:0043024;GO:0003723;GO:…	924.8642823	0.961657761	0.162609072	1.045774902	0.790177661	1
ENSMOCG00000001486	ENSMOCT00000002008	PEBP1_MOUSE	none	Phosphatidylethanolamine_binding_protein_1	2:7324241-7329208	GO:0045177;GO:0043679;GO:0009986;GO:0005737;GO:0005615;GO:0005794;GO:0005741;GO:0005739;GO:0043209;GO:0043005;GO:0043025;GO:0005791;GO:0008021;GO:0005524;GO:0019899;GO:0019900;GO:0008289;GO:0051019;GO:0019901;GO:0033612;GO:0004867;GO:0005102;GO:0007568;GO:0042755;GO:0021766;GO:0000165;GO:0043409;GO:0001933;GO:0060409;GO:0043950;GO:0045840;GO:0001505;GO:0002026;GO:0014823;GO:0051592;GO:0051591;GO:…	5887.005832	0.412795026	0.135071703	2.601481529	0.457229875	1
ENSMOCG00000001487	ENSMOCT00000002005	VDAC1_RAT	none	Voltage_dependent_anion_selective_channel_protein_1	X:12339434-12341254	GO:0016020;GO:0045121;GO:0042645;GO:0005741;GO:0005757;GO:0005739;GO:0005886;GO:0032991;GO:0008021;GO:0005253;GO:0005262;GO:0042802;GO:0044325;GO:0000166;GO:0015288;GO:0019901;GO:0044877;GO:0008308;GO:0006820;GO:0006915;GO:0001662;GO:0007268;GO:0030855;GO:0007612;GO:0006851;GO:2000378;GO:0007270;GO:1903146	77.04059252	4.076206954	0.569978791	2.450932158	0.484224039	1
ENSMOCG00000001490	ENSMOCT00000002015	LAR1B_HUMAN	Larp1b	La_related_protein_1B	1:93767602-93779881	GO:0005634;GO:0003723	100.0108902	0.019591691	0.200156682	0.852217163	0.836940841	1
ENSMOCG00000001490	ENSMOCT00000002019	LAR1B_HUMAN	Larp1b	La_related_protein_1B	1:93767602-93779881	GO:0005634;GO:0003723	100.0108902	0.019591691	0.200156682	0.852217163	0.836940841	1
ENSMOCG00000001493	ENSMOCT00000002017	SERB_MOUSE	Psph	Phosphoserine_phosphatase	2:19885764-19898896	GO:0005737;GO:0043005;GO:0005509;GO:0042802;GO:0000287;GO:0016791;GO:0004647;GO:0042803;GO:0016311;GO:0001701;GO:0006564;GO:0006563;GO:0009612;GO:0031667;GO:0033574	447.9578987	-0.422934383	0.140264501	4.599258499	0.203605701	1
ENSMOCG00000001495	ENSMOCT00000002020	NA	Snx1	NA	5:73467613-73487384	NA	2415.704379	0.212348099	0.090913841	0.216287826	0.97491802	1
ENSMOCG00000001498	ENSMOCT00000002027	SGTA_HUMAN	Sgta	Small_glutamine_rich_tetratricopeptide_repeat_containing_protein_alpha	LG1:2745837-2762705	GO:0005634;GO:0005737;GO:0005829;GO:0006620;GO:0016020;GO:0016032;GO:0030433;GO:0042802;GO:0043621;GO:0060090;GO:0061077;GO:0071816;GO:0072380;GO:0098850;GO:1903070;GO:1903071;GO:1903646;GO:1904288;GO:2000059	4525.393895	0.232298759	0.127985557	2.441471817	0.485961348	1
ENSMOCG00000001504	ENSMOCT00000002061	NA	Slc4a9	NA	18:25056485-25069976	NA	19.75550437	-0.418878026	0.458238859	4.215856824	0.239079104	1
ENSMOCG00000001504	ENSMOCT00000002065	NA	Slc4a9	NA	18:25056485-25069976	NA	19.75550437	-0.418878026	0.458238859	4.215856824	0.239079104	1
ENSMOCG00000001505	ENSMOCT00000002035	ARF4_RAT	none	ADP_ribosylation_factor_4	6:62969424-62984088	GO:0005737;GO:0005829;GO:0043197;GO:0098978;GO:0005794;GO:0005886;GO:0032587;GO:0005154;GO:0005525;GO:0031584;GO:0045176;GO:0007420;GO:0016477;GO:0060996;GO:0007173;GO:0045197;GO:0006886;GO:0007612;GO:0043066;GO:0045944;GO:0006471;GO:0061512;GO:0099175;GO:2000377;GO:0050807;GO:0048678;GO:0006890;GO:0016192	1746.0252	0.075126735	0.082364857	1.541932603	0.672626666	1
ENSMOCG00000001505	ENSMOCT00000002036	ARF4_RAT	none	ADP_ribosylation_factor_4	6:62969424-62984088	GO:0005737;GO:0005829;GO:0043197;GO:0098978;GO:0005794;GO:0005886;GO:0032587;GO:0005154;GO:0005525;GO:0031584;GO:0045176;GO:0007420;GO:0016477;GO:0060996;GO:0007173;GO:0045197;GO:0006886;GO:0007612;GO:0043066;GO:0045944;GO:0006471;GO:0061512;GO:0099175;GO:2000377;GO:0050807;GO:0048678;GO:0006890;GO:0016192	1746.0252	0.075126735	0.082364857	1.541932603	0.672626666	1
ENSMOCG00000001506	ENSMOCT00000002033	CDKL1_DANRE	Cdkl4	Cyclin_dependent_kinase_like_1	LG3:35692646-35736121	GO:0005737;GO:0005634;GO:0005524;GO:0004693;GO:0004672;GO:0004674;GO:0006468	420.2966208	0.333819929	0.236073673	0.927900289	0.818690137	1
ENSMOCG00000001507	ENSMOCT00000002034	MZB1_RAT	Mzb1	Marginal_zone_B__and_B1_cell_specific_protein	18:24174170-24176009	GO:0005737;GO:0034663;GO:0005788;GO:0005576;GO:0033622;GO:0008284;GO:0002642;GO:0030888;GO:0042127;GO:0046626	13.03149431	-1.176393341	0.485976745	1.330191035	0.721976706	1
ENSMOCG00000001508	ENSMOCT00000002037	CD248_HUMAN	Clec14a	Endosialin	1:55489402-55490880	GO:0005737;GO:0009897;GO:0070062;GO:0031012;GO:0016021;GO:0005509;GO:0030246;GO:0050840;GO:1990430;GO:0060033;GO:0016477;GO:0048535;GO:0008284;GO:2000353	113.4297861	-0.58601222	0.197457638	4.38751794	0.222545559	1
ENSMOCG00000001510	ENSMOCT00000002040	ZNRD2_HUMAN	none	Protein_ZNRD2	8:40500349-40501682	GO:0051301;GO:0000278	529.8229857	-0.333861337	0.159339453	0.506764177	0.917402858	1
ENSMOCG00000001511	ENSMOCT00000002039	RBM3_MOUSE	Rbm3	RNA_binding_protein_3	10:35283515-35286985	GO:0005737;GO:0030425;GO:0005654;GO:0005634;GO:1990904;GO:0005681;GO:0043023;GO:0003723;GO:0048026;GO:0045727;GO:0035196;GO:0051252;GO:0006417;GO:0009409;GO:0006412	1190.536627	0.379951021	0.163190914	7.160192899	0.066963416	1
ENSMOCG00000001512	ENSMOCT00000002043	SIP_ARATH	H13	Signal_peptide_peptidase	LG8:25289784-25325545	GO:0005783;GO:0005789;GO:0071458;GO:0071556;GO:0042500;GO:0033619;GO:0009555;GO:0009846;GO:0006465	7058.82427	-0.127542765	0.065895978	5.874387768	0.117884054	1
ENSMOCG00000001512	ENSMOCT00000002041	SIP_ARATH	H13	Signal_peptide_peptidase	LG8:25289784-25325545	GO:0005783;GO:0005789;GO:0071458;GO:0071556;GO:0042500;GO:0033619;GO:0009555;GO:0009846;GO:0006465	7058.82427	-0.127542765	0.065895978	5.874387768	0.117884054	1
ENSMOCG00000001513	ENSMOCT00000002042	C2D4D_HUMAN	C2cd4c	C2_calcium_dependent_domain_containing_protein_4D	LG1:4175910-4177178		658.0526715	-0.108559972	0.214500624	0.696155233	0.874107903	1
ENSMOCG00000001515	ENSMOCT00000002044	UBB_PONPY	none	Polyubiquitin_B	7:11187930-11188445	GO:0005737;GO:0005634	5018.253099	0.013570253	0.114497497	0.983029936	0.805358116	1
ENSMOCG00000001516	ENSMOCT00000002045	CO6_BOVIN	Prf1	Complement_component_C6	LG2:34052973-34057254	GO:0005576;GO:0005579;GO:0006958;GO:0019835;GO:0045087	3.417258429	-0.277744721	0.846191529	0.800756792	0.84928601	1
ENSMOCG00000001519	ENSMOCT00000002059	SDS3_MOUSE	Suds3	Sin3_histone_deacetylase_corepressor_complex_component_SDS3	2:7093336-7119593	GO:0005829;GO:0016604;GO:0005634;GO:0016580;GO:0070822;GO:0019899;GO:0042826;GO:0042802;GO:0006915;GO:0001835;GO:0016575;GO:0000122;GO:0045892;GO:0043065	1297.606614	-0.092897979	0.072894972	0.148833835	0.985392946	1
ENSMOCG00000001519	ENSMOCT00000002062	SDS3_MOUSE	Suds3	Sin3_histone_deacetylase_corepressor_complex_component_SDS3	2:7093336-7119593	GO:0005829;GO:0016604;GO:0005634;GO:0016580;GO:0070822;GO:0019899;GO:0042826;GO:0042802;GO:0006915;GO:0001835;GO:0016575;GO:0000122;GO:0045892;GO:0043065	1297.606614	-0.092897979	0.072894972	0.148833835	0.985392946	1
ENSMOCG00000001521	ENSMOCT00000002049	CDN1C_MOUSE	Cdkn1c	Cyclin_dependent_kinase_inhibitor_1C	8:36023299-36026032	GO:0005634;GO:0004861;GO:0030325;GO:0007568;GO:0043010;GO:0007050;GO:0055123;GO:0060669;GO:0071514;GO:0001822;GO:0035264;GO:0030099;GO:0045736;GO:0045930;GO:0042326;GO:0000122;GO:0042551;GO:0001890;GO:0007096;GO:1902746;GO:0001501;GO:0060065	255.107816	-0.194754426	0.295543628	1.656726221	0.646597003	1
ENSMOCG00000001521	ENSMOCT00000002053	CDN1C_MOUSE	Cdkn1c	Cyclin_dependent_kinase_inhibitor_1C	8:36023299-36026032	GO:0005634;GO:0004861;GO:0030325;GO:0007568;GO:0043010;GO:0007050;GO:0055123;GO:0060669;GO:0071514;GO:0001822;GO:0035264;GO:0030099;GO:0045736;GO:0045930;GO:0042326;GO:0000122;GO:0042551;GO:0001890;GO:0007096;GO:1902746;GO:0001501;GO:0060065	255.107816	-0.194754426	0.295543628	1.656726221	0.646597003	1
ENSMOCG00000001522	ENSMOCT00000002066	RN157_HUMAN	Mgrn1	E3_ubiquitin_ligase_RNF157	7:5827188-5882091	GO:0044297;GO:0005737;GO:0046872;GO:0061630;GO:0043066;GO:1903861;GO:0051865;GO:0016567	5611.858263	-0.185486578	0.05474273	5.065657854	0.167052006	1
ENSMOCG00000001522	ENSMOCT00000002070	RN157_HUMAN	Mgrn1	E3_ubiquitin_ligase_RNF157	7:5827188-5882091	GO:0044297;GO:0005737;GO:0046872;GO:0061630;GO:0043066;GO:1903861;GO:0051865;GO:0016567	5611.858263	-0.185486578	0.05474273	5.065657854	0.167052006	1
ENSMOCG00000001523	ENSMOCT00000002058	RBM44_DANRE	Rbm44	RNA_binding_protein_44	LG4:60630334-60647215	GO:0005737;GO:0045171;GO:0042803;GO:0003723	8.191520347	-1.157396326	0.628448014	1.850180488	0.604076449	1
ENSMOCG00000001524	NA	NA	NA	NA	NA	NA	24.4438111	-8.067215192	1.056452783	0.690105588	0.875528711	1
ENSMOCG00000001525	ENSMOCT00000002060	NA	Cdkl2	NA	LG1:45028693-45069222	NA	2855.393611	0.099975239	0.181948655	0.746144911	0.862300192	1
ENSMOCG00000001526	ENSMOCT00000002056	MOAP1_HUMAN	Moap1	Modulator_of_apoptosis_1	1:38469479-38471464	GO:0005737;GO:0005829;GO:0005741;GO:0005739;GO:0031625;GO:0097190;GO:0097192;GO:0008625;GO:0008630;GO:0043065;GO:0090200;GO:0001844;GO:0042981	3704.732824	0.011099509	0.105155058	1.414938213	0.702036897	1
ENSMOCG00000001527	ENSMOCT00000002057	ATX1L_HUMAN	Atxn1	Ataxin_1_like	16:49306181-49320566	GO:0030425;GO:0005730;GO:0005654;GO:0005634;GO:0003677;GO:0003723;GO:0048856;GO:0007420;GO:0030198;GO:0007612;GO:0048286;GO:0007613;GO:0000122;GO:1902035;GO:0006355;GO:0035176	746.3992853	0.213029975	0.175852756	0.639480236	0.88733773	1
ENSMOCG00000001530	ENSMOCT00000002067	CATIP_XENLA	Catip	Ciliogenesis_associated_TTC17_interacting_protein	LG4:56657274-56665711	GO:0015629;GO:0005737;GO:0005634;GO:0005886;GO:0030041;GO:0044782	48.22612199	-0.801885501	0.649597739	1.449784698	0.693907522	1
ENSMOCG00000001530	ENSMOCT00000002069	CATIP_XENLA	Catip	Ciliogenesis_associated_TTC17_interacting_protein	LG4:56657274-56665711	GO:0015629;GO:0005737;GO:0005634;GO:0005886;GO:0030041;GO:0044782	48.22612199	-0.801885501	0.649597739	1.449784698	0.693907522	1
ENSMOCG00000001533	ENSMOCT00000002074	AUTS2_MOUSE	Fbrs	Autism_susceptibility_gene_2_protein_homolog	8:20262317-20276282	GO:0005737;GO:0005856;GO:0030426;GO:0005634;GO:0003682;GO:0031532;GO:0048675;GO:0097484;GO:0098582;GO:0001764;GO:0051571;GO:2000620;GO:0010592;GO:0035022;GO:0045944;GO:0060013	2165.280376	0.352163694	0.17545137	0.744865952	0.862603657	1
ENSMOCG00000001534	ENSMOCT00000002073	SYPH_MOUSE	Syp	Synaptophysin	10:34711288-34724503	GO:0030054;GO:0060076;GO:0030285;GO:0043229;GO:0016020;GO:0031594;GO:0043005;GO:0044306;GO:0044309;GO:0048471;GO:0014069;GO:0048786;GO:0042734;GO:0032991;GO:0098685;GO:0045202;GO:0008021;GO:0030672;GO:0043195;GO:0015485;GO:0042802;GO:0019904;GO:0044877;GO:0042169;GO:0000149;GO:0017075;GO:0071310;GO:0007268;GO:0006897;GO:0048169;GO:0048168;GO:2000474;GO:0048172;GO:2000300;GO:0048488	29261.63386	0.040120389	0.09503099	2.918886101	0.404301161	1
ENSMOCG00000001535	ENSMOCT00000002072	COF1_RAT	none	Cofilin_1	8:40259749-40262897	GO:0031252;GO:0005911;GO:0090732;GO:0030864;GO:0005737;GO:0043197;GO:0030175;GO:0005925;GO:0098978;GO:0030426;GO:0030027;GO:0031258;GO:0031966;GO:0043005;GO:0043025;GO:0016363;GO:0032587;GO:0097060;GO:0003779;GO:0051015;GO:1902936;GO:0019903;GO:0005102;GO:0030042;GO:0030043;GO:0007015;GO:0030030;GO:0071364;GO:0071362;GO:0070301;GO:1990314;GO:0071347;GO:0071354;GO:0071356;GO:0007010;GO:0030010;GO:…	5584.019418	-0.191546479	0.089513332	1.147347332	0.765658264	1
ENSMOCG00000001538	ENSMOCT00000002086	NA	Spata13	NA	17:4660725-4720687	NA	1901.442675	-0.117312194	0.152729266	5.558119287	0.135203471	1
ENSMOCG00000001538	ENSMOCT00000002083	NA	Spata13	NA	17:4660725-4720687	NA	1901.442675	-0.117312194	0.152729266	5.558119287	0.135203471	1
ENSMOCG00000001540	ENSMOCT00000002079	FOXS1_MOUSE	Foxs1	Forkhead_box_protein_S1	LG8:25560849-25561829	GO:0005634;GO:0003677;GO:0000981;GO:0001227;GO:0000978;GO:0009653;GO:0001568;GO:0030154;GO:0043433;GO:0000122;GO:0045892;GO:0050885;GO:0040018;GO:0006357	14.98900254	0.324659563	0.442433401	0.257407367	0.967829289	1
ENSMOCG00000001542	ENSMOCT00000002078	MLEC_HUMAN	Mlec	Malectin	2:5040245-5055484	GO:0005783;GO:0005789;GO:0016021;GO:0016020;GO:0005886;GO:0035579;GO:0030246;GO:0019899;GO:0005975;GO:0043312;GO:0006457	7950.93602	-0.04522879	0.090385288	1.525684631	0.676355144	1
ENSMOCG00000001543	ENSMOCT00000002082	NA	none	NA	15:28380786-28385064	NA	13.26550346	1.551796838	0.463292281	0.371466111	0.946071755	1
ENSMOCG00000001547	ENSMOCT00000002089	NA	Phtf2	NA	26:12844449-12905673	NA	552.4178953	0.820129893	0.127672766	7.990957984	0.046198947	1
ENSMOCG00000001550	ENSMOCT00000002094	CC179_MOUSE	1700015G11Rik	Coiled_coil_domain_containing_protein_179	22:32875363-32879367		1.909512288	-0.501466688	1.129848662	2.400470485	0.493547048	1
ENSMOCG00000001550	ENSMOCT00000002092	CC179_MOUSE	1700015G11Rik	Coiled_coil_domain_containing_protein_179	22:32875363-32879367		1.909512288	-0.501466688	1.129848662	2.400470485	0.493547048	1
ENSMOCG00000001551	ENSMOCT00000002095	FA76B_DANRE	Fam76b	Protein_FAM76B	5:8692757-8711417	GO:0016607	779.9135836	0.388883144	0.162259345	0.165594062	0.982942582	1
ENSMOCG00000001553	ENSMOCT00000002099	DLRB1_RAT	Dynlrb1	Dynein_light_chain_roadblock_type_1	LG8:22999651-23019909	GO:1904115;GO:0005813;GO:0005737;GO:0005868;GO:0005874;GO:0045505;GO:0042802;GO:0003774;GO:0007018;GO:0009416;GO:0008090;GO:0007632	594.199038	0.162133361	0.129062471	2.623294142	0.45342041	1
ENSMOCG00000001553	ENSMOCT00000002097	DLRB1_RAT	Dynlrb1	Dynein_light_chain_roadblock_type_1	LG8:22999651-23019909	GO:1904115;GO:0005813;GO:0005737;GO:0005868;GO:0005874;GO:0045505;GO:0042802;GO:0003774;GO:0007018;GO:0009416;GO:0008090;GO:0007632	594.199038	0.162133361	0.129062471	2.623294142	0.45342041	1
ENSMOCG00000001557	ENSMOCT00000002101	OLIG2_MOUSE	Olig2	Oligodendrocyte_transcription_factor_2	2:73048999-73052080	GO:0005737;GO:0005634;GO:0005667;GO:0003677;GO:0003700;GO:0000981;GO:0071837;GO:0042802;GO:0046983;GO:0042552;GO:0045665;GO:0000122;GO:0007399;GO:0048663;GO:0048709;GO:0048714;GO:0006355;GO:0021522;GO:0021529;GO:0021530;GO:0021794	890.3470932	-0.005114993	0.201823381	0.855326219	0.836192989	1
ENSMOCG00000001558	ENSMOCT00000002103	RTN3_PONAB	none	Reticulon_3	8:42143882-42203803	GO:0005789;GO:0000139;GO:0016021;GO:0006915;GO:0016192	12260.49925	-0.071022722	0.114309169	0.467529597	0.925964863	1
ENSMOCG00000001558	ENSMOCT00000002105	RTN3_PONAB	none	Reticulon_3	8:42143882-42203803	GO:0005789;GO:0000139;GO:0016021;GO:0006915;GO:0016192	12260.49925	-0.071022722	0.114309169	0.467529597	0.925964863	1
ENSMOCG00000001560	ENSMOCT00000002106	PCF11_CAEEL	Pcf11	Polyadenylation_and_cleavage_factor_homolog_11	22:8548232-8574464	GO:0005737;GO:0005849;GO:0003729;GO:0000993;GO:0006378;GO:0006369	1900.34484	0.073808456	0.107417211	0.901064649	0.825170877	1
ENSMOCG00000001561	ENSMOCT00000002104	PRM3_MOUSE	Prm3	Protamine_3	7:11959206-11959517	GO:0005737;GO:0000786;GO:0005634;GO:0003677;GO:0030154;GO:0030261;GO:0030317;GO:0007275;GO:0007283	2.261102984	3.489838784	1.268078276	1.733308575	0.629554103	1
ENSMOCG00000001565	ENSMOCT00000002110	CCNG1_BOVIN	Ccng2	Cyclin_G1	LG1:46228932-46236790	GO:0000307;GO:0005737;GO:0005634;GO:0016538;GO:0019901;GO:0051301;GO:0044772;GO:0006468;GO:0000079	905.8013661	-0.19155971	0.14078743	4.530056164	0.209624963	1
ENSMOCG00000001566	ENSMOCT00000002113	CEP72_MOUSE	Lrrc36	Centrosomal_protein_of_72_kDa	4:5449859-5507666	GO:0034451;GO:0005813;GO:0005737;GO:0042802;GO:0007099;GO:0033566;GO:1904779;GO:0007051	167.5454673	1.260803958	0.440291041	4.840417862	0.183862495	1
ENSMOCG00000001568	ENSMOCT00000002112	FBSP1_XENTR	Fbxo45	F_box/SPRY_domain_containing_protein_1	2:41413489-41430451	GO:0019005;GO:0045202;GO:0043161;GO:0016567;GO:0060386;GO:0006511	1811.152585	-0.292903475	0.092775791	0.068485941	0.995330015	1
ENSMOCG00000001571	ENSMOCT00000002156	NA	Enpp2	NA	LG3:153694-233108	NA	5158.636288	-0.127170898	0.695102926	0.586535816	0.899507654	1
ENSMOCG00000001571	ENSMOCT00000002159	NA	Enpp2	NA	LG3:153694-233108	NA	5158.636288	-0.127170898	0.695102926	0.586535816	0.899507654	1
ENSMOCG00000001571	ENSMOCT00000002152	NA	Enpp2	NA	LG3:153694-233108	NA	5158.636288	-0.127170898	0.695102926	0.586535816	0.899507654	1
ENSMOCG00000001572	ENSMOCT00000002115	NA	Pcdhga10	NA	18:26125232-26127703	NA	282.0025041	0.451975652	0.3105133	2.289363715	0.514561599	1
ENSMOCG00000001575	ENSMOCT00000002122	CF251_TETTS	none	Cilia__and_flagella_associated_protein_251	2:14335100-14366264	GO:0031514;GO:0003341;GO:0044782	51.84708358	0.524263817	0.543874944	3.029245854	0.387137984	1
ENSMOCG00000001576	ENSMOCT00000002118	KAT6B_HUMAN	Kat6a	Histone_acetyltransferase_KAT6B	LG7_11:892239-968850	GO:0000123;GO:0070776;GO:0000790;GO:0005654;GO:0000786;GO:0005634;GO:0016407;GO:0003677;GO:0004402;GO:0042393;GO:0046872;GO:0008134;GO:1990830;GO:0016573;GO:0043966;GO:0045892;GO:0006334;GO:0045944;GO:0045893;GO:0006355	2249.185181	-0.031814616	0.107087565	6.770364777	0.079588584	1
ENSMOCG00000001579	ENSMOCT00000002119	NA	Gmppb	NA	5:80962025-80964385	NA	309.2876194	-0.744170643	0.148328724	2.837737391	0.417325288	1
ENSMOCG00000001580	ENSMOCT00000002123	NA	Ttc30b	NA	4:85345810-85347804	NA	304.3440246	-0.184871511	0.141776028	1.797683917	0.615439071	1
ENSMOCG00000001581	ENSMOCT00000002126	F167B_HUMAN	Fam167b	Protein_FAM167B	10:55060152-55061712		2.315129435	1.294241097	0.989225829	0.905394239	0.824125864	1
ENSMOCG00000001584	ENSMOCT00000002138	TATD1_BOVIN	Tatdn1	Putative_deoxyribonuclease_TATDN1	15:42847952-42892801	GO:0005654;GO:0008296;GO:0016888;GO:0046872	1057.1746	-0.179385933	0.126199586	0.316614524	0.956874044	1
ENSMOCG00000001584	ENSMOCT00000002140	TATD1_XENLA	Tatdn1	Putative_deoxyribonuclease_TATDN1	15:42847952-42892801	GO:0005634;GO:0016888;GO:0046872	1057.1746	-0.179385933	0.126199586	0.316614524	0.956874044	1
ENSMOCG00000001588	ENSMOCT00000002141	AKP8L_MOUSE	Akap8	A_kinase_anchor_protein_8_like	LG3:28510003-28527506	GO:0000785;GO:0005737;GO:0016363;GO:0016607;GO:0005634;GO:0016605;GO:1990904;GO:0003677;GO:0042826;GO:0005521;GO:0046872;GO:0034237;GO:0044839;GO:0007076;GO:0006397;GO:0051081;GO:0031065;GO:0045944;GO:0033127;GO:0010793	1583.446142	0.521383952	0.126864123	2.395174271	0.494533563	1
ENSMOCG00000001588	ENSMOCT00000002145	AKP8L_MOUSE	Akap8	A_kinase_anchor_protein_8_like	LG3:28510003-28527506	GO:0000785;GO:0005737;GO:0016363;GO:0016607;GO:0005634;GO:0016605;GO:1990904;GO:0003677;GO:0042826;GO:0005521;GO:0046872;GO:0034237;GO:0044839;GO:0007076;GO:0006397;GO:0051081;GO:0031065;GO:0045944;GO:0033127;GO:0010793	1583.446142	0.521383952	0.126864123	2.395174271	0.494533563	1
ENSMOCG00000001588	ENSMOCT00000002149	AKP8L_MOUSE	Akap8	A_kinase_anchor_protein_8_like	LG3:28510003-28527506	GO:0000785;GO:0005737;GO:0016363;GO:0016607;GO:0005634;GO:0016605;GO:1990904;GO:0003677;GO:0042826;GO:0005521;GO:0046872;GO:0034237;GO:0044839;GO:0007076;GO:0006397;GO:0051081;GO:0031065;GO:0045944;GO:0033127;GO:0010793	1583.446142	0.521383952	0.126864123	2.395174271	0.494533563	1
ENSMOCG00000001589	ENSMOCT00000002132	ZBED6_MOUSE	Zbed4	Zinc_finger_BED_domain_containing_protein_6	15:22467752-22471261	GO:0005730;GO:0005634;GO:0003677;GO:0046872;GO:0046983;GO:0001835;GO:0000122;GO:0045892	287.2055087	0.093702847	0.105387578	2.443630697	0.485564461	1
ENSMOCG00000001590	ENSMOCT00000002162	NA	Spag17	NA	21:7662684-7887433	NA	68.3903221	1.123779666	0.460890345	2.108436064	0.550207976	1
ENSMOCG00000001595	ENSMOCT00000002139	NA	Lekr1	NA	1:111890429-111903004	NA	95.2520371	0.035603872	0.433300978	4.812706671	0.186036754	1
ENSMOCG00000001597	ENSMOCT00000002161	TUN_ARATH	Alg1	UDP_glycosyltransferase_TURAN	7:6184314-6195501	GO:0005783;GO:0005789;GO:0016021;GO:0000030;GO:0048868;GO:0010483;GO:0006486	412.4393987	-0.033112008	0.149423367	2.094241348	0.553078656	1
ENSMOCG00000001597	ENSMOCT00000002164	TUN_ARATH	Alg1	UDP_glycosyltransferase_TURAN	7:6184314-6195501	GO:0005783;GO:0005789;GO:0016021;GO:0000030;GO:0048868;GO:0010483;GO:0006486	412.4393987	-0.033112008	0.149423367	2.094241348	0.553078656	1
ENSMOCG00000001599	ENSMOCT00000002167	NA	Ppp2r1b	NA	5:45146851-45184505	NA	3730.685543	0.197837212	0.078764081	1.576387983	0.664755457	1
ENSMOCG00000001599	ENSMOCT00000002187	NA	Ppp2r1b	NA	5:45146851-45184505	NA	3730.685543	0.197837212	0.078764081	1.576387983	0.664755457	1
ENSMOCG00000001599	ENSMOCT00000002183	NA	Ppp2r1b	NA	5:45146851-45184505	NA	3730.685543	0.197837212	0.078764081	1.576387983	0.664755457	1
ENSMOCG00000001599	ENSMOCT00000002177	NA	Ppp2r1b	NA	5:45146851-45184505	NA	3730.685543	0.197837212	0.078764081	1.576387983	0.664755457	1
ENSMOCG00000001599	ENSMOCT00000002172	NA	Ppp2r1b	NA	5:45146851-45184505	NA	3730.685543	0.197837212	0.078764081	1.576387983	0.664755457	1
ENSMOCG00000001599	ENSMOCT00000002185	NA	Ppp2r1b	NA	5:45146851-45184505	NA	3730.685543	0.197837212	0.078764081	1.576387983	0.664755457	1
ENSMOCG00000001600	ENSMOCT00000002144	AP2A_HUMAN	Tfap2c	Transcription_factor_AP_2_alpha	LG8:6204611-6212292	GO:0000790;GO:0005654;GO:0005634;GO:0003682;GO:0000987;GO:0001228;GO:0000981;GO:0001227;GO:0042802;GO:0000978;GO:0000977;GO:0043565;GO:0003713;GO:0044212;GO:0000976;GO:0060349;GO:0071281;GO:0048701;GO:0035115;GO:0061029;GO:0042472;GO:0001822;GO:0043066;GO:0008285;GO:2000378;GO:0010944;GO:0000122;GO:0045892;GO:0021623;GO:0003409;GO:0003404;GO:0030501;GO:0010628;GO:0043525;GO:0070172;GO:0045944;GO:…	29.79023891	0.36463414	0.321557386	0.656450382	0.883396227	1
ENSMOCG00000001601	ENSMOCT00000002150	OSTP_RAT	none	Osteopontin	LG1:54437927-54442195	GO:0045177;GO:0042995;GO:0005737;GO:0005615;GO:0005794;GO:0048471;GO:0031982;GO:0005125;GO:0050840;GO:0005178;GO:0006710;GO:0031214;GO:0007155;GO:0030154;GO:0071498;GO:1990830;GO:0071394;GO:0006954;GO:0048685;GO:0030593;GO:0001649;GO:0045780;GO:0010811;GO:2000866;GO:0045893;GO:0010033;GO:0048545;GO:0033280	48.80636155	0.299847056	0.437549644	1.372162176	0.712072847	1
ENSMOCG00000001602	ENSMOCT00000002146	4EBP1_RAT	Eif4ebp1	Eukaryotic_translation_initiation_factor_4E_binding_protein_1	LG7_11:4728078-4743306	GO:0005737;GO:0005829;GO:0098978;GO:0005634;GO:0099524;GO:0032991;GO:0008190;GO:0051721;GO:0031369;GO:0030371;GO:0071549;GO:0071456;GO:0000082;GO:0008286;GO:0002192;GO:0030324;GO:0031333;GO:0045947;GO:0045931;GO:1990928;GO:0045471;GO:0002931;GO:0031929	46.06193552	0.13170184	0.267927013	2.761732265	0.429838271	1
ENSMOCG00000001604	ENSMOCT00000002148	IGF2_RAT	Igf2	Insulin_like_growth_factor_II	8:35335129-35340552	GO:0005615;GO:0008083;GO:0005179;GO:0005158;GO:0005159;GO:0005178;GO:0043539;GO:0048018;GO:0009887;GO:0071260;GO:0001892;GO:0060669;GO:0031017;GO:0007565;GO:0006006;GO:0001701;GO:0038028;GO:0007613;GO:0045953;GO:0000122;GO:0001649;GO:0042104;GO:0045766;GO:0043536;GO:0043085;GO:0051781;GO:0008284;GO:2000467;GO:0045725;GO:0046628;GO:0043410;GO:0045840;GO:0040018;GO:0050731;GO:0051897;GO:0001934;GO:…	434.155031	0.24277838	0.581370938	7.166449728	0.066777496	1
ENSMOCG00000001605	ENSMOCT00000002153	OXLA_NAJAT	Lao1	L_amino_acid_oxidase_(Fragment)	10:64023720-64029697	GO:0005576;GO:0001716;GO:0090729;GO:0006915;GO:0042742;GO:0044179	103.5380911	-1.265677258	0.43539321	1.716546388	0.633261442	1
ENSMOCG00000001606	ENSMOCT00000002155	ZN664_HUMAN	Zfp664	Zinc_finger_protein_664	2:12700435-12718761	GO:0005634;GO:0003677;GO:0046872	1397.743967	-0.241815702	0.100664103	2.340896785	0.504731474	1
ENSMOCG00000001608	NA	NA	NA	NA	NA	NA	260.2664265	-1.394423582	0.625378772	0.465989075	0.926297345	1
ENSMOCG00000001610	ENSMOCT00000002160	ZKSC8_PANTR	Zfp397	Zinc_finger_protein_with_KRAB_and_SCAN_domains_8	18:14536883-14542808	GO:0005634;GO:0003677;GO:0003700;GO:0046872	316.0894178	0.248586238	0.126312494	2.840147946	0.416933423	1
ENSMOCG00000001611	ENSMOCT00000002211	NA	Smarca2	NA	8:55877599-56047783	NA	8759.047218	-0.267733674	0.081048764	2.80840747	0.422117767	1
ENSMOCG00000001611	ENSMOCT00000002237	SMCA2_MOUSE	Smarca2	Probable_global_transcription_activator_SNF2L2	8:55877599-56047783	GO:0045111;GO:0043231;GO:0071565;GO:0071564;GO:0000790;GO:0005654;GO:0005634;GO:0016514;GO:0005524;GO:0003682;GO:0003677;GO:0008094;GO:0004386;GO:0042393;GO:0003713;GO:0044212;GO:0035887;GO:0043044;GO:0006325;GO:0030308;GO:0008285;GO:0045892;GO:0007399;GO:0006334;GO:0045944;GO:0045893	8759.047218	-0.267733674	0.081048764	2.80840747	0.422117767	1
ENSMOCG00000001611	ENSMOCT00000002226	SMCA2_MOUSE	Smarca2	Probable_global_transcription_activator_SNF2L2	8:55877599-56047783	GO:0045111;GO:0043231;GO:0071565;GO:0071564;GO:0000790;GO:0005654;GO:0005634;GO:0016514;GO:0005524;GO:0003682;GO:0003677;GO:0008094;GO:0004386;GO:0042393;GO:0003713;GO:0044212;GO:0035887;GO:0043044;GO:0006325;GO:0030308;GO:0008285;GO:0045892;GO:0007399;GO:0006334;GO:0045944;GO:0045893	8759.047218	-0.267733674	0.081048764	2.80840747	0.422117767	1
ENSMOCG00000001611	ENSMOCT00000002219	NA	Smarca2	NA	8:55877599-56047783	NA	8759.047218	-0.267733674	0.081048764	2.80840747	0.422117767	1
ENSMOCG00000001611	ENSMOCT00000002234	SMCA2_MOUSE	Smarca2	Probable_global_transcription_activator_SNF2L2	8:55877599-56047783	GO:0045111;GO:0043231;GO:0071565;GO:0071564;GO:0000790;GO:0005654;GO:0005634;GO:0016514;GO:0005524;GO:0003682;GO:0003677;GO:0008094;GO:0004386;GO:0042393;GO:0003713;GO:0044212;GO:0035887;GO:0043044;GO:0006325;GO:0030308;GO:0008285;GO:0045892;GO:0007399;GO:0006334;GO:0045944;GO:0045893	8759.047218	-0.267733674	0.081048764	2.80840747	0.422117767	1
ENSMOCG00000001611	ENSMOCT00000002225	NA	Smarca2	NA	8:55877599-56047783	NA	8759.047218	-0.267733674	0.081048764	2.80840747	0.422117767	1
ENSMOCG00000001611	ENSMOCT00000002228	SMCA2_MOUSE	Smarca2	Probable_global_transcription_activator_SNF2L2	8:55877599-56047783	GO:0045111;GO:0043231;GO:0071565;GO:0071564;GO:0000790;GO:0005654;GO:0005634;GO:0016514;GO:0005524;GO:0003682;GO:0003677;GO:0008094;GO:0004386;GO:0042393;GO:0003713;GO:0044212;GO:0035887;GO:0043044;GO:0006325;GO:0030308;GO:0008285;GO:0045892;GO:0007399;GO:0006334;GO:0045944;GO:0045893	8759.047218	-0.267733674	0.081048764	2.80840747	0.422117767	1
ENSMOCG00000001612	ENSMOCT00000002180	IKBD_HUMAN	Nfkbiz	NF_kappa_B_inhibitor_delta	2:65873431-65900465	GO:0005634;GO:0051059;GO:0006954;GO:0043124;GO:0032088;GO:0033085;GO:2000321;GO:0070245;GO:0006357;GO:0050852	96.25740135	-0.169652737	0.21900396	2.029557721	0.566294609	1
ENSMOCG00000001612	ENSMOCT00000002173	IKBD_HUMAN	Nfkbiz	NF_kappa_B_inhibitor_delta	2:65873431-65900465	GO:0005634;GO:0051059;GO:0006954;GO:0043124;GO:0032088;GO:0033085;GO:2000321;GO:0070245;GO:0006357;GO:0050852	96.25740135	-0.169652737	0.21900396	2.029557721	0.566294609	1
ENSMOCG00000001622	ENSMOCT00000002181	FACE_TAESO	Zmpste24	CAAX_prenyl_protease_1_homolog	10:61905779-61946148	GO:0005789;GO:0016021;GO:0046872;GO:0004222;GO:0071586;GO:0006508	1517.327413	-0.326031821	0.105434392	0.205881917	0.976634216	1
ENSMOCG00000001624	ENSMOCT00000002218	MYO7A_MOUSE	Myo10	Unconventional_myosin_VIIa	19:41343083-41544326	GO:0016324;GO:0005623;GO:0005938;GO:0030054;GO:0005737;GO:0005829;GO:0005765;GO:0042470;GO:0005902;GO:0016459;GO:0031477;GO:0032391;GO:0001917;GO:0001750;GO:0032420;GO:0120044;GO:0045202;GO:1990435;GO:0003779;GO:0051015;GO:0030898;GO:0043531;GO:0005524;GO:0005516;GO:0042802;GO:0000146;GO:0003774;GO:0019904;GO:0047485;GO:0044877;GO:0030507;GO:0030048;GO:0060088;GO:0030030;GO:0034613;GO:0050957;GO:…	3240.990786	-0.145840159	0.129998388	1.004689359	0.800117271	1
ENSMOCG00000001624	ENSMOCT00000002224	MYO7A_AEDAE	Myo10	Myosin_VIIa	19:41343083-41544326	GO:0005737;GO:0016459;GO:0051015;GO:0030898;GO:0005524;GO:0003774;GO:0032027;GO:0030048;GO:0048800;GO:0008407;GO:0035317;GO:0007605	3240.990786	-0.145840159	0.129998388	1.004689359	0.800117271	1
ENSMOCG00000001625	NA	NA	NA	NA	NA	NA	6.811396519	0.173933504	0.584191322	3.852240698	0.277867857	1
ENSMOCG00000001626	NA	NA	NA	NA	NA	NA	35.20723589	-2.534490996	0.36519311	6.270125904	0.099182619	1
ENSMOCG00000001627	ENSMOCT00000002193	ARNT_RABIT	Arnt	Aryl_hydrocarbon_receptor_nuclear_translocator	21:3005904-3074519	GO:0005737;GO:0005634;GO:0005667;GO:0003700;GO:0046982;GO:0042803;GO:0043565;GO:1990837	1268.677258	0.276354767	0.110474761	2.823629267	0.419624876	1
ENSMOCG00000001627	ENSMOCT00000002191	NA	Arnt	NA	21:3005904-3074519	NA	1268.677258	0.276354767	0.110474761	2.823629267	0.419624876	1
ENSMOCG00000001628	ENSMOCT00000002201	NPM_RAT	none	Nucleophosmin	10:85703498-85704271	GO:0005623;GO:0005813;GO:0005737;GO:0005829;GO:0001652;GO:0015934;GO:0016363;GO:0016607;GO:0005730;GO:0005654;GO:0005634;GO:0032991;GO:0032993;GO:1990904;GO:0015935;GO:0031616;GO:0033613;GO:0005524;GO:0003682;GO:0001047;GO:0003677;GO:0019899;GO:0042393;GO:0042802;GO:0051059;GO:0002039;GO:0005547;GO:0046982;GO:0042803;GO:0043422;GO:0019901;GO:0004860;GO:0047485;GO:0043023;GO:0043024;GO:0003723;GO:…	4.28353598	0.715176352	0.853107227	1.260545143	0.738522649	1
ENSMOCG00000001629	ENSMOCT00000002194	NA	Trip13	NA	19:52443911-52460585	NA	115.7795042	-0.157843701	0.158841202	1.483928114	0.68598465	1
ENSMOCG00000001630	ENSMOCT00000002197	BET1L_MOUSE	none	BET1_like_protein	8:33515821-33519327	GO:0005829;GO:0005768;GO:0005794;GO:0000139;GO:0005795;GO:0000138;GO:0005798;GO:0030173;GO:0031201;GO:0005802;GO:0005484;GO:0015031;GO:2000156;GO:0042147	953.5940091	-0.349014079	0.088570103	2.467079207	0.481269997	1
ENSMOCG00000001630	ENSMOCT00000002200	BET1L_MOUSE	none	BET1_like_protein	8:33515821-33519327	GO:0005829;GO:0005768;GO:0005794;GO:0000139;GO:0005795;GO:0000138;GO:0005798;GO:0030173;GO:0031201;GO:0005802;GO:0005484;GO:0015031;GO:2000156;GO:0042147	953.5940091	-0.349014079	0.088570103	2.467079207	0.481269997	1
[truncated: 16,941 more rows]
