# Supplementary material for: Comparative neurotranscriptomics reveal widespread species differences associated with bonding
Source: BMC Genomics. 2021 May 31;22:399. doi: 10.1186/s12864-021-07720-0 (PMC8165761; doi:10.1186/s12864-021-07720-0)
Supplement: Supplementary file 4 — Additional file 4: Supplementary Table 4. Results of DESeq2 comparison of species x time interaction in hypothalamus. Positive log2FoldChange values indicate higher overall expression in prairie voles and negative log2FoldChange values indicate higher overall expression in meadow voles. [file 12864_2021_7720_MOESM4_ESM.csv]

gene	cds	uniprot	gene_id	description	location	go	baseMean	log2FoldChange	lfcSE	stat	pvalue	padj
ENSMOCG00000003652	ENSMOCT00000004889	NA	Aqp3	NA	LG5:37253720-37258665	NA	13.38027344	-0.682692129	0.986557758	31.21244852	7.67E-07	0.008971301
ENSMOCG00000018428	ENSMOCT00000024711	HS90B_RABIT	none	Heat_shock_protein_HSP_90_beta	LG2:8816863-8820938	GO:0034751;GO:0005737;GO:0005576;GO:0042470;GO:0005634;GO:0005886;GO:0005524;GO:0046983;GO:0051082;GO:0071157;GO:0032435;GO:1901389;GO:0030511;GO:0006457	15073.1625	-0.51446059	0.090773013	29.58371817	1.69E-06	0.009033472
ENSMOCG00000018428	ENSMOCT00000024708	NA	none	NA	LG2:8816863-8820938	NA	15073.1625	-0.51446059	0.090773013	29.58371817	1.69E-06	0.009033472
ENSMOCG00000018543	ENSMOCT00000024890	NA	none	NA	7:16031950-16038938	NA	24.62084325	2.641435898	0.566105446	28.93008822	2.32E-06	0.009033472
ENSMOCG00000000462	ENSMOCT00000000631	NA	none	NA	LG1:54821244-54834906	NA	72.92579525	-1.336914265	0.429054346	26.69400712	6.82E-06	0.015967467
ENSMOCG00000000462	ENSMOCT00000000624	NA	none	NA	LG1:54821244-54834906	NA	72.92579525	-1.336914265	0.429054346	26.69400712	6.82E-06	0.015967467
ENSMOCG00000000462	ENSMOCT00000000636	GBP6_PONAB	none	Guanylate_binding_protein_6	LG1:54821244-54834906	GO:0005525;GO:0003924;GO:0071346;GO:0042742;GO:0006955	72.92579525	-1.336914265	0.429054346	26.69400712	6.82E-06	0.015967467
ENSMOCG00000010238	ENSMOCT00000013156	NA	Serpine1	NA	2:20442661-20450302	NA	46.91530483	-0.53382883	0.471975871	26.87725619	6.25E-06	0.015967467
ENSMOCG00000002400	ENSMOCT00000003218	TTHY_RAT	Ttr	Transthyretin	18:11305556-11312601	GO:0005615;GO:0032991;GO:0005179;GO:0042562;GO:0042802;GO:0044877;GO:0070324;GO:0006144;GO:0042572;GO:0042403;GO:0070327	338.0607582	-0.080078001	0.559944729	26.07606186	9.19E-06	0.017926753
ENSMOCG00000002383	NA	NA	NA	NA	NA	NA	42.65824043	-0.398461093	0.259771231	25.13841345	1.44E-05	0.024141765
ENSMOCG00000010753	ENSMOCT00000013809	PERI_XENLA	Prph	Peripherin	15:5688219-5691560	GO:0045098;GO:0005198;GO:0045104	150.2491146	0.297817251	0.329249847	22.60924067	4.87E-05	0.042878125
ENSMOCG00000012183	ENSMOCT00000015653	FRPD4_HUMAN	Frmpd1	FERM_and_PDZ_domain_containing_protein_4	LG5:40315213-40403684	GO:0030054;GO:0005856;GO:0043197;GO:0098978;GO:0014069;GO:0032991;GO:0005546;GO:0051835;GO:0098974	1470.364973	0.814418938	0.134369188	22.50282408	5.13E-05	0.042878125
ENSMOCG00000012183	ENSMOCT00000015661	FRPD4_HUMAN	Frmpd1	FERM_and_PDZ_domain_containing_protein_4	LG5:40315213-40403684	GO:0030054;GO:0005856;GO:0043197;GO:0098978;GO:0014069;GO:0032991;GO:0005546;GO:0051835;GO:0098974	1470.364973	0.814418938	0.134369188	22.50282408	5.13E-05	0.042878125
ENSMOCG00000014604	ENSMOCT00000019169	NA	Slc6a18	NA	19:52198480-52211265	NA	35.83298018	7.329185352	0.982685766	22.46097223	5.23E-05	0.042878125
ENSMOCG00000014604	ENSMOCT00000019176	NA	Slc6a18	NA	19:52198480-52211265	NA	35.83298018	7.329185352	0.982685766	22.46097223	5.23E-05	0.042878125
ENSMOCG00000015971	ENSMOCT00000021142	NA	Wrap53	NA	7:29207774-29225937	NA	450.8439511	-0.255813533	0.134380521	23.62717751	2.99E-05	0.042878125
ENSMOCG00000015971	ENSMOCT00000021139	NA	Wrap53	NA	7:29207774-29225937	NA	450.8439511	-0.255813533	0.134380521	23.62717751	2.99E-05	0.042878125
ENSMOCG00000017888	NA	NA	NA	NA	NA	NA	117.332373	-0.033807774	0.157154606	22.94715994	4.14E-05	0.042878125
ENSMOCG00000017959	ENSMOCT00000024027	ADT1_MOUSE	none	ADP/ATP_translocase_1	8:45852802-45853881	GO:0032592;GO:0045121;GO:0005743;GO:0005741;GO:0005739;GO:0043209;GO:0005471;GO:0019899;GO:0015866;GO:0008637;GO:0010667;GO:1902109;GO:0060546;GO:0061051;GO:2000277	747.2261897	-8.012292536	0.325900709	23.33202608	3.44E-05	0.042878125
ENSMOCG00000018967	NA	NA	NA	NA	NA	NA	61.70463216	-0.475193585	0.395174496	22.35686163	5.50E-05	0.042878125
ENSMOCG00000019748	ENSMOCT00000026692	PER1_RAT	none	Period_circadian_protein_homolog_1	10:81851529-81873717	GO:0005737;GO:0005634;GO:0031490;GO:0070888;GO:0019900;GO:0000978;GO:0001222;GO:0008134;GO:0000976;GO:0031625;GO:0032922;GO:0097167;GO:0007623;GO:0043153;GO:0043966;GO:0070932;GO:0043967;GO:2000323;GO:0043124;GO:0046329;GO:0000122;GO:0045892;GO:0045944;GO:0010608;GO:0042752;GO:1900015;GO:0042634;GO:1900744;GO:0002028;GO:0051591;GO:0009416	461.08763	-0.117858818	0.129320955	22.61520549	4.86E-05	0.042878125
ENSMOCG00000007849	NA	NA	NA	NA	NA	NA	23.81370924	2.074252973	0.369110287	22.01145977	6.49E-05	0.044236953
ENSMOCG00000012342	ENSMOCT00000015872	CABL2_HUMAN	Cables1	CDK5_and_ABL1_enzyme_substrate_2	18:5811667-5915452	GO:0007049;GO:0051301;GO:0051726	1804.413385	1.111269156	0.215124277	22.06893816	6.31E-05	0.044236953
ENSMOCG00000012342	ENSMOCT00000015871	CABL2_HUMAN	Cables1	CDK5_and_ABL1_enzyme_substrate_2	18:5811667-5915452	GO:0007049;GO:0051301;GO:0051726	1804.413385	1.111269156	0.215124277	22.06893816	6.31E-05	0.044236953
ENSMOCG00000019266	ENSMOCT00000025980	PAXI_CHICK	Lpxn	Paxillin	8:43742048-43778352	GO:0005623;GO:0005829;GO:0005925;GO:0005886;GO:0001725;GO:0046872;GO:0003712;GO:0017166;GO:0043542;GO:0035994;GO:0034446;GO:0007179	423.7989669	0.514067299	0.265156979	21.91130135	6.81E-05	0.044236953
ENSMOCG00000019266	ENSMOCT00000025977	PAXI_CHICK	Lpxn	Paxillin	8:43742048-43778352	GO:0005623;GO:0005829;GO:0005925;GO:0005886;GO:0001725;GO:0046872;GO:0003712;GO:0017166;GO:0043542;GO:0035994;GO:0034446;GO:0007179	423.7989669	0.514067299	0.265156979	21.91130135	6.81E-05	0.044236953
ENSMOCG00000016505	NA	NA	NA	NA	NA	NA	344.0777734	-0.865695882	0.114250079	21.42940527	8.57E-05	0.05278509
ENSMOCG00000019473	ENSMOCT00000026281	HIF1A_CHICK	none	Hypoxia_inducible_factor_1_alpha	LG4:17479565-17501544	GO:0005737;GO:0016607;GO:0005634;GO:0003677;GO:0000981;GO:0035035;GO:0046983;GO:0045944;GO:0045893;GO:0006357;GO:0001666	172.051137	0.97379217	0.45074784	21.09546003	0.000100578	0.058833195
ENSMOCG00000022568	ENSMOCT00000030809	ERIC2_RAT	Erich2	Glutamate_rich_protein_2	4:80382067-80406646		147.2480536	2.923406682	0.268813044	20.83314434	0.000114019	0.063519246
ENSMOCG00000019275	ENSMOCT00000026064	NA	Dnah8	NA	LG2:49485744-49713496	NA	513.1097886	0.028176426	0.157964288	20.6262004	0.000125872	0.066935314
ENSMOCG00000003357	ENSMOCT00000004512	CC189_MOUSE	Ccdc189	Coiled_coil_domain_containing_protein_189	8:20390752-20395570		146.429674	-0.32981466	0.182617414	20.42959473	0.000138267	0.070330014
ENSMOCG00000020911	ENSMOCT00000028379	NA	Foxo1	NA	1:102125925-102205238	NA	1534.997987	0.177752492	0.102122525	20.07969118	0.000163408	0.079654675
ENSMOCG00000009165	ENSMOCT00000011790	NA	Elmo2	NA	LG8:13156703-13189744	NA	4837.433967	0.255943896	0.073609996	19.93041422	0.000175473	0.082114345
ENSMOCG00000009165	ENSMOCT00000011793	NA	Elmo2	NA	LG8:13156703-13189744	NA	4837.433967	0.255943896	0.073609996	19.93041422	0.000175473	0.082114345
ENSMOCG00000014576	ENSMOCT00000019124	SIA7B_CHICK	St6galnac2	Alpha_N_acetylgalactosaminide_alpha_2,6_sialyltransferase_2	7:79719037-79738003	GO:0000139;GO:0016021;GO:0001665;GO:0006493;GO:1990743	188.4542908	1.872000418	0.252242159	19.4686055	0.000218701	0.091378154
ENSMOCG00000016507	ENSMOCT00000021914	OVOL1_BOVIN	Ovol1	Putative_transcription_factor_Ovo_like_1	8:40327614-40336803	GO:0005634;GO:0001228;GO:0001227;GO:0046872;GO:0000978;GO:0043565;GO:0009913;GO:0051729;GO:0001822;GO:0007498;GO:1901994;GO:2000647;GO:0045892;GO:0043588;GO:0007283	22.13596867	-2.047821315	0.523168558	19.47570485	0.000217963	0.091378154
ENSMOCG00000021477	ENSMOCT00000029194	CCD13_MOUSE	none	Coiled_coil_domain_containing_protein_13	5:94028430-94037486	GO:0042995;GO:0034451;GO:0005813;GO:0005829;GO:0005654;GO:0006974;GO:0031122;GO:1905515	174.5539655	0.526413283	0.259894497	19.58217038	0.000207177	0.091378154
ENSMOCG00000020902	ENSMOCT00000028362	MICLK_HUMAN	none	MICAL_C_terminal_like_protein	8:3965180-4004685	GO:0005737;GO:0031941;GO:0005815;GO:0051019;GO:0030036;GO:0030154;GO:0007275;GO:0007283	86.17299249	1.23718647	0.312072699	19.26941027	0.000240477	0.09701189
ENSMOCG00000015751	ENSMOCT00000020828	NA	Rasgrf2	NA	19:8400167-8621870	NA	945.1879821	0.747133278	0.131979341	19.11503366	0.000258826	0.099592828
ENSMOCG00000021075	ENSMOCT00000028616	NA	Riox2	NA	2:90331624-90353881	NA	584.6153522	0.489587056	0.194706994	19.07425996	0.000263901	0.099592828
ENSMOCG00000002883	ENSMOCT00000003872	NA	Cxcr4	NA	6:752965-754014	NA	52.73229085	-0.365389269	0.236636004	18.91792902	0.000284292	0.101396509
ENSMOCG00000022374	ENSMOCT00000030511	NA	Gapdhs	NA	LG4:21836711-21849177	NA	285.7261173	0.79796352	0.219072704	18.90523681	0.000286015	0.101396509
ENSMOCG00000022374	ENSMOCT00000030514	NA	Gapdhs	NA	LG4:21836711-21849177	NA	285.7261173	0.79796352	0.219072704	18.90523681	0.000286015	0.101396509
ENSMOCG00000022374	ENSMOCT00000030518	NA	Gapdhs	NA	LG4:21836711-21849177	NA	285.7261173	0.79796352	0.219072704	18.90523681	0.000286015	0.101396509
ENSMOCG00000013745	ENSMOCT00000017953	TM131_HUMAN	Tmem131l	Transmembrane_protein_131	1:124016039-124134649	GO:0016021;GO:0016020	1380.770647	0.919796059	0.098402223	18.79816924	0.000300966	0.103559006
ENSMOCG00000013745	ENSMOCT00000017951	TM131_HUMAN	Tmem131l	Transmembrane_protein_131	1:124016039-124134649	GO:0016021;GO:0016020	1380.770647	0.919796059	0.098402223	18.79816924	0.000300966	0.103559006
ENSMOCG00000013745	ENSMOCT00000017958	TM131_HUMAN	Tmem131l	Transmembrane_protein_131	1:124016039-124134649	GO:0016021;GO:0016020	1380.770647	0.919796059	0.098402223	18.79816924	0.000300966	0.103559006
ENSMOCG00000001514	ENSMOCT00000002051	ACTA_RAT	Acte1	Actin,_aortic_smooth_muscle	8:36448670-36463628	GO:0015629;GO:0044297;GO:0005737;GO:0005856;GO:0030175;GO:0030027;GO:0032991;GO:0030485;GO:0001725;GO:0005524;GO:0019901;GO:0072144;GO:0090131;GO:0006936;GO:0070374;GO:0010628;GO:2000491;GO:0061874;GO:0061870;GO:0008217;GO:0061041;GO:0009615;GO:0014829	59.96093923	4.669210588	0.512426555	18.68812997	0.000317144	0.103941234
ENSMOCG00000001514	ENSMOCT00000002054	ACTS_ATRMM	Acte1	Actin,_alpha_skeletal_muscle	8:36448670-36463628	GO:0005737;GO:0005856;GO:0005524	59.96093923	4.669210588	0.512426555	18.68812997	0.000317144	0.103941234
ENSMOCG00000006063	ENSMOCT00000007870	NA	none	NA	2:91942154-91943750	NA	9.854319105	-6.62004994	1.106040991	18.67029099	0.000319847	0.103941234
ENSMOCG00000014388	ENSMOCT00000018872	NA	Magi2	NA	26:11534193-12801010	NA	3631.062964	0.490679754	0.104165961	18.59024673	0.000332259	0.105056754
ENSMOCG00000014388	ENSMOCT00000018868	NA	Magi2	NA	26:11534193-12801010	NA	3631.062964	0.490679754	0.104165961	18.59024673	0.000332259	0.105056754
ENSMOCG00000017912	ENSMOCT00000023981	DRC3_MOUSE	Drc3	Dynein_regulatory_complex_subunit_3	7:38142339-38173554	GO:0005930;GO:0005737;GO:0031514	741.1269305	0.802253197	0.123501926	18.53319791	0.000341397	0.105105411
ENSMOCG00000017912	ENSMOCT00000023980	DRC3_CHLRE	Drc3	Dynein_regulatory_complex_subunit_3	7:38142339-38173554	GO:0005930;GO:0005737;GO:0031514;GO:0060285	741.1269305	0.802253197	0.123501926	18.53319791	0.000341397	0.105105411
ENSMOCG00000017345	ENSMOCT00000023121	NA	Farp1	NA	17:32813641-32980691	NA	6710.283414	0.372870762	0.120975336	18.34477286	0.000373392	0.112008146
ENSMOCG00000012084	ENSMOCT00000015521	NA	Adamts1	NA	2:93323506-93329046	NA	142.0580633	-0.041354497	0.161526436	18.25660376	0.000389371	0.113881377
ENSMOCG00000009641	ENSMOCT00000012369	NA	none	NA	X:46200010-46201241	NA	19.67141832	-3.593134342	0.544747093	18.10873945	0.00041771	0.116352007
ENSMOCG00000019104	ENSMOCT00000025755	NA	C2cd3	NA	22:98027-189449	NA	3109.657745	0.480776069	0.180313243	18.11795515	0.000415885	0.116352007
ENSMOCG00000019104	ENSMOCT00000025758	NA	C2cd3	NA	22:98027-189449	NA	3109.657745	0.480776069	0.180313243	18.11795515	0.000415885	0.116352007
ENSMOCG00000019104	ENSMOCT00000025756	NA	C2cd3	NA	22:98027-189449	NA	3109.657745	0.480776069	0.180313243	18.11795515	0.000415885	0.116352007
ENSMOCG00000012252	ENSMOCT00000015749	NA	Lmbr1l	NA	15:5826405-5841596	NA	383.9918908	0.850664687	0.12290669	18.00468553	0.000438872	0.11940381
ENSMOCG00000004582	ENSMOCT00000006025	EYA4_MOUSE	Eya3	Eyes_absent_homolog_4	10:52101518-52190646	GO:0005737;GO:0005634;GO:0046872;GO:0004725;GO:0008134;GO:0048856;GO:0030154;GO:0006281;GO:0016576;GO:0042474;GO:2001240;GO:0045739;GO:0007605	2156.635044	0.318201724	0.122700929	17.91240055	0.000458531	0.121917161
ENSMOCG00000004582	ENSMOCT00000006023	EYA4_MOUSE	Eya3	Eyes_absent_homolog_4	10:52101518-52190646	GO:0005737;GO:0005634;GO:0046872;GO:0004725;GO:0008134;GO:0048856;GO:0030154;GO:0006281;GO:0016576;GO:0042474;GO:2001240;GO:0045739;GO:0007605	2156.635044	0.318201724	0.122700929	17.91240055	0.000458531	0.121917161
ENSMOCG00000016213	ENSMOCT00000021498	ZMYM4_MOUSE	Zmym1	Zinc_finger_MYM_type_protein_4	10:57527748-57542690	GO:0005634;GO:0000981;GO:0008270;GO:0007010;GO:0022604;GO:0006357	359.3074805	2.923079872	0.349817418	17.74504625	0.000496442	0.129063814
ENSMOCG00000016213	ENSMOCT00000021502	ZMYM4_MOUSE	Zmym1	Zinc_finger_MYM_type_protein_4	10:57527748-57542690	GO:0005634;GO:0000981;GO:0008270;GO:0007010;GO:0022604;GO:0006357	359.3074805	2.923079872	0.349817418	17.74504625	0.000496442	0.129063814
ENSMOCG00000002113	ENSMOCT00000002845	TDRKH_DROME	none	Tudor_and_KH_domain_containing_protein_homolog	21:4221760-4227842	GO:0005634;GO:0043186;GO:0000932;GO:0032991;GO:0047485;GO:0003723;GO:0070895;GO:1903829	139.2861788	-1.122247839	0.147187183	17.53917983	0.000547375	0.139211813
ENSMOCG00000002113	ENSMOCT00000002849	TDRKH_DROME	none	Tudor_and_KH_domain_containing_protein_homolog	21:4221760-4227842	GO:0005634;GO:0043186;GO:0000932;GO:0032991;GO:0047485;GO:0003723;GO:0070895;GO:1903829	139.2861788	-1.122247839	0.147187183	17.53917983	0.000547375	0.139211813
ENSMOCG00000017949	ENSMOCT00000024022	NA	Trim9	NA	1:10924896-11033011	NA	11820.94737	0.357225736	0.079378813	17.44342662	0.000572804	0.142579422
ENSMOCG00000017949	ENSMOCT00000024021	NA	Trim9	NA	1:10924896-11033011	NA	11820.94737	0.357225736	0.079378813	17.44342662	0.000572804	0.142579422
ENSMOCG00000017949	ENSMOCT00000024023	NA	Trim9	NA	1:10924896-11033011	NA	11820.94737	0.357225736	0.079378813	17.44342662	0.000572804	0.142579422
ENSMOCG00000017949	ENSMOCT00000024018	NA	Trim9	NA	1:10924896-11033011	NA	11820.94737	0.357225736	0.079378813	17.44342662	0.000572804	0.142579422
ENSMOCG00000004188	ENSMOCT00000005566	NA	Per2	NA	LG4:60312545-60364706	NA	1929.542033	0.624053372	0.154069478	17.17606107	0.000650194	0.145244975
ENSMOCG00000008011	ENSMOCT00000010333	NA	Sgk1	NA	LG4:4924618-4932143	NA	5065.292281	0.585431692	0.27055452	17.2036307	0.000641755	0.145244975
ENSMOCG00000008011	ENSMOCT00000010340	NA	Sgk1	NA	LG4:4924618-4932143	NA	5065.292281	0.585431692	0.27055452	17.2036307	0.000641755	0.145244975
ENSMOCG00000008011	ENSMOCT00000010337	NA	Sgk1	NA	LG4:4924618-4932143	NA	5065.292281	0.585431692	0.27055452	17.2036307	0.000641755	0.145244975
ENSMOCG00000008395	ENSMOCT00000010832	NA	Tnc	NA	10:6605909-6665789	NA	202.3259816	-0.879837498	0.24926296	17.19064874	0.000645715	0.145244975
ENSMOCG00000008395	ENSMOCT00000010825	NA	Tnc	NA	10:6605909-6665789	NA	202.3259816	-0.879837498	0.24926296	17.19064874	0.000645715	0.145244975
ENSMOCG00000008395	ENSMOCT00000010840	NA	Tnc	NA	10:6605909-6665789	NA	202.3259816	-0.879837498	0.24926296	17.19064874	0.000645715	0.145244975
ENSMOCG00000011565	ENSMOCT00000014862	DHX58_MOUSE	Ifih1	Probable_ATP_dependent_RNA_helicase_DHX58	4:73819773-73867760	GO:0005737;GO:0005524;GO:0003677;GO:0003725;GO:0003724;GO:0003727;GO:0008270;GO:0051607;GO:0045087;GO:0045824;GO:0039534;GO:0039536;GO:0032480;GO:1900245;GO:1900246;GO:0032481;GO:0045088;GO:0009617;GO:0009615	228.2213298	0.221700717	0.222694463	17.24452623	0.000629438	0.145244975
ENSMOCG00000011565	ENSMOCT00000014867	DHX58_MOUSE	Ifih1	Probable_ATP_dependent_RNA_helicase_DHX58	4:73819773-73867760	GO:0005737;GO:0005524;GO:0003677;GO:0003725;GO:0003724;GO:0003727;GO:0008270;GO:0051607;GO:0045087;GO:0045824;GO:0039534;GO:0039536;GO:0032480;GO:1900245;GO:1900246;GO:0032481;GO:0045088;GO:0009617;GO:0009615	228.2213298	0.221700717	0.222694463	17.24452623	0.000629438	0.145244975
ENSMOCG00000020682	ENSMOCT00000028044	DYH9_HUMAN	none	Dynein_heavy_chain_9,_axonemal	7:32564009-32897879	GO:0097729;GO:0005930;GO:0120135;GO:0030286;GO:0005874;GO:0031514;GO:0036157;GO:0005524;GO:0008569;GO:0045505;GO:0051959;GO:0030030;GO:0003341;GO:0007018	473.9904553	0.633206652	0.165848177	17.3092588	0.000610421	0.145244975
ENSMOCG00000022669	ENSMOCT00000030954	NA	Lrrc6	NA	15:36536884-36634306	NA	145.2847292	0.53066442	0.290074924	17.13860842	0.000661834	0.145244975
ENSMOCG00000022669	ENSMOCT00000030956	NA	Lrrc6	NA	15:36536884-36634306	NA	145.2847292	0.53066442	0.290074924	17.13860842	0.000661834	0.145244975
ENSMOCG00000022669	ENSMOCT00000030955	NA	Lrrc6	NA	15:36536884-36634306	NA	145.2847292	0.53066442	0.290074924	17.13860842	0.000661834	0.145244975
ENSMOCG00000022908	ENSMOCT00000031324	PRG4_MOUSE	Vtn	Proteoglycan_4	7:20623325-20626337	GO:0005615;GO:0030247;GO:0005044;GO:0071425;GO:0006955;GO:0045409;GO:0042127	453.5171446	1.784296247	0.807069014	17.11140225	0.000670419	0.145244975
ENSMOCG00000022908	ENSMOCT00000031325	PRG4_MOUSE	Vtn	Proteoglycan_4	7:20623325-20626337	GO:0005615;GO:0030247;GO:0005044;GO:0071425;GO:0006955;GO:0045409;GO:0042127	453.5171446	1.784296247	0.807069014	17.11140225	0.000670419	0.145244975
ENSMOCG00000014277	ENSMOCT00000018678	FM25C_MOUSE	Fam25c	Protein_FAM25C	6:58274542-58278016		121.3419704	0.40348202	0.295444728	17.0720805	0.000683023	0.145285199
ENSMOCG00000004631	ENSMOCT00000006071	ATP5I_CRILO	none	ATP_synthase_subunit_e,_mitochondrial	LG1:57747775-57748828	GO:0005753;GO:0000276;GO:0015078;GO:0015986	108.6048879	0.261530862	0.319880359	16.82731928	0.000766948	0.153520175
ENSMOCG00000004631	ENSMOCT00000006067	ATP5I_MOUSE	none	ATP_synthase_subunit_e,_mitochondrial	LG1:57747775-57748828	GO:0005753;GO:0000276;GO:0005739;GO:0044877;GO:0046933;GO:0046034;GO:0042776	108.6048879	0.261530862	0.319880359	16.82731928	0.000766948	0.153520175
ENSMOCG00000004658	ENSMOCT00000006100	AGAL_MOUSE	none	Alpha_galactosidase_A	X:38455803-38465619	GO:0005737;GO:0005576;GO:0005615;GO:0005794;GO:0005764;GO:0004557;GO:0003824;GO:0016936;GO:0016787;GO:0042803;GO:0052692;GO:0005102;GO:0016139;GO:0046477;GO:0045019;GO:0051001;GO:0009311	1027.922396	-0.106642302	0.104277468	16.87180627	0.000750967	0.153520175
ENSMOCG00000016425	ENSMOCT00000021801	BIRC5_PIG	Birc5	Baculoviral_IAP_repeat_containing_protein_5	7:80947229-80952109	GO:0005623;GO:0005814;GO:0032133;GO:0000775;GO:0000777;GO:0005737;GO:0005881;GO:0005829;GO:0031021;GO:0030496;GO:0005634;GO:0005876;GO:0048037;GO:0043027;GO:0008017;GO:0042803;GO:0015631;GO:0008270;GO:0051301;GO:0007059;GO:0051303;GO:0000086;GO:0000281;GO:0090307;GO:0007094;GO:0043066;GO:0043154;GO:0043524;GO:0045892;GO:0031536;GO:0045931;GO:0006468;GO:0031503;GO:0061178;GO:0061469	244.0063763	-3.674891836	0.972939378	16.81632236	0.00077095	0.153520175
ENSMOCG00000017963	ENSMOCT00000024036	F118B_MACFA	Fam118a	Protein_FAM118B	15:26106308-26127249	GO:0015030;GO:0030576	785.6835541	0.951980357	0.130745924	16.78295937	0.00078322	0.153520175
ENSMOCG00000017963	ENSMOCT00000024037	F118B_BOVIN	Fam118a	Protein_FAM118B	15:26106308-26127249	GO:0015030;GO:0030576	785.6835541	0.951980357	0.130745924	16.78295937	0.00078322	0.153520175
ENSMOCG00000019246	ENSMOCT00000025952	RA51D_HUMAN	Rad51d	DNA_repair_protein_RAD51_homolog_4	7:16159812-16175003	GO:0005813;GO:0000781;GO:0005737;GO:0000784;GO:0005654;GO:0005634;GO:0033063;GO:0005657;GO:0005524;GO:0003677;GO:0008094;GO:0043015;GO:0003697;GO:0006281;GO:0000724;GO:0036297;GO:0007131;GO:0051726;GO:0042148;GO:0000723	286.2697026	1.113678739	0.154342806	16.77184518	0.00078735	0.153520175
ENSMOCG00000019246	ENSMOCT00000025954	RA51D_MOUSE	Rad51d	DNA_repair_protein_RAD51_homolog_4	7:16159812-16175003	GO:0005813;GO:0000781;GO:0005737;GO:0000784;GO:0005634;GO:0033063;GO:0005657;GO:0005524;GO:0008094;GO:0000400;GO:0043015;GO:0003697;GO:0006974;GO:0051276;GO:0000724;GO:0036297;GO:0006289;GO:0007131;GO:0051726;GO:0042148;GO:0000723;GO:0000722	286.2697026	1.113678739	0.154342806	16.77184518	0.00078735	0.153520175
ENSMOCG00000019246	ENSMOCT00000025953	RA51D_MOUSE	Rad51d	DNA_repair_protein_RAD51_homolog_4	7:16159812-16175003	GO:0005813;GO:0000781;GO:0005737;GO:0000784;GO:0005634;GO:0033063;GO:0005657;GO:0005524;GO:0008094;GO:0000400;GO:0043015;GO:0003697;GO:0006974;GO:0051276;GO:0000724;GO:0036297;GO:0006289;GO:0007131;GO:0051726;GO:0042148;GO:0000723;GO:0000722	286.2697026	1.113678739	0.154342806	16.77184518	0.00078735	0.153520175
ENSMOCG00000012389	ENSMOCT00000015962	SLAP2_CAEEL	Hip1	Huntington_interacting_protein_related_1	2:22042028-22162996	GO:0005737;GO:0005856;GO:0043231;GO:0098793;GO:0051015;GO:0035615;GO:0030276;GO:0032051;GO:0035091;GO:0043325;GO:0080025;GO:0007015;GO:0048268;GO:0030421;GO:0032502;GO:0006897;GO:0007269;GO:0048260;GO:0008104;GO:0007624	1586.037749	0.104906207	0.120724025	16.59288712	0.000856915	0.163549434
ENSMOCG00000013268	ENSMOCT00000017240	TPC1_ORYSJ	Tpcn2	Two_pore_calcium_channel_protein_1	8:37856380-37887033	GO:0016021;GO:0000325;GO:0005774;GO:0005509;GO:0005245;GO:0006816;GO:0006952;GO:0034765	82.93891415	1.537805552	0.222683288	16.56876645	0.000866746	0.163549434
ENSMOCG00000013268	ENSMOCT00000017238	TPC1_ORYSJ	Tpcn2	Two_pore_calcium_channel_protein_1	8:37856380-37887033	GO:0016021;GO:0000325;GO:0005774;GO:0005509;GO:0005245;GO:0006816;GO:0006952;GO:0034765	82.93891415	1.537805552	0.222683288	16.56876645	0.000866746	0.163549434
ENSMOCG00000015431	ENSMOCT00000020355	NA	Heatr6	NA	7:15276818-15308070	NA	967.0689037	-0.12325089	0.107662227	16.52428993	0.00088517	0.164374602
ENSMOCG00000015431	ENSMOCT00000020352	NA	Heatr6	NA	7:15276818-15308070	NA	967.0689037	-0.12325089	0.107662227	16.52428993	0.00088517	0.164374602
ENSMOCG00000018526	ENSMOCT00000024886	ELN_MOUSE	Eln	Elastin	2:22866041-22910712	GO:0062023;GO:0071953;GO:0005739;GO:0050840;GO:0005201;GO:0030198;GO:0003151;GO:0030833;GO:0007519;GO:0043149	223.14304	1.141735001	0.239916629	16.46455201	0.000910528	0.165198921
ENSMOCG00000018526	ENSMOCT00000024882	ELN_MOUSE	Eln	Elastin	2:22866041-22910712	GO:0062023;GO:0071953;GO:0005739;GO:0050840;GO:0005201;GO:0030198;GO:0003151;GO:0030833;GO:0007519;GO:0043149	223.14304	1.141735001	0.239916629	16.46455201	0.000910528	0.165198921
ENSMOCG00000018526	ENSMOCT00000024896	ELN_MOUSE	Eln	Elastin	2:22866041-22910712	GO:0062023;GO:0071953;GO:0005739;GO:0050840;GO:0005201;GO:0030198;GO:0003151;GO:0030833;GO:0007519;GO:0043149	223.14304	1.141735001	0.239916629	16.46455201	0.000910528	0.165198921
ENSMOCG00000019981	ENSMOCT00000027035	REEP6_MOUSE	Reep6	Receptor_expression_enhancing_protein_6	LG1:3460332-3465454	GO:0045177;GO:0030665;GO:0005783;GO:0005789;GO:0016021;GO:0001917;GO:0044317;GO:0050908;GO:0032386	81.9650167	-0.123520072	0.203784401	16.44761069	0.00091785	0.165198921
ENSMOCG00000004684	ENSMOCT00000006137	NA	Prkd2	NA	LG4:17674738-17703823	NA	454.7890774	1.248292617	0.166278066	16.31674095	0.000976418	0.173077484
ENSMOCG00000012110	ENSMOCT00000015552	NA	none	NA	5:13497496-13498814	NA	285.0932885	-0.657499421	0.3735538	16.26593003	0.001000145	0.174637201
ENSMOCG00000019896	ENSMOCT00000026921	NA	Pdk2	NA	7:70881902-70896645	NA	4120.597135	-0.201980275	0.092369112	16.19844664	0.001032544	0.177643154
ENSMOCG00000021604	ENSMOCT00000029391	TM100_RAT	Tmem100	Transmembrane_protein_100	7:66202900-66208772	GO:0005783;GO:0016021;GO:0043204;GO:0048471;GO:0005886;GO:0001525;GO:0060842;GO:0030509;GO:0071773;GO:0003197;GO:0003198;GO:0001701;GO:0007219;GO:0045603;GO:2001214;GO:0043491;GO:0050848;GO:0051930;GO:0001570	780.8499567	-0.202593853	0.187084718	16.16178724	0.00105058	0.178126516
ENSMOCG00000003170	ENSMOCT00000004279	MK14_PANTR	Mapk14	Mitogen_activated_protein_kinase_14	LG2:51585225-51646145	GO:0005737;GO:0005634;GO:0005524;GO:0004707;GO:0006915;GO:0035556;GO:0038066;GO:0045663;GO:1901741;GO:0010831;GO:0010468;GO:0006357	4317.543113	0.411015254	0.08281791	16.0831209	0.001090344	0.182018772
ENSMOCG00000003170	ENSMOCT00000004276	NA	Mapk14	NA	LG2:51585225-51646145	NA	4317.543113	0.411015254	0.08281791	16.0831209	0.001090344	0.182018772
ENSMOCG00000003170	ENSMOCT00000004271	NA	Mapk14	NA	LG2:51585225-51646145	NA	4317.543113	0.411015254	0.08281791	16.0831209	0.001090344	0.182018772
ENSMOCG00000005282	ENSMOCT00000006906	NA	Ankfn1	NA	7:65611775-65640376	NA	199.9383329	0.684036963	0.12304004	16.05550838	0.001104653	0.182018772
ENSMOCG00000021879	ENSMOCT00000029787	DDT4L_MOUSE	Ddit4l	DNA_damage_inducible_transcript_4_like_protein	21:31875500-31878651	GO:0005737;GO:0009968	230.7183853	-1.297869653	0.169176393	15.98515968	0.001141956	0.185552041
ENSMOCG00000011835	ENSMOCT00000015196	SYFM_ARATH	Fdxacb1	Phenylalanine__tRNA_ligase,_chloroplastic/mitochondrial	5:45062734-45067101	GO:0009507;GO:0009570;GO:0005737;GO:0005829;GO:0005759;GO:0005739;GO:0005524;GO:0004826;GO:0000049;GO:0006432	110.2629693	-0.004169585	0.149488996	15.7378854	0.00128328	0.197540757
ENSMOCG00000011835	ENSMOCT00000015198	SYFM_ARATH	Fdxacb1	Phenylalanine__tRNA_ligase,_chloroplastic/mitochondrial	5:45062734-45067101	GO:0009507;GO:0009570;GO:0005737;GO:0005829;GO:0005759;GO:0005739;GO:0005524;GO:0004826;GO:0000049;GO:0006432	110.2629693	-0.004169585	0.149488996	15.7378854	0.00128328	0.197540757
ENSMOCG00000015875	ENSMOCT00000020992	LRC56_HUMAN	Lrrc56	Leucine_rich_repeat_containing_protein_56	8:33898604-33922994	GO:0005929;GO:0030030	96.67575563	1.486930843	0.204453226	15.80127043	0.001245479	0.197540757
ENSMOCG00000015875	ENSMOCT00000020994	LRC56_HUMAN	Lrrc56	Leucine_rich_repeat_containing_protein_56	8:33898604-33922994	GO:0005929;GO:0030030	96.67575563	1.486930843	0.204453226	15.80127043	0.001245479	0.197540757
ENSMOCG00000016885	ENSMOCT00000022461	CCM2L_MOUSE	none	Cerebral_cavernous_malformations_2_protein_like	LG8:25690909-25697553	GO:0003209;GO:0055017;GO:0034111;GO:0032091;GO:0090271;GO:0003222;GO:0042060	46.91464165	1.29260211	0.305873846	15.77693806	0.001259858	0.197540757
ENSMOCG00000022185	ENSMOCT00000030221	GBLP_CANAL	Gm35339	Guanine_nucleotide_binding_protein_subunit_beta_like_protein	15:11027521-11036268	GO:0005829;GO:0022627;GO:1903561;GO:0005634;GO:0019899;GO:0005092;GO:0005080;GO:0043022;GO:0007155;GO:0036244;GO:0009267;GO:0030447;GO:0036180;GO:0036178;GO:0036170;GO:0007186;GO:0001403;GO:0009405;GO:0001934;GO:0072344	70.2144401	-0.09018073	0.365744126	15.74334219	0.001279982	0.197540757
ENSMOCG00000002589	ENSMOCT00000003504	NA	Tsnaxip1	NA	4:5059766-5075733	NA	281.1961094	2.213391613	0.208990418	15.65662438	0.001333412	0.202592093
ENSMOCG00000002589	ENSMOCT00000003497	NA	Tsnaxip1	NA	4:5059766-5075733	NA	281.1961094	2.213391613	0.208990418	15.65662438	0.001333412	0.202592093
ENSMOCG00000002589	ENSMOCT00000003501	NA	Tsnaxip1	NA	4:5059766-5075733	NA	281.1961094	2.213391613	0.208990418	15.65662438	0.001333412	0.202592093
ENSMOCG00000021425	ENSMOCT00000029123	UB2L6_RAT	Ube2l6	Ubiquitin/ISG15_conjugating_enzyme_E2_L6	4:92326779-92335593	GO:0000151;GO:0005524;GO:0042296;GO:0043130;GO:0061631;GO:0031625;GO:0019787;GO:0032020;GO:0019941;GO:0006511	36.84311553	-1.346860708	0.330931933	15.55904083	0.001396189	0.206759673
ENSMOCG00000022105	ENSMOCT00000030095	RL23A_RAT	none	60S_ribosomal_protein_L23a	7:20922431-20925042	GO:0022625;GO:0005634;GO:0070180;GO:0003735;GO:1904841;GO:0008283;GO:0000027;GO:0006412	845.7688442	2.742656654	0.14456662	15.56411476	0.001392854	0.206759673
ENSMOCG00000014906	ENSMOCT00000019607	NA	none	NA	LG4:35057460-35093834	NA	3562.292065	-0.397115911	0.109292148	15.50168771	0.001434445	0.208452209
ENSMOCG00000017248	ENSMOCT00000022990	PDIA1_RABIT	Pdia2	Protein_disulfide_isomerase	7:1767946-1771151	GO:0005623;GO:0005783;GO:0005788;GO:0042470;GO:0005886;GO:0003756;GO:0046982;GO:0045454	367.971478	0.203148515	0.212043042	15.48869558	0.001443254	0.208452209
ENSMOCG00000011094	ENSMOCT00000014253	NA	Cry1	NA	24:36075594-36128768	NA	1209.301791	0.054209817	0.081204854	15.36986116	0.001526364	0.217767526
ENSMOCG00000011094	ENSMOCT00000014245	NA	Cry1	NA	24:36075594-36128768	NA	1209.301791	0.054209817	0.081204854	15.36986116	0.001526364	0.217767526
ENSMOCG00000021476	ENSMOCT00000029193	NA	Agt	NA	4:32421075-32430282	NA	25134.83987	0.362232862	0.21116004	15.34097417	0.001547275	0.218091163
ENSMOCG00000006980	ENSMOCT00000009033	NA	Slc43a2	NA	7:23555486-23596777	NA	2747.158429	-0.394076926	0.100202988	15.30688816	0.001572314	0.218982193
ENSMOCG00000000410	ENSMOCT00000000544	MARH4_DANRE	Marchf4	E3_ubiquitin_protein_ligase_MARCHF4	LG4:58465342-58595033	GO:0000139;GO:0005795;GO:0016021;GO:0005802;GO:0004842;GO:0008270	415.7789371	0.042951246	0.102449655	15.20613259	0.001648704	0.221665279
ENSMOCG00000019041	ENSMOCT00000025638	PEF1_MOUSE	none	Peflin	LG5:6616509-6617335	GO:0030127;GO:0031463;GO:0005737;GO:0005783;GO:0000139;GO:0005509;GO:0048306;GO:1990756;GO:0046983;GO:0046982;GO:0048208;GO:0006888;GO:0014032;GO:0014029;GO:1902527;GO:0051592	9.165497895	-6.232540894	1.199144404	15.18221975	0.001667369	0.221665279
ENSMOCG00000020136	ENSMOCT00000027271	RTRAF_MOUSE	none	RNA_transcription,_translation_and_transport_factor_protein	2:85750779-85751636	GO:0005813;GO:0005737;GO:0005829;GO:0072686;GO:0005654;GO:0005634;GO:0048471;GO:0072669;GO:0042802;GO:0003723;GO:0000993;GO:0006469;GO:0045944;GO:0006388	7.317293966	-6.395148529	1.191909856	15.18329479	0.001666525	0.221665279
ENSMOCG00000020136	ENSMOCT00000027269	RTRAF_PONAB	none	RNA_transcription,_translation_and_transport_factor_protein	2:85750779-85751636	GO:0005813;GO:0005737;GO:0005829;GO:0072686;GO:0005654;GO:0005634;GO:0048471;GO:0072669;GO:0042802;GO:0003723;GO:0000993;GO:0006469;GO:0045944;GO:0006388	7.317293966	-6.395148529	1.191909856	15.18329479	0.001666525	0.221665279
ENSMOCG00000022242	ENSMOCT00000030308	IKBA_CHICK	Nfkbia	NF_kappa_B_inhibitor_alpha	1:58017551-58020782	GO:0005737;GO:0048145	834.2805576	0.352480095	0.234037116	15.23350407	0.001627595	0.221665279
ENSMOCG00000021220	ENSMOCT00000028865	NA	Hmcn2	NA	4:45546838-45702096	NA	46.41846772	1.775255802	0.370289722	15.11425537	0.001721568	0.226299106
ENSMOCG00000008987	ENSMOCT00000011558	OCAD2_BOVIN	none	OCIA_domain_containing_protein_2	7:4636670-4637124	GO:0005768;GO:0009617	152.1664456	0.000372199	0.136370174	15.03834588	0.001784171	0.231922438
ENSMOCG00000009545	ENSMOCT00000012256	RM20_MOUSE	none	39S_ribosomal_protein_L20,_mitochondrial	19:33323102-33323551	GO:0005762;GO:0005761;GO:0005739;GO:0019843;GO:0003735;GO:0000027;GO:0006412	52.59291822	-4.45714942	0.623979405	14.99791209	0.001818434	0.233613385
ENSMOCG00000017264	ENSMOCT00000023026	NA	Ap3b1	NA	19:5984817-6186440	NA	1746.83281	0.257008717	0.222741001	14.9761816	0.001837117	0.233613385
ENSMOCG00000003037	ENSMOCT00000004268	NA	Dnah2	NA	7:29242634-29371547	NA	825.9595582	0.799056872	0.202560105	14.81522955	0.001981553	0.23766371
ENSMOCG00000003037	ENSMOCT00000004274	DYH2_MOUSE	Dnah2	Dynein_heavy_chain_2,_axonemal	7:29242634-29371547	GO:0005930;GO:0030286;GO:0036156;GO:0005874;GO:0031514;GO:0005524;GO:0008569;GO:0045505;GO:0051959;GO:0007018	825.9595582	0.799056872	0.202560105	14.81522955	0.001981553	0.23766371
ENSMOCG00000003643	ENSMOCT00000004882	PXL2A_RAT	Prxl2a	Peroxiredoxin_like_2A	6:52749205-52763414	GO:0005737;GO:0005576;GO:0016209;GO:0055114;GO:0045670	4461.437414	-0.993474867	0.156473421	14.9044861	0.001900118	0.23766371
ENSMOCG00000011485	ENSMOCT00000014749	HAGHL_MOUSE	Haghl	Hydroxyacylglutathione_hydrolase_like_protein	7:2223184-2228771	GO:0004416;GO:0046872;GO:0019243	219.7424818	2.176154477	0.17791682	14.85756029	0.001942509	0.23766371
ENSMOCG00000011485	ENSMOCT00000014750	HAGHL_MOUSE	Haghl	Hydroxyacylglutathione_hydrolase_like_protein	7:2223184-2228771	GO:0004416;GO:0046872;GO:0019243	219.7424818	2.176154477	0.17791682	14.85756029	0.001942509	0.23766371
ENSMOCG00000015029	ENSMOCT00000019789	RGS9_BOVIN	Rgs11	Regulator_of_G_protein_signaling_9	7:1755977-1764070	GO:0097381;GO:0007186;GO:0035556;GO:0009968;GO:0007601	1471.316111	1.511831219	0.249378615	14.83311046	0.001964967	0.23766371
ENSMOCG00000015029	ENSMOCT00000019782	RGS9_TAMST	Rgs11	Regulator_of_G_protein_signaling_9	7:1755977-1764070	GO:0016020;GO:0007186;GO:0035556;GO:0009968;GO:0007601	1471.316111	1.511831219	0.249378615	14.83311046	0.001964967	0.23766371
ENSMOCG00000017032	ENSMOCT00000022682	RIO1_DICDI	Riok1	Serine/threonine_protein_kinase_rio1	16:42324317-42349947	GO:0005829;GO:0030688;GO:0005524;GO:0016787;GO:0046872;GO:0004672;GO:0004674;GO:0030490;GO:0006468	1113.051737	-0.388517556	0.137379615	14.83630074	0.001962022	0.23766371
ENSMOCG00000019798	ENSMOCT00000026781	NPGR1_ARATH	Ttc7	Protein_NPGR1	16:10405426-10509978	GO:0005886;GO:0005516	1122.741661	0.220182035	0.132109176	14.78366534	0.002011173	0.23766371
ENSMOCG00000019798	ENSMOCT00000026783	NPGR1_ARATH	Ttc7	Protein_NPGR1	16:10405426-10509978	GO:0005886;GO:0005516	1122.741661	0.220182035	0.132109176	14.78366534	0.002011173	0.23766371
ENSMOCG00000022008	ENSMOCT00000029965	ARMX1_PONAB	none	Armadillo_repeat_containing_X_linked_protein_1	X:38669191-38673827	GO:0016021;GO:0005741	7502.249596	-0.539429078	0.1050694	14.78388785	0.002010962	0.23766371
ENSMOCG00000019755	ENSMOCT00000026706	NA	Ccdc57	NA	7:83981898-84067246	NA	870.5379746	1.94561452	0.264455006	14.57692676	0.002216326	0.259288002
ENSMOCG00000020247	ENSMOCT00000027426	GRAP_MOUSE	Grap	GRB2_related_adapter_protein	7:37005967-37025620	GO:0030054;GO:0016020;GO:0098793;GO:0007605	151.8660667	0.56997463	0.174391368	14.45129544	0.002350994	0.272319645
ENSMOCG00000012128	ENSMOCT00000015575	PLPL7_RAT	none	Patatin_like_phospholipase_domain_containing_protein_7	4:52427658-52442805	GO:0005783;GO:0005789;GO:0016021;GO:0005811;GO:0005765;GO:0031966;GO:0031965;GO:0052689;GO:0004622;GO:0034638	162.0498478	0.741316655	0.232291163	14.37669972	0.002434762	0.277162314
ENSMOCG00000015917	ENSMOCT00000021063	NAT9_MOUSE	Nat9	N_acetyltransferase_9	7:78185563-78188919	GO:0032991;GO:0008080;GO:0006473	338.6662784	0.45428834	0.19089696	14.3719594	0.002440184	0.277162314
ENSMOCG00000016516	ENSMOCT00000021926	ZNT7_CHICK	Slc30a7	Zinc_transporter_7	21:13304581-13368060	GO:0005794;GO:0016021;GO:0008324;GO:0006829	456.955418	0.411380064	0.142480079	14.25434725	0.002578612	0.290069031
ENSMOCG00000000162	ENSMOCT00000000204	NA	Rundc3b	NA	26:330717-483644	NA	2710.239443	-0.380887149	0.085305765	14.09957115	0.002772705	0.29133096
ENSMOCG00000000162	ENSMOCT00000000202	NA	Rundc3b	NA	26:330717-483644	NA	2710.239443	-0.380887149	0.085305765	14.09957115	0.002772705	0.29133096
ENSMOCG00000002258	ENSMOCT00000003017	AN32E_HUMAN	Anp32e	Acidic_leucine_rich_nuclear_phosphoprotein_32_family_member_E	21:2544545-2560574	GO:0031410;GO:0005634;GO:0000812;GO:0042393;GO:0019212;GO:0043486;GO:0042981	1676.402167	-0.33609068	0.112493728	13.94665697	0.002978668	0.29133096
ENSMOCG00000002258	ENSMOCT00000003019	AN32E_HUMAN	Anp32e	Acidic_leucine_rich_nuclear_phosphoprotein_32_family_member_E	21:2544545-2560574	GO:0031410;GO:0005634;GO:0000812;GO:0042393;GO:0019212;GO:0043486;GO:0042981	1676.402167	-0.33609068	0.112493728	13.94665697	0.002978668	0.29133096
ENSMOCG00000002896	ENSMOCT00000003894	OLF3A_DANRE	none	Olfactomedin_like_protein_3A	8:12326181-12347097	GO:0005576;GO:0007275	44.65955609	0.447070814	0.508802715	14.01863839	0.002879892	0.29133096
ENSMOCG00000005443	ENSMOCT00000007113	MTFR1_PONAB	Mtfr1	Mitochondrial_fission_regulator_1	LG5:18265846-18296596	GO:0005829;GO:0005739;GO:0005886;GO:0009060;GO:0000266;GO:0007005	475.4813199	-0.643554241	0.092743948	13.97722381	0.00293632	0.29133096
ENSMOCG00000006179	NA	NA	NA	NA	NA	NA	86.86949316	-7.257053996	0.67172518	13.91157085	0.003028025	0.29133096
ENSMOCG00000007408	ENSMOCT00000009563	NA	Phf24	NA	LG5:38141352-38170423	NA	6462.023249	-0.394540659	0.068508336	13.98801573	0.002921511	0.29133096
ENSMOCG00000007408	ENSMOCT00000009562	NA	Phf24	NA	LG5:38141352-38170423	NA	6462.023249	-0.394540659	0.068508336	13.98801573	0.002921511	0.29133096
ENSMOCG00000007601	ENSMOCT00000009806	ONEC3_HUMAN	Onecut3	One_cut_domain_family_member_3	LG1:3299524-3314706	GO:0000790;GO:0005634;GO:0005667;GO:0003677;GO:0001228;GO:0000981;GO:0000977;GO:0030154;GO:0045944	46.20979729	1.027621426	0.324563579	13.99817409	0.002907639	0.29133096
ENSMOCG00000007764	ENSMOCT00000010013	PRUN2_HUMAN	Prune1	Protein_prune_homolog_2	21:3292466-3334241	GO:0005737;GO:0004309;GO:0046872;GO:0006915;GO:0006798	1427.81078	-0.323524036	0.069096134	13.9224799	0.003012592	0.29133096
ENSMOCG00000009332	ENSMOCT00000011982	KCD11_HUMAN	Kctd21	BTB/POZ_domain_containing_protein_KCTD11	22:2746908-2762547	GO:0042802;GO:0016740;GO:0007049;GO:0007275;GO:0051260;GO:0016567;GO:0040008	272.2489175	-0.959656615	0.114131378	14.14999878	0.002707928	0.29133096
ENSMOCG00000010377	ENSMOCT00000013326	CKLF8_HUMAN	Cmtm8	CKLF_like_MARVEL_transmembrane_domain_containing_protein_8	5:86818554-86874359	GO:0005737;GO:0005615;GO:0016021;GO:0005654;GO:0005125;GO:0019911;GO:0006935;GO:0042552	92.58284401	0.653909197	0.243528221	13.90449955	0.00303807	0.29133096
ENSMOCG00000011217	ENSMOCT00000014398	PAR12_HUMAN	Tiparp	Protein_mono_ADP_ribosyltransferase_PARP12	1:111755866-111784052	GO:0005634;GO:0046872;GO:0003950;GO:1990404;GO:0003723;GO:0070213;GO:0140289	838.7944509	-0.211833409	0.18031385	13.92085329	0.003014889	0.29133096
ENSMOCG00000011747	ENSMOCT00000015089	ATGA1_MOUSE	Atg101	Autophagy_related_protein_101	15:3112146-3122594	GO:0000407;GO:0042802;GO:0044877;GO:0000045	876.9881352	-0.262413214	0.115821635	13.94228942	0.002984768	0.29133096
ENSMOCG00000013465	ENSMOCT00000017536	FUCM_MOUSE	Fuom	Fucose_mutarotase	8:33011510-33017053	GO:0042806;GO:0036373;GO:0016857;GO:0060180;GO:0006004;GO:0036065;GO:0045665	313.4393015	0.077095862	0.196227675	14.07639254	0.002802992	0.29133096
ENSMOCG00000013465	ENSMOCT00000017533	FUCM_MOUSE	Fuom	Fucose_mutarotase	8:33011510-33017053	GO:0042806;GO:0036373;GO:0016857;GO:0060180;GO:0006004;GO:0036065;GO:0045665	313.4393015	0.077095862	0.196227675	14.07639254	0.002802992	0.29133096
ENSMOCG00000013465	ENSMOCT00000017540	FUCM_MOUSE	Fuom	Fucose_mutarotase	8:33011510-33017053	GO:0042806;GO:0036373;GO:0016857;GO:0060180;GO:0006004;GO:0036065;GO:0045665	313.4393015	0.077095862	0.196227675	14.07639254	0.002802992	0.29133096
ENSMOCG00000017089	ENSMOCT00000022754	PDP1_PONAB	Pdp2	[Pyruvate_dehydrogenase_[acetyl_transferring]]_phosphatase_1,_mitochondrial	4:6003599-6008530	GO:0005759;GO:0004741;GO:0046872;GO:0004722	163.611622	0.414408958	0.131125982	14.17949708	0.002670733	0.29133096
ENSMOCG00000018833	ENSMOCT00000025331	NA	Aldob	NA	LG5:44124070-44135980	NA	81.73279954	-3.286547886	0.439495865	14.1257591	0.002738876	0.29133096
ENSMOCG00000019361	ENSMOCT00000026110	NT5C_MOUSE	Nt5c	5'(3')_deoxyribonucleotidase,_cytosolic_type	7:78503708-78505136	GO:0005737;GO:0005829;GO:0005739;GO:0005634;GO:0008253;GO:0042802;GO:0046872;GO:0008252;GO:0016791;GO:0019103;GO:0009264;GO:0016311;GO:0009223	127.5674087	0.352296284	0.226570801	13.93588758	0.002993732	0.29133096
ENSMOCG00000020599	ENSMOCT00000027920	CIART_MOUSE	Ciart	Circadian_associated_transcriptional_repressor	21:2604732-2608111	GO:0005634;GO:0016605;GO:0070888;GO:0000978;GO:0032922;GO:0045475;GO:0045892	258.2005985	0.364551397	0.124469333	13.94048538	0.002987292	0.29133096
ENSMOCG00000022162	ENSMOCT00000030180	LEG9_RAT	Lgals9	Galectin_9	7:20148245-20163874	GO:0005737;GO:0005829;GO:0005615;GO:0005634;GO:0030246;GO:0048030;GO:0019899;GO:0016936;GO:0043539;GO:0005102;GO:0071346;GO:0098586;GO:0070371;GO:0007565;GO:0006954;GO:0006811;GO:0045185;GO:0060135;GO:0002519;GO:0046007;GO:2000562;GO:0032682;GO:0010629;GO:0050728;GO:0032689;GO:1902714;GO:0043305;GO:0032815;GO:0043322;GO:0045953;GO:0032720;GO:0038066;GO:0070241;GO:2000563;GO:0032834;GO:0032722;GO:…	353.0978767	0.655575439	0.212328853	14.10006087	0.002772069	0.29133096
ENSMOCG00000004572	ENSMOCT00000005987	NA	Gnpda1	NA	18:26709222-26721683	NA	1485.547917	-0.222339932	0.10052604	13.88046944	0.003072453	0.292232711
ENSMOCG00000000283	ENSMOCT00000000365	OCAD2_BOVIN	none	OCIA_domain_containing_protein_2	LG1:29128647-29135853	GO:0005768;GO:0009617	1103.860779	-0.582961015	0.116111053	13.7688223	0.003237325	0.292511264
ENSMOCG00000000283	ENSMOCT00000000367	OCAD2_BOVIN	none	OCIA_domain_containing_protein_2	LG1:29128647-29135853	GO:0005768;GO:0009617	1103.860779	-0.582961015	0.116111053	13.7688223	0.003237325	0.292511264
ENSMOCG00000000418	ENSMOCT00000000554	CP100_MOUSE	Ccdc38	Cilia__and_flagella_associated_protein_100	24:28663632-28702725	GO:0097545;GO:0031514;GO:0070840;GO:0003341;GO:0036159;GO:2000574	37.42237201	1.761675789	0.307569854	13.66363713	0.003400662	0.292511264
ENSMOCG00000001505	ENSMOCT00000002035	ARF4_RAT	none	ADP_ribosylation_factor_4	6:62969424-62984088	GO:0005737;GO:0005829;GO:0043197;GO:0098978;GO:0005794;GO:0005886;GO:0032587;GO:0005154;GO:0005525;GO:0031584;GO:0045176;GO:0007420;GO:0016477;GO:0060996;GO:0007173;GO:0045197;GO:0006886;GO:0007612;GO:0043066;GO:0045944;GO:0006471;GO:0061512;GO:0099175;GO:2000377;GO:0050807;GO:0048678;GO:0006890;GO:0016192	1979.09095	-0.141676649	0.091023968	13.66239755	0.003402635	0.292511264
ENSMOCG00000001505	ENSMOCT00000002036	ARF4_RAT	none	ADP_ribosylation_factor_4	6:62969424-62984088	GO:0005737;GO:0005829;GO:0043197;GO:0098978;GO:0005794;GO:0005886;GO:0032587;GO:0005154;GO:0005525;GO:0031584;GO:0045176;GO:0007420;GO:0016477;GO:0060996;GO:0007173;GO:0045197;GO:0006886;GO:0007612;GO:0043066;GO:0045944;GO:0006471;GO:0061512;GO:0099175;GO:2000377;GO:0050807;GO:0048678;GO:0006890;GO:0016192	1979.09095	-0.141676649	0.091023968	13.66239755	0.003402635	0.292511264
ENSMOCG00000006042	ENSMOCT00000007838	UB2Q2_BOVIN	E330021D16Rik	Ubiquitin_conjugating_enzyme_E2_Q2	10:39452634-39453755	GO:0005737;GO:0005524;GO:0061631;GO:0004842;GO:0070936	731.0485746	-0.648443552	0.131245854	13.63219367	0.003451055	0.292511264
ENSMOCG00000006729	ENSMOCT00000008713	NA	Aldh1l2	NA	24:34795583-34835883	NA	2516.434889	1.608737565	0.170011348	13.61714669	0.003475431	0.292511264
ENSMOCG00000011138	ENSMOCT00000014313	MRP3_MOUSE	none	Canalicular_multispecific_organic_anion_transporter_2	7:70284952-70338409	GO:0016323;GO:0005887;GO:0016020;GO:0005886;GO:0005524;GO:0016887;GO:0042626;GO:0042910;GO:0098656;GO:0015722;GO:0055085;GO:0042908	37.93184864	0.313245077	0.300423875	13.80644999	0.003180803	0.292511264
ENSMOCG00000011408	ENSMOCT00000014664	NA	Chd7	NA	LG5:58877394-58994200	NA	1116.524737	0.119027591	0.083076011	13.7090399	0.00332918	0.292511264
ENSMOCG00000015555	ENSMOCT00000020527	SNR48_MOUSE	Snrnp48	U11/U12_small_nuclear_ribonucleoprotein_48_kDa_protein	16:42475085-42497778	GO:0005829;GO:0005654;GO:0005689;GO:0046872;GO:0006397;GO:0008380	609.2078126	0.080633234	0.167217432	13.74178772	0.003278549	0.292511264
ENSMOCG00000015555	ENSMOCT00000020525	NA	Snrnp48	NA	16:42475085-42497778	NA	609.2078126	0.080633234	0.167217432	13.74178772	0.003278549	0.292511264
ENSMOCG00000017000	ENSMOCT00000022626	VOPP1_RAT	Vopp1	Vesicular,_overexpressed_in_cancer,_prosurvival_protein_1	LG3:47866307-47936466	GO:0030659;GO:0005768;GO:0031301	2059.114294	-0.553917063	0.094593744	13.73097482	0.003295182	0.292511264
ENSMOCG00000017098	ENSMOCT00000022780	AKAP8_CANLF	Akap8l	A_kinase_anchor_protein_8	LG3:28473846-28509776	GO:0005737;GO:0016363;GO:0005730;GO:0003677;GO:0046872;GO:0034237;GO:0045087;GO:0015031	5280.596077	1.051222005	0.178123555	13.72055991	0.003311281	0.292511264
ENSMOCG00000017098	ENSMOCT00000022784	AKAP8_CANLF	Akap8l	A_kinase_anchor_protein_8	LG3:28473846-28509776	GO:0005737;GO:0016363;GO:0005730;GO:0003677;GO:0046872;GO:0034237;GO:0045087;GO:0015031	5280.596077	1.051222005	0.178123555	13.72055991	0.003311281	0.292511264
ENSMOCG00000018145	ENSMOCT00000024296	NA	Ghitm	NA	6:55699592-55712788	GO:0016021;GO:0005886	15043.6126	-0.224312977	0.124400845	13.62480944	0.003462996	0.292511264
ENSMOCG00000018856	ENSMOCT00000025382	NA	Drp2	NA	X:38258011-38311789	NA	922.097418	0.162101419	0.086621179	13.78394925	0.003214484	0.292511264
ENSMOCG00000019332	ENSMOCT00000026065	NA	none	NA	LG10:8342052-8343323	NA	3252.297517	-1.102191584	0.136958264	13.74159304	0.003278847	0.292511264
ENSMOCG00000020565	ENSMOCT00000027882	DLEC1_RAT	Dlec1	Deleted_in_lung_and_esophageal_cancer_protein_1_homolog	5:91200920-91241333	GO:0005737;GO:0008285	570.510829	2.525455355	0.281626771	13.78792226	0.003208511	0.292511264
ENSMOCG00000020864	ENSMOCT00000028315	UACA_HUMAN	Rai14	Uveal_autoantigen_with_coiled_coil_domains_and_ankyrin_repeats	19:30586839-30714276	GO:0005856;GO:0005829;GO:0070062;GO:0005576;GO:0005654;GO:0097190;GO:1901222	479.0886324	-0.210573265	0.18080993	13.68372778	0.003368846	0.292511264
ENSMOCG00000020864	ENSMOCT00000028317	UACA_HUMAN	Rai14	Uveal_autoantigen_with_coiled_coil_domains_and_ankyrin_repeats	19:30586839-30714276	GO:0005856;GO:0005829;GO:0070062;GO:0005576;GO:0005654;GO:0097190;GO:1901222	479.0886324	-0.210573265	0.18080993	13.68372778	0.003368846	0.292511264
ENSMOCG00000020864	ENSMOCT00000028321	UACA_HUMAN	Rai14	Uveal_autoantigen_with_coiled_coil_domains_and_ankyrin_repeats	19:30586839-30714276	GO:0005856;GO:0005829;GO:0070062;GO:0005576;GO:0005654;GO:0097190;GO:1901222	479.0886324	-0.210573265	0.18080993	13.68372778	0.003368846	0.292511264
ENSMOCG00000022295	ENSMOCT00000030391	NA	Sema3f	NA	5:80547061-80574664	NA	559.0146196	-0.159436836	0.172521289	13.74580877	0.003272384	0.292511264
ENSMOCG00000022295	ENSMOCT00000030392	NA	Sema3f	NA	5:80547061-80574664	NA	559.0146196	-0.159436836	0.172521289	13.74580877	0.003272384	0.292511264
ENSMOCG00000022295	ENSMOCT00000030394	NA	Sema3f	NA	5:80547061-80574664	NA	559.0146196	-0.159436836	0.172521289	13.74580877	0.003272384	0.292511264
ENSMOCG00000003928	ENSMOCT00000005226	NA	Wee1	NA	8:1488129-1507280	NA	1400.539095	-0.50604575	0.116740887	13.59970631	0.003503898	0.292800707
ENSMOCG00000003962	ENSMOCT00000005305	NA	Capn9	NA	4:32436450-32465146	NA	327.9106457	2.677375737	0.437430828	13.53582622	0.003610151	0.293983069
ENSMOCG00000003962	ENSMOCT00000005297	NA	Capn9	NA	4:32436450-32465146	NA	327.9106457	2.677375737	0.437430828	13.53582622	0.003610151	0.293983069
ENSMOCG00000007716	ENSMOCT00000009957	MOG2A_XENLA	Mogat2	2_acylglycerol_O_acyltransferase_2_A	22:1180219-1199130	GO:0005789;GO:0016021;GO:1990578;GO:0003846;GO:0006071;GO:0019432	11.66071516	-0.402661155	0.619026364	13.57387494	0.003546485	0.293983069
ENSMOCG00000013807	ENSMOCT00000018074	NA	Med12	NA	X:22614702-22638934	NA	2487.489602	1.001002738	0.165919664	13.50134725	0.00366882	0.293983069
ENSMOCG00000015474	ENSMOCT00000020416	ZMY11_MOUSE	none	Zinc_finger_MYND_domain_containing_protein_11	LG8:12637029-12728829	GO:0005694;GO:0005654;GO:0005634;GO:0003690;GO:0042393;GO:0035064;GO:0003714;GO:0008270;GO:0006325;GO:0051607;GO:2001237;GO:0043124;GO:0046329;GO:0034243	3817.417471	0.853429149	0.129364107	13.558424	0.003572204	0.293983069
ENSMOCG00000015474	ENSMOCT00000020426	ZMY11_HUMAN	none	Zinc_finger_MYND_domain_containing_protein_11	LG8:12637029-12728829	GO:0005694;GO:0005654;GO:0005634;GO:0003690;GO:0035064;GO:0003714;GO:0008270;GO:0007049;GO:0006325;GO:0051607;GO:2001237;GO:0043124;GO:0046329;GO:0045892;GO:0034243;GO:0016032	3817.417471	0.853429149	0.129364107	13.558424	0.003572204	0.293983069
ENSMOCG00000017209	ENSMOCT00000022935	COLC2_HUMAN	Colca2	Colorectal_cancer_associated_protein_2	5:45558218-45565500	GO:0005737	28.5785896	0.954811219	0.333665728	13.51913698	0.003638432	0.293983069
ENSMOCG00000021729	ENSMOCT00000029577	NA	Pdzrn4	NA	15:18607135-18777340	NA	404.504462	0.290654584	0.126319715	13.50354496	0.003665053	0.293983069
ENSMOCG00000013909	ENSMOCT00000018146	NDK5_MOUSE	Nme5	Nucleoside_diphosphate_kinase_homolog_5	18:23067902-23080288	GO:0005576;GO:0036126;GO:0004550;GO:0060271;GO:0006241;GO:0003351;GO:0006183;GO:1902176;GO:0000302;GO:0007286;GO:0006228;GO:0021591	339.1460566	0.279750965	0.241752619	13.48016501	0.003705331	0.294888897
ENSMOCG00000017827	ENSMOCT00000023853	CROCC_MOUSE	Crocc2	Rootletin	LG4:35357525-35420362	GO:0015629;GO:0005814;GO:0005813;GO:0035253;GO:0005829;GO:0001917;GO:0005886;GO:0003779;GO:0019894;GO:0005200;GO:0005198;GO:0010457;GO:0007098;GO:0032053;GO:0010669;GO:0051656;GO:0045494;GO:0045724;GO:1903566;GO:0008104;GO:0033365	172.206807	1.796052583	0.273523024	13.45424777	0.003750493	0.296466341
ENSMOCG00000018621	ENSMOCT00000025033	RADI_PIG	Frmd4a	Radixin	16:21540610-22128872	GO:0032154;GO:0005737;GO:0005856;GO:0005902;GO:0003779;GO:0051693	2445.694602	0.569140379	0.090530185	13.41458834	0.003820659	0.299985823
ENSMOCG00000018621	ENSMOCT00000025023	RADI_PIG	Frmd4a	Radixin	16:21540610-22128872	GO:0032154;GO:0005737;GO:0005856;GO:0005902;GO:0003779;GO:0051693	2445.694602	0.569140379	0.090530185	13.41458834	0.003820659	0.299985823
ENSMOCG00000018621	ENSMOCT00000025027	RADI_PIG	Frmd4a	Radixin	16:21540610-22128872	GO:0032154;GO:0005737;GO:0005856;GO:0005902;GO:0003779;GO:0051693	2445.694602	0.569140379	0.090530185	13.41458834	0.003820659	0.299985823
ENSMOCG00000018621	ENSMOCT00000025026	RADI_PIG	Frmd4a	Radixin	16:21540610-22128872	GO:0032154;GO:0005737;GO:0005856;GO:0005902;GO:0003779;GO:0051693	2445.694602	0.569140379	0.090530185	13.41458834	0.003820659	0.299985823
ENSMOCG00000014391	ENSMOCT00000018853	RGR_MOUSE	Rgr	RPE_retinal_G_protein_coupled_receptor	6:55783058-55795054	GO:0005887;GO:0001750;GO:0008020;GO:0004930;GO:0071482;GO:0007186;GO:0007602;GO:0018298;GO:0007601	51.62550087	1.219278663	0.449728244	13.39452057	0.003856657	0.300793499
ENSMOCG00000001860	ENSMOCT00000002503	FCF1_MOUSE	none	rRNA_processing_protein_FCF1_homolog	1:22795408-22807735	GO:0005730;GO:0032040;GO:0000480;GO:0000447	210.6894064	0.641366822	0.125045011	13.35422848	0.00392995	0.304480021
ENSMOCG00000001860	ENSMOCT00000002509	FCF1_MOUSE	none	rRNA_processing_protein_FCF1_homolog	1:22795408-22807735	GO:0005730;GO:0032040;GO:0000480;GO:0000447	210.6894064	0.641366822	0.125045011	13.35422848	0.00392995	0.304480021
ENSMOCG00000019803	ENSMOCT00000026785	NA	Impa1	NA	LG5:1967267-1985603	NA	2159.499122	-0.232264773	0.11553993	13.30310488	0.004024934	0.309787527
ENSMOCG00000009245	ENSMOCT00000012112	NA	Obscn	NA	7:39504811-39641079	NA	699.0600775	4.194782978	0.25983495	13.28303454	0.004062842	0.310661335
ENSMOCG00000009245	ENSMOCT00000012162	NA	Obscn	NA	7:39504811-39641079	NA	699.0600775	4.194782978	0.25983495	13.28303454	0.004062842	0.310661335
ENSMOCG00000009245	ENSMOCT00000012140	NA	Obscn	NA	7:39504811-39641079	NA	699.0600775	4.194782978	0.25983495	13.28303454	0.004062842	0.310661335
ENSMOCG00000002690	ENSMOCT00000003614	UBIQ_RABIT	none	Ubiquitin	7:35411100-35411333	GO:0005737;GO:0005634	9133.903393	-0.889360853	0.111839565	13.2365719	0.004151959	0.313078666
ENSMOCG00000017190	ENSMOCT00000022912	SFRP1_MOUSE	Sfrp5	Secreted_frizzled_related_protein_1	8:69702971-69707583	GO:0009986;GO:0062023;GO:0005829;GO:0005615;GO:0005886;GO:0004197;GO:0008144;GO:0005109;GO:0008201;GO:0042802;GO:0017147;GO:0030036;GO:0009952;GO:0060346;GO:0060070;GO:0071773;GO:0071392;GO:0071391;GO:0044344;GO:0071363;GO:0071504;GO:0071456;GO:0071347;GO:0071380;GO:0009267;GO:0071560;GO:0071356;GO:0071305;GO:0071481;GO:0090246;GO:0046546;GO:0048546;GO:0071542;GO:0009950;GO:0008585;GO:0002244;GO:…	22.37285471	0.454111105	0.577795123	13.22956408	0.004165567	0.313078666
ENSMOCG00000021619	ENSMOCT00000029449	NA	Piezo2	NA	18:48736237-49090255	NA	134.6881227	1.409891523	0.210290777	13.22485346	0.004174739	0.313078666
ENSMOCG00000021619	ENSMOCT00000029435	NA	Piezo2	NA	18:48736237-49090255	NA	134.6881227	1.409891523	0.210290777	13.22485346	0.004174739	0.313078666
ENSMOCG00000021619	ENSMOCT00000029444	NA	Piezo2	NA	18:48736237-49090255	NA	134.6881227	1.409891523	0.210290777	13.22485346	0.004174739	0.313078666
ENSMOCG00000003294	ENSMOCT00000004435	ZNF14_HUMAN	Zfp871	Zinc_finger_protein_14	LG3:28144106-28158899	GO:0005634;GO:0003677;GO:0046872;GO:0006355	766.0554268	0.298993869	0.156013851	13.19370954	0.004235885	0.31564088
ENSMOCG00000008115	ENSMOCT00000010456	DPH7_DICDI	Dph7	Diphthine_methyltransferase_homolog	4:52447948-52457559	GO:0061685;GO:0017183	540.2425815	1.200290425	0.171617111	13.15494117	0.00431324	0.319370861
ENSMOCG00000002580	ENSMOCT00000003471	NA	none	NA	1:36122441-36136701	NA	3366.039925	-0.711494428	0.088275432	13.13999172	0.004343441	0.319584385
ENSMOCG00000002580	ENSMOCT00000003469	NA	none	NA	1:36122441-36136701	NA	3366.039925	-0.711494428	0.088275432	13.13999172	0.004343441	0.319584385
ENSMOCG00000013111	ENSMOCT00000017015	NA	Coro6	NA	7:21642067-21649475	NA	984.5222483	0.981929626	0.242381943	13.08032031	0.004466089	0.322577131
ENSMOCG00000013111	ENSMOCT00000017022	NA	Coro6	NA	7:21642067-21649475	NA	984.5222483	0.981929626	0.242381943	13.08032031	0.004466089	0.322577131
ENSMOCG00000013111	ENSMOCT00000017019	NA	Coro6	NA	7:21642067-21649475	NA	984.5222483	0.981929626	0.242381943	13.08032031	0.004466089	0.322577131
ENSMOCG00000013111	ENSMOCT00000017017	NA	Coro6	NA	7:21642067-21649475	NA	984.5222483	0.981929626	0.242381943	13.08032031	0.004466089	0.322577131
ENSMOCG00000014602	ENSMOCT00000019160	PRDX4_RAT	Prdx4	Peroxiredoxin_4	X:54022681-54037791	GO:0005623;GO:0005737;GO:0005829;GO:0005783;GO:0005615;GO:0005790;GO:0042803;GO:0008379;GO:0019471;GO:0045454;GO:0030198;GO:0008584;GO:2000255;GO:0055114;GO:0018401;GO:0022417;GO:0072593;GO:0006979;GO:0007283	685.0908591	-0.692511736	0.150654236	13.09898721	0.004427357	0.322577131
ENSMOCG00000022922	ENSMOCT00000031344	NA	Star	NA	LG7_11:3452580-3458061	NA	75.46723875	2.054960806	0.335478423	13.07996258	0.004466834	0.322577131
ENSMOCG00000022419	ENSMOCT00000030588	VASH2_HUMAN	Vash1	Tubulinyl_Tyr_carboxypeptidase_2	1:24490382-24503360	GO:0005737;GO:0005856;GO:0005576;GO:0003779;GO:0004181;GO:0008017;GO:0061564;GO:0140253;GO:0060716;GO:0045766;GO:0001938;GO:0006508;GO:0045765;GO:0000768	931.8127323	-0.143593451	0.126268124	13.06290488	0.004502526	0.323159831
ENSMOCG00000001356	ENSMOCT00000001822	UPK3A_MOUSE	Upk3a	Uroplakin_3a	15:26142648-26148512	GO:0016324;GO:0120001;GO:0005789;GO:0016021;GO:0005886;GO:0000902;GO:0030855;GO:0001822;GO:0055075;GO:0055078;GO:0015840;GO:0060157;GO:0006833	7.40678723	1.805401597	1.044260888	12.92900707	0.004792674	0.32320214
ENSMOCG00000002373	ENSMOCT00000003184	NA	none	NA	18:69079161-69080414	NA	643.8137505	0.554394486	0.153747204	12.84987569	0.004972766	0.32320214
ENSMOCG00000003052	NA	NA	NA	NA	NA	NA	41.58851874	-0.715332477	0.403159513	12.96602085	0.004710666	0.32320214
ENSMOCG00000004929	ENSMOCT00000006450	ADIG_MOUSE	Adig	Adipogenin	LG8:19773961-19781089	GO:0005737;GO:0016021;GO:0005811;GO:0005634;GO:0050873;GO:0045600;GO:0007283;GO:0050872	8.81424246	1.116840011	0.740360658	12.89514178	0.004868943	0.32320214
ENSMOCG00000006785	ENSMOCT00000008793	NA	1700022I11Rik	NA	LG5:38193691-38205713		75.32872935	0.318755353	0.234611802	13.02057824	0.004592314	0.32320214
ENSMOCG00000007781	ENSMOCT00000010033	SIA8D_MOUSE	St8sia2	CMP_N_acetylneuraminate_poly_alpha_2,8_sialyltransferase	22:19719721-19789405	GO:0000139;GO:0016021;GO:0003828;GO:0001574;GO:0006491;GO:0009311;GO:0006486	162.0291345	0.520319121	0.157494764	12.87352129	0.004918262	0.32320214
ENSMOCG00000010124	ENSMOCT00000013023	ST14_BOVIN	Tmprss6	Suppressor_of_tumorigenicity_14_protein_homolog	15:15489076-15514923	GO:0016021;GO:0004252;GO:0030216	51.95294311	2.069177429	0.259493548	13.04265275	0.004545268	0.32320214
ENSMOCG00000012079	ENSMOCT00000015516	NA	Sfmbt2	NA	16:27548861-27704059	NA	479.6265156	0.062025115	0.078928991	12.96872376	0.004704733	0.32320214
ENSMOCG00000012654	ENSMOCT00000016389	BAIP3_HUMAN	Unc13d	BAI1_associated_protein_3	7:79070477-79086470	GO:0005829;GO:0031902;GO:0005886;GO:0098793;GO:0055038;GO:0032588;GO:0005509;GO:0005543;GO:0000149;GO:0019905;GO:1990502;GO:0006887;GO:0007186;GO:0035774;GO:0001956;GO:1905413;GO:0032228;GO:0042147	28.96935532	0.894431571	0.443244958	12.94673431	0.004753223	0.32320214
ENSMOCG00000012654	ENSMOCT00000016376	BAIP3_HUMAN	Unc13d	BAI1_associated_protein_3	7:79070477-79086470	GO:0005829;GO:0031902;GO:0005886;GO:0098793;GO:0055038;GO:0032588;GO:0005509;GO:0005543;GO:0000149;GO:0019905;GO:1990502;GO:0006887;GO:0007186;GO:0035774;GO:0001956;GO:1905413;GO:0032228;GO:0042147	28.96935532	0.894431571	0.443244958	12.94673431	0.004753223	0.32320214
ENSMOCG00000012796	ENSMOCT00000016619	DLEC1_HUMAN	Hydin	Deleted_in_lung_and_esophageal_cancer_protein_1	4:17322945-17614179	GO:0005737;GO:0005829;GO:0008285	2838.143875	0.328113404	0.159480333	12.92496784	0.004801709	0.32320214
ENSMOCG00000012796	ENSMOCT00000016613	DLEC1_HUMAN	Hydin	Deleted_in_lung_and_esophageal_cancer_protein_1	4:17322945-17614179	GO:0005737;GO:0005829;GO:0008285	2838.143875	0.328113404	0.159480333	12.92496784	0.004801709	0.32320214
ENSMOCG00000014988	ENSMOCT00000019728	MYB_CHICK	none	Transcriptional_activator_Myb	LG4:5785951-5821233	GO:0005634;GO:0003677;GO:0000278;GO:0045893;GO:0010468	133.4879635	0.534626466	0.18843255	12.8809469	0.004901267	0.32320214
ENSMOCG00000019520	ENSMOCT00000026352	TMM19_RAT	Tmem19	Transmembrane_protein_19	24:11468525-11489259	GO:0016021;GO:0016020	859.7974113	-0.697119639	0.135966805	12.90161664	0.004854268	0.32320214
ENSMOCG00000019520	ENSMOCT00000026354	TMM19_RAT	Tmem19	Transmembrane_protein_19	24:11468525-11489259	GO:0016021;GO:0016020	859.7974113	-0.697119639	0.135966805	12.90161664	0.004854268	0.32320214
ENSMOCG00000020154	ENSMOCT00000027286	NA	D2hgdh	NA	LG4:34695698-34717713	NA	452.7291694	-0.182632147	0.128753181	12.8710138	0.004924013	0.32320214
ENSMOCG00000020552	ENSMOCT00000027852	NA	Plk1	NA	8:13451003-13461350	NA	105.5047087	1.130583726	0.219724014	12.98635563	0.004666205	0.32320214
ENSMOCG00000021237	ENSMOCT00000028849	DHRS7_MOUSE	Gm4756	Dehydrogenase/reductase_SDR_family_member_7	1:8881166-8897790	GO:0016491	7.100863209	-0.81173679	0.751791355	12.96221924	0.004719025	0.32320214
ENSMOCG00000021237	ENSMOCT00000028845	DHRS7_MOUSE	Gm4756	Dehydrogenase/reductase_SDR_family_member_7	1:8881166-8897790	GO:0016491	7.100863209	-0.81173679	0.751791355	12.96221924	0.004719025	0.32320214
ENSMOCG00000021237	ENSMOCT00000028851	DHRS7_MOUSE	Gm4756	Dehydrogenase/reductase_SDR_family_member_7	1:8881166-8897790	GO:0016491	7.100863209	-0.81173679	0.751791355	12.96221924	0.004719025	0.32320214
ENSMOCG00000022195	ENSMOCT00000030235	TESP1_HUMAN	Itprid2	Protein_TESPA1	4:88597011-88632224	GO:0008180;GO:0005737;GO:0005789;GO:0005102;GO:0010387;GO:0033089;GO:0050862	3791.222865	0.946198703	0.10714051	12.85622301	0.004958076	0.32320214
ENSMOCG00000022195	ENSMOCT00000030238	TESP1_HUMAN	Itprid2	Protein_TESPA1	4:88597011-88632224	GO:0008180;GO:0005737;GO:0005789;GO:0005102;GO:0010387;GO:0033089;GO:0050862	3791.222865	0.946198703	0.10714051	12.85622301	0.004958076	0.32320214
ENSMOCG00000022195	ENSMOCT00000030237	TESP1_HUMAN	Itprid2	Protein_TESPA1	4:88597011-88632224	GO:0008180;GO:0005737;GO:0005789;GO:0005102;GO:0010387;GO:0033089;GO:0050862	3791.222865	0.946198703	0.10714051	12.85622301	0.004958076	0.32320214
ENSMOCG00000022235	ENSMOCT00000030310	NA	Myo1h	NA	2:4067984-4135580	NA	135.7224515	1.458732923	0.432453143	12.97814684	0.004684103	0.32320214
ENSMOCG00000022235	ENSMOCT00000030307	NA	Myo1h	NA	2:4067984-4135580	NA	135.7224515	1.458732923	0.432453143	12.97814684	0.004684103	0.32320214
ENSMOCG00000012055	ENSMOCT00000015484	TCTA_RAT	Tcta	T_cell_leukemia_translocation_altered_gene_protein_homolog	5:81229374-81232339	GO:0016021;GO:0045671;GO:0072675	1529.815875	-0.649682582	0.099106943	12.83434772	0.005008883	0.323750945
ENSMOCG00000019336	ENSMOCT00000026104	NA	Fbn2	NA	18:44273286-44475834	NA	245.1898831	1.74797257	0.208965704	12.78613167	0.005122693	0.329287834
ENSMOCG00000019336	ENSMOCT00000026100	NA	Fbn2	NA	18:44273286-44475834	NA	245.1898831	1.74797257	0.208965704	12.78613167	0.005122693	0.329287834
ENSMOCG00000006735	ENSMOCT00000008723	ASIP_MOUSE	a	Agouti_signaling_protein	LG8:23184284-23188012	GO:0005623;GO:0005576;GO:0031779;GO:0031781;GO:0031782;GO:0008343;GO:0006091;GO:0071514;GO:0009755;GO:0042438;GO:0032438;GO:0032402;GO:0043473;GO:0048023;GO:0040030	44.80794145	-2.113581383	0.607548175	12.74426404	0.005223591	0.33212385
ENSMOCG00000007063	ENSMOCT00000009137	NA	Taf7	NA	18:26019181-26021251	NA	1067.855723	-0.443459949	0.131209485	12.74580624	0.00521984	0.33212385
ENSMOCG00000000309	ENSMOCT00000000438	ZN862_HUMAN	none	Zinc_finger_protein_862	19:29731367-29882501	GO:0005634;GO:0046872;GO:0003676;GO:0046983;GO:0006355	420.9949643	0.855782828	0.215294534	12.66648207	0.005416285	0.335265179
ENSMOCG00000000309	ENSMOCT00000000436	KAD_CLOAB	none	Adenylate_kinase	19:29731367-29882501	GO:0005737;GO:0004017;GO:0005524;GO:0008270;GO:0044209	420.9949643	0.855782828	0.215294534	12.66648207	0.005416285	0.335265179
ENSMOCG00000000309	ENSMOCT00000000431	KAD_CLOAB	none	Adenylate_kinase	19:29731367-29882501	GO:0005737;GO:0004017;GO:0005524;GO:0008270;GO:0044209	420.9949643	0.855782828	0.215294534	12.66648207	0.005416285	0.335265179
ENSMOCG00000010978	ENSMOCT00000014087	FGF18_MOUSE	Fgf18	Fibroblast_growth_factor_18	7:54544514-54577363	GO:0005737;GO:0005576;GO:0005730;GO:0005634;GO:0005104;GO:0008083;GO:0005105;GO:0005111;GO:0001525;GO:0008283;GO:0002063;GO:0001958;GO:0008543;GO:0001957;GO:0030324;GO:0007399;GO:0001503;GO:0045766;GO:0043536;GO:0008284;GO:0032332;GO:2000546;GO:0070374;GO:2000347;GO:0043406;GO:0030949;GO:0007165	120.7689014	-0.590367578	0.164426127	12.67057545	0.005405971	0.335265179
ENSMOCG00000012044	ENSMOCT00000015477	ARP5L_RAT	Arpc5l	Actin_related_protein_2/3_complex_subunit_5_like_protein	4:39344865-39351389	GO:0005885;GO:0005737;GO:0098978;GO:0045202;GO:0051015;GO:0034314;GO:0016477	2035.506082	-0.294007746	0.073947629	12.69752226	0.005338558	0.335265179
ENSMOCG00000022513	ENSMOCT00000030727	NA	Ctsk	NA	21:2992597-3002844	NA	204.7308034	0.128836502	0.266455093	12.70900516	0.005310085	0.335265179
ENSMOCG00000022911	ENSMOCT00000031330	ANGE2_HUMAN	Angel1	Protein_angel_homolog_2	1:24510030-24535080	GO:0015030;GO:0005737;GO:0000175;GO:0003730;GO:0070935;GO:0045930	1131.237909	0.091719784	0.097678732	12.68011831	0.005382002	0.335265179
ENSMOCG00000006930	ENSMOCT00000008991	NA	Clptm1l	NA	19:52139394-52155190	NA	2626.033424	-0.095593947	0.047870947	12.6421403	0.005478021	0.337301908
ENSMOCG00000006930	ENSMOCT00000008995	NA	Clptm1l	NA	19:52139394-52155190	NA	2626.033424	-0.095593947	0.047870947	12.6421403	0.005478021	0.337301908
ENSMOCG00000009564	ENSMOCT00000012288	PIRL4_ORYSJ	Pidd1	Plant_intracellular_Ras_group_related_LRR_protein_4	8:34156024-34161379	GO:0009416	49.64969567	1.236587097	0.283966414	12.61823958	0.005539314	0.339290261
ENSMOCG00000002203	ENSMOCT00000002948	TMM44_HUMAN	Tmem44	Transmembrane_protein_44	2:39785407-39819238	GO:0016021	740.1228114	0.891669367	0.176121339	12.53303278	0.005763399	0.34666363
ENSMOCG00000005762	ENSMOCT00000007532	NA	Cep164	NA	5:39705693-39768934	NA	1054.390025	1.374011119	0.223157624	12.53600866	0.005755424	0.34666363
ENSMOCG00000005762	ENSMOCT00000007541	NA	Cep164	NA	5:39705693-39768934	NA	1054.390025	1.374011119	0.223157624	12.53600866	0.005755424	0.34666363
ENSMOCG00000012993	ENSMOCT00000016833	NA	Rhbdf2	NA	7:79633902-79642554	NA	70.70220285	1.494774782	0.273336034	12.5275129	0.005778221	0.34666363
ENSMOCG00000020648	ENSMOCT00000028008	NA	Cacna2d3	NA	6:66742929-67576162	NA	2108.495909	-0.282082838	0.076443393	12.54314667	0.005736339	0.34666363
ENSMOCG00000005326	ENSMOCT00000006966	NA	none	NA	21:442386-452812	NA	188.0585371	3.121971675	0.210698195	12.50728382	0.005832863	0.348156449
ENSMOCG00000005326	ENSMOCT00000006963	NA	none	NA	21:442386-452812	NA	188.0585371	3.121971675	0.210698195	12.50728382	0.005832863	0.348156449
ENSMOCG00000003971	ENSMOCT00000005276	UBC9_XENTR	none	SUMO_conjugating_enzyme_UBC9	7:2730311-2745262	GO:0005634;GO:0005524;GO:0061656;GO:0007049;GO:0051301;GO:0007059;GO:0060216;GO:0036306;GO:0001947;GO:0016925	1978.77572	0.543781762	0.111748584	12.46834891	0.005939474	0.349738898
ENSMOCG00000003971	ENSMOCT00000005272	UBC9_XENTR	none	SUMO_conjugating_enzyme_UBC9	7:2730311-2745262	GO:0005634;GO:0005524;GO:0061656;GO:0007049;GO:0051301;GO:0007059;GO:0060216;GO:0036306;GO:0001947;GO:0016925	1978.77572	0.543781762	0.111748584	12.46834891	0.005939474	0.349738898
ENSMOCG00000012645	ENSMOCT00000016334	NA	Htr2a	NA	17:20216312-20279633	NA	1178.600165	-0.411897115	0.142764552	12.46717612	0.005942715	0.349738898
ENSMOCG00000017412	ENSMOCT00000023236	GALNS_CANLF	Arsg	N_acetylgalactosamine_6_sulfatase	7:72574582-72671318	GO:0005764;GO:0004065;GO:0046872;GO:0043890	499.0643031	0.196959644	0.29606288	12.46488248	0.005949059	0.349738898
ENSMOCG00000017412	ENSMOCT00000023231	GALNS_CANLF	Arsg	N_acetylgalactosamine_6_sulfatase	7:72574582-72671318	GO:0005764;GO:0004065;GO:0046872;GO:0043890	499.0643031	0.196959644	0.29606288	12.46488248	0.005949059	0.349738898
ENSMOCG00000017412	ENSMOCT00000023239	ARSG_RAT	Arsg	Arylsulfatase_G	7:72574582-72671318	GO:0005783;GO:0005615;GO:0005764;GO:0004065;GO:0046872;GO:0006790	499.0643031	0.196959644	0.29606288	12.46488248	0.005949059	0.349738898
ENSMOCG00000002197	ENSMOCT00000002945	NA	Slc7a2	NA	LG7_11:15246369-15304272	NA	1988.639569	0.716732242	0.108367513	12.38370021	0.006177951	0.350853653
ENSMOCG00000002197	ENSMOCT00000002950	NA	Slc7a2	NA	LG7_11:15246369-15304272	NA	1988.639569	0.716732242	0.108367513	12.38370021	0.006177951	0.350853653
ENSMOCG00000005406	ENSMOCT00000007091	NA	Capn2	NA	6:82109459-82165761	NA	4000.079935	-0.36284573	0.107712953	12.42895703	0.006049297	0.350853653
ENSMOCG00000005406	ENSMOCT00000007083	NA	Capn2	NA	6:82109459-82165761	NA	4000.079935	-0.36284573	0.107712953	12.42895703	0.006049297	0.350853653
ENSMOCG00000015001	ENSMOCT00000019769	KLP1_CHLRE	Kif9	Kinesin_like_protein_KLP1	5:82788712-82844780	GO:0005737;GO:0005874;GO:0031514;GO:0005524;GO:0008017;GO:0003777;GO:0030030;GO:0007018	508.8717849	0.468422139	0.168107411	12.38844351	0.006164341	0.350853653
ENSMOCG00000015001	ENSMOCT00000019772	KLP1_CHLRE	Kif9	Kinesin_like_protein_KLP1	5:82788712-82844780	GO:0005737;GO:0005874;GO:0031514;GO:0005524;GO:0008017;GO:0003777;GO:0030030;GO:0007018	508.8717849	0.468422139	0.168107411	12.38844351	0.006164341	0.350853653
ENSMOCG00000015001	ENSMOCT00000019748	KIF9_MOUSE	Kif9	Kinesin_like_protein_KIF9	5:82788712-82844780	GO:0005829;GO:0005871;GO:0005874;GO:0002102;GO:0031982;GO:0005524;GO:0016887;GO:0042802;GO:0008017;GO:0003777;GO:0022617;GO:0007018;GO:1903008;GO:0071801	508.8717849	0.468422139	0.168107411	12.38844351	0.006164341	0.350853653
ENSMOCG00000015852	ENSMOCT00000020955	DHRS3_MOUSE	Dhrs3	Short_chain_dehydrogenase/reductase_3	10:85496891-85530158	GO:0016021;GO:0005811;GO:0052650;GO:0016616;GO:0004745;GO:0060349;GO:0060411;GO:0048387;GO:0003151;GO:0030278;GO:0048385;GO:0001523;GO:0060021	996.4422344	0.283140053	0.207809792	12.39518064	0.006145061	0.350853653
ENSMOCG00000015852	ENSMOCT00000020953	S16C6_MOUSE	Dhrs3	Short_chain_dehydrogenase/reductase_family_16C_member_6	10:85496891-85530158	GO:0005811;GO:0016616	996.4422344	0.283140053	0.207809792	12.39518064	0.006145061	0.350853653
ENSMOCG00000018570	ENSMOCT00000024935	NA	Bhmt2	NA	19:6927678-6949008	NA	18.87221474	-0.007631728	0.503262261	12.41126044	0.006099286	0.350853653
ENSMOCG00000018570	ENSMOCT00000024933	NA	Bhmt2	NA	19:6927678-6949008	NA	18.87221474	-0.007631728	0.503262261	12.41126044	0.006099286	0.350853653
ENSMOCG00000018570	ENSMOCT00000024932	NA	Bhmt2	NA	19:6927678-6949008	NA	18.87221474	-0.007631728	0.503262261	12.41126044	0.006099286	0.350853653
ENSMOCG00000019966	NA	NA	NA	NA	NA	NA	6.380284836	-0.648027911	0.672055138	12.39996919	0.006131394	0.350853653
ENSMOCG00000021743	ENSMOCT00000029598	NA	none	NA	15:2292200-2293302	NA	723.9217987	-9.370376559	0.662246728	12.43696408	0.006026813	0.350853653
ENSMOCG00000015425	ENSMOCT00000020342	CC28A_HUMAN	Ccdc28a	Coiled_coil_domain_containing_protein_28A	LG4:8860652-8877820		993.3603902	0.41192765	0.11664283	12.36512331	0.006231541	0.352187406
ENSMOCG00000015425	ENSMOCT00000020339	CC28A_HUMAN	Ccdc28a	Coiled_coil_domain_containing_protein_28A	LG4:8860652-8877820		993.3603902	0.41192765	0.11664283	12.36512331	0.006231541	0.352187406
ENSMOCG00000017152	ENSMOCT00000022857	MPND_DANRE	Mpnd	MPN_domain_containing_protein	22:34249081-34254744	GO:0016514;GO:0046872;GO:0008237	769.4951058	0.252707713	0.16250123	12.35361894	0.006264958	0.352373746
ENSMOCG00000017152	ENSMOCT00000022856	MPND_DANRE	Mpnd	MPN_domain_containing_protein	22:34249081-34254744	GO:0016514;GO:0046872;GO:0008237	769.4951058	0.252707713	0.16250123	12.35361894	0.006264958	0.352373746
ENSMOCG00000017152	ENSMOCT00000022855	MPND_DROME	Mpnd	MPN_domain_containing_protein_CG4751	22:34249081-34254744	GO:0046872;GO:0008237	769.4951058	0.252707713	0.16250123	12.35361894	0.006264958	0.352373746
ENSMOCG00000014139	ENSMOCT00000018483	RALB_MOUSE	Ralb	Ras_related_protein_Ral_B	6:11300145-11341135	GO:0030496;GO:0005886;GO:0051117;GO:0019003;GO:0005525;GO:0003924;GO:0031625;GO:0006915;GO:0007049;GO:0051301;GO:0071360;GO:0009267;GO:0032091;GO:2000786;GO:0032092;GO:0001934;GO:0071902;GO:0007265;GO:0001928;GO:0060178	458.5659296	0.048337815	0.176150302	12.31598032	0.00637553	0.356877165
ENSMOCG00000014139	ENSMOCT00000018488	RALB_MOUSE	Ralb	Ras_related_protein_Ral_B	6:11300145-11341135	GO:0030496;GO:0005886;GO:0051117;GO:0019003;GO:0005525;GO:0003924;GO:0031625;GO:0006915;GO:0007049;GO:0051301;GO:0071360;GO:0009267;GO:0032091;GO:2000786;GO:0032092;GO:0001934;GO:0071902;GO:0007265;GO:0001928;GO:0060178	458.5659296	0.048337815	0.176150302	12.31598032	0.00637553	0.356877165
ENSMOCG00000012239	ENSMOCT00000015730	NA	Gm6569	NA	15:30162120-30165750	NA	31.76486274	0.843153144	0.302086896	12.29833874	0.006428018	0.357464924
ENSMOCG00000020585	ENSMOCT00000027889	YJU2_MOUSE	none	Splicing_factor_YJU2	18:53023260-53026015	GO:0071006;GO:0046872;GO:0006397;GO:0043518;GO:0008380	6.558274035	0.35919332	0.843128161	12.291947	0.006447141	0.357464924
ENSMOCG00000022210	ENSMOCT00000030256	F107A_PONAB	Fam107a	Actin_associated_protein_FAM107A	6:40969171-40989656	GO:0005737;GO:0005925;GO:0043005;GO:0016607;GO:0032587;GO:0001725;GO:0045202;GO:0003779;GO:0051017;GO:0030041;GO:0007049;GO:0071385;GO:0031669;GO:0050890;GO:0051895;GO:2000134;GO:1900272;GO:0030335;GO:0031398;GO:0032956;GO:0001558;GO:0070507;GO:0031647	2889.47071	0.019282892	0.234487661	12.27944052	0.006484719	0.357852507
ENSMOCG00000017414	ENSMOCT00000023233	TMM79_MOUSE	Tmem79	Transmembrane_protein_79	21:343824-347183	GO:0005737;GO:0016021;GO:0005765;GO:0032588;GO:0042802;GO:0070268;GO:0042335;GO:0002070;GO:0061436;GO:0031069;GO:0045684;GO:0045055	23.01995886	-0.178992851	0.401144522	12.25280024	0.006565489	0.36060874
ENSMOCG00000007520	ENSMOCT00000009726	NA	Dhx35	NA	LG8:19440414-19499420	NA	577.2157848	0.547996608	0.137823302	12.21139649	0.006692998	0.362506423
ENSMOCG00000007520	ENSMOCT00000009733	DHX35_HUMAN	Dhx35	Probable_ATP_dependent_RNA_helicase_DHX35	LG8:19440414-19499420	GO:0071013;GO:0005524;GO:0003723;GO:0003724;GO:0001701;GO:0000398	577.2157848	0.547996608	0.137823302	12.21139649	0.006692998	0.362506423
ENSMOCG00000007520	ENSMOCT00000009725	NA	Dhx35	NA	LG8:19440414-19499420	NA	577.2157848	0.547996608	0.137823302	12.21139649	0.006692998	0.362506423
ENSMOCG00000012405	ENSMOCT00000015972	AHNK_HUMAN	none	Neuroblast_differentiation_associated_protein_AHNAK	8:43099897-43177992	GO:0015629;GO:0044291;GO:0043034;GO:0005737;GO:0005829;GO:0070062;GO:0005925;GO:0005765;GO:0016020;GO:0005634;GO:0005886;GO:0042383;GO:0030315;GO:0031982;GO:0045296;GO:0042802;GO:0003723;GO:0044548;GO:0097493;GO:0043484;GO:1901385	4522.370043	-0.031735628	0.147772906	12.21816661	0.006671983	0.362506423
ENSMOCG00000013704	ENSMOCT00000017863	TSH2_MOUSE	none	Teashirt_homolog_2	LG8:8671717-8693662	GO:0005634;GO:0003682;GO:0003677;GO:0046872;GO:0007275;GO:0010468;GO:0006357	733.1125913	-0.110873959	0.092558105	12.2151765	0.006681256	0.362506423
ENSMOCG00000010633	ENSMOCT00000013659	PIGE_DROME	Gsap	Protein_pigeon	26:13185691-13275707		156.9668111	1.644135367	0.455565291	12.16036043	0.006853543	0.36350576
ENSMOCG00000013367	ENSMOCT00000017421	MLRP2_ACRMI	Mamdc4	MAM_and_LDL_receptor_class_A_domain_containing_protein_2_(Fragment)	4:51806357-51814168	GO:0005576;GO:0016020	631.3509266	0.661209919	0.284588096	12.18222563	0.006784301	0.36350576
ENSMOCG00000015382	ENSMOCT00000020278	NA	Cct6b	NA	7:16296933-16338122	NA	108.7503056	-1.252088483	0.262667564	12.16174963	0.006849123	0.36350576
ENSMOCG00000016834	ENSMOCT00000022391	NA	Pcdh12	NA	18:26654291-26669684	NA	54.98275279	0.14106059	0.25090162	12.15619688	0.006866807	0.36350576
ENSMOCG00000016834	ENSMOCT00000022389	NA	Pcdh12	NA	18:26654291-26669684	NA	54.98275279	0.14106059	0.25090162	12.15619688	0.006866807	0.36350576
ENSMOCG00000018719	ENSMOCT00000025156	NPS4A_DANRE	Npas4	Neuronal_PAS_domain_containing_protein_4A	8:39738620-39744276	GO:0005634;GO:0098794;GO:0000981;GO:0046983;GO:0000978;GO:0001568;GO:0030154;GO:0060079;GO:0030900;GO:0060080;GO:1904862;GO:0007612;GO:0007616;GO:0045944;GO:0045893;GO:0048167;GO:0032228;GO:0006357;GO:0007614;GO:0035176	438.4926045	1.30363888	0.235162237	12.19379301	0.006747949	0.36350576
ENSMOCG00000012857	ENSMOCT00000016635	NA	6030498E09Rik	NA	X:9026632-9027964	NA	13.52794242	-1.756420324	0.455893957	12.10584337	0.007029242	0.363598027
ENSMOCG00000015240	ENSMOCT00000020070	TPGS2_RAT	Tpgs2	Tubulin_polyglutamylase_complex_subunit_2	18:2214548-2271626	GO:0005737;GO:0005874;GO:0018095	2956.86096	0.823944812	0.108259246	12.09795641	0.007055026	0.363598027
ENSMOCG00000015240	ENSMOCT00000020068	TPGS2_RAT	Tpgs2	Tubulin_polyglutamylase_complex_subunit_2	18:2214548-2271626	GO:0005737;GO:0005874;GO:0018095	2956.86096	0.823944812	0.108259246	12.09795641	0.007055026	0.363598027
ENSMOCG00000015979	ENSMOCT00000021192	NA	Dnah11	NA	1:52357241-52688007	NA	889.3758809	0.491366917	0.11452919	12.1122635	0.007008322	0.363598027
ENSMOCG00000018422	ENSMOCT00000024707	SNAG_DICDI	Napg	Gamma_soluble_NSF_attachment_protein	18:48713464-48729417	GO:0030659;GO:0045335;GO:0031201;GO:0005774;GO:0005483;GO:0019905;GO:0006886;GO:0016192	3398.28969	-0.724617372	0.084819949	12.10520341	0.007031331	0.363598027
ENSMOCG00000018422	ENSMOCT00000024705	SNAG_DICDI	Napg	Gamma_soluble_NSF_attachment_protein	18:48713464-48729417	GO:0030659;GO:0045335;GO:0031201;GO:0005774;GO:0005483;GO:0019905;GO:0006886;GO:0016192	3398.28969	-0.724617372	0.084819949	12.10520341	0.007031331	0.363598027
ENSMOCG00000021764	ENSMOCT00000029621	WN10B_DANRE	Wnt10b	Protein_Wnt_10b	15:5974495-5980707	GO:0005615;GO:0005109;GO:0045165;GO:0030917;GO:0030182;GO:0016055	9.819589597	-0.201507621	0.468329429	12.10086292	0.007045513	0.363598027
ENSMOCG00000021812	ENSMOCT00000029686	OSMR_HUMAN	Lifr	Oncostatin_M_specific_receptor_subunit_beta	19:27735552-27795527	GO:0016324;GO:0009897;GO:0005900;GO:0005886;GO:0043235;GO:0019955;GO:0004896;GO:0019838;GO:0019221;GO:0038165;GO:0002675;GO:0008284;GO:0034097	2217.740218	0.3058037	0.118635977	12.13196096	0.006944521	0.363598027
ENSMOCG00000000561	ENSMOCT00000000823	CRA1B_DANRE	Col27a1	Collagen_alpha_1(XXVII)_chain_B	10:7341205-7458097	GO:0005581;GO:0031012;GO:0005615;GO:0005201;GO:0046872;GO:0030282;GO:0030198;GO:0048570;GO:0001501	371.1824394	1.80585573	0.338191861	11.967373	0.007495767	0.367845926
ENSMOCG00000000561	ENSMOCT00000000801	CRA1B_DANRE	Col27a1	Collagen_alpha_1(XXVII)_chain_B	10:7341205-7458097	GO:0005581;GO:0031012;GO:0005615;GO:0005201;GO:0046872;GO:0030282;GO:0030198;GO:0048570;GO:0001501	371.1824394	1.80585573	0.338191861	11.967373	0.007495767	0.367845926
ENSMOCG00000000561	ENSMOCT00000000834	CRA1B_DANRE	Col27a1	Collagen_alpha_1(XXVII)_chain_B	10:7341205-7458097	GO:0005581;GO:0031012;GO:0005615;GO:0005201;GO:0046872;GO:0030282;GO:0030198;GO:0048570;GO:0001501	371.1824394	1.80585573	0.338191861	11.967373	0.007495767	0.367845926
ENSMOCG00000002924	ENSMOCT00000003929	RL15_RAT	none	60S_ribosomal_protein_L15	18:48646809-48647420	GO:0031672;GO:0022625;GO:0016020;GO:0005634;GO:0003723;GO:0003735;GO:0002181;GO:0045471	69.48410968	-9.450017802	1.039114677	11.96390965	0.007507819	0.367845926
ENSMOCG00000003198	ENSMOCT00000004304	TTLL5_MOUSE	none	Tubulin_polyglutamylase_TTLL5	1:23821653-23882930	GO:0097731;GO:0005813;GO:0036064;GO:0005929;GO:0005829;GO:0005874;GO:0005634;GO:0005886;GO:0005524;GO:0016874;GO:0009566;GO:0030317;GO:0018095;GO:0060041;GO:0007288;GO:0007283	434.4495662	-0.030882278	0.116455406	12.04609489	0.007226915	0.367845926
ENSMOCG00000007033	ENSMOCT00000009114	WDY_DROPE	Wdr49	WD_repeat_containing_protein_on_Y_chromosome	1:118188935-118289323	GO:0003824	93.75684409	1.429841459	0.353100264	11.96311492	0.007510587	0.367845926
ENSMOCG00000007033	ENSMOCT00000009120	WDR49_HUMAN	Wdr49	WD_repeat_containing_protein_49	1:118188935-118289323		93.75684409	1.429841459	0.353100264	11.96311492	0.007510587	0.367845926
ENSMOCG00000012812	ENSMOCT00000016577	MBD6_MOUSE	Mbd6	Methyl_CpG_binding_domain_protein_6	24:8710334-8717399	GO:0010369;GO:0001650;GO:0005654;GO:0005634;GO:0003682	1387.486362	1.226480788	0.292280914	11.99234383	0.007409433	0.367845926
ENSMOCG00000013058	ENSMOCT00000016922	THBG_PIG	Serpina11	Thyroxine_binding_globulin	1:39533803-39544311	GO:0005615;GO:0004867;GO:0010951	17.31080965	0.560926088	0.870512754	11.98387759	0.007438594	0.367845926
ENSMOCG00000013058	ENSMOCT00000016920	THBG_PIG	Serpina11	Thyroxine_binding_globulin	1:39533803-39544311	GO:0005615;GO:0004867;GO:0010951	17.31080965	0.560926088	0.870512754	11.98387759	0.007438594	0.367845926
ENSMOCG00000013407	ENSMOCT00000017449	EPHX3_XENTR	Ephx4	Epoxide_hydrolase_3	LG1:56760159-56787012	GO:0005783;GO:0016021;GO:0031090;GO:0004301;GO:0006629	111.7090692	1.021966586	0.230319227	11.99052163	0.0074157	0.367845926
ENSMOCG00000017088	ENSMOCT00000022788	NA	Fap	NA	4:73724579-73792961	NA	24.22777162	1.395077228	0.375417641	12.02218771	0.00730754	0.367845926
ENSMOCG00000017088	ENSMOCT00000022790	NA	Fap	NA	4:73724579-73792961	NA	24.22777162	1.395077228	0.375417641	12.02218771	0.00730754	0.367845926
ENSMOCG00000017088	ENSMOCT00000022792	NA	Fap	NA	4:73724579-73792961	NA	24.22777162	1.395077228	0.375417641	12.02218771	0.00730754	0.367845926
ENSMOCG00000018408	ENSMOCT00000024676	FLOWR_HUMAN	Cacfd1	Calcium_channel_flower_homolog	4:50199970-50208331	GO:0016021;GO:0016192	800.5718932	-0.280608322	0.106948977	11.99082376	0.007414661	0.367845926
ENSMOCG00000019294	ENSMOCT00000026015	NA	Ecm1	NA	21:2747072-2752996	NA	481.1835175	3.075249928	0.312605253	11.9439518	0.007577645	0.367845926
ENSMOCG00000019294	ENSMOCT00000026022	NA	Ecm1	NA	21:2747072-2752996	NA	481.1835175	3.075249928	0.312605253	11.9439518	0.007577645	0.367845926
ENSMOCG00000019294	ENSMOCT00000026018	NA	Ecm1	NA	21:2747072-2752996	NA	481.1835175	3.075249928	0.312605253	11.9439518	0.007577645	0.367845926
ENSMOCG00000019328	ENSMOCT00000026080	RIMB2_CHICK	Tspoap1	RIMS_binding_protein_2	7:63971088-63997849	GO:0030054;GO:0005886;GO:0045202;GO:0010923;GO:0007274	7845.209547	0.415074857	0.180116753	11.94396166	0.00757761	0.367845926
ENSMOCG00000019328	ENSMOCT00000026093	RIMB2_CHICK	Tspoap1	RIMS_binding_protein_2	7:63971088-63997849	GO:0030054;GO:0005886;GO:0045202;GO:0010923;GO:0007274	7845.209547	0.415074857	0.180116753	11.94396166	0.00757761	0.367845926
ENSMOCG00000019328	ENSMOCT00000026091	RIMB2_CHICK	Tspoap1	RIMS_binding_protein_2	7:63971088-63997849	GO:0030054;GO:0005886;GO:0045202;GO:0010923;GO:0007274	7845.209547	0.415074857	0.180116753	11.94396166	0.00757761	0.367845926
ENSMOCG00000019328	ENSMOCT00000026086	RIMB2_CHICK	Tspoap1	RIMS_binding_protein_2	7:63971088-63997849	GO:0030054;GO:0005886;GO:0045202;GO:0010923;GO:0007274	7845.209547	0.415074857	0.180116753	11.94396166	0.00757761	0.367845926
ENSMOCG00000021019	ENSMOCT00000028545	MAAI_RAT	Gstz1	Maleylacetoacetate_isomerase	1:24981110-24991500	GO:0005739;GO:0004364;GO:0042802;GO:0016034;GO:0042803;GO:0006749;GO:0006559;GO:0006572	748.1334421	0.124642051	0.173252969	12.05968393	0.00718148	0.367845926
ENSMOCG00000021019	ENSMOCT00000028551	MAAI_RAT	Gstz1	Maleylacetoacetate_isomerase	1:24981110-24991500	GO:0005739;GO:0004364;GO:0042802;GO:0016034;GO:0042803;GO:0006749;GO:0006559;GO:0006572	748.1334421	0.124642051	0.173252969	12.05968393	0.00718148	0.367845926
ENSMOCG00000021981	ENSMOCT00000029927	MAP9_HUMAN	Map9	Microtubule_associated_protein_9	1:122860264-122885956	GO:0000235;GO:0030424;GO:0005737;GO:0072686;GO:1990023;GO:0051233;GO:0008017;GO:0000281;GO:0090307;GO:0046602;GO:1902412;GO:0060236	3728.934341	-0.536867984	0.0886713	11.94610603	0.007570077	0.367845926
ENSMOCG00000022337	ENSMOCT00000030458	NA	Tbc1d31	NA	15:43743467-43789792	NA	815.3156121	-0.5584114	0.174892487	11.96077393	0.007518747	0.367845926
ENSMOCG00000003071	NA	NA	NA	NA	NA	NA	50.60586951	0.533401883	0.380339927	11.91567779	0.007677666	0.371161211
ENSMOCG00000014759	ENSMOCT00000019382	CTRL_HUMAN	Ctrl	Chymotrypsin_like_protease_CTRL_1	4:4964624-4966745	GO:0005615;GO:0004252;GO:0008236;GO:0030163	135.4666003	1.620448844	0.216225768	11.87682464	0.007817241	0.374811089
ENSMOCG00000016293	ENSMOCT00000021615	GDPD3_HUMAN	Gdpd3	Lysophospholipase_D_GDPD3	8:19563741-19573345	GO:0005789;GO:0070062;GO:0016021;GO:0048471;GO:0004622;GO:0046872;GO:0008081;GO:0046475;GO:0034638;GO:0006644	75.92539546	2.92337966	0.326904572	11.879997	0.007805752	0.374811089
ENSMOCG00000008162	ENSMOCT00000010512	TM254_RAT	none	Transmembrane_protein_254	6:64722742-64726791	GO:0016021	360.1523108	-0.158907375	0.121992296	11.84602612	0.007929659	0.378649325
ENSMOCG00000008162	ENSMOCT00000010516	TM254_RAT	none	Transmembrane_protein_254	6:64722742-64726791	GO:0016021	360.1523108	-0.158907375	0.121992296	11.84602612	0.007929659	0.378649325
ENSMOCG00000001292	ENSMOCT00000001760	PF21A_HUMAN	Phf21b	PHD_finger_protein_21A	15:26288608-26354487	GO:1990391;GO:0000118;GO:0005654;GO:0003682;GO:0003677;GO:0046872;GO:0007596;GO:0006325;GO:0000122	283.1298225	1.468443898	0.212170478	11.83348762	0.007975882	0.379308317
ENSMOCG00000001292	ENSMOCT00000001752	PF21A_HUMAN	Phf21b	PHD_finger_protein_21A	15:26288608-26354487	GO:1990391;GO:0000118;GO:0005654;GO:0003682;GO:0003677;GO:0046872;GO:0007596;GO:0006325;GO:0000122	283.1298225	1.468443898	0.212170478	11.83348762	0.007975882	0.379308317
ENSMOCG00000001292	ENSMOCT00000001757	PF21A_HUMAN	Phf21b	PHD_finger_protein_21A	15:26288608-26354487	GO:1990391;GO:0000118;GO:0005654;GO:0003682;GO:0003677;GO:0046872;GO:0007596;GO:0006325;GO:0000122	283.1298225	1.468443898	0.212170478	11.83348762	0.007975882	0.379308317
ENSMOCG00000000542	ENSMOCT00000000715	MMAA_RABIT	Mmaa	Methylmalonic_aciduria_type_A_homolog,_mitochondrial	4:2052543-2079765	GO:0005739;GO:0005525;GO:0003924;GO:0042802;GO:0042803;GO:0009236	844.1162802	0.179566129	0.113649333	11.69811331	0.008492197	0.381619282
ENSMOCG00000001616	ENSMOCT00000002192	NA	Adamts14	NA	LG2:33964651-34033053	NA	106.7154591	1.695850408	0.297984893	11.76202881	0.008244438	0.381619282
ENSMOCG00000001616	ENSMOCT00000002190	NA	Adamts14	NA	LG2:33964651-34033053	NA	106.7154591	1.695850408	0.297984893	11.76202881	0.008244438	0.381619282
ENSMOCG00000002497	ENSMOCT00000003341	NA	Chrm1	NA	8:42740405-42757500	NA	296.4017759	-0.946146938	0.206539301	11.72032821	0.008405261	0.381619282
ENSMOCG00000002565	ENSMOCT00000003438	SRRM3_MOUSE	Srrm3	Serine/arginine_repetitive_matrix_protein_3	2:21709978-21781506	GO:0003729	3208.427698	0.791342327	0.200613982	11.72395217	0.008391163	0.381619282
ENSMOCG00000006955	ENSMOCT00000009004	TM186_RAT	Tmem186	Transmembrane_protein_186	7:9636392-9637065	GO:0016021	813.8315069	-0.147908238	0.111502598	11.73116621	0.008363168	0.381619282
ENSMOCG00000010331	ENSMOCT00000013295	SCD1_ARATH	Dennd3	DENN_domain_and_WD_repeat_containing_protein_SCD1	15:30424618-30479381	GO:0030136;GO:0080008;GO:0005886;GO:0000911;GO:0010235;GO:0009825;GO:0045824;GO:0040008	591.2163974	0.470240165	0.201795952	11.69212112	0.008515798	0.381619282
ENSMOCG00000010331	ENSMOCT00000013288	SCD1_ARATH	Dennd3	DENN_domain_and_WD_repeat_containing_protein_SCD1	15:30424618-30479381	GO:0030136;GO:0080008;GO:0005886;GO:0000911;GO:0010235;GO:0009825;GO:0045824;GO:0040008	591.2163974	0.470240165	0.201795952	11.69212112	0.008515798	0.381619282
ENSMOCG00000011629	ENSMOCT00000014937	RIC3_XENTR	Ric3	Protein_RIC_3	8:298235-349471	GO:0005789;GO:0016021;GO:0043231;GO:0043005;GO:0043025;GO:0045202;GO:0033130;GO:0034394;GO:0007271	2485.667866	-0.510762481	0.163861171	11.79998122	0.008100712	0.381619282
ENSMOCG00000012052	ENSMOCT00000015486	LYSM4_PONAB	Lysmd4	LysM_and_putative_peptidoglycan_binding_domain_containing_protein_4	22:25799256-25804883	GO:0016021	931.1058195	-0.058791848	0.107418422	11.77818056	0.008182966	0.381619282
ENSMOCG00000012052	ENSMOCT00000015481	LYSM4_MOUSE	Lysmd4	LysM_and_putative_peptidoglycan_binding_domain_containing_protein_4	22:25799256-25804883	GO:0016021	931.1058195	-0.058791848	0.107418422	11.77818056	0.008182966	0.381619282
ENSMOCG00000013435	ENSMOCT00000017500	MSRB3_MOUSE	Msrb3	Methionine_R_sulfoxide_reductase_B3,_mitochondrial	24:3290651-3408705	GO:0005737;GO:0005783;GO:0005739;GO:0033745;GO:0033743;GO:0008270;GO:0030091;GO:0006979	138.7498058	0.197131028	0.150271337	11.68157328	0.0085575	0.381619282
ENSMOCG00000013435	ENSMOCT00000017496	MSRB3_MOUSE	Msrb3	Methionine_R_sulfoxide_reductase_B3,_mitochondrial	24:3290651-3408705	GO:0005737;GO:0005783;GO:0005739;GO:0033745;GO:0033743;GO:0008270;GO:0030091;GO:0006979	138.7498058	0.197131028	0.150271337	11.68157328	0.0085575	0.381619282
ENSMOCG00000013435	ENSMOCT00000017494	MSRB3_MOUSE	Msrb3	Methionine_R_sulfoxide_reductase_B3,_mitochondrial	24:3290651-3408705	GO:0005737;GO:0005783;GO:0005739;GO:0033745;GO:0033743;GO:0008270;GO:0030091;GO:0006979	138.7498058	0.197131028	0.150271337	11.68157328	0.0085575	0.381619282
ENSMOCG00000014168	ENSMOCT00000018531	NA	Rpn2	NA	LG8:20863941-20905190	NA	7771.918328	-0.332918001	0.075136868	11.76362441	0.008238345	0.381619282
ENSMOCG00000015956	ENSMOCT00000021118	NA	Fkbp5	NA	LG2:51893735-51940619	NA	2353.067319	1.170633826	0.360662623	11.69339604	0.008510771	0.381619282
ENSMOCG00000016380	ENSMOCT00000021754	NA	Llgl2	NA	7:78836213-78861291	NA	45.52071749	0.949652308	0.28407487	11.76525121	0.008232137	0.381619282
ENSMOCG00000016380	ENSMOCT00000021764	NA	Llgl2	NA	7:78836213-78861291	NA	45.52071749	0.949652308	0.28407487	11.76525121	0.008232137	0.381619282
ENSMOCG00000016380	ENSMOCT00000021769	NA	Llgl2	NA	7:78836213-78861291	NA	45.52071749	0.949652308	0.28407487	11.76525121	0.008232137	0.381619282
ENSMOCG00000018134	ENSMOCT00000024278	NA	Slc43a1	NA	4:92364874-92390574	NA	45.9713648	2.111024572	0.309314451	11.77679969	0.008188204	0.381619282
ENSMOCG00000018424	ENSMOCT00000024700	ADAT1_XENTR	Adat1	tRNA_specific_adenosine_deaminase_1	4:15922620-15947535	GO:0046872;GO:0003723;GO:0008251;GO:0008033	274.337117	1.106624107	0.346356378	11.72689559	0.00837973	0.381619282
ENSMOCG00000018739	ENSMOCT00000025184	RHG30_HUMAN	Arhgap31	Rho_GTPase_activating_protein_30	2:49473790-49584122	GO:0031410;GO:0005829;GO:0043231;GO:0005096;GO:0051056;GO:0007264	946.9852945	-0.008004127	0.085847561	11.68567741	0.00854125	0.381619282
ENSMOCG00000021004	ENSMOCT00000028518	PHB_HUMAN	none	Prohibitin	7:13811193-13812011	GO:0000122;GO:0000981;GO:0001649;GO:0001850;GO:0001851;GO:0005634;GO:0005654;GO:0005737;GO:0005739;GO:0005743;GO:0005769;GO:0005886;GO:0005887;GO:0006355;GO:0006851;GO:0007005;GO:0007165;GO:0008022;GO:0008285;GO:0009986;GO:0010628;GO:0010942;GO:0010944;GO:0016020;GO:0016575;GO:0019899;GO:0030308;GO:0031871;GO:0042177;GO:0042826;GO:0042981;GO:0044212;GO:0045745;GO:0045892;GO:0045893;GO:0045917;GO:…	8.969912991	-5.125304221	1.396169374	11.67615171	0.008579013	0.381619282
ENSMOCG00000022151	ENSMOCT00000030163	STAP2_MOUSE	Stap2	Signal_transducing_adaptor_protein_2	22:34258001-34265401	GO:0005737;GO:0005886;GO:0035591	271.1738225	-0.239969096	0.233774961	11.71325383	0.00843285	0.381619282
ENSMOCG00000022151	ENSMOCT00000030164	STAP2_HUMAN	Stap2	Signal_transducing_adaptor_protein_2	22:34258001-34265401	GO:0005829;GO:0005886;GO:0035591;GO:0042531	271.1738225	-0.239969096	0.233774961	11.71325383	0.00843285	0.381619282
ENSMOCG00000016969	ENSMOCT00000022611	DPOLQ_DROME	Polq	DNA_polymerase_theta	2:47945845-48019056	GO:0005737;GO:0005634;GO:0051575;GO:0005524;GO:0016887;GO:0003677;GO:0003887;GO:0004386;GO:0071897;GO:0000731;GO:0006261;GO:0097681;GO:1901255;GO:0031297	52.90885819	0.35411482	0.333925845	11.64732817	0.008694286	0.385282007
ENSMOCG00000016969	ENSMOCT00000022609	TEB_ARATH	Polq	Helicase_and_polymerase_containing_protein_TEBICHI	2:47945845-48019056	GO:0005737;GO:0008409;GO:0005524;GO:0003677;GO:0003887;GO:0004386;GO:0007049;GO:0051301;GO:0006261;GO:1990067;GO:0009933;GO:0009640;GO:2000011;GO:1902749;GO:0010468	52.90885819	0.35411482	0.333925845	11.64732817	0.008694286	0.385282007
ENSMOCG00000016969	ENSMOCT00000022605	TEB_ARATH	Polq	Helicase_and_polymerase_containing_protein_TEBICHI	2:47945845-48019056	GO:0005737;GO:0008409;GO:0005524;GO:0003677;GO:0003887;GO:0004386;GO:0007049;GO:0051301;GO:0006261;GO:1990067;GO:0009933;GO:0009640;GO:2000011;GO:1902749;GO:0010468	52.90885819	0.35411482	0.333925845	11.64732817	0.008694286	0.385282007
ENSMOCG00000001347	ENSMOCT00000001816	NA	Hps6	NA	8:73652546-73654966	NA	304.6301284	-0.57654513	0.205810063	11.54323077	0.009123474	0.386176806
ENSMOCG00000002341	ENSMOCT00000003135	RHG39_RAT	Arhgap39	Rho_GTPase_activating_protein_39_(Fragment)	15:11390539-11484656	GO:0005737;GO:0098978;GO:0098794;GO:0005096;GO:0099173;GO:0007165	3436.09093	0.611229509	0.162047861	11.59213181	0.008919314	0.386176806
ENSMOCG00000002341	ENSMOCT00000003134	RHG39_RAT	Arhgap39	Rho_GTPase_activating_protein_39_(Fragment)	15:11390539-11484656	GO:0005737;GO:0098978;GO:0098794;GO:0005096;GO:0099173;GO:0007165	3436.09093	0.611229509	0.162047861	11.59213181	0.008919314	0.386176806
ENSMOCG00000010679	ENSMOCT00000013709	UBQL1_MOUSE	none	Ubiquilin_1	X:55847072-55848844	GO:0016235;GO:0005776;GO:0005737;GO:0031410;GO:0005829;GO:0005783;GO:0005654;GO:0048471;GO:0005886;GO:0000502;GO:0032991;GO:0042802;GO:0019215;GO:0019900;GO:0031593;GO:0019904;GO:0005102;GO:0035973;GO:0000045;GO:0097352;GO:0071456;GO:0016236;GO:1901340;GO:0034140;GO:1903071;GO:0031398;GO:0016241;GO:1902175;GO:0031396;GO:0034976;GO:0030433;GO:0006511	307.0074091	-1.684651764	0.130024093	11.57290953	0.008999023	0.386176806
ENSMOCG00000012028	ENSMOCT00000015464	CRBG1_HUMAN	Crybg2	Beta/gamma_crystallin_domain_containing_protein_1	10:50703060-50721596	GO:0030246	27.00078318	-0.261774255	0.436646856	11.5576729	0.009062704	0.386176806
ENSMOCG00000012899	ENSMOCT00000016705	RAI14_MOUSE	Uaca	Ankycorbin	5:78933082-79020848	GO:0005938;GO:0030054;GO:0005856;GO:0005829;GO:0001650;GO:0005739;GO:0005654;GO:0003779;GO:0030154;GO:0007283	495.2038644	-0.643001284	0.178815444	11.59431602	0.008910301	0.386176806
ENSMOCG00000013018	ENSMOCT00000016867	IRGQ_HUMAN	Irgq	Immunity_related_GTPase_family_Q_protein	LG4:19569268-19575086	GO:0005525	2469.533237	-0.466823774	0.132888064	11.53559079	0.009155785	0.386176806
ENSMOCG00000014395	ENSMOCT00000018857	TNR25_HUMAN	Tnfrsf25	Tumor_necrosis_factor_receptor_superfamily_member_25	10:80724999-80728886	GO:0005829;GO:0005576;GO:0005887;GO:0005886;GO:0038023;GO:0005031;GO:0006915;GO:0097190;GO:0007166;GO:0042981;GO:0007165;GO:0033209	51.44974932	1.52240261	0.404251933	11.54902298	0.009099053	0.386176806
ENSMOCG00000015505	ENSMOCT00000020446	NA	Adamts18	NA	4:21955524-22086128	NA	131.4477082	0.274552269	0.143682405	11.58755153	0.008938244	0.386176806
ENSMOCG00000015815	ENSMOCT00000020899	KFA_HUMAN	Afmid	Kynurenine_formamidase	7:80919653-80939799	GO:0005737;GO:0005829;GO:0005634;GO:0004061;GO:0016787;GO:0034354;GO:0009056;GO:0009435;GO:0019441	104.4066728	-0.752722264	0.251737646	11.6282253	0.008771524	0.386176806
ENSMOCG00000015815	ENSMOCT00000020896	KFA_HUMAN	Afmid	Kynurenine_formamidase	7:80919653-80939799	GO:0005737;GO:0005829;GO:0005634;GO:0004061;GO:0016787;GO:0034354;GO:0009056;GO:0009435;GO:0019441	104.4066728	-0.752722264	0.251737646	11.6282253	0.008771524	0.386176806
ENSMOCG00000016242	ENSMOCT00000021536	ACHG_TETCF	Chrne	Acetylcholine_receptor_subunit_gamma	7:28155831-28160000	GO:0030054;GO:0016021;GO:0045211;GO:0022848;GO:0004888	9.433838443	1.33242754	0.496888479	11.56448806	0.009034165	0.386176806
ENSMOCG00000016774	ENSMOCT00000022337	CYTSA_CANLF	Specc1	Cytospin_A	7:36410737-36601322	GO:0005737;GO:0031941;GO:0005921;GO:0005815;GO:0005819;GO:0030036;GO:0007049;GO:0051301	3490.2622	0.167671125	0.070235838	11.56540637	0.009030327	0.386176806
ENSMOCG00000016774	ENSMOCT00000022330	NA	Specc1	NA	7:36410737-36601322	NA	3490.2622	0.167671125	0.070235838	11.56540637	0.009030327	0.386176806
ENSMOCG00000016774	ENSMOCT00000022332	NA	Specc1	NA	7:36410737-36601322	NA	3490.2622	0.167671125	0.070235838	11.56540637	0.009030327	0.386176806
ENSMOCG00000017890	ENSMOCT00000023935	SOX18_MOUSE	Sox18	Transcription_factor_SOX_18	LG8:217271-219073	GO:0000790;GO:0044798;GO:0005634;GO:0003677;GO:0001228;GO:0003700;GO:0000981;GO:0000978;GO:0043565;GO:0044212;GO:0009653;GO:0001525;GO:0001568;GO:0043534;GO:0030154;GO:0048469;GO:0035050;GO:0060956;GO:0060214;GO:0061028;GO:0022405;GO:0001942;GO:0007507;GO:0001701;GO:0001945;GO:0001946;GO:0060836;GO:0042789;GO:0000122;GO:0045892;GO:0045944;GO:0045893;GO:0072091;GO:0006355;GO:0048866;GO:0001944;GO:…	158.0363899	0.172881001	0.291807387	11.56341088	0.00903867	0.386176806
ENSMOCG00000021197	ENSMOCT00000028794	GLIS3_HUMAN	Glis1	Zinc_finger_protein_GLIS3	10:74800985-74995127	GO:0005634;GO:0003700;GO:0046872;GO:0000977;GO:0000122;GO:0045944;GO:0006366	172.352364	1.177352886	0.302010882	11.58903737	0.008932099	0.386176806
ENSMOCG00000021197	ENSMOCT00000028798	GLIS3_HUMAN	Glis1	Zinc_finger_protein_GLIS3	10:74800985-74995127	GO:0005634;GO:0003700;GO:0046872;GO:0000977;GO:0000122;GO:0045944;GO:0006366	172.352364	1.177352886	0.302010882	11.58903737	0.008932099	0.386176806
ENSMOCG00000021197	ENSMOCT00000028796	GLIS3_HUMAN	Glis1	Zinc_finger_protein_GLIS3	10:74800985-74995127	GO:0005634;GO:0003700;GO:0046872;GO:0000977;GO:0000122;GO:0045944;GO:0006366	172.352364	1.177352886	0.302010882	11.58903737	0.008932099	0.386176806
ENSMOCG00000022471	ENSMOCT00000030661	RSLBB_MOUSE	Rasl11b	Ras_like_protein_family_member_11B	LG1:29972777-29976951	GO:0016020;GO:0005525;GO:0003924;GO:0005160;GO:0030512;GO:0007165	290.4765691	0.29726143	0.143361797	11.53068075	0.009176609	0.386176806
ENSMOCG00000013008	ENSMOCT00000016856	PPAC_RAT	Acp1	Low_molecular_weight_phosphotyrosine_protein_phosphatase	LG3:27139588-27153060	GO:0005737;GO:0009898;GO:0005829;GO:0043005;GO:0042383;GO:0045202;GO:0003993;GO:0004726;GO:0016791;GO:0004725;GO:0017124;GO:0007268	1143.086986	0.562603297	0.108226339	11.51146783	0.009258547	0.386841917
ENSMOCG00000013008	ENSMOCT00000016857	PPAC_PIG	Acp1	Low_molecular_weight_phosphotyrosine_protein_phosphatase	LG3:27139588-27153060	GO:0005737;GO:0003993;GO:0004726;GO:0004725	1143.086986	0.562603297	0.108226339	11.51146783	0.009258547	0.386841917
ENSMOCG00000015281	ENSMOCT00000020132	GBB4_RAT	Gnb4	Guanine_nucleotide_binding_protein_subunit_beta_4	1:64085700-64128024	GO:0044297;GO:0044877;GO:0007165	794.823793	1.082285313	0.126845358	11.51300688	0.009251957	0.386841917
ENSMOCG00000015281	ENSMOCT00000020131	NA	Gnb4	NA	1:64085700-64128024	NA	794.823793	1.082285313	0.126845358	11.51300688	0.009251957	0.386841917
ENSMOCG00000003573	ENSMOCT00000004825	NA	Megf11	NA	5:75000299-75214209	NA	1575.142294	0.092267252	0.067872079	11.46024748	0.009480531	0.393461779
ENSMOCG00000003573	ENSMOCT00000004818	NA	Megf11	NA	5:75000299-75214209	NA	1575.142294	0.092267252	0.067872079	11.46024748	0.009480531	0.393461779
ENSMOCG00000003573	ENSMOCT00000004836	NA	Megf11	NA	5:75000299-75214209	NA	1575.142294	0.092267252	0.067872079	11.46024748	0.009480531	0.393461779
ENSMOCG00000003573	ENSMOCT00000004831	NA	Megf11	NA	5:75000299-75214209	NA	1575.142294	0.092267252	0.067872079	11.46024748	0.009480531	0.393461779
ENSMOCG00000015589	ENSMOCT00000020580	UCKA_DICDI	Uckl1	Uridine_cytidine_kinase_A	LG8:309722-323210	GO:0005524;GO:0016301;GO:0004849;GO:0044211;GO:0009116;GO:0008655;GO:0044206	2283.165595	0.797674783	0.176413162	11.45939977	0.009484248	0.393461779
ENSMOCG00000015589	ENSMOCT00000020591	UCKA_DICDI	Uckl1	Uridine_cytidine_kinase_A	LG8:309722-323210	GO:0005524;GO:0016301;GO:0004849;GO:0044211;GO:0009116;GO:0008655;GO:0044206	2283.165595	0.797674783	0.176413162	11.45939977	0.009484248	0.393461779
ENSMOCG00000015589	ENSMOCT00000020590	NA	Uckl1	NA	LG8:309722-323210	NA	2283.165595	0.797674783	0.176413162	11.45939977	0.009484248	0.393461779
ENSMOCG00000015589	ENSMOCT00000020592	UCKL1_MOUSE	Uckl1	Uridine_cytidine_kinase_like_1	LG8:309722-323210	GO:0005737;GO:0005634;GO:0005524;GO:0016301;GO:0004849;GO:0009116;GO:0044206	2283.165595	0.797674783	0.176413162	11.45939977	0.009484248	0.393461779
ENSMOCG00000002624	ENSMOCT00000003535	MFD4A_MOUSE	Mfsd4a	Major_facilitator_superfamily_domain_containing_protein_4A	6:22517062-22553155	GO:0016021;GO:0005355	1355.615927	-0.083915606	0.071999801	11.42537315	0.009634669	0.396208892
ENSMOCG00000002624	ENSMOCT00000003530	MFD4A_MOUSE	Mfsd4a	Major_facilitator_superfamily_domain_containing_protein_4A	6:22517062-22553155	GO:0016021;GO:0005355	1355.615927	-0.083915606	0.071999801	11.42537315	0.009634669	0.396208892
ENSMOCG00000002624	ENSMOCT00000003534	MFD4B_DANRE	Mfsd4a	Major_facilitator_superfamily_domain_containing_protein_4B	6:22517062-22553155	GO:0016021;GO:0005355	1355.615927	-0.083915606	0.071999801	11.42537315	0.009634669	0.396208892
ENSMOCG00000016972	ENSMOCT00000022590	NA	none	NA	LG4:65618040-65628513	NA	8005.648105	-0.070785988	0.10963567	11.42730855	0.009626051	0.396208892
ENSMOCG00000021776	ENSMOCT00000029646	NA	Epha8	NA	10:47874024-47891044	NA	447.3405373	0.231479669	0.235893508	11.4214715	0.009652067	0.396208892
ENSMOCG00000000944	ENSMOCT00000001282	PKNX2_PONAB	Pknox1	Homeobox_protein_PKNOX2	LG2:48795987-48817184	GO:0005634;GO:0003677;GO:0006355	650.2645696	0.667159562	0.11624069	11.25778179	0.010410577	0.400647816
ENSMOCG00000006531	ENSMOCT00000008488	TCRG1_MOUSE	Tcerg1l	Transcription_elongation_regulator_1	8:31057701-31231927	GO:0005654;GO:0005634;GO:0003700;GO:0042802;GO:0070064;GO:0070063;GO:0001103;GO:0003712;GO:0003714;GO:0000122;GO:0006351	748.9843227	0.261225251	0.100027349	11.2667631	0.010367475	0.400647816
ENSMOCG00000006531	ENSMOCT00000008482	TCRG1_MOUSE	Tcerg1l	Transcription_elongation_regulator_1	8:31057701-31231927	GO:0005654;GO:0005634;GO:0003700;GO:0042802;GO:0070064;GO:0070063;GO:0001103;GO:0003712;GO:0003714;GO:0000122;GO:0006351	748.9843227	0.261225251	0.100027349	11.2667631	0.010367475	0.400647816
ENSMOCG00000006649	ENSMOCT00000008613	ACER2_MOUSE	Acer2	Alkaline_ceramidase_2	10:24658858-24691395	GO:0005794;GO:0030173;GO:0102121;GO:0071633;GO:0046872;GO:0017040;GO:0006919;GO:0006974;GO:0035690;GO:0046514;GO:0030330;GO:0033629;GO:0001953;GO:0090285;GO:0010942;GO:0008284;GO:0042981;GO:0010506;GO:0032526;GO:0046512	214.911954	0.459405803	0.244011869	11.25331591	0.010432074	0.400647816
ENSMOCG00000006649	ENSMOCT00000008612	ACASE_DROME	Acer2	Alkaline_ceramidase	10:24658858-24691395	GO:0005783;GO:0016021;GO:0102121;GO:0046872;GO:0017040;GO:0007420;GO:0046514;GO:0019216;GO:0006665	214.911954	0.459405803	0.244011869	11.25331591	0.010432074	0.400647816
ENSMOCG00000010556	ENSMOCT00000013542	NA	1700011L22Rik	NA	4:2005439-2030920		19.29181963	-1.853315374	0.507745616	11.25088785	0.010443781	0.400647816
ENSMOCG00000010925	ENSMOCT00000014023	TTC29_XENLA	Ttc29	Tetratricopeptide_repeat_protein_29	4:917078-1136634		86.79757847	0.657483331	0.20467025	11.3108458	0.010158461	0.400647816
ENSMOCG00000012578	ENSMOCT00000016238	NA	Adamts4	NA	6:69408453-69416465	NA	602.224558	-0.35544874	0.220048895	11.29340656	0.010240646	0.400647816
ENSMOCG00000013062	ENSMOCT00000016931	NEST_DANRE	Nes	Nestin	21:784001-792077	GO:0005882;GO:0019215;GO:0007420;GO:0021545;GO:0031076;GO:0043066;GO:0030844;GO:2000179	415.1827301	0.566399566	0.141639027	11.35502776	0.009953147	0.400647816
ENSMOCG00000013062	ENSMOCT00000016928	NEST_DANRE	Nes	Nestin	21:784001-792077	GO:0005882;GO:0019215;GO:0007420;GO:0021545;GO:0031076;GO:0043066;GO:0030844;GO:2000179	415.1827301	0.566399566	0.141639027	11.35502776	0.009953147	0.400647816
ENSMOCG00000014497	ENSMOCT00000019009	NA	Aldoa	NA	8:19598214-19606594	NA	81.89511299	0.276368052	0.233820134	11.30940221	0.010165239	0.400647816
ENSMOCG00000014513	NA	NA	NA	NA	NA	NA	1127.931642	-0.919962344	0.181156457	11.34058963	0.010019787	0.400647816
ENSMOCG00000014732	ENSMOCT00000019347	MRNIP_MOUSE	Mrnip	MRN_complex_interacting_protein	7:48562771-48587449	GO:0005654;GO:0005634;GO:0003682;GO:0006974;GO:0006281;GO:0007095;GO:1905168;GO:0045860;GO:0071168;GO:2001032;GO:0010212	205.9883502	-0.212176027	0.214064371	11.24352118	0.010479377	0.400647816
ENSMOCG00000016779	ENSMOCT00000022316	LSR_MOUSE	Lsr	Lipolysis_stimulated_lipoprotein_receptor	LG4:21487812-21503303	GO:0042627;GO:0016021;GO:0034362;GO:0005886;GO:0061689;GO:0034361;GO:0030228;GO:0030169;GO:0060856;GO:0061436;GO:0042953;GO:0001889;GO:0061833;GO:0019216;GO:1904274	634.8518184	1.487754428	0.205430395	11.26071464	0.010396483	0.400647816
ENSMOCG00000016779	ENSMOCT00000022320	LSR_RAT	Lsr	Lipolysis_stimulated_lipoprotein_receptor	LG4:21487812-21503303	GO:0042627;GO:0016021;GO:0034362;GO:0005886;GO:0061689;GO:0034361;GO:0005504;GO:0017129;GO:0060856;GO:0061436;GO:0001889;GO:0061833;GO:0019216;GO:1904274	634.8518184	1.487754428	0.205430395	11.26071464	0.010396483	0.400647816
ENSMOCG00000016779	ENSMOCT00000022314	ILDR2_HUMAN	Lsr	Immunoglobulin_like_domain_containing_receptor_2	LG4:21487812-21503303	GO:0005789;GO:0016021;GO:0030154;GO:0048873;GO:0030073;GO:0031016;GO:0009749	634.8518184	1.487754428	0.205430395	11.26071464	0.010396483	0.400647816
ENSMOCG00000016779	ENSMOCT00000022312	ILDR2_HUMAN	Lsr	Immunoglobulin_like_domain_containing_receptor_2	LG4:21487812-21503303	GO:0005789;GO:0016021;GO:0030154;GO:0048873;GO:0030073;GO:0031016;GO:0009749	634.8518184	1.487754428	0.205430395	11.26071464	0.010396483	0.400647816
ENSMOCG00000016959	ENSMOCT00000022574	AMBN_HUMAN	Ambn	Ameloblastin	LG1:41768551-41781507	GO:0005788;GO:0005576;GO:0008083;GO:0030345;GO:0031214;GO:0007155;GO:0044267;GO:0042475;GO:0043687;GO:0042127	11.39129375	1.068898351	0.905446689	11.25231474	0.0104369	0.400647816
ENSMOCG00000017164	ENSMOCT00000022886	GTE2_ARATH	Brd8	Transcription_factor_GTE2	18:23106013-23129714	GO:0005634	2791.849612	-0.627113218	0.139669963	11.29341548	0.010240604	0.400647816
ENSMOCG00000017164	ENSMOCT00000022871	GTE2_ARATH	Brd8	Transcription_factor_GTE2	18:23106013-23129714	GO:0005634	2791.849612	-0.627113218	0.139669963	11.29341548	0.010240604	0.400647816
ENSMOCG00000017164	ENSMOCT00000022873	GTE2_ARATH	Brd8	Transcription_factor_GTE2	18:23106013-23129714	GO:0005634	2791.849612	-0.627113218	0.139669963	11.29341548	0.010240604	0.400647816
ENSMOCG00000017164	ENSMOCT00000022877	GTE2_ARATH	Brd8	Transcription_factor_GTE2	18:23106013-23129714	GO:0005634	2791.849612	-0.627113218	0.139669963	11.29341548	0.010240604	0.400647816
ENSMOCG00000017875	ENSMOCT00000023916	NA	Rarg	NA	15:2072751-2095371	NA	507.1418181	0.812649446	0.132397095	11.37147958	0.009877746	0.400647816
ENSMOCG00000017875	ENSMOCT00000023915	NA	Rarg	NA	15:2072751-2095371	NA	507.1418181	0.812649446	0.132397095	11.37147958	0.009877746	0.400647816
ENSMOCG00000017950	ENSMOCT00000024008	CHM4C_MOUSE	Chmp4c	Charged_multivesicular_body_protein_4c	LG5:2037583-2076110	GO:0005623;GO:0005829;GO:0090543;GO:0031902;GO:0030496;GO:0042803;GO:0009838;GO:0061952;GO:0044878;GO:0007080;GO:0032466;GO:0006997;GO:1902188;GO:0015031;GO:0010824;GO:1901673;GO:0050792;GO:0090611;GO:0007034	53.22052969	-1.059519542	0.482851467	11.35729953	0.009942702	0.400647816
ENSMOCG00000018684	ENSMOCT00000025105	AR6P1_MOUSE	Arl6ip1	ADP_ribosylation_factor_like_protein_6_interacting_protein_1	8:9898627-9908815	GO:0005737;GO:0005829;GO:0005783;GO:0005789;GO:0030176;GO:0016021;GO:0005784;GO:0042802;GO:0006915;GO:0006613;GO:0071787;GO:1990809;GO:0043066;GO:0043154;GO:0002038;GO:1903371	11859.86118	-0.357948437	0.098090209	11.32483132	0.010093022	0.400647816
ENSMOCG00000018684	ENSMOCT00000025108	AR6P1_MOUSE	Arl6ip1	ADP_ribosylation_factor_like_protein_6_interacting_protein_1	8:9898627-9908815	GO:0005737;GO:0005829;GO:0005783;GO:0005789;GO:0030176;GO:0016021;GO:0005784;GO:0042802;GO:0006915;GO:0006613;GO:0071787;GO:1990809;GO:0043066;GO:0043154;GO:0002038;GO:1903371	11859.86118	-0.357948437	0.098090209	11.32483132	0.010093022	0.400647816
ENSMOCG00000018773	ENSMOCT00000025239	NA	Scube3	NA	LG2:52162657-52192992	NA	496.290486	0.69402432	0.211687657	11.28809886	0.010265789	0.400647816
ENSMOCG00000019243	ENSMOCT00000025946	NPRL3_DROME	Nprl3	GATOR_complex_protein_NPRL3	7:1599545-1641155	GO:0044754;GO:0005737;GO:1990130;GO:0061700;GO:0005764;GO:0005634;GO:0035859;GO:0051301;GO:0034198;GO:0007293;GO:0051321;GO:0045792;GO:1904766;GO:0032007;GO:1904262;GO:0048477;GO:0016239;GO:0010898;GO:2000785;GO:0038202	1731.717906	1.018256407	0.115900758	11.27995896	0.010304467	0.400647816
ENSMOCG00000019243	ENSMOCT00000025944	NPRL3_DROME	Nprl3	GATOR_complex_protein_NPRL3	7:1599545-1641155	GO:0044754;GO:0005737;GO:1990130;GO:0061700;GO:0005764;GO:0005634;GO:0035859;GO:0051301;GO:0034198;GO:0007293;GO:0051321;GO:0045792;GO:1904766;GO:0032007;GO:1904262;GO:0048477;GO:0016239;GO:0010898;GO:2000785;GO:0038202	1731.717906	1.018256407	0.115900758	11.27995896	0.010304467	0.400647816
ENSMOCG00000022775	ENSMOCT00000031115	NTPCR_HUMAN	Ntpcr	Cancer_related_nucleoside_triphosphatase	4:33487454-33496877	GO:0016020;GO:0005524;GO:0017111;GO:0098519;GO:0003723	394.8475152	-0.1200536	0.154451659	11.28893373	0.01026183	0.400647816
ENSMOCG00000022775	ENSMOCT00000031114	NTPCR_HUMAN	Ntpcr	Cancer_related_nucleoside_triphosphatase	4:33487454-33496877	GO:0016020;GO:0005524;GO:0017111;GO:0098519;GO:0003723	394.8475152	-0.1200536	0.154451659	11.28893373	0.01026183	0.400647816
ENSMOCG00000022775	ENSMOCT00000031113	NTPCR_HUMAN	Ntpcr	Cancer_related_nucleoside_triphosphatase	4:33487454-33496877	GO:0016020;GO:0005524;GO:0017111;GO:0098519;GO:0003723	394.8475152	-0.1200536	0.154451659	11.28893373	0.01026183	0.400647816
ENSMOCG00000022777	ENSMOCT00000031117	LYG2_MOUSE	Lyg2	Lysozyme_g_like_protein_2	LG2:23048584-23056580	GO:0005576;GO:0003796;GO:0016998;GO:0042742;GO:0050830;GO:0009253	10.96344179	1.073284203	0.658711879	11.24584876	0.010468117	0.400647816
ENSMOCG00000022777	ENSMOCT00000031116	LYG2_MOUSE	Lyg2	Lysozyme_g_like_protein_2	LG2:23048584-23056580	GO:0005576;GO:0003796;GO:0016998;GO:0042742;GO:0050830;GO:0009253	10.96344179	1.073284203	0.658711879	11.24584876	0.010468117	0.400647816
ENSMOCG00000022970	ENSMOCT00000031419	EFHD1_MOUSE	Efhd1	EF_hand_domain_containing_protein_D1	LG4:64627627-64675349	GO:0005743;GO:0005739;GO:0061891;GO:0031175;GO:1900069	208.3380936	-0.336554764	0.282131827	11.26307984	0.01038513	0.400647816
ENSMOCG00000003817	ENSMOCT00000005094	SLAP2_CAEEL	Hip1r	Huntington_interacting_protein_related_1	2:13562250-13591263	GO:0005737;GO:0005856;GO:0043231;GO:0098793;GO:0051015;GO:0035615;GO:0030276;GO:0032051;GO:0035091;GO:0043325;GO:0080025;GO:0007015;GO:0048268;GO:0030421;GO:0032502;GO:0006897;GO:0007269;GO:0048260;GO:0008104;GO:0007624	3838.897846	0.355502266	0.149891468	11.22435944	0.010572529	0.401584479
ENSMOCG00000021028	ENSMOCT00000028552	NSN5C_HUMAN	Nsun5	Putative_methyltransferase_NSUN5C	2:22198674-22204444	GO:0008168;GO:0003723;GO:0032259	353.0828072	0.529610134	0.122985013	11.22461214	0.010571295	0.401584479
ENSMOCG00000005440	ENSMOCT00000007108	NA	Tti2	NA	LG7_11:7575955-7586045	NA	955.5409996	0.119389041	0.090390575	11.21471227	0.010619736	0.40207215
ENSMOCG00000000402	ENSMOCT00000000533	VIP_RAT	Vip	VIP_peptides	LG9:15731911-15739789	GO:0005576;GO:0043005;GO:0043025;GO:0043204;GO:0005179;GO:0005184;GO:0051428;GO:0005102;GO:0007189;GO:0019731;GO:0019732;GO:0061844;GO:0050829;GO:0050830;GO:0048242;GO:0045087;GO:0007611;GO:0048255;GO:0043066;GO:0043267;GO:0048662;GO:0007200;GO:0097755;GO:0001938;GO:0032812;GO:0060406;GO:0045732;GO:0070459;GO:0032880;GO:0051930;GO:0009966;GO:0001878	552.8965614	-1.231344681	0.255511176	11.17799536	0.010801314	0.404952451
ENSMOCG00000002221	ENSMOCT00000002974	CCD78_HUMAN	Ccdc78	Coiled_coil_domain_containing_protein_78	7:2219138-2222571	GO:0005814;GO:0098536;GO:0048471;GO:0042383;GO:0016529;GO:0030030;GO:0098535;GO:0003009	72.40101585	1.131816465	0.284244295	11.18004867	0.010791079	0.404952451
ENSMOCG00000012060	ENSMOCT00000015493	AQP8_NOTAL	Aqp8	Aquaporin_8	8:16244448-16251299	GO:0016021;GO:0015267	16.10737409	2.836394185	0.636236266	11.17139671	0.010834269	0.404952451
ENSMOCG00000012060	ENSMOCT00000015494	AQP8_NOTAL	Aqp8	Aquaporin_8	8:16244448-16251299	GO:0016021;GO:0015267	16.10737409	2.836394185	0.636236266	11.17139671	0.010834269	0.404952451
ENSMOCG00000012266	ENSMOCT00000015766	RS8_RAT	none	40S_ribosomal_protein_S8	2:31332936-31333567	GO:0022627;GO:0016020;GO:1990904;GO:0003735;GO:0000462;GO:0006412	18.3153836	-1.991009816	1.025019326	11.19143033	0.010734521	0.404952451
ENSMOCG00000009025	ENSMOCT00000011634	NA	Klhl3	NA	16:58841938-58953785	NA	511.3936763	0.335943958	0.153726699	11.14397387	0.010972292	0.408805251
ENSMOCG00000009025	ENSMOCT00000011622	NA	Klhl3	NA	16:58841938-58953785	NA	511.3936763	0.335943958	0.153726699	11.14397387	0.010972292	0.408805251
ENSMOCG00000009025	ENSMOCT00000011629	NA	Klhl3	NA	16:58841938-58953785	NA	511.3936763	0.335943958	0.153726699	11.14397387	0.010972292	0.408805251
ENSMOCG00000008502	ENSMOCT00000010932	HAUS7_MOUSE	none	HAUS_augmin_like_complex_subunit_7	4:11675859-11677768	GO:0005813;GO:0005737;GO:0070652;GO:0005874;GO:0005819;GO:0051011;GO:0031996;GO:0051301;GO:0007098;GO:0051225	41.22834586	-3.850380409	0.512450068	11.11806207	0.011104303	0.411105182
ENSMOCG00000020199	ENSMOCT00000027358	NA	none	NA	8:47620856-47913286	NA	488.5601261	0.745948119	0.212640584	11.12463654	0.011070661	0.411105182
ENSMOCG00000001899	ENSMOCT00000002560	ZC12B_HUMAN	Zc3h12a	Probable_ribonuclease_ZC3H12B	10:59469288-59478637	GO:0004519;GO:0046872	95.38049903	0.986036055	0.227908975	11.09426236	0.011226932	0.411531737
ENSMOCG00000006405	ENSMOCT00000008371	MRO2A_MOUSE	Mroh2b	Maestro_heat_like_repeat_containing_protein_family_member_2A	19:25928584-25981373		11.87756242	1.906140443	0.599462132	11.10529726	0.011169909	0.411531737
ENSMOCG00000007554	ENSMOCT00000009751	TAF4B_HUMAN	Taf4	Transcription_initiation_factor_TFIID_subunit_4B	LG8:1913254-1940308	GO:0005737;GO:0001650;GO:0005654;GO:0005669;GO:0003677;GO:0003700;GO:0051059;GO:0046982;GO:0008134;GO:0048477;GO:0045944;GO:1901796;GO:0007283;GO:0006366;GO:0006367	1408.438254	0.458947825	0.137014313	11.0944502	0.011225959	0.411531737
ENSMOCG00000011756	ENSMOCT00000015098	NA	Casp3	NA	LG7_11:19917978-19938965	NA	539.604754	0.052574455	0.150755276	11.08855618	0.011256531	0.411531737
ENSMOCG00000004477	ENSMOCT00000005880	NA	5031439G07Rik	NA	15:26175216-26211410	NA	2945.546499	-0.151743402	0.124894388	11.06277189	0.011391242	0.41156177
ENSMOCG00000005091	ENSMOCT00000006662	YP162_YEAST	Stimate	Vacuolar_membrane_protein_YPL162C	6:65638190-65679774	GO:0000329;GO:0016021;GO:0016020	804.1866953	0.208073495	0.157079767	11.05895087	0.01141134	0.41156177
ENSMOCG00000012074	ENSMOCT00000015536	NA	Sec31b	NA	8:72135134-72161787	NA	625.2754648	1.051817976	0.231819968	11.06999744	0.011353332	0.41156177
ENSMOCG00000015528	ENSMOCT00000020479	RM49_MOUSE	Mrpl49	39S_ribosomal_protein_L49,_mitochondrial	8:40833313-40836810	GO:0005762;GO:0005761;GO:0005739;GO:0003735;GO:0006412	1354.61749	-0.204913216	0.12093459	11.07953615	0.011303477	0.41156177
ENSMOCG00000017081	ENSMOCT00000022771	ABCAD_MOUSE	Abca17	ATP_binding_cassette_sub_family_A_member_13	7:3699464-3774867	GO:0016021;GO:0043231;GO:0005524;GO:0016887;GO:0042626;GO:0005319;GO:0006869	155.4435489	-0.577410477	0.15533614	11.04515841	0.011484176	0.41156177
ENSMOCG00000017270	ENSMOCT00000023023	RFIP3_DANRE	none	Rab11_family_interacting_protein_3	7:1991529-2020061	GO:0005813;GO:0032154;GO:0030139;GO:0005768;GO:0030496;GO:0055037;GO:0055038;GO:0030306;GO:0005509;GO:0042803;GO:0017137;GO:0007049;GO:0051301;GO:0032456;GO:0032465	2878.635957	-0.332712416	0.091663988	11.0416297	0.011502885	0.41156177
ENSMOCG00000019026	ENSMOCT00000025630	NA	Dna2	NA	LG2:35589261-35620175	NA	160.1192097	1.706315675	0.200909011	11.04149358	0.011503607	0.41156177
ENSMOCG00000019026	ENSMOCT00000025628	NA	Dna2	NA	LG2:35589261-35620175	NA	160.1192097	1.706315675	0.200909011	11.04149358	0.011503607	0.41156177
ENSMOCG00000012199	ENSMOCT00000015669	GPR88_RAT	Gpr88	Probable_G_protein_coupled_receptor_88	21:13610414-13614284	GO:0005929;GO:0005737;GO:0005887;GO:0005634;GO:0005886;GO:0008020;GO:0003774;GO:0071482;GO:0007186;GO:0007626;GO:0061743;GO:0050885;GO:0019228;GO:0007602	385.4281983	0.070849756	0.174397929	11.01682882	0.011635223	0.415001443
ENSMOCG00000004075	ENSMOCT00000005404	ZN845_HUMAN	Zfp341	Zinc_finger_protein_845	LG8:23569606-23611305	GO:0005634;GO:0003677;GO:0003700;GO:0046872	513.0255413	1.112710693	0.153497416	10.98352022	0.011815323	0.417619479
ENSMOCG00000005703	ENSMOCT00000007435	NA	Lingo2	NA	LG5:33358885-33360705	NA	568.3166901	0.166813971	0.086916773	10.9703234	0.011887435	0.417619479
ENSMOCG00000011836	ENSMOCT00000015207	GABR2_HUMAN	Gpr156	Gamma_aminobutyric_acid_type_B_receptor_subunit_2	2:48830714-48888035	GO:0030054;GO:0005737;GO:0038039;GO:1902710;GO:0005887;GO:0043005;GO:0005886;GO:0045211;GO:0004965;GO:0046982;GO:0004888;GO:0007268;GO:0007186;GO:0007214;GO:0007194;GO:0150099	101.6352691	1.821870339	0.258811181	10.98212807	0.011822909	0.417619479
ENSMOCG00000011836	ENSMOCT00000015210	GABR2_HUMAN	Gpr156	Gamma_aminobutyric_acid_type_B_receptor_subunit_2	2:48830714-48888035	GO:0030054;GO:0005737;GO:0038039;GO:1902710;GO:0005887;GO:0043005;GO:0005886;GO:0045211;GO:0004965;GO:0046982;GO:0004888;GO:0007268;GO:0007186;GO:0007214;GO:0007194;GO:0150099	101.6352691	1.821870339	0.258811181	10.98212807	0.011822909	0.417619479
ENSMOCG00000013548	ENSMOCT00000017645	FBX16_HUMAN	Fbxo16	F_box_only_protein_16	17:13038355-13086104		1214.709909	0.304675422	0.090265518	10.9670972	0.01190513	0.417619479
ENSMOCG00000013548	ENSMOCT00000017647	FBX16_HUMAN	Fbxo16	F_box_only_protein_16	17:13038355-13086104		1214.709909	0.304675422	0.090265518	10.9670972	0.01190513	0.417619479
ENSMOCG00000016830	ENSMOCT00000022398	NA	Crebbp	NA	7:5029077-5175715	NA	5264.841196	0.266870395	0.075995973	10.98485927	0.01180803	0.417619479
ENSMOCG00000016830	ENSMOCT00000022409	CBP_HUMAN	Crebbp	CREB_binding_protein	7:5029077-5175715	GO:0005737;GO:0000123;GO:0016604;GO:0000790;GO:0005654;GO:0005634;GO:0016407;GO:0003682;GO:0000987;GO:0003684;GO:0004402;GO:0043426;GO:0002039;GO:0061733;GO:0001102;GO:0001085;GO:0003713;GO:0003714;GO:0008134;GO:0008270;GO:1904837;GO:0034644;GO:0042733;GO:0016573;GO:1990258;GO:0042592;GO:0018076;GO:0000122;GO:0007219;GO:0045747;GO:0045944;GO:0007221;GO:0045893;GO:0030511;GO:0032481;GO:0006473;GO:…	5264.841196	0.266870395	0.075995973	10.98485927	0.01180803	0.417619479
ENSMOCG00000016830	ENSMOCT00000022402	NA	Crebbp	NA	7:5029077-5175715	NA	5264.841196	0.266870395	0.075995973	10.98485927	0.01180803	0.417619479
ENSMOCG00000021342	ENSMOCT00000028995	TRPT1_MOUSE	Trpt1	tRNA_2'_phosphotransferase_1	8:41681534-41683998	GO:0000215;GO:0045859;GO:0006388	317.634509	0.992988421	0.176603076	10.96387931	0.011922806	0.417619479
ENSMOCG00000000105	ENSMOCT00000000118	MISSL_MOUSE	Mapk1ip1l	MAPK_interacting_and_spindle_stabilizing_protein_like	17:1647717-1666512	NA	2397.132976	-0.155797282	0.064316985	10.84647439	0.012585685	0.422945517
ENSMOCG00000000962	ENSMOCT00000001311	RFX6_MOUSE	Rfx4	DNA_binding_protein_RFX6	24:35728738-35879959	GO:0005634;GO:0001228;GO:0003700;GO:0000978;GO:0000977;GO:0044212;GO:0031018;GO:0042593;GO:0003310;GO:0003311;GO:0090104;GO:0035774;GO:0045944;GO:0045893;GO:0050796;GO:0006357;GO:0003309	1448.55788	0.443036951	0.066476056	10.76970316	0.013038642	0.422945517
ENSMOCG00000000962	ENSMOCT00000001313	RFX6_AILME	Rfx4	DNA_binding_protein_RFX6	24:35728738-35879959	GO:0005634;GO:0001228;GO:0000977;GO:0044212;GO:0031018;GO:0042593;GO:0003310;GO:0003311;GO:0090104;GO:0035774;GO:0045944;GO:0045893;GO:0050796;GO:0003309	1448.55788	0.443036951	0.066476056	10.76970316	0.013038642	0.422945517
ENSMOCG00000001032	ENSMOCT00000001402	FAHD1_MOUSE	Fahd1	Acylpyruvase_FAHD1,_mitochondrial	7:3182185-3182868	GO:0005829;GO:0005743;GO:0005739;GO:0005654;GO:0018773;GO:0047621;GO:0034545;GO:0016787;GO:0046872;GO:0008948	406.3965158	-0.525549094	0.134200457	10.67072779	0.013646371	0.422945517
ENSMOCG00000001934	ENSMOCT00000002598	XKR4_PANTR	Xkr6	XK_related_protein_4	17:14520327-14729976	GO:0016021;GO:0016020;GO:0005886;GO:1902742;GO:0043652;GO:0070782	256.2808562	0.885567576	0.217791433	10.85681492	0.012525871	0.422945517
ENSMOCG00000001934	ENSMOCT00000002600	XKR4_PANTR	Xkr6	XK_related_protein_4	17:14520327-14729976	GO:0016021;GO:0016020;GO:0005886;GO:1902742;GO:0043652;GO:0070782	256.2808562	0.885567576	0.217791433	10.85681492	0.012525871	0.422945517
ENSMOCG00000002606	NA	NA	NA	NA	NA	NA	223.5045345	0.08442873	0.178957313	10.69821871	0.013474827	0.422945517
ENSMOCG00000002715	ENSMOCT00000003652	NA	Actl7a	NA	LG5:49935353-49936669	NA	45.57658017	2.514273344	0.479935979	10.71242325	0.013387024	0.422945517
ENSMOCG00000003192	ENSMOCT00000004354	LRRK1_MOUSE	Lrrk2	Leucine_rich_repeat_serine/threonine_protein_kinase_1	15:19617029-19754872	GO:0005829;GO:0005739;GO:0005524;GO:0005525;GO:0042802;GO:0046872;GO:0004674;GO:0045453;GO:0050732;GO:0036035;GO:0090263;GO:1902533;GO:0050731	641.3199788	-0.373152073	0.122662899	10.81712874	0.012756966	0.422945517
ENSMOCG00000003192	ENSMOCT00000004333	LRRK1_MOUSE	Lrrk2	Leucine_rich_repeat_serine/threonine_protein_kinase_1	15:19617029-19754872	GO:0005829;GO:0005739;GO:0005524;GO:0005525;GO:0042802;GO:0046872;GO:0004674;GO:0045453;GO:0050732;GO:0036035;GO:0090263;GO:1902533;GO:0050731	641.3199788	-0.373152073	0.122662899	10.81712874	0.012756966	0.422945517
ENSMOCG00000003192	ENSMOCT00000004341	LRRK1_MOUSE	Lrrk2	Leucine_rich_repeat_serine/threonine_protein_kinase_1	15:19617029-19754872	GO:0005829;GO:0005739;GO:0005524;GO:0005525;GO:0042802;GO:0046872;GO:0004674;GO:0045453;GO:0050732;GO:0036035;GO:0090263;GO:1902533;GO:0050731	641.3199788	-0.373152073	0.122662899	10.81712874	0.012756966	0.422945517
ENSMOCG00000003249	ENSMOCT00000004383	NA	Fancg	NA	LG5:38233793-38242602	NA	28.8926569	-0.965004076	0.357837239	10.8390709	0.012628682	0.422945517
ENSMOCG00000005423	ENSMOCT00000007084	CCD30_MOUSE	Ccdc30	Coiled_coil_domain_containing_protein_30	10:63600485-63682135		749.1043064	0.152273983	0.116617713	10.73187496	0.013267701	0.422945517
ENSMOCG00000005423	ENSMOCT00000007076	CCD30_MACFA	Ccdc30	Coiled_coil_domain_containing_protein_30	10:63600485-63682135		749.1043064	0.152273983	0.116617713	10.73187496	0.013267701	0.422945517
ENSMOCG00000005728	ENSMOCT00000007462	COMDA_MOUSE	Commd10	COMM_domain_containing_protein_10	18:34621609-34752484	GO:0005737;GO:0005654	191.5957362	1.304587942	0.185856417	10.87964555	0.012394801	0.422945517
ENSMOCG00000005728	ENSMOCT00000007464	COMDA_MOUSE	Commd10	COMM_domain_containing_protein_10	18:34621609-34752484	GO:0005737;GO:0005654	191.5957362	1.304587942	0.185856417	10.87964555	0.012394801	0.422945517
ENSMOCG00000005820	ENSMOCT00000007605	MSI1H_HUMAN	Msi2	RNA_binding_protein_Musashi_homolog_1	7:64583338-64946946	GO:0005737;GO:0005634;GO:0005844;GO:1990904;GO:0042802;GO:0008266;GO:0003723;GO:0007399;GO:0051252	3493.783347	0.896497298	0.20727029	10.80898921	0.01280488	0.422945517
ENSMOCG00000007149	ENSMOCT00000009249	TLR9_HORSE	Tlr5	Toll_like_receptor_9	6:81634192-81637559	GO:0005737;GO:0032009;GO:0036019;GO:0005789;GO:0016021;GO:0005764;GO:0005634;GO:0045335;GO:0005886;GO:0042802;GO:0038187;GO:0042803;GO:0035197;GO:0004888;GO:0045322;GO:0002218;GO:1902350;GO:0051607;GO:0007249;GO:0006955;GO:0006954;GO:0045087;GO:0030277;GO:0002755;GO:0032715;GO:0050871;GO:0030890;GO:0002639;GO:0050729;GO:0045356;GO:0045359;GO:0045078;GO:0032733;GO:0032735;GO:0032741;GO:0032755;GO:…	25.81769009	1.389840953	0.323938482	10.77956703	0.012979558	0.422945517
ENSMOCG00000008332	ENSMOCT00000010715	RASF5_RAT	Rassf5	Ras_association_domain_containing_protein_5	6:21680530-21703157	GO:0005737;GO:0005874;GO:0005634;GO:0042802;GO:0046872;GO:0017016;GO:0006915;GO:0035556;GO:0008285;GO:0031398;GO:0042981;GO:1900180	2012.361006	0.145289319	0.083630175	10.64593251	0.013802937	0.422945517
ENSMOCG00000008534	ENSMOCT00000011001	PH11A_MOUSE	none	PHD_finger_protein_11A	17:6138910-6162017	GO:0031965;GO:0005654;GO:0046872;GO:0050776	92.20819179	1.820910088	0.316854466	10.6807272	0.013583727	0.422945517
ENSMOCG00000008534	ENSMOCT00000011000	PHF11_MOUSE	none	PHD_finger_protein_11	17:6138910-6162017	GO:0031965;GO:0005654;GO:0046872	92.20819179	1.820910088	0.316854466	10.6807272	0.013583727	0.422945517
ENSMOCG00000008534	ENSMOCT00000011003	PH11A_MOUSE	none	PHD_finger_protein_11A	17:6138910-6162017	GO:0031965;GO:0005654;GO:0046872;GO:0050776	92.20819179	1.820910088	0.316854466	10.6807272	0.013583727	0.422945517
ENSMOCG00000008534	ENSMOCT00000010995	PHF11_MOUSE	none	PHD_finger_protein_11	17:6138910-6162017	GO:0031965;GO:0005654;GO:0046872	92.20819179	1.820910088	0.316854466	10.6807272	0.013583727	0.422945517
ENSMOCG00000008534	ENSMOCT00000011008	PHF11_MOUSE	none	PHD_finger_protein_11	17:6138910-6162017	GO:0031965;GO:0005654;GO:0046872	92.20819179	1.820910088	0.316854466	10.6807272	0.013583727	0.422945517
ENSMOCG00000009846	ENSMOCT00000012664	PHYD1_RAT	Phyhd1	Phytanoyl_CoA_dioxygenase_domain_containing_protein_1	4:46813729-46833726	GO:0051213;GO:0046872	380.2295278	0.040543672	0.224800625	10.64353672	0.013818159	0.422945517
ENSMOCG00000009846	ENSMOCT00000012657	PHYD1_DANRE	Phyhd1	Phytanoyl_CoA_dioxygenase_domain_containing_protein_1	4:46813729-46833726	GO:0051213;GO:0046872	380.2295278	0.040543672	0.224800625	10.64353672	0.013818159	0.422945517
ENSMOCG00000009846	ENSMOCT00000012661	PHYD1_DANRE	Phyhd1	Phytanoyl_CoA_dioxygenase_domain_containing_protein_1	4:46813729-46833726	GO:0051213;GO:0046872	380.2295278	0.040543672	0.224800625	10.64353672	0.013818159	0.422945517
ENSMOCG00000009846	ENSMOCT00000012672	PHYD1_RAT	Phyhd1	Phytanoyl_CoA_dioxygenase_domain_containing_protein_1	4:46813729-46833726	GO:0051213;GO:0046872	380.2295278	0.040543672	0.224800625	10.64353672	0.013818159	0.422945517
ENSMOCG00000010449	ENSMOCT00000013415	NA	Furin	NA	22:10705645-10717349	NA	1868.602814	0.403723719	0.167971791	10.63935192	0.013844786	0.422945517
ENSMOCG00000010641	ENSMOCT00000013658	FAAA_DICDI	Fah	Fumarylacetoacetase	22:14252320-14275573	GO:0004334;GO:0046872;GO:1902000;GO:0006559;GO:0006572	472.4279207	0.269707203	0.199735647	10.66378039	0.013690062	0.422945517
ENSMOCG00000011345	ENSMOCT00000014582	NA	Ccdc60	NA	2:6101881-6275406	NA	123.1744262	1.816234781	0.357405532	10.86840745	0.012459149	0.422945517
ENSMOCG00000011547	ENSMOCT00000014833	HNRPC_RAT	none	Heterogeneous_nuclear_ribonucleoprotein_C	LG8:22480222-22481006	GO:0015629;GO:0071013;GO:0005829;GO:1990826;GO:0005634;GO:0045120;GO:0032991;GO:0005681;GO:0005697;GO:1990827;GO:0004857;GO:0042802;GO:0003730;GO:0003729;GO:1990247;GO:0008266;GO:0019904;GO:0043021;GO:0003723;GO:0070034;GO:0070935;GO:0000398;GO:0090367;GO:0032211	39.84432683	4.707475754	0.463845912	10.73521799	0.0132473	0.422945517
ENSMOCG00000011860	ENSMOCT00000015247	NA	Tmem67	NA	LG5:61389496-61424213	NA	1608.169645	1.071653262	0.185951987	10.63911055	0.013846323	0.422945517
ENSMOCG00000011963	ENSMOCT00000015370	LHPP_RAT	Lhpp	Phospholysine_phosphohistidine_inorganic_pyrophosphate_phosphatase	8:25440865-25527939	GO:0005829;GO:0016607;GO:0005634;GO:0004427;GO:0000287;GO:0016791;GO:0101006;GO:0042803;GO:0016311;GO:0006796;GO:0006470	1401.939623	-0.014123408	0.110051563	10.66690484	0.013670396	0.422945517
ENSMOCG00000011963	ENSMOCT00000015374	LHPP_RAT	Lhpp	Phospholysine_phosphohistidine_inorganic_pyrophosphate_phosphatase	8:25440865-25527939	GO:0005829;GO:0016607;GO:0005634;GO:0004427;GO:0000287;GO:0016791;GO:0101006;GO:0042803;GO:0016311;GO:0006796;GO:0006470	1401.939623	-0.014123408	0.110051563	10.66690484	0.013670396	0.422945517
ENSMOCG00000012071	ENSMOCT00000015507	UB2V1_MOUSE	none	Ubiquitin_conjugating_enzyme_E2_variant_1	LG8:10901140-10927039	GO:0005737;GO:0005654;GO:0005634;GO:0032991;GO:0035370;GO:0031371;GO:0000151;GO:0031624;GO:0042275;GO:0043123;GO:0051092;GO:0006301;GO:0070534	550.5478904	0.999349026	0.174373624	10.71127892	0.013394077	0.422945517
ENSMOCG00000012071	ENSMOCT00000015506	UB2V1_MOUSE	none	Ubiquitin_conjugating_enzyme_E2_variant_1	LG8:10901140-10927039	GO:0005737;GO:0005654;GO:0005634;GO:0032991;GO:0035370;GO:0031371;GO:0000151;GO:0031624;GO:0042275;GO:0043123;GO:0051092;GO:0006301;GO:0070534	550.5478904	0.999349026	0.174373624	10.71127892	0.013394077	0.422945517
ENSMOCG00000012071	ENSMOCT00000015505	UB2V1_MOUSE	none	Ubiquitin_conjugating_enzyme_E2_variant_1	LG8:10901140-10927039	GO:0005737;GO:0005654;GO:0005634;GO:0032991;GO:0035370;GO:0031371;GO:0000151;GO:0031624;GO:0042275;GO:0043123;GO:0051092;GO:0006301;GO:0070534	550.5478904	0.999349026	0.174373624	10.71127892	0.013394077	0.422945517
ENSMOCG00000013053	ENSMOCT00000016949	RUK_ARATH	Ulk4	Serine/threonine_protein_kinase_RUNKEL	5:93226974-93509281	GO:0005874;GO:0009524;GO:0009506;GO:0009574;GO:0005819;GO:0005524;GO:0008017;GO:0016740;GO:0007349;GO:0000911;GO:0010342;GO:0009556;GO:0000914;GO:0009555;GO:0006468;GO:0010245	690.7674988	0.810593325	0.177407493	10.77100103	0.013030853	0.422945517
ENSMOCG00000013053	ENSMOCT00000016952	RUK_ARATH	Ulk4	Serine/threonine_protein_kinase_RUNKEL	5:93226974-93509281	GO:0005874;GO:0009524;GO:0009506;GO:0009574;GO:0005819;GO:0005524;GO:0008017;GO:0016740;GO:0007349;GO:0000911;GO:0010342;GO:0009556;GO:0000914;GO:0009555;GO:0006468;GO:0010245	690.7674988	0.810593325	0.177407493	10.77100103	0.013030853	0.422945517
ENSMOCG00000013053	ENSMOCT00000016955	RUK_ARATH	Ulk4	Serine/threonine_protein_kinase_RUNKEL	5:93226974-93509281	GO:0005874;GO:0009524;GO:0009506;GO:0009574;GO:0005819;GO:0005524;GO:0008017;GO:0016740;GO:0007349;GO:0000911;GO:0010342;GO:0009556;GO:0000914;GO:0009555;GO:0006468;GO:0010245	690.7674988	0.810593325	0.177407493	10.77100103	0.013030853	0.422945517
ENSMOCG00000013302	ENSMOCT00000017291	MTMRC_DANRE	Mtmr12	Myotubularin_related_protein_12	19:31900706-31974328	GO:0030017;GO:0016529;GO:0019208;GO:0007626;GO:0048741	1264.610612	-0.251691477	0.089349897	10.88976639	0.012337131	0.422945517
ENSMOCG00000013302	ENSMOCT00000017286	NA	Mtmr12	NA	19:31900706-31974328	NA	1264.610612	-0.251691477	0.089349897	10.88976639	0.012337131	0.422945517
ENSMOCG00000013496	ENSMOCT00000017571	CAH4_RAT	Car4	Carbonic_anhydrase_4	7:61114731-61122683	GO:0031362;GO:0046658;GO:0016324;GO:0031526;GO:0009986;GO:0005793;GO:0070062;GO:0005794;GO:0016020;GO:0048471;GO:0005886;GO:0005791;GO:0042383;GO:0016529;GO:0030667;GO:0005802;GO:0030658;GO:0004089;GO:0008270;GO:0048513;GO:0015701;GO:0042493;GO:0048545	234.5072349	0.441492158	0.183633132	10.6983555	0.013473979	0.422945517
ENSMOCG00000013542	ENSMOCT00000017646	VATH_DROME	Atp6v1h	V_type_proton_ATPase_subunit_H	LG5:54252405-54314184	GO:0033181;GO:0000221;GO:0046961;GO:0008340;GO:0033227;GO:1902600	4871.440417	-0.440958728	0.108753578	10.68081028	0.013583207	0.422945517
ENSMOCG00000013542	ENSMOCT00000017638	NA	Atp6v1h	NA	LG5:54252405-54314184	NA	4871.440417	-0.440958728	0.108753578	10.68081028	0.013583207	0.422945517
ENSMOCG00000013542	ENSMOCT00000017643	NA	Atp6v1h	NA	LG5:54252405-54314184	NA	4871.440417	-0.440958728	0.108753578	10.68081028	0.013583207	0.422945517
ENSMOCG00000013542	ENSMOCT00000017644	VATH_DROME	Atp6v1h	V_type_proton_ATPase_subunit_H	LG5:54252405-54314184	GO:0033181;GO:0000221;GO:0046961;GO:0008340;GO:0033227;GO:1902600	4871.440417	-0.440958728	0.108753578	10.68081028	0.013583207	0.422945517
ENSMOCG00000013674	ENSMOCT00000017850	HACL_ARATH	none	2_hydroxyacyl_CoA_lyase	6:60654407-60688939	GO:0005829;GO:0005777;GO:0009536;GO:0016830;GO:0016831;GO:0000287;GO:0030976;GO:0001561	966.8325941	0.97625673	0.116444258	10.76912409	0.013042119	0.422945517
ENSMOCG00000013674	ENSMOCT00000017854	HACL_ARATH	none	2_hydroxyacyl_CoA_lyase	6:60654407-60688939	GO:0005829;GO:0005777;GO:0009536;GO:0016830;GO:0016831;GO:0000287;GO:0030976;GO:0001561	966.8325941	0.97625673	0.116444258	10.76912409	0.013042119	0.422945517
ENSMOCG00000013674	ENSMOCT00000017856	HACL_ARATH	none	2_hydroxyacyl_CoA_lyase	6:60654407-60688939	GO:0005829;GO:0005777;GO:0009536;GO:0016830;GO:0016831;GO:0000287;GO:0030976;GO:0001561	966.8325941	0.97625673	0.116444258	10.76912409	0.013042119	0.422945517
ENSMOCG00000013674	ENSMOCT00000017848	HACL_ARATH	none	2_hydroxyacyl_CoA_lyase	6:60654407-60688939	GO:0005829;GO:0005777;GO:0009536;GO:0016830;GO:0016831;GO:0000287;GO:0030976;GO:0001561	966.8325941	0.97625673	0.116444258	10.76912409	0.013042119	0.422945517
ENSMOCG00000013695	ENSMOCT00000017853	TNR17_MOUSE	Tnfrsf17	Tumor_necrosis_factor_receptor_superfamily_member_17	7:12560450-12566593	GO:0016021;GO:0038023;GO:0002250;GO:0002260;GO:0007165	20.77314572	4.168256062	0.916742997	10.78650685	0.012938146	0.422945517
ENSMOCG00000014236	ENSMOCT00000018621	TTLL7_MOUSE	none	Tubulin_polyglutamylase_TTLL7	21:40248762-40286940	GO:0097731;GO:0036064;GO:0005737;GO:0030425;GO:0005874;GO:0043204;GO:0043014;GO:0005524;GO:0048487;GO:0070740;GO:0030154;GO:0007399;GO:0018095	916.0183904	-0.8665958	0.099675761	10.83559999	0.012648889	0.422945517
ENSMOCG00000015185	ENSMOCT00000019998	NA	none	NA	6:68451478-68453485		69.71571373	1.046004576	0.19794835	10.67905717	0.013594169	0.422945517
ENSMOCG00000016931	ENSMOCT00000022539	DAZP1_MOUSE	Dazap1	DAZ_associated_protein_1	LG1:3504634-3531543	GO:0005737;GO:0005829;GO:0005654;GO:0005634;GO:1990904;GO:0003730;GO:0034046;GO:0008266;GO:0003723;GO:0035613;GO:0030154;GO:0008283;GO:0001893;GO:0048026;GO:0051252;GO:0007283	3100.544045	0.878351173	0.184201956	10.83142669	0.012673229	0.422945517
ENSMOCG00000016931	ENSMOCT00000022540	DAZP1_MOUSE	Dazap1	DAZ_associated_protein_1	LG1:3504634-3531543	GO:0005737;GO:0005829;GO:0005654;GO:0005634;GO:1990904;GO:0003730;GO:0034046;GO:0008266;GO:0003723;GO:0035613;GO:0030154;GO:0008283;GO:0001893;GO:0048026;GO:0051252;GO:0007283	3100.544045	0.878351173	0.184201956	10.83142669	0.012673229	0.422945517
ENSMOCG00000017193	ENSMOCT00000022934	PK1L3_HUMAN	Pkd1l2	Polycystic_kidney_disease_protein_1_like_3	4:25083533-25158389	GO:0034703;GO:0070062;GO:0016020;GO:0005886;GO:0043235;GO:0005262;GO:0030246;GO:0006812;GO:0071468;GO:0001581;GO:0050982;GO:0001822;GO:0050915	130.4340487	-0.438494461	0.49360138	10.78299268	0.0129591	0.422945517
ENSMOCG00000017193	ENSMOCT00000022937	PK1L3_HUMAN	Pkd1l2	Polycystic_kidney_disease_protein_1_like_3	4:25083533-25158389	GO:0034703;GO:0070062;GO:0016020;GO:0005886;GO:0043235;GO:0005262;GO:0030246;GO:0006812;GO:0071468;GO:0001581;GO:0050982;GO:0001822;GO:0050915	130.4340487	-0.438494461	0.49360138	10.78299268	0.0129591	0.422945517
ENSMOCG00000017406	ENSMOCT00000023208	NA	F11	NA	LG7_11:18650398-18669572	NA	5.755912737	-0.251010833	0.700963266	10.79163596	0.012907623	0.422945517
ENSMOCG00000017835	ENSMOCT00000023856	CP072_MOUSE	1810013L24Rik	UPF0472_protein_C16orf72_homolog	7:9864809-9894748		6974.329095	-0.098160284	0.156717482	10.66993242	0.013651366	0.422945517
ENSMOCG00000018694	ENSMOCT00000025122	TMPS6_MOUSE	Tmprss9	Transmembrane_protease_serine_6	LG1:2893127-2914322	GO:0005623;GO:0005615;GO:0016021;GO:0005886;GO:0004252;GO:0006879;GO:0042730;GO:0055072;GO:0033619;GO:0030514;GO:0000122;GO:0045892;GO:0045944;GO:0006508;GO:0097264	84.89255771	1.621018672	0.247249555	10.88218606	0.0123803	0.422945517
ENSMOCG00000018829	ENSMOCT00000025427	PAT3_CAEEL	Itgb4	Integrin_beta_pat_3	7:78981537-79012309	GO:0009925;GO:0005604;GO:0005623;GO:0009986;GO:0005925;GO:0008305;GO:0016328;GO:0031430;GO:0043005;GO:0043025;GO:0055120;GO:0030018;GO:0005178;GO:0033627;GO:0016477;GO:0007160;GO:0007229;GO:0007005;GO:0046716;GO:0055001;GO:0042059;GO:0048680;GO:1903356;GO:0040017;GO:1904901;GO:0060279;GO:0060298;GO:0045987;GO:0032956;GO:1903354;GO:0040028;GO:0055002;GO:0072327	533.4392144	0.005028582	0.234984853	10.82432572	0.012714748	0.422945517
ENSMOCG00000018829	ENSMOCT00000025413	PAT3_CAEEL	Itgb4	Integrin_beta_pat_3	7:78981537-79012309	GO:0009925;GO:0005604;GO:0005623;GO:0009986;GO:0005925;GO:0008305;GO:0016328;GO:0031430;GO:0043005;GO:0043025;GO:0055120;GO:0030018;GO:0005178;GO:0033627;GO:0016477;GO:0007160;GO:0007229;GO:0007005;GO:0046716;GO:0055001;GO:0042059;GO:0048680;GO:1903356;GO:0040017;GO:1904901;GO:0060279;GO:0060298;GO:0045987;GO:0032956;GO:1903354;GO:0040028;GO:0055002;GO:0072327	533.4392144	0.005028582	0.234984853	10.82432572	0.012714748	0.422945517
ENSMOCG00000018829	ENSMOCT00000025415	PAT3_CAEEL	Itgb4	Integrin_beta_pat_3	7:78981537-79012309	GO:0009925;GO:0005604;GO:0005623;GO:0009986;GO:0005925;GO:0008305;GO:0016328;GO:0031430;GO:0043005;GO:0043025;GO:0055120;GO:0030018;GO:0005178;GO:0033627;GO:0016477;GO:0007160;GO:0007229;GO:0007005;GO:0046716;GO:0055001;GO:0042059;GO:0048680;GO:1903356;GO:0040017;GO:1904901;GO:0060279;GO:0060298;GO:0045987;GO:0032956;GO:1903354;GO:0040028;GO:0055002;GO:0072327	533.4392144	0.005028582	0.234984853	10.82432572	0.012714748	0.422945517
ENSMOCG00000018829	ENSMOCT00000025424	PAT3_CAEEL	Itgb4	Integrin_beta_pat_3	7:78981537-79012309	GO:0009925;GO:0005604;GO:0005623;GO:0009986;GO:0005925;GO:0008305;GO:0016328;GO:0031430;GO:0043005;GO:0043025;GO:0055120;GO:0030018;GO:0005178;GO:0033627;GO:0016477;GO:0007160;GO:0007229;GO:0007005;GO:0046716;GO:0055001;GO:0042059;GO:0048680;GO:1903356;GO:0040017;GO:1904901;GO:0060279;GO:0060298;GO:0045987;GO:0032956;GO:1903354;GO:0040028;GO:0055002;GO:0072327	533.4392144	0.005028582	0.234984853	10.82432572	0.012714748	0.422945517
ENSMOCG00000019158	ENSMOCT00000025819	ZN431_MOUSE	none	Zinc_finger_protein_431	1:83266989-83268819	GO:0005634;GO:0003682;GO:0042826;GO:0046872;GO:0000978;GO:0030154;GO:0043433;GO:0045668;GO:0000122	108.5162506	-1.232259519	0.242480329	10.77358368	0.013015366	0.422945517
ENSMOCG00000019474	ENSMOCT00000026282	SPD2B_MOUSE	Sh3pxd2a	SH3_and_PX_domain_containing_protein_2B	8:74969645-75167095	GO:0030054;GO:0042995;GO:0005737;GO:0002102;GO:0035091;GO:0080025;GO:0032266;GO:0070273;GO:0010314;GO:0042169;GO:0016176;GO:0060612;GO:0060348;GO:1904888;GO:0022617;GO:0001654;GO:0007507;GO:0002051;GO:0071800;GO:1904179;GO:0045600;GO:0010628;GO:0040018;GO:0051496;GO:0072657;GO:0060378;GO:0001501;GO:0048705;GO:0006801	1045.1519	0.445905437	0.170064195	10.79959976	0.012860371	0.422945517
ENSMOCG00000019829	ENSMOCT00000026822	P4HA1_CAEEL	P4ha3	Prolyl_4_hydroxylase_subunit_alpha_1	22:237866-268282	GO:0005623;GO:0005783;GO:0005788;GO:0005506;GO:0031418;GO:0016702;GO:0031545;GO:0004656;GO:0040002;GO:0042338;GO:0009792;GO:0010172;GO:0043412;GO:0055114;GO:0019511;GO:0018401;GO:0040018	2834.881733	0.048847579	0.069693221	10.79552046	0.012884554	0.422945517
ENSMOCG00000019829	ENSMOCT00000026820	P4HA1_CAEEL	P4ha3	Prolyl_4_hydroxylase_subunit_alpha_1	22:237866-268282	GO:0005623;GO:0005783;GO:0005788;GO:0005506;GO:0031418;GO:0016702;GO:0031545;GO:0004656;GO:0040002;GO:0042338;GO:0009792;GO:0010172;GO:0043412;GO:0055114;GO:0019511;GO:0018401;GO:0040018	2834.881733	0.048847579	0.069693221	10.79552046	0.012884554	0.422945517
ENSMOCG00000019829	ENSMOCT00000026819	P4HA1_CAEEL	P4ha3	Prolyl_4_hydroxylase_subunit_alpha_1	22:237866-268282	GO:0005623;GO:0005783;GO:0005788;GO:0005506;GO:0031418;GO:0016702;GO:0031545;GO:0004656;GO:0040002;GO:0042338;GO:0009792;GO:0010172;GO:0043412;GO:0055114;GO:0019511;GO:0018401;GO:0040018	2834.881733	0.048847579	0.069693221	10.79552046	0.012884554	0.422945517
ENSMOCG00000019850	ENSMOCT00000026852	FITM2_MOUSE	Fitm2	Fat_storage_inducing_transmembrane_protein_2	LG8:15026233-15032292	GO:0005623;GO:0005789;GO:0030176;GO:0005739;GO:0035356;GO:0007010;GO:0140042;GO:0034389;GO:0019915;GO:0008654;GO:0010890;GO:0022604;GO:0010866;GO:0030730	1546.344983	-0.441579082	0.070888224	10.70161774	0.013453765	0.422945517
ENSMOCG00000019862	ENSMOCT00000026889	NA	Ptpru	NA	10:52992971-53067525	NA	1489.642862	0.750603247	0.185710154	10.65890409	0.013720811	0.422945517
ENSMOCG00000019862	ENSMOCT00000026883	NA	Ptpru	NA	10:52992971-53067525	NA	1489.642862	0.750603247	0.185710154	10.65890409	0.013720811	0.422945517
ENSMOCG00000019862	ENSMOCT00000026881	NA	Ptpru	NA	10:52992971-53067525	NA	1489.642862	0.750603247	0.185710154	10.65890409	0.013720811	0.422945517
ENSMOCG00000020305	ENSMOCT00000027508	NA	Pax7	NA	10:45052287-45143383	NA	25.25360295	-0.312500407	0.350810221	10.664326	0.013686626	0.422945517
ENSMOCG00000020423	ENSMOCT00000027669	PDIA3_BOVIN	Txndc16	Protein_disulfide_isomerase_A3	17:3839943-3927034	GO:0005623;GO:0009986;GO:0005783;GO:0005788;GO:0042470;GO:0003756;GO:0045454;GO:0043065;GO:0006457;GO:0034976	957.5063519	-0.479678684	0.146293096	10.68966663	0.013527963	0.422945517
ENSMOCG00000020481	ENSMOCT00000027750	NA	Mfsd2a	NA	10:61591703-61607164	NA	1246.188774	0.742161207	0.163629427	10.8173719	0.012755538	0.422945517
ENSMOCG00000021453	ENSMOCT00000029161	UBA1L_HUMAN	Ubap1l	Ubiquitin_associated_protein_1_like	5:74281889-74291658	GO:0000813;GO:0043130;GO:0043162	263.7596356	1.592100125	0.377554921	10.68625587	0.013549213	0.422945517
ENSMOCG00000021714	ENSMOCT00000029558	NA	none	NA	6:62782387-62834985	NA	254.3026903	0.177290432	0.171428917	10.84445877	0.012597376	0.422945517
ENSMOCG00000021795	ENSMOCT00000029660	HELZ_MOUSE	none	Probable_helicase_with_zinc_finger_domain	7:60436518-60452175	GO:0005829;GO:0005634;GO:0043186;GO:0005524;GO:0004386;GO:0046872;GO:0003723;GO:0035194	384.6170476	0.390987832	0.137382589	10.92553108	0.012135448	0.422945517
ENSMOCG00000021960	ENSMOCT00000029898	BTF3_MOUSE	none	Transcription_factor_BTF3	7:38796684-38797156	GO:0005829;GO:0005854;GO:0005634;GO:0042788;GO:0001701;GO:0015031	55.42730978	-5.550064276	0.526671689	10.72600035	0.013303627	0.422945517
ENSMOCG00000022002	ENSMOCT00000029956	HIKES_RAT	none	Protein_Hikeshi	21:417405-417699	GO:0005737;GO:0005829;GO:0005634;GO:0030544;GO:0061608;GO:0034605;GO:0007030;GO:0030324;GO:0006606;GO:0015031	12.44301848	-7.050762992	1.086237946	10.73748691	0.013233471	0.422945517
ENSMOCG00000000530	ENSMOCT00000000723	CRCC2_HUMAN	Crocc	Putative_ciliary_rootlet_coiled_coil_protein_2	10:43840576-43881897		3054.249976	1.517022659	0.245185283	10.60784036	0.014046918	0.427955438
ENSMOCG00000000400	ENSMOCT00000000531	BRD8_HUMAN	Brd8dc	Bromodomain_containing_protein_8	18:23082008-23102790	GO:0005739;GO:0035267;GO:0005654;GO:0005634;GO:0000812;GO:0003700;GO:0004879;GO:0007166;GO:0043968;GO:0043967;GO:0045944;GO:0040008;GO:0006357;GO:0006355;GO:0007165	317.7717534	-0.159537484	0.316315777	10.54287874	0.014472829	0.434147769
ENSMOCG00000004286	ENSMOCT00000005660	MROH5_HUMAN	Mroh7	Maestro_heat_like_repeat_family_member_5	10:74031922-74087839		92.48794877	-0.265394986	0.644093341	10.56176238	0.014347727	0.434147769
ENSMOCG00000011067	ENSMOCT00000014212	NA	Slc12a4	NA	4:4931101-4954891	NA	1765.750964	0.357984402	0.138104071	10.56665937	0.01431546	0.434147769
ENSMOCG00000018842	ENSMOCT00000025357	NA	none	NA	7:44932949-44988860	NA	217.9162319	-0.020992727	0.242095184	10.55151256	0.014415499	0.434147769
ENSMOCG00000018842	ENSMOCT00000025358	NA	none	NA	7:44932949-44988860	NA	217.9162319	-0.020992727	0.242095184	10.55151256	0.014415499	0.434147769
ENSMOCG00000018842	ENSMOCT00000025361	NA	none	NA	7:44932949-44988860	NA	217.9162319	-0.020992727	0.242095184	10.55151256	0.014415499	0.434147769
ENSMOCG00000019979	ENSMOCT00000027030	MPU1_MOUSE	none	Mannose_P_dolichol_utilization_defect_1_protein	7:29113444-29118294	GO:0016021;GO:0009312	663.4978133	0.407447574	0.092037495	10.54617108	0.014450941	0.434147769
ENSMOCG00000021980	ENSMOCT00000029934	NA	Prtg	NA	5:66578668-66694027	NA	75.1984092	0.804045469	0.279603965	10.55147834	0.014415725	0.434147769
ENSMOCG00000021980	ENSMOCT00000029935	NA	Prtg	NA	5:66578668-66694027	NA	75.1984092	0.804045469	0.279603965	10.55147834	0.014415725	0.434147769
ENSMOCG00000020363	ENSMOCT00000027606	CFA43_CHLRE	Cfap43	Cilia__and_flagella_associated_protein_43	8:75430336-75520865	GO:0005930;GO:0031514	1275.933534	-0.106595852	0.15980269	10.5300039	0.014558739	0.435607885
ENSMOCG00000005039	ENSMOCT00000006639	RIMB1_HUMAN	Rimbp2	Peripheral_type_benzodiazepine_receptor_associated_protein_1	2:18857061-18917720	GO:0044305;GO:0005737;GO:0005829;GO:0098978;GO:0005739;GO:0030156;GO:0099626;GO:0006700;GO:0014047;GO:0007269	3622.227249	0.567436637	0.115087163	10.52375681	0.014600604	0.435746086
ENSMOCG00000005039	ENSMOCT00000006635	RIMB1_HUMAN	Rimbp2	Peripheral_type_benzodiazepine_receptor_associated_protein_1	2:18857061-18917720	GO:0044305;GO:0005737;GO:0005829;GO:0098978;GO:0005739;GO:0030156;GO:0099626;GO:0006700;GO:0014047;GO:0007269	3622.227249	0.567436637	0.115087163	10.52375681	0.014600604	0.435746086
ENSMOCG00000005039	ENSMOCT00000006637	RIMB1_HUMAN	Rimbp2	Peripheral_type_benzodiazepine_receptor_associated_protein_1	2:18857061-18917720	GO:0044305;GO:0005737;GO:0005829;GO:0098978;GO:0005739;GO:0030156;GO:0099626;GO:0006700;GO:0014047;GO:0007269	3622.227249	0.567436637	0.115087163	10.52375681	0.014600604	0.435746086
ENSMOCG00000000323	ENSMOCT00000000429	DAB2P_MOUSE	Rasal3	Disabled_homolog_2_interacting_protein	LG3:28427117-28440224	GO:1990597;GO:0030424;GO:0044300;GO:0044301;GO:0005737;GO:0030425;GO:0030139;GO:0043025;GO:0032809;GO:1990032;GO:0005886;GO:0071889;GO:0005123;GO:0005096;GO:0042802;GO:0019900;GO:0031434;GO:0031435;GO:0043548;GO:0036312;GO:0032266;GO:0070273;GO:0042803;GO:0019901;GO:0047485;GO:0051721;GO:0044877;GO:0017124;GO:0035591;GO:0043184;GO:0007257;GO:0000185;GO:0001525;GO:0007049;GO:0021814;GO:0044257;GO:…	64.44714564	0.589314645	0.220860892	10.4705255	0.014962178	0.435840741
ENSMOCG00000000935	ENSMOCT00000001277	NA	Scly	NA	LG4:60471429-60491945	NA	628.8195089	1.002768442	0.168588895	10.49414694	0.014800654	0.435840741
ENSMOCG00000000935	ENSMOCT00000001281	SCLY_MOUSE	Scly	Selenocysteine_lyase	LG4:60471429-60491945	GO:1902494;GO:0005829;GO:0016597;GO:0042803;GO:0009000;GO:0016740;GO:0070279;GO:0006629;GO:1900408;GO:0032868;GO:0001887;GO:0016261	628.8195089	1.002768442	0.168588895	10.49414694	0.014800654	0.435840741
ENSMOCG00000003727	ENSMOCT00000005076	NA	Kcnt1	NA	4:51427108-51467838	NA	2330.609119	1.129157811	0.206846248	10.47260588	0.014947883	0.435840741
ENSMOCG00000003727	ENSMOCT00000005084	NA	Kcnt1	NA	4:51427108-51467838	NA	2330.609119	1.129157811	0.206846248	10.47260588	0.014947883	0.435840741
ENSMOCG00000004457	ENSMOCT00000005863	NA	Mttp	NA	21:32253320-32292029	NA	46.96703129	-0.297531954	0.334845542	10.49587302	0.014788919	0.435840741
ENSMOCG00000006218	ENSMOCT00000008134	NA	Pcnx2	NA	4:33502020-33623619	NA	3283.300512	0.575569944	0.144413291	10.51239276	0.014677065	0.435840741
ENSMOCG00000015201	ENSMOCT00000020015	NTCP2_RABIT	Slc10a1	Ileal_sodium/bile_acid_cotransporter	1:18795322-18808925	GO:0016324;GO:0016021;GO:0005902;GO:0008508;GO:0009617	52.87679039	4.111910695	0.409330745	10.46846926	0.014976321	0.435840741
ENSMOCG00000015693	ENSMOCT00000020732	ZN598_DANRE	Zfp598	E3_ubiquitin_protein_ligase_ZNF598	7:3354192-3367773	GO:0046872;GO:0003676;GO:0043022;GO:0061630;GO:0006513;GO:0016567;GO:0072344	1674.359639	0.612996183	0.147284928	10.49062597	0.014824622	0.435840741
ENSMOCG00000018614	ENSMOCT00000025005	TX31_CONTE	Clec18a	Cysteine_rich_venom_protein	4:16842110-16852888	GO:0005576;GO:0008233	66.28730479	0.824676661	0.39018451	10.47977658	0.014898714	0.435840741
ENSMOCG00000018614	ENSMOCT00000025010	PI16_MOUSE	Clec18a	Peptidase_inhibitor_16	4:16842110-16852888	GO:0005615;GO:0030414;GO:0061052	66.28730479	0.824676661	0.39018451	10.47977658	0.014898714	0.435840741
ENSMOCG00000021362	ENSMOCT00000029024	RSMB_MACEU	none	Small_nuclear_ribonucleoprotein_associated_protein_B'	18:68485304-68486147	GO:0005829;GO:0034709;GO:0005634;GO:0034719;GO:0005685;GO:0071007;GO:0071005;GO:0005687;GO:0046540;GO:0005683;GO:0003723;GO:0000398;GO:0000387	83.72061193	-0.88631512	0.372621789	10.49499503	0.014794887	0.435840741
ENSMOCG00000021885	ENSMOCT00000029811	CTC1_DANRE	Ctc1	CST_complex_subunit_CTC1	7:29769170-29794277	GO:1990879;GO:0003697;GO:0042162;GO:0045740;GO:0010833	276.652135	-0.280324225	0.206754314	10.48762554	0.014845076	0.435840741
ENSMOCG00000002839	ENSMOCT00000003839	NA	Hps1	NA	8:70278986-70308880	NA	436.5402929	0.205581041	0.270196879	10.45581563	0.01506364	0.437294114
ENSMOCG00000002839	ENSMOCT00000003846	NA	Hps1	NA	8:70278986-70308880	NA	436.5402929	0.205581041	0.270196879	10.45581563	0.01506364	0.437294114
ENSMOCG00000000539	ENSMOCT00000000718	LGI1_MOUSE	Lgi4	Leucine_rich_glioma_inactivated_protein_1	LG4:21376734-21387555	GO:0030054;GO:0005615;GO:0098978;GO:0045202;GO:0043083;GO:0005102;GO:0007411;GO:0031175;GO:0099645;GO:0030307;GO:0050806;GO:0051260	2850.503329	0.215247902	0.170436266	10.30068224	0.016175772	0.437604544
ENSMOCG00000000539	ENSMOCT00000000714	LGI1_MOUSE	Lgi4	Leucine_rich_glioma_inactivated_protein_1	LG4:21376734-21387555	GO:0030054;GO:0005615;GO:0098978;GO:0045202;GO:0043083;GO:0005102;GO:0007411;GO:0031175;GO:0099645;GO:0030307;GO:0050806;GO:0051260	2850.503329	0.215247902	0.170436266	10.30068224	0.016175772	0.437604544
ENSMOCG00000001649	ENSMOCT00000002222	DPH3_CRIGR	none	DPH3_homolog	6:60504941-60507946	GO:0005737;GO:0005634;GO:0046872;GO:0050709;GO:0017183;GO:0051099	107.3574374	-0.649438257	0.171110655	10.31348698	0.016080997	0.437604544
ENSMOCG00000001649	ENSMOCT00000002223	DPH3_CRIGR	none	DPH3_homolog	6:60504941-60507946	GO:0005737;GO:0005634;GO:0046872;GO:0050709;GO:0017183;GO:0051099	107.3574374	-0.649438257	0.171110655	10.31348698	0.016080997	0.437604544
ENSMOCG00000002207	ENSMOCT00000002952	PP1RB_PANTR	Ppp1r11	E3_ubiquitin_protein_ligase_PPP1R11	LG2:54353368-54357269	GO:0005634;GO:0008157;GO:0004865;GO:0061630;GO:0050830;GO:0050710;GO:0032515;GO:0035308;GO:0006511	4813.434331	0.113879418	0.069436101	10.44617137	0.015130529	0.437604544
ENSMOCG00000003328	ENSMOCT00000004481	IDLC_RAT	Dnali1	Axonemal_dynein_light_intermediate_polypeptide_1	10:59535502-59545517	GO:0097729;GO:0005930;GO:0097546;GO:0005929;GO:0005737;GO:0030286;GO:0030175;GO:0045504;GO:0003774	477.6336952	0.670747916	0.198257462	10.41791477	0.015328193	0.437604544
ENSMOCG00000004302	ENSMOCT00000005663	RBM11_MOUSE	Rbm11	Splicing_regulator_RBM11	2:75468215-75479621	GO:0016607;GO:0005654;GO:0005634;GO:0008266;GO:0042803;GO:0003727;GO:0030154;GO:0034599;GO:0006397;GO:0007275;GO:0000381;GO:0008380	551.5483907	0.202362508	0.188029719	10.39034205	0.015523523	0.437604544
ENSMOCG00000004428	ENSMOCT00000005826	AN32A_RAT	none	Acidic_leucine_rich_nuclear_phosphoprotein_32_family_member_A	5:77427811-77475755	GO:0005737;GO:0005829;GO:0005783;GO:0016363;GO:0005634;GO:0048471;GO:0050839;GO:0042393;GO:0005178;GO:0008022;GO:0035067;GO:0010977;GO:0006913;GO:0042981	1026.320788	-0.050431637	0.103449135	10.27311892	0.016381652	0.437604544
ENSMOCG00000004428	ENSMOCT00000005822	AN32A_BOVIN	none	Acidic_leucine_rich_nuclear_phosphoprotein_32_family_member_A	5:77427811-77475755	GO:0005737;GO:0005783;GO:0016363;GO:0005634;GO:0048471;GO:0042393;GO:0006913;GO:0042981	1026.320788	-0.050431637	0.103449135	10.27311892	0.016381652	0.437604544
ENSMOCG00000004428	ENSMOCT00000005831	AN32A_CANLF	none	Acidic_leucine_rich_nuclear_phosphoprotein_32_family_member_A	5:77427811-77475755	GO:0005737;GO:0005783;GO:0005634;GO:0048471;GO:0042393;GO:0006913;GO:0042981	1026.320788	-0.050431637	0.103449135	10.27311892	0.016381652	0.437604544
ENSMOCG00000004441	ENSMOCT00000005842	GSTA3_RAT	Gsta3	Glutathione_S_transferase_alpha_3	LG2:9574242-9586324	GO:0005829;GO:0005640;GO:0005634;GO:0008144;GO:0043295;GO:0004602;GO:0004364;GO:0004769;GO:0007568;GO:0030855;GO:1901687;GO:0006749;GO:0043651;GO:0006693;GO:0042493;GO:0031667;GO:0042178;GO:0006805	411.3414781	1.546586738	0.252309317	10.29655273	0.016206454	0.437604544
ENSMOCG00000005618	ENSMOCT00000007332	NA	Akna	NA	10:7291018-7325061	NA	653.0277512	0.749335339	0.137159142	10.3960309	0.015483023	0.437604544
ENSMOCG00000006426	ENSMOCT00000008383	MINY4_XENTR	Mindy4	Probable_ubiquitin_carboxyl_terminal_hydrolase_MINDY_4	LG3:41873073-41981288	GO:0016807;GO:1990380;GO:0036459	441.831878	-0.014892909	0.132283923	10.28975379	0.016257094	0.437604544
ENSMOCG00000006426	ENSMOCT00000008375	NA	Mindy4	NA	LG3:41873073-41981288	NA	441.831878	-0.014892909	0.132283923	10.28975379	0.016257094	0.437604544
ENSMOCG00000007679	ENSMOCT00000009908	LDB3_HUMAN	none	LIM_domain_binding_protein_3	21:35851708-35892825	GO:0005912;GO:0005856;GO:0031941;GO:0048471;GO:0031143;GO:0001725;GO:0030018;GO:0003779;GO:0008092;GO:0046872;GO:0051371;GO:0005080;GO:0030036;GO:0007507;GO:0061061;GO:0045214	218.3981018	0.130986297	0.175874697	10.34419957	0.015855896	0.437604544
ENSMOCG00000009108	ENSMOCT00000011805	NA	Dnah3	NA	8:15529656-15688669	NA	416.4557267	0.564498089	0.149423276	10.33690965	0.015909044	0.437604544
ENSMOCG00000009108	ENSMOCT00000011814	NA	Dnah3	NA	8:15529656-15688669	NA	416.4557267	0.564498089	0.149423276	10.33690965	0.015909044	0.437604544
ENSMOCG00000009108	ENSMOCT00000011818	NA	Dnah3	NA	8:15529656-15688669	NA	416.4557267	0.564498089	0.149423276	10.33690965	0.015909044	0.437604544
ENSMOCG00000009368	ENSMOCT00000012034	NA	Fem1c	NA	18:34189525-34212934	NA	2667.396055	-0.54653945	0.144483908	10.27153037	0.016393596	0.437604544
ENSMOCG00000010101	ENSMOCT00000012964	MMP21_CYNPY	Mmp21	Matrix_metalloproteinase_21	8:26501134-26507235	GO:0031012;GO:0004222;GO:0008270;GO:0061371;GO:0007368	31.98586756	-0.173503855	0.379550518	10.40890412	0.015391759	0.437604544
ENSMOCG00000010101	ENSMOCT00000012962	NA	Mmp21	NA	8:26501134-26507235	NA	31.98586756	-0.173503855	0.379550518	10.40890412	0.015391759	0.437604544
ENSMOCG00000011182	ENSMOCT00000014351	SPB6_BOVIN	none	Serpin_B6	16:38507197-38518322	GO:0005737;GO:0005615;GO:0004867;GO:0010951	34.71053602	-2.951045926	0.385922212	10.41826687	0.015325715	0.437604544
ENSMOCG00000011659	ENSMOCT00000014974	IFIT3_HUMAN	none	Interferon_induced_protein_with_tetratricopeptide_repeats_3	8:62932133-62936506	GO:0005737;GO:0005829;GO:0005739;GO:0042802;GO:0035457;GO:0051607;GO:0043066;GO:0008285;GO:0009615;GO:0060337	41.18763818	1.030645744	0.343525	10.27071231	0.01639975	0.437604544
ENSMOCG00000012040	ENSMOCT00000015470	MOT14_HUMAN	Slc16a9	Monocarboxylate_transporter_14	LG2:41659839-41684094	GO:0016021;GO:0005886;GO:0008028;GO:0015293	207.8839072	-0.600268723	0.24503475	10.38471369	0.015563695	0.437604544
ENSMOCG00000012568	ENSMOCT00000016232	PDE9A_DROME	Pde9a	High_affinity_cGMP_specific_3',5'_cyclic_phosphodiesterase_9A	LG2:48930071-49014990	GO:0047555;GO:0004114;GO:0046872;GO:0046069;GO:0019934;GO:0009187	962.6544516	0.992747186	0.096598157	10.32224231	0.016016508	0.437604544
ENSMOCG00000012568	ENSMOCT00000016235	PDE9A_DROME	Pde9a	High_affinity_cGMP_specific_3',5'_cyclic_phosphodiesterase_9A	LG2:48930071-49014990	GO:0047555;GO:0004114;GO:0046872;GO:0046069;GO:0019934;GO:0009187	962.6544516	0.992747186	0.096598157	10.32224231	0.016016508	0.437604544
ENSMOCG00000012568	ENSMOCT00000016237	PDE9A_DROME	Pde9a	High_affinity_cGMP_specific_3',5'_cyclic_phosphodiesterase_9A	LG2:48930071-49014990	GO:0047555;GO:0004114;GO:0046872;GO:0046069;GO:0019934;GO:0009187	962.6544516	0.992747186	0.096598157	10.32224231	0.016016508	0.437604544
ENSMOCG00000013069	ENSMOCT00000016940	HIG2A_MOUSE	Higd2a	HIG1_domain_family_member_2A	16:55484220-55485342	GO:0016021;GO:0005743;GO:0005739;GO:0097250;GO:0043066;GO:0055114	655.9242117	-0.332484516	0.142079448	10.31373862	0.01607914	0.437604544
ENSMOCG00000013525	ENSMOCT00000017608	ERH_MOUSE	none	Enhancer_of_rudimentary_homolog	1:18449062-18459164	GO:0016020;GO:0034709;GO:0030496;GO:0008327;GO:0007049;GO:0001649	1920.454202	-0.429569232	0.109673612	10.39353695	0.015500765	0.437604544
ENSMOCG00000014208	ENSMOCT00000018591	SRR_DICDI	Srr	Probable_serine_racemase	7:24260993-24267154	GO:0005737;GO:0005524;GO:0008721;GO:0003941;GO:0000287;GO:0030170;GO:0030378;GO:0018114;GO:0070179;GO:0006563;GO:0018249;GO:0042866	416.2108939	1.351305439	0.141457878	10.36400821	0.015712362	0.437604544
ENSMOCG00000014208	ENSMOCT00000018589	SRR_DICDI	Srr	Probable_serine_racemase	7:24260993-24267154	GO:0005737;GO:0005524;GO:0008721;GO:0003941;GO:0000287;GO:0030170;GO:0030378;GO:0018114;GO:0070179;GO:0006563;GO:0018249;GO:0042866	416.2108939	1.351305439	0.141457878	10.36400821	0.015712362	0.437604544
ENSMOCG00000014584	ENSMOCT00000019130	NA	none	NA	4:36205927-36224387	NA	30.76380924	2.308451119	0.401456611	10.26789983	0.016420924	0.437604544
ENSMOCG00000014715	ENSMOCT00000019328	AFAD_HUMAN	Stxbp4	Afadin	7:66636574-66800223	GO:0005912;GO:0030054;GO:0044291;GO:0005911;GO:0005829;GO:0016607;GO:0005654;GO:0005886;GO:0046930;GO:0070160;GO:0051015;GO:0045296;GO:0050839;GO:0008022;GO:0017016;GO:0034332;GO:0070830;GO:0007155;GO:0044331;GO:0007267;GO:0090557;GO:0061951;GO:0030336;GO:0046931;GO:0022409;GO:2000049;GO:0010628;GO:0043547;GO:0032880;GO:0007165	602.532459	0.114497416	0.164694352	10.32012608	0.016032072	0.437604544
ENSMOCG00000014715	ENSMOCT00000019333	MPDZ_MOUSE	Stxbp4	Multiple_PDZ_domain_protein	7:66636574-66800223	GO:0016324;GO:0016327;GO:0005923;GO:0005737;GO:0031410;GO:0030425;GO:0014069;GO:0043220;GO:0008022;GO:0007155;GO:0042552	602.532459	0.114497416	0.164694352	10.32012608	0.016032072	0.437604544
ENSMOCG00000014836	ENSMOCT00000019503	RM28_MOUSE	Mrpl28	39S_ribosomal_protein_L28,_mitochondrial	7:1840224-1843422	GO:0005829;GO:0005762;GO:0005761;GO:0005739;GO:0003735	836.9063142	-0.618896605	0.125186584	10.3810642	0.015589798	0.437604544
ENSMOCG00000015375	ENSMOCT00000020264	NA	none	NA	21:4605604-4609633	NA	1096.848269	0.1502044	0.214650047	10.3661086	0.015697217	0.437604544
ENSMOCG00000015419	ENSMOCT00000020335	CREST_MOUSE	Ss18l1	Calcium_responsive_transactivator	LG8:1787407-1811148	GO:0000775;GO:0000777;GO:0000780;GO:0005829;GO:0000776;GO:0071565;GO:0016604;GO:0005654;GO:0005634;GO:0003677;GO:0003700;GO:0003713;GO:0006325;GO:0016358;GO:0050775;GO:0045944;GO:0045893;GO:0050773;GO:0006355	3045.327837	0.010963889	0.081225958	10.42506668	0.015277924	0.437604544
ENSMOCG00000015419	ENSMOCT00000020337	CREST_MOUSE	Ss18l1	Calcium_responsive_transactivator	LG8:1787407-1811148	GO:0000775;GO:0000777;GO:0000780;GO:0005829;GO:0000776;GO:0071565;GO:0016604;GO:0005654;GO:0005634;GO:0003677;GO:0003700;GO:0003713;GO:0006325;GO:0016358;GO:0050775;GO:0045944;GO:0045893;GO:0050773;GO:0006355	3045.327837	0.010963889	0.081225958	10.42506668	0.015277924	0.437604544
ENSMOCG00000015974	ENSMOCT00000021145	NA	Cbwd1	NA	8:54350207-54397203	NA	460.4963448	-0.219724105	0.189751802	10.2682118	0.016418574	0.437604544
ENSMOCG00000015974	ENSMOCT00000021149	NA	Cbwd1	NA	8:54350207-54397203	NA	460.4963448	-0.219724105	0.189751802	10.2682118	0.016418574	0.437604544
ENSMOCG00000016115	ENSMOCT00000021337	GLYAT_HUMAN	Glyat	Glycine_N_acyltransferase	8:43518580-43531716	GO:0005759;GO:0005739;GO:0047961;GO:0047962;GO:0016746;GO:0006637;GO:1901787;GO:0006544;GO:0032787;GO:0009636;GO:0006805	17.24530436	-1.130507106	0.715561775	10.28661524	0.016280523	0.437604544
ENSMOCG00000017531	ENSMOCT00000023404	NA	P4ha1	NA	LG2:32244242-32301222	NA	2294.472661	-0.092511113	0.10165708	10.29912251	0.016187354	0.437604544
ENSMOCG00000017531	ENSMOCT00000023412	NA	P4ha1	NA	LG2:32244242-32301222	NA	2294.472661	-0.092511113	0.10165708	10.29912251	0.016187354	0.437604544
ENSMOCG00000017531	ENSMOCT00000023400	NA	P4ha1	NA	LG2:32244242-32301222	NA	2294.472661	-0.092511113	0.10165708	10.29912251	0.016187354	0.437604544
ENSMOCG00000017669	ENSMOCT00000023596	SIM20_RAT	Smim20	Small_integral_membrane_protein_20	LG1:12176133-12188033	GO:0005576;GO:0016021;GO:0005743;GO:0033617	1040.01083	-0.120451583	0.098384288	10.4088328	0.015392263	0.437604544
ENSMOCG00000021266	ENSMOCT00000028891	CHRD1_PIG	Itgb1bp2	Cysteine_and_histidine_rich_domain_containing_protein_1	X:22460061-22464713	GO:0043531;GO:0005524;GO:0051879;GO:0008270;GO:0051298;GO:0061077;GO:2000299;GO:1900034;GO:0010824	54.96456801	2.236206402	0.287117911	10.40927342	0.015389148	0.437604544
ENSMOCG00000021772	ENSMOCT00000029632	ZN852_HUMAN	Zkscan7	Zinc_finger_protein_852	5:95142713-95151829	GO:0005634;GO:0046872;GO:0003676;GO:0006355	168.2533325	1.286814634	0.315942533	10.34559523	0.015845741	0.437604544
ENSMOCG00000022057	ENSMOCT00000030037	CFA91_CHLRE	Maats1	Cilia__and_flagella_associated_protein_91	2:49179722-49223956	GO:0005930;GO:0031514;GO:0003341	450.045097	-0.782642393	0.162264466	10.36880027	0.015677831	0.437604544
ENSMOCG00000022067	ENSMOCT00000030043	BPIA1_MOUSE	Bpifa1	BPI_fold_containing_family_A_member_1	LG8:24068541-24073299	GO:0005576;GO:0005615;GO:0005902;GO:0008289;GO:0019731;GO:0045087;GO:0050891;GO:1900229;GO:0050828;GO:1902305	32.92574286	3.264815432	0.410090838	10.27319397	0.016381088	0.437604544
ENSMOCG00000022159	ENSMOCT00000030178	NA	Coq5	NA	2:5190240-5210656	NA	1049.46975	0.61972966	0.089377906	10.33838576	0.015898268	0.437604544
ENSMOCG00000022187	ENSMOCT00000030223	NA	Ablim3	NA	18:47605389-47719834	NA	2146.127925	1.126244121	0.114790736	10.41703045	0.01533442	0.437604544
ENSMOCG00000022187	ENSMOCT00000030225	NA	Ablim3	NA	18:47605389-47719834	NA	2146.127925	1.126244121	0.114790736	10.41703045	0.01533442	0.437604544
ENSMOCG00000022586	ENSMOCT00000030835	NA	Mcrs1	NA	15:5492582-5501822	NA	1231.042195	0.739535117	0.134433651	10.36397915	0.015712571	0.437604544
ENSMOCG00000022586	ENSMOCT00000030831	NA	Mcrs1	NA	15:5492582-5501822	NA	1231.042195	0.739535117	0.134433651	10.36397915	0.015712571	0.437604544
ENSMOCG00000014603	ENSMOCT00000019167	TNNI2_RAT	Tnni2	Troponin_I,_fast_skeletal_muscle	8:35088877-35090855	GO:0005634;GO:0005861;GO:0003779;GO:0031014;GO:0060048;GO:0006936;GO:0045893;GO:0006937;GO:0003009	9.770601634	3.234311136	0.682315226	10.26153539	0.016468941	0.437886678
ENSMOCG00000014603	ENSMOCT00000019164	TNNI2_RAT	Tnni2	Troponin_I,_fast_skeletal_muscle	8:35088877-35090855	GO:0005634;GO:0005861;GO:0003779;GO:0031014;GO:0060048;GO:0006936;GO:0045893;GO:0006937;GO:0003009	9.770601634	3.234311136	0.682315226	10.26153539	0.016468941	0.437886678
ENSMOCG00000014603	ENSMOCT00000019170	TNNI2_RAT	Tnni2	Troponin_I,_fast_skeletal_muscle	8:35088877-35090855	GO:0005634;GO:0005861;GO:0003779;GO:0031014;GO:0060048;GO:0006936;GO:0045893;GO:0006937;GO:0003009	9.770601634	3.234311136	0.682315226	10.26153539	0.016468941	0.437886678
ENSMOCG00000016767	ENSMOCT00000022285	ARF6_CHICK	Arf6	ADP_ribosylation_factor_6	1:7619515-7623438	GO:0005938;GO:0032154;GO:0005737;GO:0005829;GO:0030139;GO:0005768;GO:0031527;GO:0090543;GO:0005886;GO:0055038;GO:0001726;GO:0032587;GO:0005525;GO:0003924;GO:0047485;GO:0031996;GO:0030866;GO:0032456;GO:0090162;GO:0097284;GO:0006886;GO:0001889;GO:0033028;GO:2000009;GO:0030838;GO:0120183;GO:0051549;GO:1903078;GO:0050714;GO:0034394;GO:0036010;GO:0060998;GO:0051489;GO:0035020;GO:0097178;GO:0016192	2274.979741	-0.511174714	0.084242433	10.25417668	0.01652463	0.438335774
ENSMOCG00000022783	ENSMOCT00000031132	EPHA_MYCTU	Ephx2	Epoxide_hydrolase_A	17:12244520-12283226	GO:0018742;GO:0042803;GO:0009636	311.3249075	-0.946258325	0.260883933	10.24941473	0.016560767	0.438335774
ENSMOCG00000022783	ENSMOCT00000031131	EPHA_MYCTU	Ephx2	Epoxide_hydrolase_A	17:12244520-12283226	GO:0018742;GO:0042803;GO:0009636	311.3249075	-0.946258325	0.260883933	10.24941473	0.016560767	0.438335774
ENSMOCG00000005277	ENSMOCT00000006898	SLUR2_MOUSE	Slurp2	Secreted_Ly_6/uPAR_domain_containing_protein_2	15:29268736-29278906	GO:0031225;GO:0005615;GO:0016020;GO:0005886;GO:0045202;GO:0033130;GO:0030550;GO:0030548;GO:0095500;GO:0043616;GO:0099601	9667.332697	-0.3189172	0.121811163	10.22896829	0.016716812	0.438542725
ENSMOCG00000005277	ENSMOCT00000006892	LYNX1_MOUSE	Slurp2	Ly_6/neurotoxin_like_protein_1	15:29268736-29278906	GO:0031225;GO:0030425;GO:0005783;GO:0016020;GO:0005886;GO:0045202;GO:0033130;GO:0030550;GO:0030548;GO:0008200;GO:0099601;GO:0007271	9667.332697	-0.3189172	0.121811163	10.22896829	0.016716812	0.438542725
ENSMOCG00000005277	ENSMOCT00000006902	SLUR2_MOUSE	Slurp2	Secreted_Ly_6/uPAR_domain_containing_protein_2	15:29268736-29278906	GO:0031225;GO:0005615;GO:0016020;GO:0005886;GO:0045202;GO:0033130;GO:0030550;GO:0030548;GO:0095500;GO:0043616;GO:0099601	9667.332697	-0.3189172	0.121811163	10.22896829	0.016716812	0.438542725
ENSMOCG00000010413	ENSMOCT00000013377	NA	Arntl	NA	8:4902885-4979496	NA	1343.811477	0.179298727	0.087087351	10.2238613	0.016756013	0.438542725
ENSMOCG00000010413	ENSMOCT00000013374	NA	Arntl	NA	8:4902885-4979496	NA	1343.811477	0.179298727	0.087087351	10.2238613	0.016756013	0.438542725
ENSMOCG00000015371	ENSMOCT00000020261	CX6B1_MOUSE	Cox6b1	Cytochrome_c_oxidase_subunit_6B1	LG4:21948935-21958359	GO:0005743;GO:0005739;GO:0045277;GO:0006119	3584.430576	0.28052312	0.101722428	10.23796931	0.01664794	0.438542725
ENSMOCG00000019527	ENSMOCT00000026373	NA	Ccdc180	NA	LG5:41003898-41056520	NA	369.615096	0.656882738	0.20782611	10.22585115	0.016740728	0.438542725
ENSMOCG00000020186	ENSMOCT00000027337	LRP1B_MOUSE	none	Low_density_lipoprotein_receptor_related_protein_1B	4:56381898-56949299	GO:0016021;GO:0016020;GO:0043235;GO:0005509;GO:0005041;GO:0050750;GO:0001701	200.1154111	0.772762552	0.17903413	10.2291578	0.016715359	0.438542725
ENSMOCG00000006551	ENSMOCT00000008503	CRCM_HUMAN	Ushbp1	Colorectal_mutant_cancer_protein	LG1:5147264-5158786	GO:0005737;GO:0036464;GO:0005829;GO:0030027;GO:0005654;GO:0005634;GO:0005886;GO:0038023;GO:0045184;GO:0090090;GO:0010633;GO:0050680;GO:0007165;GO:0016055	193.5761724	1.254434299	0.254348992	10.21379809	0.016833523	0.438608877
ENSMOCG00000007981	ENSMOCT00000010293	MPPB_RAT	none	Mitochondrial_processing_peptidase_subunit_beta	26:13666432-13680770	GO:0005743;GO:0017087;GO:0005739;GO:0004175;GO:0046872;GO:0004222;GO:0006627	1874.496094	-0.866955365	0.0807968	10.21523564	0.016822429	0.438608877
ENSMOCG00000015447	ENSMOCT00000020368	LRC69_HUMAN	Lrrc69	Leucine_rich_repeat_containing_protein_69	LG5:63315953-63385772		78.27290867	2.006959319	0.336564073	10.20465666	0.016904239	0.43947264
ENSMOCG00000000605	ENSMOCT00000000797	UPK1B_BOVIN	Upk1b	Uroplakin_1b	2:49636405-49664774	GO:0120001;GO:0005783;GO:0016021;GO:0005887;GO:0005886;GO:0032991;GO:0005198;GO:0034394	39.30856332	0.472320682	0.515190155	10.18492473	0.017057877	0.440212078
ENSMOCG00000002286	ENSMOCT00000003076	MSI2H_HUMAN	Msi1	RNA_binding_protein_Musashi_homolog_2	2:5332519-5359584	GO:0005737;GO:0005634;GO:0005844;GO:1990904;GO:0042802;GO:0008266;GO:0003723;GO:0051252;GO:0048864	2127.18043	0.190256943	0.133465915	10.18169005	0.017083194	0.440212078
ENSMOCG00000002286	ENSMOCT00000003070	MSI2H_HUMAN	Msi1	RNA_binding_protein_Musashi_homolog_2	2:5332519-5359584	GO:0005737;GO:0005634;GO:0005844;GO:1990904;GO:0042802;GO:0008266;GO:0003723;GO:0051252;GO:0048864	2127.18043	0.190256943	0.133465915	10.18169005	0.017083194	0.440212078
ENSMOCG00000002971	ENSMOCT00000003999	NA	Hgd	NA	2:48479651-48528197	NA	19.08622968	3.521413976	0.705382502	10.1929684	0.016995082	0.440212078
ENSMOCG00000002971	ENSMOCT00000003994	NA	Hgd	NA	2:48479651-48528197	NA	19.08622968	3.521413976	0.705382502	10.1929684	0.016995082	0.440212078
ENSMOCG00000012427	ENSMOCT00000016003	CP2R1_MOUSE	Cyp2u1	Vitamin_D_25_hydroxylase	21:26758786-26768992	GO:0005737;GO:0005789;GO:0043231;GO:1902271;GO:0020037;GO:0005506;GO:0016712;GO:0042803;GO:0008395;GO:0030343;GO:0036378;GO:0042738;GO:0006082;GO:0055114;GO:0010164;GO:0010212;GO:0042359;GO:0006805	245.2256048	0.967249177	0.131981082	10.18689749	0.017042455	0.440212078
ENSMOCG00000020209	ENSMOCT00000027373	CXXC5_PONAB	Cxxc5	CXXC_type_zinc_finger_protein_5	18:24359619-24390913	GO:0005829;GO:0005654;GO:0008327;GO:0043565;GO:0008134;GO:0008270;GO:0000122	3557.715039	0.064143734	0.09523588	10.16398597	0.017222414	0.442824217
ENSMOCG00000000824	ENSMOCT00000001114	NA	Asic4	NA	LG4:55581116-55602246	NA	894.5319745	0.066001944	0.186161021	10.10612301	0.01768526	0.442942163
ENSMOCG00000000824	ENSMOCT00000001108	NA	Asic4	NA	LG4:55581116-55602246	NA	894.5319745	0.066001944	0.186161021	10.10612301	0.01768526	0.442942163
ENSMOCG00000001508	ENSMOCT00000002037	CD248_HUMAN	Clec14a	Endosialin	1:55489402-55490880	GO:0005737;GO:0009897;GO:0070062;GO:0031012;GO:0016021;GO:0005509;GO:0030246;GO:0050840;GO:1990430;GO:0060033;GO:0016477;GO:0048535;GO:0008284;GO:2000353	138.1757238	-0.531449538	0.202235957	10.11733356	0.017594642	0.442942163
ENSMOCG00000006471	ENSMOCT00000008404	S35B1_CHICK	Slc35b1	Solute_carrier_family_35_member_B1	7:71255295-71261912	GO:0030176;GO:0030173;GO:0022857;GO:0005459;GO:0005460;GO:0008643;GO:0072334	2194.770398	-0.241780378	0.08653146	10.11806303	0.017588761	0.442942163
ENSMOCG00000006613	ENSMOCT00000008572	NA	Cnst	NA	6:84907135-84991686	NA	2086.113755	0.11957572	0.063500564	10.10193864	0.017719201	0.442942163
ENSMOCG00000008548	ENSMOCT00000010994	AP1S3_MOUSE	Ap1s3	AP_1_complex_subunit_sigma_3	LG4:51440982-51512482	GO:0005905;GO:0030659;GO:0005794;GO:0043231;GO:0030117;GO:0006605;GO:0016192	79.13345628	-0.618294121	0.281070346	10.11422406	0.017619731	0.442942163
ENSMOCG00000010952	ENSMOCT00000014050	ZDH18_HUMAN	Zdhhc14	Palmitoyltransferase_ZDHHC18	LG9:11727495-11977928	GO:0005783;GO:0005794;GO:0016021;GO:0016409;GO:0019706;GO:0018230;GO:0018345;GO:0006612	860.9781591	0.261230118	0.13902071	10.10286684	0.017711666	0.442942163
ENSMOCG00000013966	ENSMOCT00000018238	CR3L3_HUMAN	Creb3l3	Cyclic_AMP_responsive_element_binding_protein_3_like_protein_3	LG1:2715848-2723928	GO:0005829;GO:0005783;GO:0005789;GO:0000139;GO:0016021;GO:0016020;GO:0000790;GO:0005654;GO:0005634;GO:0035497;GO:0001228;GO:0000981;GO:0046982;GO:0042803;GO:0000977;GO:0000976;GO:0030968;GO:0002675;GO:0045944;GO:1990440	141.0363007	1.405348906	0.317635169	10.13720524	0.017435133	0.442942163
ENSMOCG00000013966	ENSMOCT00000018242	CR3L3_HUMAN	Creb3l3	Cyclic_AMP_responsive_element_binding_protein_3_like_protein_3	LG1:2715848-2723928	GO:0005829;GO:0005783;GO:0005789;GO:0000139;GO:0016021;GO:0016020;GO:0000790;GO:0005654;GO:0005634;GO:0035497;GO:0001228;GO:0000981;GO:0046982;GO:0042803;GO:0000977;GO:0000976;GO:0030968;GO:0002675;GO:0045944;GO:1990440	141.0363007	1.405348906	0.317635169	10.13720524	0.017435133	0.442942163
ENSMOCG00000015867	ENSMOCT00000020984	NA	Arhgap35	NA	LG4:17899072-18012375	NA	13933.99496	-0.209631439	0.043285937	10.14002465	0.017412617	0.442942163
ENSMOCG00000015867	ENSMOCT00000020980	NA	Arhgap35	NA	LG4:17899072-18012375	NA	13933.99496	-0.209631439	0.043285937	10.14002465	0.017412617	0.442942163
ENSMOCG00000016132	ENSMOCT00000021376	EDR1_ARATH	Armc3	Serine/threonine_protein_kinase_EDR1	16:6587010-6682400	GO:0005829;GO:0005769;GO:0005783;GO:0005768;GO:0005634;GO:0005886;GO:0005802;GO:0012510;GO:0005524;GO:0016301;GO:0004709;GO:0004712;GO:0009738;GO:0008219;GO:0002229;GO:0009873;GO:0000165;GO:0009788;GO:0046777;GO:1900424;GO:1900150;GO:2000031;GO:0009617;GO:0009723;GO:0009620;GO:0009414	204.5670828	0.0848101	0.163129537	10.14003398	0.017412543	0.442942163
ENSMOCG00000016132	ENSMOCT00000021371	EDR1_ARATH	Armc3	Serine/threonine_protein_kinase_EDR1	16:6587010-6682400	GO:0005829;GO:0005769;GO:0005783;GO:0005768;GO:0005634;GO:0005886;GO:0005802;GO:0012510;GO:0005524;GO:0016301;GO:0004709;GO:0004712;GO:0009738;GO:0008219;GO:0002229;GO:0009873;GO:0000165;GO:0009788;GO:0046777;GO:1900424;GO:1900150;GO:2000031;GO:0009617;GO:0009723;GO:0009620;GO:0009414	204.5670828	0.0848101	0.163129537	10.14003398	0.017412543	0.442942163
ENSMOCG00000017255	ENSMOCT00000022994	NA	Got2	NA	4:13370970-13390288	NA	7295.528694	-0.135455499	0.083811359	10.1219537	0.017557429	0.442942163
ENSMOCG00000017351	ENSMOCT00000023127	RIP_RAT	Rpain	RPA_interacting_protein	7:27792033-27800464	GO:0005737;GO:0001650;GO:0005634;GO:0016605;GO:0046872;GO:0044877;GO:0006310;GO:0006281;GO:0006261;GO:0006606;GO:0009411	709.2980975	-0.037382013	0.127458857	10.13478311	0.017454499	0.442942163
ENSMOCG00000017351	ENSMOCT00000023131	RIP_MOUSE	Rpain	RPA_interacting_protein	7:27792033-27800464	GO:0005737;GO:0001650;GO:0005654;GO:0005634;GO:0016605;GO:0046872;GO:0044877;GO:0006310;GO:0006281;GO:0006261;GO:0006606;GO:0009411	709.2980975	-0.037382013	0.127458857	10.13478311	0.017454499	0.442942163
ENSMOCG00000017351	ENSMOCT00000023129	RIP_RAT	Rpain	RPA_interacting_protein	7:27792033-27800464	GO:0005737;GO:0001650;GO:0005634;GO:0016605;GO:0046872;GO:0044877;GO:0006310;GO:0006281;GO:0006261;GO:0006606;GO:0009411	709.2980975	-0.037382013	0.127458857	10.13478311	0.017454499	0.442942163
ENSMOCG00000017351	ENSMOCT00000023132	RIP_MOUSE	Rpain	RPA_interacting_protein	7:27792033-27800464	GO:0005737;GO:0001650;GO:0005654;GO:0005634;GO:0016605;GO:0046872;GO:0044877;GO:0006310;GO:0006281;GO:0006261;GO:0006606;GO:0009411	709.2980975	-0.037382013	0.127458857	10.13478311	0.017454499	0.442942163
ENSMOCG00000017351	ENSMOCT00000023133	RIP_RAT	Rpain	RPA_interacting_protein	7:27792033-27800464	GO:0005737;GO:0001650;GO:0005634;GO:0016605;GO:0046872;GO:0044877;GO:0006310;GO:0006281;GO:0006261;GO:0006606;GO:0009411	709.2980975	-0.037382013	0.127458857	10.13478311	0.017454499	0.442942163
ENSMOCG00000018627	ENSMOCT00000025074	UNC22_CAEEL	Speg	Twitchin	LG4:55621522-55677532	GO:0031672;GO:0031430;GO:0030017;GO:0005865;GO:0030018;GO:0051015;GO:0005524;GO:0005516;GO:0046872;GO:0051371;GO:0019901;GO:0004674;GO:0008307;GO:0007015;GO:0008344;GO:0035095;GO:0006936;GO:0051782;GO:0018105;GO:0018107;GO:0040017;GO:0060298;GO:0045989;GO:0045214;GO:0006941;GO:0071688	2796.608089	0.999143408	0.242701327	10.13109095	0.01748406	0.442942163
ENSMOCG00000018627	ENSMOCT00000025071	SPEG_MOUSE	Speg	Striated_muscle_specific_serine/threonine_protein_kinase	LG4:55621522-55677532	GO:0005634;GO:0005524;GO:0004672;GO:0004674;GO:0055013;GO:0072358;GO:0001701;GO:0042692;GO:0060541	2796.608089	0.999143408	0.242701327	10.13109095	0.01748406	0.442942163
ENSMOCG00000018627	ENSMOCT00000025065	OBSCN_HUMAN	Speg	Obscurin	LG4:55621522-55677532	GO:0005829;GO:0031430;GO:0030016;GO:0016604;GO:0005886;GO:0042383;GO:0030018;GO:0030506;GO:0005524;GO:0005516;GO:0005085;GO:0046872;GO:0005547;GO:0043325;GO:0032266;GO:0005546;GO:0070273;GO:0010314;GO:0004674;GO:0008307;GO:0031432;GO:0007186;GO:0007275;GO:0043065;GO:0036309;GO:0051056;GO:0045214	2796.608089	0.999143408	0.242701327	10.13109095	0.01748406	0.442942163
ENSMOCG00000018749	ENSMOCT00000025195	MRM3_XENLA	Mrm3	rRNA_methyltransferase_3,_mitochondrial	7:22872720-22879280	GO:0005739;GO:0003723;GO:0008173;GO:0006364	781.3799952	-0.810912852	0.128228382	10.10949303	0.017657971	0.442942163
ENSMOCG00000016035	ENSMOCT00000021218	NA	Endod1	NA	5:9237712-9265381	NA	8255.65925	-0.246046346	0.079575766	10.09650587	0.017763364	0.443099347
ENSMOCG00000015401	ENSMOCT00000020300	HSPB7_HUMAN	Hspb7	Heat_shock_protein_beta_7	10:43483429-43485776	GO:0016235;GO:0015030;GO:0005737;GO:0005654;GO:0005634;GO:0008022;GO:0007507;GO:0008016;GO:0006986	16.61803975	-1.395561487	0.425605082	10.0857727	0.017850932	0.444336282
ENSMOCG00000009013	ENSMOCT00000011590	NA	none	NA	17:10303745-10352783	NA	8049.088558	-0.357473722	0.088372726	10.07686266	0.017923948	0.44520651
ENSMOCG00000009013	ENSMOCT00000011594	NA	none	NA	17:10303745-10352783	NA	8049.088558	-0.357473722	0.088372726	10.07686266	0.017923948	0.44520651
ENSMOCG00000010121	ENSMOCT00000013007	NA	P4ha2	NA	7:44590002-44620370	NA	969.9900481	0.574174093	0.173287859	10.07189672	0.01796477	0.445275098
ENSMOCG00000010121	ENSMOCT00000013012	NA	P4ha2	NA	7:44590002-44620370	NA	969.9900481	0.574174093	0.173287859	10.07189672	0.01796477	0.445275098
ENSMOCG00000010121	ENSMOCT00000013016	NA	P4ha2	NA	7:44590002-44620370	NA	969.9900481	0.574174093	0.173287859	10.07189672	0.01796477	0.445275098
ENSMOCG00000019758	ENSMOCT00000026710	BEGIN_HUMAN	Tjap1	Brain_enriched_guanylate_kinase_associated_protein	LG2:4204540-4231874	GO:0005737;GO:0016020;GO:0045202;GO:0098962	1138.540165	0.626563907	0.164133194	10.06015398	0.018061665	0.445810765
ENSMOCG00000019758	ENSMOCT00000026708	BEGIN_HUMAN	Tjap1	Brain_enriched_guanylate_kinase_associated_protein	LG2:4204540-4231874	GO:0005737;GO:0016020;GO:0045202;GO:0098962	1138.540165	0.626563907	0.164133194	10.06015398	0.018061665	0.445810765
ENSMOCG00000022452	ENSMOCT00000030634	BCAR3_MOUSE	none	Breast_cancer_anti_estrogen_resistance_protein_3_homolog	21:19154078-19258838	GO:0005737;GO:0005925;GO:0005085;GO:0019900;GO:0001784;GO:0086100;GO:0008286;GO:0002089;GO:0045740;GO:0043547;GO:0043410;GO:0033138;GO:0007264	94.06695523	-0.397845179	0.201389063	10.0600415	0.018062595	0.445810765
ENSMOCG00000014540	ENSMOCT00000019070	NA	Anxa1	NA	8:49964976-49983918	NA	368.4395793	-2.861073174	0.2998857	10.0462076	0.01817741	0.446759496
ENSMOCG00000021984	ENSMOCT00000029930	TSN7_PANTR	Tspan7	Tetraspanin_7	10:36937072-37043738	GO:0005887	21866.91577	-0.212468992	0.093748981	10.04937771	0.018151037	0.446759496
ENSMOCG00000012243	ENSMOCT00000015734	CDKL3_MOUSE	none	Cyclin_dependent_kinase_like_3	7:46740531-46778070	GO:0005737;GO:0005634;GO:0005524;GO:0004693;GO:0097484;GO:0030517;GO:0050775;GO:0006468	182.5182592	-0.285007609	0.192397928	10.03732248	0.01825153	0.447640785
ENSMOCG00000000138	ENSMOCT00000000168	YJU2_MOUSE	none	Splicing_factor_YJU2	22:34292205-34301002	GO:0071006;GO:0046872;GO:0006397;GO:0043518;GO:0008380	315.4052289	0.512121204	0.128230217	10.00852031	0.018493848	0.448694948
ENSMOCG00000000138	ENSMOCT00000000169	YJU2_MOUSE	none	Splicing_factor_YJU2	22:34292205-34301002	GO:0071006;GO:0046872;GO:0006397;GO:0043518;GO:0008380	315.4052289	0.512121204	0.128230217	10.00852031	0.018493848	0.448694948
ENSMOCG00000001846	ENSMOCT00000002505	NA	Zp2	NA	8:15474351-15487980	NA	8.35758486	-2.130489728	0.936893247	10.00183151	0.018550573	0.448694948
ENSMOCG00000001846	ENSMOCT00000002502	NA	Zp2	NA	8:15474351-15487980	NA	8.35758486	-2.130489728	0.936893247	10.00183151	0.018550573	0.448694948
ENSMOCG00000004642	ENSMOCT00000006083	NA	none	NA	X:42152865-42155036	NA	1743.688947	-1.30921636	0.773681134	10.01731406	0.018419532	0.448694948
ENSMOCG00000016283	ENSMOCT00000021599	HELZ_DANRE	Helz2	Probable_helicase_with_zinc_finger_domain	LG8:640597-653783	GO:0005829;GO:0005634;GO:0043186;GO:0005524;GO:0003677;GO:0003700;GO:0004386;GO:0046872;GO:0003723;GO:0035194	524.1747225	0.666112903	0.16710848	10.01110505	0.018471974	0.448694948
ENSMOCG00000016283	ENSMOCT00000021602	HELZ_DANRE	Helz2	Probable_helicase_with_zinc_finger_domain	LG8:640597-653783	GO:0005829;GO:0005634;GO:0043186;GO:0005524;GO:0003677;GO:0003700;GO:0004386;GO:0046872;GO:0003723;GO:0035194	524.1747225	0.666112903	0.16710848	10.01110505	0.018471974	0.448694948
ENSMOCG00000016495	ENSMOCT00000021904	NA	Clcn4	NA	X:39318380-39388584	NA	6614.722278	-0.550439322	0.118921626	10.00037072	0.018562984	0.448694948
ENSMOCG00000016495	ENSMOCT00000021899	NA	Clcn4	NA	X:39318380-39388584	NA	6614.722278	-0.550439322	0.118921626	10.00037072	0.018562984	0.448694948
ENSMOCG00000020761	ENSMOCT00000028140	ACBP_MOUSE	Dbi	Acyl_CoA_binding_protein	6:10669455-10675511	GO:0005623;GO:0043292;GO:0005737;GO:0005615;GO:0005794;GO:0005739;GO:0005634;GO:0097038;GO:0005886;GO:0032994;GO:0008021;GO:0030156;GO:0000062;GO:0042802;GO:0008289;GO:0036042;GO:0001662;GO:0014009;GO:0001942;GO:0021670;GO:0007611;GO:0060291;GO:0031999;GO:1903060;GO:0036151;GO:1905920;GO:0046889;GO:2001140;GO:0051281;GO:0032228;GO:0043588;GO:0006641	2730.891507	-0.669979594	0.152728355	10.00163335	0.018552257	0.448694948
ENSMOCG00000022674	ENSMOCT00000030959	BAG3_HUMAN	Bag4	BAG_family_molecular_chaperone_regulator_3	LG7_11:3416898-3435258	GO:0016235;GO:0005623;GO:0101031;GO:0005737;GO:0005829;GO:0043005;GO:0005634;GO:0005886;GO:0001725;GO:0030018;GO:0000774;GO:0045296;GO:0051087;GO:0045505;GO:0044877;GO:0070842;GO:0000045;GO:0007420;GO:0034605;GO:0071260;GO:0034620;GO:0061684;GO:0072321;GO:0097192;GO:0008625;GO:0046716;GO:0043066;GO:1903215;GO:0010664;GO:0097201;GO:1905337;GO:0046827;GO:0042307;GO:0006457;GO:0050821;GO:0098840;GO:…	1529.689803	0.13454028	0.103963574	10.01877335	0.018407227	0.448694948
ENSMOCG00000015637	ENSMOCT00000020664	NA	Ttc21b	NA	4:76878872-76938824	NA	2754.060019	0.250764616	0.109146553	9.994214106	0.018615382	0.449033714
ENSMOCG00000015637	ENSMOCT00000020658	NA	Ttc21b	NA	4:76878872-76938824	NA	2754.060019	0.250764616	0.109146553	9.994214106	0.018615382	0.449033714
ENSMOCG00000015360	ENSMOCT00000020248	FBX36_MOUSE	Fbxo36	F_box_only_protein_36	LG4:48751956-48823883		691.6754123	2.079196352	0.179825376	9.981661319	0.018722666	0.450692322
ENSMOCG00000002981	ENSMOCT00000004003	NA	Manba	NA	21:29990951-30060348	NA	416.124888	0.543356334	0.180100024	9.976896496	0.018763548	0.450748971
ENSMOCG00000015308	ENSMOCT00000020196	NA	Fhad1	NA	10:42867998-42987897	NA	177.9172061	0.59979696	0.214116498	9.963220268	0.018881378	0.452650082
ENSMOCG00000001479	ENSMOCT00000002026	PI3R5_MOUSE	Pik3r6	Phosphoinositide_3_kinase_regulatory_subunit_5	7:30232810-30261164	GO:0034451;GO:0005737;GO:0005829;GO:0016020;GO:0005634;GO:0005942;GO:0005944;GO:0005886;GO:0046935;GO:0031683;GO:0007186;GO:0014065;GO:0043406;GO:0051897;GO:0043551	31.45781845	0.742262534	0.33315739	9.948880137	0.019005709	0.453073105
ENSMOCG00000002814	ENSMOCT00000003770	EVN_ARATH	Dolk	Dolichol_kinase_EVAN	4:46808874-46810484	GO:0005783;GO:0030176;GO:0004168;GO:0043048;GO:0009555;GO:0010483;GO:0006486	537.7259631	-0.391354357	0.104331435	9.947104931	0.019021156	0.453073105
ENSMOCG00000009557	ENSMOCT00000012282	LBR_PONAB	none	Delta(14)_sterol_reductase_LBR	6:82712685-82738310	GO:0005737;GO:0005789;GO:0016021;GO:0005637;GO:0005634;GO:0050613;GO:0003677;GO:0070402;GO:0006695;GO:0030223	657.8589435	-0.104101008	0.123599392	9.938905858	0.019092661	0.453073105
ENSMOCG00000015021	ENSMOCT00000019783	ARVC_MOUSE	Pkp4	Armadillo_repeat_protein_deleted_in_velo_cardio_facial_syndrome_homolog	4:70703258-70846079	GO:0005912;GO:0005911;GO:0005737;GO:0005634;GO:0005886;GO:0045296;GO:0016339;GO:0098609;GO:0007043;GO:0007275	10216.81051	-0.394019506	0.062311337	9.954086696	0.018960474	0.453073105
ENSMOCG00000015021	ENSMOCT00000019786	ARVC_MOUSE	Pkp4	Armadillo_repeat_protein_deleted_in_velo_cardio_facial_syndrome_homolog	4:70703258-70846079	GO:0005912;GO:0005911;GO:0005737;GO:0005634;GO:0005886;GO:0045296;GO:0016339;GO:0098609;GO:0007043;GO:0007275	10216.81051	-0.394019506	0.062311337	9.954086696	0.018960474	0.453073105
ENSMOCG00000015021	ENSMOCT00000019790	ARVC_MOUSE	Pkp4	Armadillo_repeat_protein_deleted_in_velo_cardio_facial_syndrome_homolog	4:70703258-70846079	GO:0005912;GO:0005911;GO:0005737;GO:0005634;GO:0005886;GO:0045296;GO:0016339;GO:0098609;GO:0007043;GO:0007275	10216.81051	-0.394019506	0.062311337	9.954086696	0.018960474	0.453073105
ENSMOCG00000020470	ENSMOCT00000027734	ZN420_HUMAN	Zfp454	Zinc_finger_protein_420	7:47869215-47878823	GO:0005654;GO:0003677;GO:0046872;GO:0042981;GO:0006355	275.0200394	0.388000693	0.286657871	9.943057417	0.019056422	0.453073105
ENSMOCG00000002491	ENSMOCT00000003334	RBM4B_HUMAN	Rbm14	RNA_binding_protein_4B	8:39538984-39567648	GO:0005829;GO:0016607;GO:0005730;GO:0005654;GO:0005634;GO:0032991;GO:0003729;GO:0003723;GO:0008270;GO:0032922;GO:0007623;GO:0043153;GO:0045292;GO:0010628;GO:0000381;GO:0006417	5813.681959	-0.124111874	0.100207796	9.933637525	0.019138746	0.453192727
ENSMOCG00000002491	ENSMOCT00000003340	NA	Rbm14	NA	8:39538984-39567648	NA	5813.681959	-0.124111874	0.100207796	9.933637525	0.019138746	0.453192727
ENSMOCG00000002491	ENSMOCT00000003342	RBM4_MOUSE	Rbm14	RNA_binding_protein_4	8:39538984-39567648	GO:0005623;GO:0005737;GO:0010494;GO:0005829;GO:0016607;GO:0005730;GO:0005654;GO:0005634;GO:0048471;GO:0030332;GO:0035198;GO:0003730;GO:0003729;GO:0036002;GO:0097157;GO:0097158;GO:0003723;GO:0008270;GO:0002190;GO:0032922;GO:0097167;GO:0035883;GO:0043153;GO:0042593;GO:0035773;GO:0002192;GO:0035278;GO:0045292;GO:0017148;GO:0032055;GO:0045947;GO:0031016;GO:0051149;GO:0045727;GO:0000381;GO:0010468;GO:…	5813.681959	-0.124111874	0.100207796	9.933637525	0.019138746	0.453192727
ENSMOCG00000002491	ENSMOCT00000003347	RBM41_DANRE	Rbm14	RNA_binding_protein_4	8:39538984-39567648	GO:0016607;GO:0005634;GO:0003729;GO:0003723;GO:0008270;GO:0045292;GO:0000381	5813.681959	-0.124111874	0.100207796	9.933637525	0.019138746	0.453192727
ENSMOCG00000002491	ENSMOCT00000003331	NA	Rbm14	NA	8:39538984-39567648	NA	5813.681959	-0.124111874	0.100207796	9.933637525	0.019138746	0.453192727
ENSMOCG00000002491	ENSMOCT00000003351	RBM14_BOVIN	Rbm14	RNA_binding_protein_14	8:39538984-39567648	GO:0005737;GO:0016607;GO:0005730;GO:0005634;GO:0005667;GO:0003729;GO:0030374;GO:0003723;GO:0002218;GO:0098534;GO:0045087;GO:0045944	5813.681959	-0.124111874	0.100207796	9.933637525	0.019138746	0.453192727
ENSMOCG00000014028	ENSMOCT00000018335	NA	Wdr45	NA	10:34807352-34816340	NA	4884.190442	-0.191741376	0.077400522	9.919889077	0.019259527	0.453192727
ENSMOCG00000014028	ENSMOCT00000018338	WIPI4_HUMAN	Wdr45	WD_repeat_domain_phosphoinositide_interacting_protein_4	10:34807352-34816340	GO:0005829;GO:0019898;GO:0000407;GO:0034045;GO:1901981;GO:0080025;GO:0032266;GO:0019901;GO:0000045;GO:0006914;GO:0000422;GO:0044804;GO:0009267;GO:0006497;GO:0034497	4884.190442	-0.191741376	0.077400522	9.919889077	0.019259527	0.453192727
ENSMOCG00000014028	ENSMOCT00000018343	WIPI4_MOUSE	Wdr45	WD_repeat_domain_phosphoinositide_interacting_protein_4	10:34807352-34816340	GO:0005829;GO:0019898;GO:0000407;GO:0034045;GO:1901981;GO:0080025;GO:0032266;GO:0019901;GO:0000045;GO:0006914;GO:0000422;GO:0044804;GO:0009267;GO:0006497;GO:0034497	4884.190442	-0.191741376	0.077400522	9.919889077	0.019259527	0.453192727
ENSMOCG00000014028	ENSMOCT00000018345	PRAF2_MOUSE	Wdr45	PRA1_family_protein_2	10:34807352-34816340	GO:0010008;GO:0016021;GO:0015031	4884.190442	-0.191741376	0.077400522	9.919889077	0.019259527	0.453192727
ENSMOCG00000014028	ENSMOCT00000018332	WIPI4_MOUSE	Wdr45	WD_repeat_domain_phosphoinositide_interacting_protein_4	10:34807352-34816340	GO:0005829;GO:0019898;GO:0000407;GO:0034045;GO:1901981;GO:0080025;GO:0032266;GO:0019901;GO:0000045;GO:0006914;GO:0000422;GO:0044804;GO:0009267;GO:0006497;GO:0034497	4884.190442	-0.191741376	0.077400522	9.919889077	0.019259527	0.453192727
ENSMOCG00000014028	ENSMOCT00000018324	NA	Wdr45	NA	10:34807352-34816340	NA	4884.190442	-0.191741376	0.077400522	9.919889077	0.019259527	0.453192727
ENSMOCG00000014613	ENSMOCT00000019212	NA	Odf2	NA	4:47183183-47223614	NA	3676.928642	0.415827158	0.061651997	9.912416332	0.01932549	0.453192727
ENSMOCG00000014613	ENSMOCT00000019219	NA	Odf2	NA	4:47183183-47223614	NA	3676.928642	0.415827158	0.061651997	9.912416332	0.01932549	0.453192727
ENSMOCG00000020466	ENSMOCT00000027728	MT21_CAEEL	Mettl22	Protein_lysine_methyltransferase_C42C13	7:9475598-9497553	GO:0008168;GO:0032259	1242.470809	-0.463955119	0.101682932	9.90838681	0.019361151	0.453192727
ENSMOCG00000021256	ENSMOCT00000028888	MYZAP_XENTR	Myzap	Myocardial_zonula_adherens_protein	5:67906600-68030933	GO:0031234;GO:0031674;GO:0035556	4353.750252	0.078405359	0.068458201	9.909863566	0.019348074	0.453192727
ENSMOCG00000021256	ENSMOCT00000028889	GRL1A_MOUSE	Myzap	DNA_directed_RNA_polymerase_II_subunit_GRINL1A	5:67906600-68030933	GO:0043025;GO:0005635;GO:0016591;GO:0003899;GO:0051685	4353.750252	0.078405359	0.068458201	9.909863566	0.019348074	0.453192727
ENSMOCG00000021256	ENSMOCT00000028885	MYZAP_XENTR	Myzap	Myocardial_zonula_adherens_protein	5:67906600-68030933	GO:0031234;GO:0031674;GO:0035556	4353.750252	0.078405359	0.068458201	9.909863566	0.019348074	0.453192727
ENSMOCG00000021256	ENSMOCT00000028886	MYZAP_XENTR	Myzap	Myocardial_zonula_adherens_protein	5:67906600-68030933	GO:0031234;GO:0031674;GO:0035556	4353.750252	0.078405359	0.068458201	9.909863566	0.019348074	0.453192727
ENSMOCG00000021635	ENSMOCT00000029442	NA	Vav2	NA	4:49775843-49950364	NA	865.9224365	0.161242995	0.111367101	9.90751597	0.019368866	0.453192727
ENSMOCG00000021635	ENSMOCT00000029440	NA	Vav2	NA	4:49775843-49950364	NA	865.9224365	0.161242995	0.111367101	9.90751597	0.019368866	0.453192727
ENSMOCG00000022260	ENSMOCT00000030343	NA	Slc26a4	NA	1:82812122-82864974	NA	12.93420802	2.10537815	0.522990358	9.913076488	0.019319654	0.453192727
ENSMOCG00000022260	ENSMOCT00000030340	NA	Slc26a4	NA	1:82812122-82864974	NA	12.93420802	2.10537815	0.522990358	9.913076488	0.019319654	0.453192727
ENSMOCG00000005298	ENSMOCT00000006919	NA	Mtnr1a	NA	LG7_11:18560766-18570671	NA	60.99133533	0.22950338	0.627941571	9.901100199	0.019425801	0.453292105
ENSMOCG00000017459	ENSMOCT00000023293	DHB7_HUMAN	Hsd17b7	3_keto_steroid_reductase	6:68091927-68110584	GO:0005783;GO:0005789;GO:0016021;GO:0005886;GO:0000253;GO:0004303;GO:0030154;GO:0006695;GO:0048706;GO:0006703;GO:0007399	265.6235993	0.160111274	0.176097928	9.898310803	0.019450606	0.453292105
ENSMOCG00000017459	ENSMOCT00000023290	ERG27_SCHPO	Hsd17b7	3_keto_steroid_reductase	6:68091927-68110584	GO:0005789;GO:0005811;GO:0000253;GO:0006696	265.6235993	0.160111274	0.176097928	9.898310803	0.019450606	0.453292105
ENSMOCG00000010164	ENSMOCT00000013057	NA	Ext1	NA	LG3:1360459-1648019	NA	615.4781566	-0.032319714	0.067748269	9.887448757	0.019547494	0.453803992
ENSMOCG00000011090	ENSMOCT00000014230	RFA3_MOUSE	Rpa3	Replication_protein_A_14_kDa_subunit	LG10:4590129-4593780	GO:0005662;GO:0005654;GO:0035861;GO:0003684;GO:0003697;GO:0006284;GO:0006260;GO:0000724;GO:0006298;GO:0006289;GO:0042127;GO:0007346	588.1044167	-0.207536607	0.180539858	9.885528403	0.019564673	0.453803992
ENSMOCG00000011484	ENSMOCT00000014777	CFA44_CHLRE	Cfap44	Cilia__and_flagella_associated_protein_44	2:55121737-55195913	GO:0005930;GO:0031514;GO:0016607;GO:0060285	499.3464206	0.638844703	0.185908059	9.878493518	0.019627731	0.453803992
ENSMOCG00000019370	ENSMOCT00000026120	MAOM_MOUSE	none	NAD_dependent_malic_enzyme,_mitochondrial	18:58200351-58216917	GO:0043231;GO:0005759;GO:0005739;GO:0004471;GO:0004473;GO:0004470;GO:0046872;GO:0051287;GO:0008948;GO:0006108;GO:0006090;GO:1902031	386.5958402	-0.062549545	0.107890387	9.880962812	0.019605574	0.453803992
ENSMOCG00000003784	ENSMOCT00000005068	DPF3_DANRE	Dpf3	Zinc_finger_protein_DPF3	1:21011485-21279385	GO:0000123;GO:0071565;GO:0000790;GO:0005634;GO:0016514;GO:0004402;GO:0042393;GO:0008270;GO:0055008;GO:0006338;GO:0048644;GO:0045892;GO:0007399;GO:0045944;GO:0006355	302.8581031	0.485755266	0.141664614	9.871316115	0.019692272	0.454398196
ENSMOCG00000003784	ENSMOCT00000005066	DPF3_DANRE	Dpf3	Zinc_finger_protein_DPF3	1:21011485-21279385	GO:0000123;GO:0071565;GO:0000790;GO:0005634;GO:0016514;GO:0004402;GO:0042393;GO:0008270;GO:0055008;GO:0006338;GO:0048644;GO:0045892;GO:0007399;GO:0045944;GO:0006355	302.8581031	0.485755266	0.141664614	9.871316115	0.019692272	0.454398196
ENSMOCG00000003784	ENSMOCT00000005075	DPF3_HUMAN	Dpf3	Zinc_finger_protein_DPF3	1:21011485-21279385	GO:0000123;GO:0071565;GO:0000790;GO:0005654;GO:0005634;GO:0004402;GO:0042393;GO:0003676;GO:0008270;GO:0045892;GO:0007399;GO:0045944	302.8581031	0.485755266	0.141664614	9.871316115	0.019692272	0.454398196
ENSMOCG00000003784	ENSMOCT00000005071	DPF3_HUMAN	Dpf3	Zinc_finger_protein_DPF3	1:21011485-21279385	GO:0000123;GO:0071565;GO:0000790;GO:0005654;GO:0005634;GO:0004402;GO:0042393;GO:0003676;GO:0008270;GO:0045892;GO:0007399;GO:0045944	302.8581031	0.485755266	0.141664614	9.871316115	0.019692272	0.454398196
ENSMOCG00000005313	ENSMOCT00000006938	NA	Mccc2	NA	19:307134-373254	NA	922.1307271	-0.204304303	0.09686971	9.863534923	0.019762478	0.455120522
ENSMOCG00000010063	ENSMOCT00000012905	CAR11_HUMAN	Card10	Caspase_recruitment_domain_containing_protein_11	15:15165010-15190735	GO:0032449;GO:0005737;GO:0005829;GO:0070062;GO:0001772;GO:0045121;GO:0005886;GO:0050700;GO:0004385;GO:0030183;GO:0042100;GO:0038095;GO:0048872;GO:0007249;GO:0002377;GO:0070970;GO:0030890;GO:0001819;GO:0043123;GO:0045086;GO:0051092;GO:0042102;GO:0042981;GO:0045577;GO:0045580;GO:0002223;GO:0031295;GO:0050852;GO:0045061;GO:0038202	454.9730254	1.244250781	0.263366795	9.857914614	0.01981334	0.455395408
ENSMOCG00000007045	ENSMOCT00000009123	NA	Ccdc81	NA	22:6200724-6226218	NA	434.6397291	0.306304168	0.113376193	9.842359173	0.019954784	0.456644634
ENSMOCG00000008489	ENSMOCT00000010959	NA	Acsl1	NA	LG7_11:19771505-19840810	NA	1544.355311	-0.289480346	0.08279346	9.844074357	0.019939139	0.456644634
ENSMOCG00000008489	ENSMOCT00000010953	NA	Acsl1	NA	LG7_11:19771505-19840810	NA	1544.355311	-0.289480346	0.08279346	9.844074357	0.019939139	0.456644634
ENSMOCG00000008489	ENSMOCT00000010952	NA	Acsl1	NA	LG7_11:19771505-19840810	NA	1544.355311	-0.289480346	0.08279346	9.844074357	0.019939139	0.456644634
ENSMOCG00000008489	ENSMOCT00000010948	NA	Acsl1	NA	LG7_11:19771505-19840810	NA	1544.355311	-0.289480346	0.08279346	9.844074357	0.019939139	0.456644634
ENSMOCG00000011210	ENSMOCT00000014391	RAC2_MOUSE	Rac2	Ras_related_C3_botulinum_toxin_substrate_2	15:15383428-15395621	GO:0005884;GO:0005938;GO:0042995;GO:0005737;GO:0031410;GO:0005856;GO:0005829;GO:0043231;GO:0030027;GO:0016020;GO:0005635;GO:0005886;GO:0005525;GO:0003924;GO:0019901;GO:0019887;GO:0030036;GO:0007015;GO:0045453;GO:0030031;GO:0006935;GO:0030865;GO:0043652;GO:0007163;GO:0007186;GO:0071593;GO:0008045;GO:0008284;GO:0010592;GO:0090023;GO:0016601;GO:0032956;GO:0008360;GO:0010810;GO:0060753;GO:0043304;GO:…	118.5061606	0.147394963	0.233770142	9.834805881	0.020023822	0.456644634
ENSMOCG00000011210	ENSMOCT00000014395	RAC2_MOUSE	Rac2	Ras_related_C3_botulinum_toxin_substrate_2	15:15383428-15395621	GO:0005884;GO:0005938;GO:0042995;GO:0005737;GO:0031410;GO:0005856;GO:0005829;GO:0043231;GO:0030027;GO:0016020;GO:0005635;GO:0005886;GO:0005525;GO:0003924;GO:0019901;GO:0019887;GO:0030036;GO:0007015;GO:0045453;GO:0030031;GO:0006935;GO:0030865;GO:0043652;GO:0007163;GO:0007186;GO:0071593;GO:0008045;GO:0008284;GO:0010592;GO:0090023;GO:0016601;GO:0032956;GO:0008360;GO:0010810;GO:0060753;GO:0043304;GO:…	118.5061606	0.147394963	0.233770142	9.834805881	0.020023822	0.456644634
ENSMOCG00000018040	ENSMOCT00000024141	CBLN2_MOUSE	Cbln2	Cerebellin_2	18:68895115-68900881	GO:0005615;GO:0098978;GO:0099558;GO:0051965;GO:1905606;GO:0098814;GO:0050808	2152.460917	-0.417913983	0.120420867	9.835949041	0.020013359	0.456644634
ENSMOCG00000014495	ENSMOCT00000019020	USF1_XENBO	Usf1	Upstream_stimulatory_factor_1	6:69565382-69574534	GO:0005634;GO:0003677;GO:0046983	1830.462162	0.411750376	0.123168111	9.830162833	0.020066377	0.456724796
ENSMOCG00000014495	ENSMOCT00000019023	USF1_HUMAN	Usf1	Upstream_stimulatory_factor_1	6:69565382-69574534	GO:0000790;GO:0005654;GO:0005634;GO:0005667;GO:0043425;GO:0000981;GO:0003690;GO:0019899;GO:0042826;GO:0042802;GO:0046982;GO:0042803;GO:0019901;GO:0044877;GO:0043565;GO:0045990;GO:0032869;GO:0042593;GO:0006006;GO:0019086;GO:0055088;GO:0051918;GO:0045944;GO:0000432;GO:0006357;GO:0000430;GO:0001666;GO:0009411;GO:0006366	1830.462162	0.411750376	0.123168111	9.830162833	0.020066377	0.456724796
ENSMOCG00000014495	ENSMOCT00000019014	USF1_HUMAN	Usf1	Upstream_stimulatory_factor_1	6:69565382-69574534	GO:0000790;GO:0005654;GO:0005634;GO:0005667;GO:0043425;GO:0000981;GO:0003690;GO:0019899;GO:0042826;GO:0042802;GO:0046982;GO:0042803;GO:0019901;GO:0044877;GO:0043565;GO:0045990;GO:0032869;GO:0042593;GO:0006006;GO:0019086;GO:0055088;GO:0051918;GO:0045944;GO:0000432;GO:0006357;GO:0000430;GO:0001666;GO:0009411;GO:0006366	1830.462162	0.411750376	0.123168111	9.830162833	0.020066377	0.456724796
ENSMOCG00000018861	ENSMOCT00000025404	PK1L2_MOUSE	Pkd1	Polycystic_kidney_disease_protein_1_like_2	7:3443296-3492514	GO:0016021;GO:0016020;GO:0005262;GO:0005509;GO:0030246;GO:0001965;GO:0050982	6263.632551	0.546293636	0.138890777	9.824737804	0.020116211	0.456970015
ENSMOCG00000006203	ENSMOCT00000008062	NCKP5_HUMAN	Nckap5l	Nck_associated_protein_5	15:5234708-5272697	GO:0035371;GO:0001578;GO:0007019	1194.906202	0.755444781	0.238476928	9.815941919	0.020197269	0.457206582
ENSMOCG00000014859	ENSMOCT00000019532	IMB3_SCHPO	none	Importin_subunit_beta_3	X:40963159-40967484	GO:0005737;GO:0005829;GO:0005635;GO:0031965;GO:0034399;GO:0005643;GO:0005634;GO:0005525;GO:0061608;GO:0008139;GO:0006606;GO:0010389	1632.871502	-0.416024748	0.078991588	9.80847161	0.020266363	0.457206582
ENSMOCG00000019069	ENSMOCT00000025685	PDZD7_MOUSE	none	PDZ_domain_containing_protein_7	8:72643388-72652491	GO:0005929;GO:0005654;GO:0005634;GO:0005886;GO:0002141;GO:0002142;GO:0032420;GO:0032426;GO:1990696;GO:0042802;GO:0060117;GO:0060088;GO:0050910;GO:0045184;GO:0042491;GO:0060119;GO:0007605	223.0981254	1.992333935	0.295073901	9.806682087	0.020282949	0.457206582
ENSMOCG00000019069	ENSMOCT00000025684	PDZD7_MOUSE	none	PDZ_domain_containing_protein_7	8:72643388-72652491	GO:0005929;GO:0005654;GO:0005634;GO:0005886;GO:0002141;GO:0002142;GO:0032420;GO:0032426;GO:1990696;GO:0042802;GO:0060117;GO:0060088;GO:0050910;GO:0045184;GO:0042491;GO:0060119;GO:0007605	223.0981254	1.992333935	0.295073901	9.806682087	0.020282949	0.457206582
ENSMOCG00000022698	ENSMOCT00000030999	RGL3_MOUSE	Rgl2	Ral_guanine_nucleotide_dissociation_stimulator_like_3	LG2:53472759-53479638	GO:0008321;GO:0017016;GO:0031267;GO:0043547;GO:0007264	1122.924601	0.687828212	0.23526207	9.81170135	0.020236462	0.457206582
ENSMOCG00000022698	ENSMOCT00000031000	GNDS_HUMAN	Rgl2	Ral_guanine_nucleotide_dissociation_stimulator	LG2:53472759-53479638	GO:0005903;GO:0005829;GO:0005634;GO:0030695;GO:0005085;GO:0007265	1122.924601	0.687828212	0.23526207	9.81170135	0.020236462	0.457206582
ENSMOCG00000008273	NA	NA	NA	NA	NA	NA	14.82479451	0.240970155	0.397379128	9.79403309	0.020400565	0.458973477
ENSMOCG00000020328	ENSMOCT00000027537	NA	Cntn2	NA	6:23012182-23038802	NA	8222.011402	0.357345667	0.116111222	9.785603321	0.02047932	0.458980018
ENSMOCG00000021030	ENSMOCT00000028555	NA	Osbpl2	NA	LG8:1695544-1742277	NA	3203.805955	0.312465605	0.057188698	9.785884589	0.020476688	0.458980018
ENSMOCG00000000766	ENSMOCT00000001026	OCSTP_HUMAN	Ocstamp	Osteoclast_stimulatory_transmembrane_protein	LG8:13076284-13080968	GO:0016021;GO:0071391;GO:0071356;GO:0072674;GO:0034241;GO:0045672;GO:0090290	11.55482357	0.297071524	0.577430747	9.759188613	0.02072804	0.460973448
ENSMOCG00000002194	ENSMOCT00000002947	IMA5_XENLA	none	Importin_subunit_alpha_5	LG10:11590897-11593636	GO:0005737;GO:0005634;GO:0061608;GO:0006606	16.52728073	-4.038912911	0.735952829	9.756725454	0.020751384	0.460973448
ENSMOCG00000009123	ENSMOCT00000011718	F1891_MOUSE	none	Protein_FAM189A1	22:27749542-28115395	GO:0016021	331.3009285	0.573308755	0.170232565	9.75671103	0.02075152	0.460973448
ENSMOCG00000013389	ENSMOCT00000017424	NOL3_MOUSE	Nol3	Nucleolar_protein_3	4:5645244-5648900	GO:0005623;GO:0005737;GO:0016020;GO:0005739;GO:0005730;GO:0016528;GO:0016529;GO:0005509;GO:0089720;GO:0043027;GO:0035877;GO:0005123;GO:0042802;GO:0019900;GO:0019902;GO:0005102;GO:0001974;GO:0010659;GO:0071456;GO:0097340;GO:1990001;GO:0097193;GO:0006376;GO:0045445;GO:0043066;GO:0010667;GO:0043154;GO:0051481;GO:1903073;GO:2001237;GO:1902042;GO:1903206;GO:1903298;GO:2001243;GO:0051562;GO:1902109;GO:…	918.3641803	1.007451718	0.169320012	9.751816426	0.020797984	0.460973448
ENSMOCG00000015469	ENSMOCT00000020402	NA	Npr2	NA	LG5:38857292-38877139	NA	4888.318338	1.045371153	0.139638004	9.770966168	0.020616779	0.460973448
ENSMOCG00000015560	ENSMOCT00000020532	MFRN2_DANRE	Slc25a28	Mitoferrin_2	8:71271976-71283132	GO:0016021;GO:0005743;GO:0005381;GO:0048250;GO:0055072	3148.882721	0.743161178	0.136773003	9.751111686	0.020804682	0.460973448
ENSMOCG00000000259	ENSMOCT00000000334	NFAC1_PIG	Nfatc2	Nuclear_factor_of_activated_T_cells,_cytoplasmic_1	LG8:9951396-10056334	GO:0005829;GO:0044798;GO:0005634;GO:0005667;GO:0003682;GO:0003700;GO:0000978;GO:0008134;GO:0033173;GO:0001816;GO:0045944	245.8807279	2.267764809	0.262420345	9.444486316	0.023929326	0.461338552
ENSMOCG00000000259	ENSMOCT00000000335	NFAC1_HUMAN	Nfatc2	Nuclear_factor_of_activated_T_cells,_cytoplasmic_1	LG8:9951396-10056334	GO:0005737;GO:0005829;GO:0016604;GO:0000790;GO:0044798;GO:0005654;GO:0005634;GO:0005667;GO:0003682;GO:0001228;GO:0003700;GO:0000981;GO:0005528;GO:0048273;GO:0000978;GO:0001225;GO:0001085;GO:0008134;GO:0003180;GO:0033173;GO:0001816;GO:0038095;GO:0035556;GO:1905064;GO:0030178;GO:0045944;GO:0045893;GO:0003184;GO:0006366;GO:0007223	245.8807279	2.267764809	0.262420345	9.444486316	0.023929326	0.461338552
ENSMOCG00000000306	ENSMOCT00000000400	CHKA_HUMAN	Chkb	Choline_kinase_alpha	15:21801582-21805498	GO:0005829;GO:0005524;GO:0033265;GO:0004103;GO:0004104;GO:0008144;GO:0004305;GO:0042802;GO:0019695;GO:0006580;GO:0006629;GO:0006869;GO:0006656;GO:0006646;GO:1904681;GO:0009636	826.3451569	1.074576438	0.133311926	9.700964522	0.021286798	0.461338552
ENSMOCG00000000306	ENSMOCT00000000397	CHKA_MOUSE	Chkb	Choline_kinase_alpha	15:21801582-21805498	GO:0005737;GO:0005524;GO:0033265;GO:0004103;GO:0004104;GO:0008144;GO:0004305;GO:0042802;GO:0019695;GO:0006580;GO:0006656;GO:0006646;GO:1904681;GO:0009636	826.3451569	1.074576438	0.133311926	9.700964522	0.021286798	0.461338552
ENSMOCG00000000600	ENSMOCT00000000802	NA	none	NA	LG2:52286653-52347924	NA	1181.88295	0.493580068	0.15914585	9.571706208	0.022580636	0.461338552
ENSMOCG00000000601	ENSMOCT00000000795	CYTM_HUMAN	Cst6	Cystatin_M	8:40119138-40120629	GO:0001533;GO:0070062;GO:0004869;GO:0009653;GO:0008544	5.719838105	0.295719304	0.631462053	9.448547762	0.023885073	0.461338552
ENSMOCG00000000895	ENSMOCT00000001210	TM267_HUMAN	Tmem267	Transmembrane_protein_267	19:64757519-64765738	GO:0016021	356.2874031	-1.135838508	0.200363405	9.359635653	0.024872453	0.461338552
ENSMOCG00000001123	ENSMOCT00000001524	DOPD_MOUSE	none	D_dopachrome_decarboxylase	LG1:11736163-11736567	GO:0005737;GO:0005615;GO:0005126;GO:0033981;GO:0050178;GO:0002020;GO:0042438;GO:0010760;GO:0070374;GO:0050729;GO:0032760	29.41523968	-2.262428414	0.442588755	9.418582577	0.024213467	0.461338552
ENSMOCG00000001511	ENSMOCT00000002039	RBM3_MOUSE	Rbm3	RNA_binding_protein_3	10:35283515-35286985	GO:0005737;GO:0030425;GO:0005654;GO:0005634;GO:1990904;GO:0005681;GO:0043023;GO:0003723;GO:0048026;GO:0045727;GO:0035196;GO:0051252;GO:0006417;GO:0009409;GO:0006412	980.9791123	0.478229339	0.133979687	9.351642969	0.024963149	0.461338552
ENSMOCG00000001566	ENSMOCT00000002113	CEP72_MOUSE	Lrrc36	Centrosomal_protein_of_72_kDa	4:5449859-5507666	GO:0034451;GO:0005813;GO:0005737;GO:0042802;GO:0007099;GO:0033566;GO:1904779;GO:0007051	508.8768772	0.573806506	0.203736498	9.405009654	0.024363669	0.461338552
ENSMOCG00000001802	ENSMOCT00000002428	PMM2_MACFA	Pmm2	Phosphomannomutase_2	7:9638652-9662225	GO:0005737;GO:0004615;GO:0009298	929.4434971	0.986916309	0.117465962	9.402935453	0.024386703	0.461338552
ENSMOCG00000002046	ENSMOCT00000002757	NA	Elavl3	NA	5:16184376-16219462	NA	3885.913281	0.465369045	0.106566822	9.53862459	0.02292399	0.461338552
ENSMOCG00000002046	ENSMOCT00000002754	NA	Elavl3	NA	5:16184376-16219462	NA	3885.913281	0.465369045	0.106566822	9.53862459	0.02292399	0.461338552
ENSMOCG00000002370	ENSMOCT00000003190	PR14L_HUMAN	Prr14	Protein_PRR14L	8:20255798-20260746		428.3094876	0.225106155	0.148438074	9.712921267	0.021170859	0.461338552
ENSMOCG00000002424	ENSMOCT00000003251	ABRAL_MOUSE	Abracl	Costars_family_protein_ABRACL	LG4:9069594-9082070	GO:0032970	183.4757671	-0.802416757	0.275583961	9.399169816	0.024428575	0.461338552
ENSMOCG00000003024	ENSMOCT00000004054	NUDT4_MOUSE	Nudt4	Diphosphoinositol_polyphosphate_phosphohydrolase_2	24:26808408-26824446	GO:0005737;GO:0005829;GO:0005634;GO:0034431;GO:0034432;GO:0008486;GO:0000298;GO:0052842;GO:0052840;GO:0046872;GO:0030515;GO:1901911;GO:1901909;GO:1901907;GO:0071543	4772.877839	-0.515381886	0.123323195	9.727133294	0.021033858	0.461338552
ENSMOCG00000003097	ENSMOCT00000004171	IKZF2_MOUSE	Ikzf1	Zinc_finger_protein_Helios	LG1:10826440-10914193	GO:0005654;GO:0005634;GO:0003700;GO:0042802;GO:0046872;GO:0044212;GO:0045944	53.7490577	0.019707611	0.214091858	9.721883711	0.021084361	0.461338552
ENSMOCG00000003097	ENSMOCT00000004173	IKZF3_BOVIN	Ikzf1	Zinc_finger_protein_Aiolos	LG1:10826440-10914193	GO:0005829;GO:0005654;GO:0005886;GO:0001228;GO:0003700;GO:0042826;GO:0046872;GO:1990841;GO:0042803;GO:0000977;GO:0043565;GO:0044212;GO:0042113;GO:0045944;GO:0042981;GO:0045577;GO:0030888;GO:0045619;GO:0009617	53.7490577	0.019707611	0.214091858	9.721883711	0.021084361	0.461338552
ENSMOCG00000003097	ENSMOCT00000004161	IKZF2_MOUSE	Ikzf1	Zinc_finger_protein_Helios	LG1:10826440-10914193	GO:0005654;GO:0005634;GO:0003700;GO:0042802;GO:0046872;GO:0044212;GO:0045944	53.7490577	0.019707611	0.214091858	9.721883711	0.021084361	0.461338552
ENSMOCG00000003303	ENSMOCT00000004465	GDPD3_HUMAN	none	Lysophospholipase_D_GDPD3	7:63220204-63269525	GO:0005789;GO:0070062;GO:0016021;GO:0048471;GO:0004622;GO:0046872;GO:0008081;GO:0046475;GO:0034638;GO:0006644	1225.863798	0.089981413	0.089904781	9.517022149	0.023150961	0.461338552
ENSMOCG00000003303	ENSMOCT00000004469	GDPD3_HUMAN	none	Lysophospholipase_D_GDPD3	7:63220204-63269525	GO:0005789;GO:0070062;GO:0016021;GO:0048471;GO:0004622;GO:0046872;GO:0008081;GO:0046475;GO:0034638;GO:0006644	1225.863798	0.089981413	0.089904781	9.517022149	0.023150961	0.461338552
ENSMOCG00000003964	ENSMOCT00000005308	CATR_GIAIN	Efcab6	Caltractin	15:27038004-27220828	GO:0005737;GO:0005815;GO:0005509;GO:0007049;GO:0051301	344.5078395	0.820814751	0.200506952	9.560924374	0.022691983	0.461338552
ENSMOCG00000004178	ENSMOCT00000005567	NA	Kif1b	NA	10:83643472-83787538	NA	39863.19238	-0.197192719	0.059411304	9.700580151	0.021290535	0.461338552
ENSMOCG00000004178	ENSMOCT00000005575	NA	Kif1b	NA	10:83643472-83787538	NA	39863.19238	-0.197192719	0.059411304	9.700580151	0.021290535	0.461338552
ENSMOCG00000004178	ENSMOCT00000005563	NA	Kif1b	NA	10:83643472-83787538	NA	39863.19238	-0.197192719	0.059411304	9.700580151	0.021290535	0.461338552
ENSMOCG00000004271	ENSMOCT00000005630	LDAF1_MOUSE	Tmem159	Lipid_droplet_assembly_factor_1	8:15504682-15522108	GO:0005789;GO:0016021;GO:0005811;GO:0140042	91.55142107	0.347986909	0.212610092	9.353727643	0.024939463	0.461338552
ENSMOCG00000004271	ENSMOCT00000005626	LDAF1_MOUSE	Tmem159	Lipid_droplet_assembly_factor_1	8:15504682-15522108	GO:0005789;GO:0016021;GO:0005811;GO:0140042	91.55142107	0.347986909	0.212610092	9.353727643	0.024939463	0.461338552
ENSMOCG00000004336	ENSMOCT00000005706	NA	Sidt2	NA	5:39883580-39901196	NA	4584.982831	0.512598865	0.099610684	9.487182621	0.023468107	0.461338552
ENSMOCG00000004336	ENSMOCT00000005711	NA	Sidt2	NA	5:39883580-39901196	NA	4584.982831	0.512598865	0.099610684	9.487182621	0.023468107	0.461338552
ENSMOCG00000005067	ENSMOCT00000006631	TNAP3_MACFA	Otud7b	Tumor_necrosis_factor_alpha_induced_protein_3	21:2305463-2370018	GO:0005764;GO:0005634;GO:0003677;GO:0004843;GO:0036459;GO:0004842;GO:0008270;GO:0006915;GO:0070301;GO:0006954;GO:0043124;GO:0050728;GO:0045824;GO:0035871;GO:0071108;GO:0070936;GO:0070536	3370.209494	0.169641389	0.065484603	9.366405097	0.024795891	0.461338552
ENSMOCG00000006354	ENSMOCT00000008267	NA	Rps6kb2	NA	8:38876940-38884079	NA	514.0673488	0.855187781	0.171741012	9.34888547	0.024994515	0.461338552
ENSMOCG00000006354	ENSMOCT00000008264	NA	Rps6kb2	NA	8:38876940-38884079	NA	514.0673488	0.855187781	0.171741012	9.34888547	0.024994515	0.461338552
ENSMOCG00000006534	ENSMOCT00000008481	SRP19_PONAB	none	Signal_recognition_particle_19_kDa_protein	18:22824247-22830624	GO:0005786;GO:0008312;GO:0006614	552.8415544	1.024354456	0.1203365	9.73181163	0.020988951	0.461338552
ENSMOCG00000006534	ENSMOCT00000008475	SRP19_PONAB	none	Signal_recognition_particle_19_kDa_protein	18:22824247-22830624	GO:0005786;GO:0008312;GO:0006614	552.8415544	1.024354456	0.1203365	9.73181163	0.020988951	0.461338552
ENSMOCG00000006782	ENSMOCT00000008788	MDEAS_HUMAN	none	Mitotic_deacetylase_associated_SANT_domain_protein	LG2:3130296-3170716	GO:0000118;GO:0005654;GO:0005634;GO:0003700;GO:0000981;GO:0008134;GO:0044212	1207.336061	0.633662516	0.21039756	9.679814826	0.021493405	0.461338552
ENSMOCG00000006801	ENSMOCT00000008805	FER3L_MOUSE	Ferd3l	Fer3_like_protein	1:80862799-80863305	GO:0005634;GO:0001227;GO:0046983;GO:0000977;GO:0048468;GO:0033504;GO:0000122;GO:0045892;GO:0050767	19.6566006	1.567463223	0.399801078	9.438433932	0.023995421	0.461338552
ENSMOCG00000007604	ENSMOCT00000009823	MYBL_DICDI	Snapc4	Myb_like_protein_L	4:50925670-50945371	GO:0005634;GO:0003677	828.3851531	0.943030351	0.187878399	9.62780615	0.022009877	0.461338552
ENSMOCG00000007604	ENSMOCT00000009831	MYBL_DICDI	Snapc4	Myb_like_protein_L	4:50925670-50945371	GO:0005634;GO:0003677	828.3851531	0.943030351	0.187878399	9.62780615	0.022009877	0.461338552
ENSMOCG00000007607	ENSMOCT00000009812	GNAQ_MOUSE	Gna15	Guanine_nucleotide_binding_protein_G(q)_subunit_alpha	LG1:2291883-2312278	GO:0005901;GO:0044297;GO:0005829;GO:0030425;GO:0005834;GO:0016020;GO:0031965;GO:0005886;GO:0032991;GO:0047391;GO:0001664;GO:0031683;GO:0005525;GO:0005096;GO:0003924;GO:0046872;GO:0044877;GO:0031826;GO:0001508;GO:0007202;GO:0007189;GO:0007188;GO:0048066;GO:0042733;GO:0021884;GO:0007186;GO:0007215;GO:0007507;GO:0042711;GO:0043066;GO:0043267;GO:0006469;GO:0016322;GO:0060158;GO:0007200;GO:0048661;GO:…	42.14282216	2.122205721	0.302490326	9.495185914	0.023382629	0.461338552
ENSMOCG00000007863	ENSMOCT00000010122	CCG3_PONAB	Cacng2	Voltage_dependent_calcium_channel_gamma_3_subunit	15:15787741-15914098	GO:0032281;GO:0098978;GO:0099061;GO:0098685;GO:0036477;GO:0005262;GO:0005244;GO:0099645;GO:0008104;GO:0006605;GO:2000311	806.8921559	0.215415995	0.092215782	9.511646348	0.023207785	0.461338552
ENSMOCG00000007952	ENSMOCT00000010253	NA	Has3	NA	4:4030803-4043181	NA	310.1252986	0.000112195	0.160666646	9.463988292	0.023717567	0.461338552
ENSMOCG00000007952	ENSMOCT00000010250	HYAS3_MOUSE	Has3	Hyaluronan_synthase_3	4:4030803-4043181	GO:0005737;GO:0036117;GO:0005887;GO:0005634;GO:0050501;GO:0042802;GO:0085029;GO:0045226;GO:0030213;GO:1900106;GO:0045893	310.1252986	0.000112195	0.160666646	9.463988292	0.023717567	0.461338552
ENSMOCG00000008008	ENSMOCT00000010404	NA	Myo9b	NA	LG1:5053784-5121671	NA	3354.481042	0.418157029	0.163362809	9.582051547	0.022474301	0.461338552
ENSMOCG00000008008	ENSMOCT00000010409	NA	Myo9b	NA	LG1:5053784-5121671	NA	3354.481042	0.418157029	0.163362809	9.582051547	0.022474301	0.461338552
ENSMOCG00000008949	ENSMOCT00000011504	ZNF84_HUMAN	2610008E11Rik	Zinc_finger_protein_84	LG3:29091948-29112106	GO:0005634;GO:0003677;GO:0008270;GO:0006355	1615.213927	0.090257838	0.151023722	9.388585333	0.024546647	0.461338552
ENSMOCG00000009126	ENSMOCT00000011925	NA	Myo7a	NA	22:2143169-2195469	NA	575.3880908	0.18098674	0.140729762	9.604270885	0.022247579	0.461338552
ENSMOCG00000009126	ENSMOCT00000011930	NA	Myo7a	NA	22:2143169-2195469	NA	575.3880908	0.18098674	0.140729762	9.604270885	0.022247579	0.461338552
ENSMOCG00000009126	ENSMOCT00000011912	NA	Myo7a	NA	22:2143169-2195469	NA	575.3880908	0.18098674	0.140729762	9.604270885	0.022247579	0.461338552
ENSMOCG00000009175	ENSMOCT00000011797	NA	Atp5a1	NA	18:61613503-61622311	NA	24921.07826	-0.24876124	0.098936978	9.641908415	0.021868642	0.461338552
ENSMOCG00000009175	ENSMOCT00000011801	NA	Atp5a1	NA	18:61613503-61622311	NA	24921.07826	-0.24876124	0.098936978	9.641908415	0.021868642	0.461338552
ENSMOCG00000009516	ENSMOCT00000012251	NA	none	NA	2:67294334-67337793	NA	3823.656523	-0.342855647	0.079616811	9.531176819	0.023001994	0.461338552
ENSMOCG00000009516	ENSMOCT00000012249	NA	none	NA	2:67294334-67337793	NA	3823.656523	-0.342855647	0.079616811	9.531176819	0.023001994	0.461338552
ENSMOCG00000009556	ENSMOCT00000012283	CB076_MOUSE	3110009E18Rik	UPF0538_protein_C2orf76_homolog	6:10610766-10648836		108.436452	0.821508446	0.233084459	9.652970726	0.021758476	0.461338552
ENSMOCG00000009556	ENSMOCT00000012289	CB076_MOUSE	3110009E18Rik	UPF0538_protein_C2orf76_homolog	6:10610766-10648836		108.436452	0.821508446	0.233084459	9.652970726	0.021758476	0.461338552
ENSMOCG00000009871	ENSMOCT00000012684	LRC39_MOUSE	Lrrc39	Leucine_rich_repeat_containing_protein_39	21:13916333-13925640	GO:0031430	20.2250088	-1.912019406	0.410238274	9.376094599	0.024686704	0.461338552
ENSMOCG00000010140	ENSMOCT00000013020	GNA1_PONAB	Gnpnat1	Glucosamine_6_phosphate_N_acetyltransferase	17:3638793-3653308	GO:0005793;GO:0010008;GO:0000139;GO:0005770;GO:0004343;GO:0042802;GO:1990830;GO:0006048	759.6958166	0.485389478	0.1261088	9.707613172	0.021222252	0.461338552
ENSMOCG00000010275	ENSMOCT00000013193	TM189_MOUSE	none	Plasmanylethanolamine_desaturase	LG8:10869114-10887846	GO:0005783;GO:0005789;GO:0016021;GO:0050207;GO:0008611;GO:0006631	1506.188553	-0.122042576	0.12778537	9.380828404	0.024633532	0.461338552
ENSMOCG00000010608	ENSMOCT00000013626	MLRP1_ACRMI	Mamdc2	MAM_and_LDL_receptor_class_A_domain_containing_protein_1_(Fragment)	8:52761551-52903863	GO:0005576;GO:0016020	76.32628617	-1.700411049	0.359231907	9.410318037	0.024304816	0.461338552
ENSMOCG00000010608	ENSMOCT00000013623	MLRP1_ACRMI	Mamdc2	MAM_and_LDL_receptor_class_A_domain_containing_protein_1_(Fragment)	8:52761551-52903863	GO:0005576;GO:0016020	76.32628617	-1.700411049	0.359231907	9.410318037	0.024304816	0.461338552
ENSMOCG00000010764	ENSMOCT00000013842	NA	none	NA	7:78280566-78289767	NA	429.2696286	0.716191381	0.184365233	9.732311965	0.020984154	0.461338552
ENSMOCG00000010764	ENSMOCT00000013828	NA	none	NA	7:78280566-78289767	NA	429.2696286	0.716191381	0.184365233	9.732311965	0.020984154	0.461338552
ENSMOCG00000010794	ENSMOCT00000013840	SRXN1_MOUSE	Srxn1	Sulfiredoxin_1	LG8:24737196-24740342	GO:0005737;GO:0005829;GO:0005524;GO:0016667;GO:0032542;GO:0034599;GO:0006979	2130.042796	-0.173219063	0.128895677	9.481520437	0.023528767	0.461338552
ENSMOCG00000010825	ENSMOCT00000013894	MLF2_MOUSE	none	Myeloid_leukemia_factor_2	2:54594436-54595157	GO:0005737;GO:0005634;GO:0003677;GO:0006355	360.3147804	-0.064298281	0.467369963	9.359226016	0.024877094	0.461338552
ENSMOCG00000011275	ENSMOCT00000014475	UBAC2_CHICK	none	Ubiquitin_associated_domain_containing_protein_2	17:33553775-33710986	GO:0005789;GO:0016021;GO:0090090;GO:1904153;GO:0070972;GO:0016055	1145.616218	0.322873212	0.118551598	9.415532583	0.02424714	0.461338552
ENSMOCG00000011275	ENSMOCT00000014481	UBAC2_CHICK	none	Ubiquitin_associated_domain_containing_protein_2	17:33553775-33710986	GO:0005789;GO:0016021;GO:0090090;GO:1904153;GO:0070972;GO:0016055	1145.616218	0.322873212	0.118551598	9.415532583	0.02424714	0.461338552
ENSMOCG00000011881	NA	NA	NA	NA	NA	NA	705.8913124	-1.225297163	0.256326782	9.361777362	0.024848205	0.461338552
ENSMOCG00000012223	ENSMOCT00000015697	NA	4833420G17Rik	NA	19:64733842-64754033	NA	127.8392524	0.810757849	0.306324157	9.474686909	0.02360218	0.461338552
ENSMOCG00000012637	ENSMOCT00000016388	NA	Dock9	NA	17:33223562-33413741	NA	6511.404858	0.056994187	0.09459171	9.44324718	0.023942843	0.461338552
ENSMOCG00000012637	ENSMOCT00000016378	NA	Dock9	NA	17:33223562-33413741	NA	6511.404858	0.056994187	0.09459171	9.44324718	0.023942843	0.461338552
ENSMOCG00000012784	ENSMOCT00000016530	PLPL7_MOUSE	none	Patatin_like_phospholipase_domain_containing_protein_7	4:52407088-52425884	GO:0005783;GO:0005789;GO:0016021;GO:0005811;GO:0005765;GO:0031966;GO:0031965;GO:0052689;GO:0004622;GO:0034638	132.5348534	0.682455173	0.29926117	9.517657465	0.023144255	0.461338552
ENSMOCG00000012824	ENSMOCT00000016583	NA	none	NA	LG5:42372243-42373298	NA	106.9663281	-6.161754601	0.459953089	9.631092444	0.021976885	0.461338552
ENSMOCG00000012916	ENSMOCT00000016718	GCNT7_HUMAN	Gcnt2	Beta_1,3_galactosyl_O_glycosyl_glycoprotein_beta_1,6_N_acetylglucosaminyltransferase_7	16:44867799-44963636	GO:0000139;GO:0016021;GO:0008375;GO:0006486	650.9980684	-0.736770165	0.139642247	9.640709717	0.021880613	0.461338552
ENSMOCG00000012916	ENSMOCT00000016716	GCNT7_HUMAN	Gcnt2	Beta_1,3_galactosyl_O_glycosyl_glycoprotein_beta_1,6_N_acetylglucosaminyltransferase_7	16:44867799-44963636	GO:0000139;GO:0016021;GO:0008375;GO:0006486	650.9980684	-0.736770165	0.139642247	9.640709717	0.021880613	0.461338552
ENSMOCG00000012916	ENSMOCT00000016723	GCNT7_HUMAN	Gcnt2	Beta_1,3_galactosyl_O_glycosyl_glycoprotein_beta_1,6_N_acetylglucosaminyltransferase_7	16:44867799-44963636	GO:0000139;GO:0016021;GO:0008375;GO:0006486	650.9980684	-0.736770165	0.139642247	9.640709717	0.021880613	0.461338552
ENSMOCG00000012986	ENSMOCT00000016816	DNM3B_HUMAN	none	DNA_(cytosine_5)_methyltransferase_3B	16:12838024-12840075	GO:0005654;GO:0005634;GO:0003682;GO:0003886;GO:0003677;GO:0009008;GO:0042826;GO:0046872;GO:0003714;GO:0071549;GO:0071455;GO:0006306;GO:0045814;GO:0051573;GO:0000122;GO:0010628;GO:0051571;GO:0045666;GO:0014823;GO:0031000;GO:0042220;GO:0032355;GO:0001666;GO:0010212;GO:0009636;GO:0033189	24.01891451	-4.399744374	0.559080898	9.492082596	0.023415738	0.461338552
ENSMOCG00000013038	ENSMOCT00000016898	ANP1_ARATH	Map3k19	Mitogen_activated_protein_kinase_kinase_kinase_ANP1	6:2793392-2829134	GO:0005737;GO:0005524;GO:0004709;GO:0004674;GO:0032147;GO:0046777;GO:0007346;GO:0006979;GO:0023014;GO:0031098	217.9361801	-0.356835264	0.16729587	9.560764348	0.022693639	0.461338552
ENSMOCG00000013765	ENSMOCT00000017946	SPCS2_MOUSE	Spcs2	Signal_peptidase_complex_subunit_2	22:652642-663468	GO:0016021;GO:0005787;GO:0008233;GO:0045047;GO:0006465	3618.306119	-0.31480839	0.111051798	9.481598892	0.023527925	0.461338552
ENSMOCG00000014039	ENSMOCT00000018328	NA	none	NA	2:3318581-3363971	NA	204.8246968	0.301955592	0.150361796	9.558169356	0.022720521	0.461338552
ENSMOCG00000014095	ENSMOCT00000018428	PDZD7_MOUSE	none	PDZ_domain_containing_protein_7	8:72633574-72634670	GO:0005929;GO:0005654;GO:0005634;GO:0005886;GO:0002141;GO:0002142;GO:0032420;GO:0032426;GO:1990696;GO:0042802;GO:0060117;GO:0060088;GO:0050910;GO:0045184;GO:0042491;GO:0060119;GO:0007605	121.4168906	1.90334754	0.271495392	9.423460775	0.024159706	0.461338552
ENSMOCG00000014329	ENSMOCT00000018768	NA	Nxn	NA	7:22713386-22861025	NA	812.8348395	-0.037061482	0.16132622	9.348642183	0.024997284	0.461338552
ENSMOCG00000014371	ENSMOCT00000018825	SARG_BOVIN	AA986860	Specifically_androgen_regulated_gene_protein	6:21197939-21204335	GO:0005737;GO:0005829;GO:0005886	6.377380252	1.049525223	0.688773435	9.384105274	0.024596791	0.461338552
ENSMOCG00000014537	ENSMOCT00000019089	NA	Celsr3	NA	5:81782552-81808011	NA	3106.876609	0.598949305	0.196019998	9.384766591	0.024589383	0.461338552
ENSMOCG00000014537	ENSMOCT00000019092	NA	Celsr3	NA	5:81782552-81808011	NA	3106.876609	0.598949305	0.196019998	9.384766591	0.024589383	0.461338552
ENSMOCG00000014723	ENSMOCT00000019331	TPD53_MOUSE	Tpd52l1	Tumor_protein_D53	LG9:37773536-37874674	GO:0005737;GO:0005769;GO:0048471;GO:0042802;GO:0042803;GO:0000086;GO:2001235;GO:0046330;GO:0043406	666.2375916	-0.50991052	0.468226637	9.470633172	0.023645835	0.461338552
ENSMOCG00000014723	ENSMOCT00000019330	TPD53_MOUSE	Tpd52l1	Tumor_protein_D53	LG9:37773536-37874674	GO:0005737;GO:0005769;GO:0048471;GO:0042802;GO:0042803;GO:0000086;GO:2001235;GO:0046330;GO:0043406	666.2375916	-0.50991052	0.468226637	9.470633172	0.023645835	0.461338552
ENSMOCG00000014800	ENSMOCT00000019446	NA	Myh13	NA	7:31420684-31475244	NA	90.85946085	-2.857210032	0.425584365	9.677358285	0.02151753	0.461338552
ENSMOCG00000015129	ENSMOCT00000019923	UVR8_ARATH	Rpgr	Ultraviolet_B_receptor_UVR8	10:36614313-36664992	GO:0000785;GO:0005829;GO:0005634;GO:0009536;GO:0003682;GO:0005085;GO:0042802;GO:0009881;GO:0042803;GO:0009649;GO:0018298;GO:0009411;GO:0010224	1052.225906	0.154358086	0.160222527	9.354393133	0.024931906	0.461338552
ENSMOCG00000015165	ENSMOCT00000019966	AQP11_MOUSE	Aqp11	Aquaporin_11	22:2423047-2435818	GO:0005623;GO:0009986;GO:0005737;GO:0030659;GO:0005829;GO:0030425;GO:0005783;GO:0005789;GO:0016021;GO:0048471;GO:0005886;GO:0015267;GO:0015254;GO:0042802;GO:0015250;GO:0009992;GO:0048388;GO:0015793;GO:0080170;GO:0001822;GO:0050680;GO:1904293;GO:1903573;GO:0032364;GO:0008284;GO:0033577;GO:0051260;GO:0006612;GO:0072014;GO:0030104;GO:0006833	286.2832384	-0.369008559	0.103551157	9.509759568	0.023227761	0.461338552
ENSMOCG00000015209	ENSMOCT00000020024	NA	Aldh1b1	NA	LG5:40930572-40935530	NA	394.4837737	0.038987723	0.204601837	9.46802141	0.023674004	0.461338552
ENSMOCG00000015355	ENSMOCT00000020249	EAF2_RAT	Eaf2	ELL_associated_factor_2	2:67174764-67216003	GO:0032783;GO:0016607;GO:0005654;GO:0008023;GO:0001228;GO:0000977;GO:0006915;GO:0030308;GO:0060770;GO:0045944;GO:0045893	897.7252187	-0.856316653	0.14382151	9.439386842	0.023985003	0.461338552
ENSMOCG00000015355	ENSMOCT00000020245	EAF2_RAT	Eaf2	ELL_associated_factor_2	2:67174764-67216003	GO:0032783;GO:0016607;GO:0005654;GO:0008023;GO:0001228;GO:0000977;GO:0006915;GO:0030308;GO:0060770;GO:0045944;GO:0045893	897.7252187	-0.856316653	0.14382151	9.439386842	0.023985003	0.461338552
ENSMOCG00000015527	ENSMOCT00000020481	ARM10_MOUSE	Armc10	Armadillo_repeat_containing_protein_10	26:13576574-13586273	GO:0005783;GO:0005789;GO:0016021;GO:0005739;GO:0050692;GO:0002039;GO:0043066;GO:1902254;GO:0040010	845.7358196	-0.103686048	0.10569917	9.64005674	0.021887136	0.461338552
ENSMOCG00000015527	ENSMOCT00000020478	ARM10_MOUSE	Armc10	Armadillo_repeat_containing_protein_10	26:13576574-13586273	GO:0005783;GO:0005789;GO:0016021;GO:0005739;GO:0050692;GO:0002039;GO:0043066;GO:1902254;GO:0040010	845.7358196	-0.103686048	0.10569917	9.64005674	0.021887136	0.461338552
ENSMOCG00000015695	ENSMOCT00000020725	CBY1_RAT	Cby1	Protein_chibby_homolog_1	15:14263053-14265365	GO:0005814;GO:0036064;GO:0016607;GO:0005634;GO:0005802;GO:0008013;GO:0042802;GO:0042803;GO:0055007;GO:0060271;GO:0045444;GO:0033504;GO:0090090;GO:0045892;GO:0030178;GO:0051289;GO:0008104	654.122221	0.434914393	0.135832415	9.604221884	0.022248076	0.461338552
ENSMOCG00000015805	ENSMOCT00000020884	OTU1_CHICK	Yod1	Ubiquitin_thioesterase_OTU1	6:21178145-21184813	GO:0005737;GO:0005829;GO:0046872;GO:0003676;GO:0004843;GO:0030968;GO:0016236;GO:0016579;GO:0035871;GO:1990167;GO:0035523;GO:1990168;GO:0071108;GO:0070536;GO:0030433	1413.370142	-0.09541387	0.144851274	9.526191017	0.023054358	0.461338552
ENSMOCG00000016160	ENSMOCT00000021464	CP250_MOUSE	Cep250	Centrosome_associated_protein_CEP250	LG8:22199271-22239558	GO:0005814;GO:0005813;GO:0036064;GO:0048471;GO:0001917;GO:0001750;GO:0032991;GO:0031616;GO:0008022;GO:0019904;GO:0019901;GO:0010457;GO:0060271;GO:0050908;GO:0000278;GO:1905515;GO:1904781;GO:0008104;GO:0033365;GO:0030997	2089.959954	0.32631793	0.126023853	9.608524419	0.022204433	0.461338552
ENSMOCG00000016160	ENSMOCT00000021460	CROCC_HUMAN	Cep250	Rootletin	LG8:22199271-22239558	GO:0015629;GO:0005814;GO:0005813;GO:0035253;GO:0005829;GO:0070062;GO:0001917;GO:0005886;GO:0003779;GO:0019894;GO:0005200;GO:0005198;GO:0010457;GO:0007098;GO:0032053;GO:0010669;GO:0051656;GO:0045494;GO:0045724;GO:1903566;GO:0008104;GO:0033365	2089.959954	0.32631793	0.126023853	9.608524419	0.022204433	0.461338552
ENSMOCG00000016405	ENSMOCT00000021781	FCGR2_MOUSE	none	Low_affinity_immunoglobulin_gamma_Fc_region_receptor_II	6:69076266-69090450	GO:0044297;GO:0009986;GO:0005856;GO:0043197;GO:0009897;GO:0005576;GO:0016021;GO:0005887;GO:0045121;GO:0005886;GO:0055037;GO:0001540;GO:0019864;GO:0019865;GO:0019772;GO:0044877;GO:0019886;GO:0007166;GO:1904646;GO:0071219;GO:0021549;GO:0006952;GO:0016358;GO:0032456;GO:0038096;GO:0002434;GO:0016064;GO:0002865;GO:0030889;GO:0050859;GO:0002924;GO:0050777;GO:0002638;GO:0002862;GO:0032693;GO:0033030;GO:…	78.9246963	-0.696163866	0.243523774	9.714562838	0.02115499	0.461338552
ENSMOCG00000016405	ENSMOCT00000021783	FCGR2_MOUSE	none	Low_affinity_immunoglobulin_gamma_Fc_region_receptor_II	6:69076266-69090450	GO:0044297;GO:0009986;GO:0005856;GO:0043197;GO:0009897;GO:0005576;GO:0016021;GO:0005887;GO:0045121;GO:0005886;GO:0055037;GO:0001540;GO:0019864;GO:0019865;GO:0019772;GO:0044877;GO:0019886;GO:0007166;GO:1904646;GO:0071219;GO:0021549;GO:0006952;GO:0016358;GO:0032456;GO:0038096;GO:0002434;GO:0016064;GO:0002865;GO:0030889;GO:0050859;GO:0002924;GO:0050777;GO:0002638;GO:0002862;GO:0032693;GO:0033030;GO:…	78.9246963	-0.696163866	0.243523774	9.714562838	0.02115499	0.461338552
ENSMOCG00000016733	ENSMOCT00000022235	CBPC6_HUMAN	Agbl4	Cytosolic_carboxypeptidase_6	10:77684814-78747072	GO:1904115;GO:0005814;GO:0036064;GO:0005829;GO:0005794;GO:0004181;GO:0015631;GO:0008270;GO:0098957;GO:0035609;GO:0021954;GO:0051607;GO:0035608;GO:0035610;GO:0098958	641.2741129	0.104324721	0.106369244	9.494435066	0.023390636	0.461338552
ENSMOCG00000016733	ENSMOCT00000022232	CBPC6_CAEEL	Agbl4	Cytosolic_carboxypeptidase_6	10:77684814-78747072	GO:0005737;GO:0004181;GO:0008270;GO:0018991;GO:0035608;GO:0006508	641.2741129	0.104324721	0.106369244	9.494435066	0.023390636	0.461338552
ENSMOCG00000017441	ENSMOCT00000023269	EXOC3_DROME	Exoc3	Exocyst_complex_component_3	19:52667350-52689569	GO:0005737;GO:0000145;GO:0016020;GO:0098793;GO:0016028;GO:0005915;GO:0000149;GO:0007298;GO:0032456;GO:0051601;GO:0006887;GO:0043001;GO:0007269;GO:0030707;GO:0007009;GO:0072697;GO:0072659;GO:0045313;GO:0016081;GO:0016080;GO:0016192	3042.573643	-0.407710145	0.092754673	9.710513521	0.021194156	0.461338552
ENSMOCG00000017456	ENSMOCT00000023295	TAB1_CAEEL	Tab1	TGF_beta_activated_kinase_1_and_MAP3K7_binding_protein_1	15:13760456-13774090	GO:0005829;GO:0005634;GO:0004724;GO:0031435;GO:0030295;GO:0004722;GO:0001714;GO:0046580;GO:0032873;GO:0045860	1144.525256	0.051782418	0.12505061	9.635431346	0.021933399	0.461338552
ENSMOCG00000017594	ENSMOCT00000023496	NA	Pip5k1b	NA	8:53760294-53902172	NA	766.2976415	-0.5599461	0.089293521	9.686483032	0.021428053	0.461338552
ENSMOCG00000017594	ENSMOCT00000023494	NA	Pip5k1b	NA	8:53760294-53902172	NA	766.2976415	-0.5599461	0.089293521	9.686483032	0.021428053	0.461338552
ENSMOCG00000017653	ENSMOCT00000023573	NA	none	NA	LG3:23089966-23093324	NA	278.9161951	-0.573816083	0.126628839	9.637805996	0.021909636	0.461338552
ENSMOCG00000017680	ENSMOCT00000023621	NA	Gars	NA	LG3:42088679-42130359	NA	4458.029075	-0.498466933	0.087131021	9.499550529	0.023336143	0.461338552
ENSMOCG00000017787	ENSMOCT00000023777	ZN709_HUMAN	none	Zinc_finger_protein_709	LG3:27487284-27492432	GO:0005634;GO:0046872;GO:0000976;GO:0006355	352.2465616	-0.157395586	0.199300643	9.5057508	0.02327026	0.461338552
ENSMOCG00000018150	ENSMOCT00000024318	DHDDS_MOUSE	Dhdds	Dehydrodolichyl_diphosphate_synthase_complex_subunit_Dhdds	10:50788419-50817369	GO:1904423;GO:0005783;GO:0005789;GO:0045547;GO:0002094;GO:0006489;GO:0016094	2184.440129	-0.362674679	0.075684883	9.467998012	0.023674256	0.461338552
ENSMOCG00000018150	ENSMOCT00000024310	UPPS_METKA	Dhdds	Tritrans,polycis_undecaprenyl_diphosphate_synthase_(geranylgeranyl_diphosphate_specific)	10:50788419-50817369	GO:0000287;GO:0004659	2184.440129	-0.362674679	0.075684883	9.467998012	0.023674256	0.461338552
ENSMOCG00000018150	ENSMOCT00000024315	UPPS_METKA	Dhdds	Tritrans,polycis_undecaprenyl_diphosphate_synthase_(geranylgeranyl_diphosphate_specific)	10:50788419-50817369	GO:0000287;GO:0004659	2184.440129	-0.362674679	0.075684883	9.467998012	0.023674256	0.461338552
ENSMOCG00000018150	ENSMOCT00000024313	UPPS_PYRAB	Dhdds	Tritrans,polycis_undecaprenyl_diphosphate_synthase_(geranylgeranyl_diphosphate_specific)	10:50788419-50817369	GO:0000287;GO:0004659	2184.440129	-0.362674679	0.075684883	9.467998012	0.023674256	0.461338552
ENSMOCG00000018164	ENSMOCT00000024334	GLTP_MOUSE	Gltp	Glycolipid_transfer_protein	2:4489533-4509982	GO:0005829;GO:0016020;GO:1902387;GO:1902388;GO:0051861;GO:0042802;GO:0008289;GO:0120013;GO:0035627;GO:0120009	1194.524681	0.064111383	0.097748121	9.6610188	0.021678671	0.461338552
ENSMOCG00000018259	ENSMOCT00000024456	NA	Tlr4	NA	10:3599298-3612308	NA	489.795964	-0.436417783	0.152070487	9.347805722	0.025006807	0.461338552
ENSMOCG00000018289	ENSMOCT00000024509	NA	Zbtb18	NA	6:86795839-86802110	NA	2124.172728	-0.531045782	0.100198346	9.664168248	0.021647519	0.461338552
ENSMOCG00000018289	ENSMOCT00000024511	ZBT18_BOVIN	Zbtb18	Zinc_finger_and_BTB_domain_containing_protein_18	6:86795839-86802110	GO:0005634;GO:0046872;GO:0043565;GO:0006974;GO:0000122;GO:0045892;GO:0007519	2124.172728	-0.531045782	0.100198346	9.664168248	0.021647519	0.461338552
ENSMOCG00000018319	ENSMOCT00000024552	TM273_HUMAN	Tmem273	Transmembrane_protein_273	6:59793231-59804335	GO:0016021	9.116157675	3.330389351	0.684075905	9.390067865	0.024530075	0.461338552
ENSMOCG00000018446	ENSMOCT00000024741	MIDN_DANRE	Midn	Midnolin	LG1:3628456-3636852	GO:0005829;GO:0005730;GO:0005634	1176.314527	0.147813822	0.207360848	9.344840053	0.0250406	0.461338552
ENSMOCG00000018446	ENSMOCT00000024739	MIDN_DANRE	Midn	Midnolin	LG1:3628456-3636852	GO:0005829;GO:0005730;GO:0005634	1176.314527	0.147813822	0.207360848	9.344840053	0.0250406	0.461338552
ENSMOCG00000018652	ENSMOCT00000025060	LALBA_RAT	Lalba	Alpha_lactalbumin	15:6285561-6287411	GO:0005576;GO:0005509;GO:0004461;GO:0050829;GO:0050830;GO:0005989	18.65024321	-2.872692463	0.540867591	9.361213587	0.024854586	0.461338552
ENSMOCG00000019086	ENSMOCT00000025713	TRI68_HUMAN	Trim58	E3_ubiquitin_protein_ligase_TRIM68	7:40012650-40022776	GO:0005737;GO:0005829;GO:0005794;GO:0005730;GO:0005654;GO:0005634;GO:0048471;GO:0050681;GO:0035035;GO:0004842;GO:0008270;GO:0060333;GO:0051865;GO:0060765	9.137859567	2.986576081	0.725157169	9.635217279	0.021935543	0.461338552
ENSMOCG00000019123	ENSMOCT00000025773	MIPT3_DANRE	Traf3ip1	TRAF3_interacting_protein_1	LG4:60230417-60281512	GO:0005930;GO:0005813;GO:0036064;GO:0030992;GO:0008017;GO:0043010;GO:0060271;GO:0042073;GO:0048793;GO:0070507;GO:0031113	1787.858883	0.16754612	0.108174879	9.714429603	0.021156278	0.461338552
ENSMOCG00000019123	ENSMOCT00000025771	MIPT3_HUMAN	Traf3ip1	TRAF3_interacting_protein_1	LG4:60230417-60281512	GO:0005930;GO:0005813;GO:0036064;GO:0097546;GO:0097542;GO:0035869;GO:0005929;GO:0030992;GO:0008017;GO:0060271;GO:0031076;GO:0042733;GO:0035050;GO:0042073;GO:0035735;GO:0001822;GO:0001738;GO:0050687;GO:0032688;GO:0001933;GO:0031333;GO:1901621;GO:0032480;GO:0021532;GO:0036342;GO:0070507	1787.858883	0.16754612	0.108174879	9.714429603	0.021156278	0.461338552
ENSMOCG00000019123	ENSMOCT00000025775	MIPT3_HUMAN	Traf3ip1	TRAF3_interacting_protein_1	LG4:60230417-60281512	GO:0005930;GO:0005813;GO:0036064;GO:0097546;GO:0097542;GO:0035869;GO:0005929;GO:0030992;GO:0008017;GO:0060271;GO:0031076;GO:0042733;GO:0035050;GO:0042073;GO:0035735;GO:0001822;GO:0001738;GO:0050687;GO:0032688;GO:0001933;GO:0031333;GO:1901621;GO:0032480;GO:0021532;GO:0036342;GO:0070507	1787.858883	0.16754612	0.108174879	9.714429603	0.021156278	0.461338552
ENSMOCG00000019444	ENSMOCT00000026229	CASP1_HUMAN	Casp1	Caspase_1	5:979973-990419	GO:0097169;GO:0005737;GO:0005829;GO:0072557;GO:0072558;GO:0072559;GO:0005886;GO:0097179;GO:0032991;GO:0050700;GO:0008656;GO:0004197;GO:0097199;GO:0004175;GO:0042802;GO:0019900;GO:0006919;GO:0006915;GO:0071345;GO:0071346;GO:0071222;GO:0071260;GO:0071310;GO:0019221;GO:0043280;GO:0043123;GO:0032731;GO:0050718;GO:1903265;GO:0016540;GO:0006508;GO:0042981;GO:0050727;GO:0007165	28.4110775	-0.394869385	0.326171665	9.600768592	0.022283166	0.461338552
ENSMOCG00000019477	ENSMOCT00000026300	LR74A_HUMAN	Lrrc45	Leucine_rich_repeat_containing_protein_74A	7:83862685-83870283		697.1693054	0.458067009	0.207986054	9.679487829	0.021496615	0.461338552
ENSMOCG00000019477	ENSMOCT00000026307	LRC34_HUMAN	Lrrc45	Leucine_rich_repeat_containing_protein_34	7:83862685-83870283	GO:0005737;GO:0005730;GO:0030154	697.1693054	0.458067009	0.207986054	9.679487829	0.021496615	0.461338552
ENSMOCG00000019498	ENSMOCT00000026317	TRAF3_MOUSE	Traf2	TNF_receptor_associated_factor_3	4:51834212-51863989	GO:0035631;GO:0009898;GO:0005768;GO:0019901;GO:0019903;GO:0031996;GO:0005164;GO:0031625;GO:0004842;GO:0008270;GO:0006915;GO:0045087;GO:0032088;GO:0046330;GO:0070534;GO:0042981;GO:0001817;GO:0050688;GO:0043122;GO:0032648;GO:0030162;GO:0008063;GO:0002224;GO:0033209	570.3556437	-0.057624206	0.087864488	9.533083306	0.022982002	0.461338552
ENSMOCG00000019528	ENSMOCT00000026360	NA	none	NA	15:28450097-28454228	NA	12.14861006	6.486606015	1.18198455	9.670681305	0.021583236	0.461338552
ENSMOCG00000019596	ENSMOCT00000026454	NQO1_RAT	none	NAD(P)H_dehydrogenase_[quinone]_1	6:28008171-28016123	GO:0005623;GO:0005737;GO:0005829;GO:0030425;GO:0043025;GO:0009055;GO:0042802;GO:0003955;GO:0016491;GO:0004784;GO:0007568;GO:0045454;GO:0070301;GO:0071248;GO:0043066;GO:0043086;GO:0043525;GO:0051602;GO:0032355;GO:0045471;GO:1904880;GO:1901698;GO:0007584;GO:0014070;GO:0006979;GO:0006801	642.4631861	-1.533659681	0.179501707	9.422271754	0.024172799	0.461338552
ENSMOCG00000019618	ENSMOCT00000026480	GRM5_RAT	none	Metabotropic_glutamate_receptor_5	22:9374392-9375210	GO:0097449;GO:0005623;GO:0005737;GO:0043198;GO:0043197;GO:0098978;GO:0005887;GO:0099055;GO:0016020;GO:0043005;GO:0005886;GO:0014069;GO:0098839;GO:0045211;GO:0098685;GO:0031687;GO:0005516;GO:0004930;GO:0099530;GO:0008066;GO:0042802;GO:0099583;GO:0030165;GO:0001639;GO:1990782;GO:0000185;GO:0035584;GO:1904646;GO:0007268;GO:0050890;GO:0002029;GO:0007216;GO:0007612;GO:0007611;GO:0007626;GO:0090647;GO:…	591.8476487	-0.371106436	0.100863904	9.58016887	0.022493616	0.461338552
ENSMOCG00000019715	ENSMOCT00000026638	SC5A7_DROME	Slc5a7	High_affinity_choline_transporter_1	LG2:29420867-29439743	GO:0016021;GO:0015171;GO:0033265;GO:0015220;GO:0005307;GO:0008292;GO:0003333;GO:0015871	213.6519111	-0.301579524	0.21919576	9.414510906	0.02425843	0.461338552
ENSMOCG00000020073	ENSMOCT00000027166	SYTL5_RAT	Sytl4	Synaptotagmin_like_protein_5	X:37733900-37761384	GO:0070382;GO:0005886;GO:0046872;GO:0042043;GO:0005543;GO:0017137;GO:0006887;GO:0006886	1459.934504	0.300115172	0.147030189	9.46024338	0.023758087	0.461338552
ENSMOCG00000020298	ENSMOCT00000027499	SKP1_XENLA	none	S_phase_kinase_associated_protein_1	4:48821139-48821637	GO:0031467;GO:0019005;GO:0016567;GO:0006511	1097.709775	-0.599240826	0.159679535	9.397959448	0.024442048	0.461338552
ENSMOCG00000021029	ENSMOCT00000028553	NA	Wnt11	NA	22:1523637-1538910	NA	66.76458237	-0.251668905	0.317214985	9.597615998	0.022315248	0.461338552
ENSMOCG00000021168	ENSMOCT00000028758	GDPD5_HUMAN	Gdpd2	Glycerophosphodiester_phosphodiesterase_domain_containing_protein_5	X:23239484-23248595	GO:0030426;GO:0016021;GO:0043025;GO:0097038;GO:0047389;GO:0004435;GO:0021895;GO:0006629;GO:0045746;GO:0031175;GO:0045787;GO:0045666;GO:0048505;GO:0021522	1405.967476	0.548489412	0.171479222	9.656676738	0.021721691	0.461338552
ENSMOCG00000021168	ENSMOCT00000028763	GDPD5_HUMAN	Gdpd2	Glycerophosphodiester_phosphodiesterase_domain_containing_protein_5	X:23239484-23248595	GO:0030426;GO:0016021;GO:0043025;GO:0097038;GO:0047389;GO:0004435;GO:0021895;GO:0006629;GO:0045746;GO:0031175;GO:0045787;GO:0045666;GO:0048505;GO:0021522	1405.967476	0.548489412	0.171479222	9.656676738	0.021721691	0.461338552
ENSMOCG00000021355	ENSMOCT00000029011	NXPE2_HUMAN	Nxpe3	NXPE_family_member_2	2:65907131-65960581	GO:0016021	2442.409474	-0.913429582	0.111787171	9.641396767	0.021873751	0.461338552
ENSMOCG00000021655	ENSMOCT00000029465	ITM2B_RAT	Itm2b	Integral_membrane_protein_2B	17:19097218-19121557	GO:0010008;GO:0005615;GO:0005794;GO:0000139;GO:0030660;GO:0031301;GO:0005886;GO:0001540;GO:0005524;GO:0097192;GO:0042985	15736.02928	-0.109456964	0.097375365	9.576047758	0.022535951	0.461338552
ENSMOCG00000021925	ENSMOCT00000029850	RSAD1_DANRE	Rsad1	Radical_S_adenosyl_methionine_domain_containing_protein_1,_mitochondrial	7:70487066-70493654	GO:0005739;GO:0051539;GO:0004109;GO:0046872;GO:0006779	293.3341708	1.976667915	0.204675046	9.432009392	0.024065776	0.461338552
ENSMOCG00000022004	ENSMOCT00000029960	PRVA_GERSP	Pvalb	Parvalbumin_alpha	15:15703744-15716940	GO:0005509	655.8161629	-0.387890329	0.213656051	9.497176787	0.023361414	0.461338552
ENSMOCG00000022091	ENSMOCT00000030077	NA	Rnpep	NA	6:25824638-25845660	NA	2697.453873	0.491873071	0.105021445	9.421024246	0.024186543	0.461338552
ENSMOCG00000022091	ENSMOCT00000030079	RNPL1_MOUSE	Rnpep	Aminopeptidase_RNPEPL1	6:25824638-25845660	GO:0070006;GO:0008270;GO:0006508	2697.453873	0.491873071	0.105021445	9.421024246	0.024186543	0.461338552
ENSMOCG00000022126	ENSMOCT00000030125	GP15L_MOUSE	2610528A11Rik	Protein_GPR15L	6:55722882-55728682	GO:0005615;GO:0008009;GO:0001664;GO:0050832;GO:0050830;GO:0007186;GO:0048247;GO:1902807;GO:0051782;GO:2000404	25.66675129	2.535155671	0.46854927	9.353964397	0.024936774	0.461338552
ENSMOCG00000022254	ENSMOCT00000030330	KCIP2_MUSPF	Kcnip2	Kv_channel_interacting_protein_2	8:73412935-73435364	GO:0005886;GO:0008076;GO:0005509;GO:0005267;GO:0015459;GO:0005244;GO:1901379	1117.311532	0.412374417	0.1397598	9.559209609	0.022709741	0.461338552
ENSMOCG00000022254	ENSMOCT00000030329	KCIP2_MUSPF	Kcnip2	Kv_channel_interacting_protein_2	8:73412935-73435364	GO:0005886;GO:0008076;GO:0005509;GO:0005267;GO:0015459;GO:0005244;GO:1901379	1117.311532	0.412374417	0.1397598	9.559209609	0.022709741	0.461338552
ENSMOCG00000022377	ENSMOCT00000030516	LMF2_XENTR	Lmf1	Lipase_maturation_factor_2	7:2348718-2439252	GO:0005789;GO:0016021;GO:0051604	952.8811591	0.82736874	0.148990867	9.552916284	0.022775032	0.461338552
ENSMOCG00000022507	ENSMOCT00000030731	CWC21_NEUCR	Srrm2	Pre_mRNA_splicing_factor_cwc_21	7:4194937-4212612	GO:0005737;GO:0005681;GO:0006397;GO:0008380	27833.22823	0.674605925	0.149692066	9.525527346	0.023061337	0.461338552
ENSMOCG00000022507	ENSMOCT00000030723	CWC21_GIBZE	Srrm2	Pre_mRNA_splicing_factor_CWC21	7:4194937-4212612	GO:0005737;GO:0005681;GO:0006397;GO:0008380	27833.22823	0.674605925	0.149692066	9.525527346	0.023061337	0.461338552
ENSMOCG00000022759	ENSMOCT00000031085	NA	none	NA	7:54025992-54055591	NA	461.920612	0.532799314	0.119887073	9.405295941	0.024360491	0.461338552
ENSMOCG00000022841	ENSMOCT00000031226	NA	Cacna1s	NA	6:26683655-26750310	NA	44.17413839	2.243173632	0.423778921	9.599884907	0.022292154	0.461338552
ENSMOCG00000022841	ENSMOCT00000031223	NA	Cacna1s	NA	6:26683655-26750310	NA	44.17413839	2.243173632	0.423778921	9.599884907	0.022292154	0.461338552
ENSMOCG00000022841	ENSMOCT00000031227	NA	Cacna1s	NA	6:26683655-26750310	NA	44.17413839	2.243173632	0.423778921	9.599884907	0.022292154	0.461338552
ENSMOCG00000022869	ENSMOCT00000031255	SYUA_RAT	Snca	Alpha_synuclein	LG3:12498921-12601005	GO:0015629;GO:0030424;GO:0043679;GO:0005623;GO:0005938;GO:0030054;GO:0005737;GO:0030659;GO:0005856;GO:0005829;GO:0005576;GO:0005615;GO:0005794;GO:0030426;GO:0016234;GO:0043231;GO:0016020;GO:0005743;GO:0005758;GO:0005759;GO:0005741;GO:0005739;GO:0043025;GO:0005640;GO:0005634;GO:0048471;GO:0005886;GO:0098794;GO:0098793;GO:0032991;GO:0005840;GO:0005791;GO:0099512;GO:0045202;GO:0008021;GO:0030672;GO:…	2383.418992	-0.303902956	0.143409908	9.652775028	0.021760421	0.461338552
ENSMOCG00000022997	ENSMOCT00000031465	MCA3_CRIGR	Eef1e1	Eukaryotic_translation_elongation_factor_1_epsilon_1	16:42913204-42925856	GO:0017101;GO:0005737;GO:0005634;GO:0008285;GO:0043065;GO:0043517;GO:0006412	1291.417064	-0.717514446	0.159331138	9.480421786	0.023540554	0.461338552
ENSMOCG00000007836	ENSMOCT00000010103	MESH_BOMMO	Susd2	Protein_mesh	LG2:45775323-45782422	GO:0016021;GO:0016328;GO:0005918;GO:0007160	490.1497298	2.214997516	0.205599533	9.333537666	0.025169798	0.461586397
ENSMOCG00000018605	ENSMOCT00000024991	SKP1_XENLA	none	S_phase_kinase_associated_protein_1	7:46618735-46625341	GO:0031467;GO:0019005;GO:0016567;GO:0006511	253.0606364	-0.700957287	0.221960912	9.334918846	0.025153975	0.461586397
ENSMOCG00000018892	ENSMOCT00000025422	EMC6_MOUSE	Emc6	ER_membrane_protein_complex_subunit_6	7:25774514-25776031	GO:0072546;GO:0030176;GO:0016021;GO:0097631;GO:0000045	1277.426201	-0.77534175	0.130105988	9.333309053	0.025172418	0.461586397
ENSMOCG00000011257	ENSMOCT00000014444	MOF_DROME	Kat8	Males_absent_on_the_first_protein	8:20699136-20712444	GO:0000123;GO:0072487;GO:0044545;GO:0000790;GO:0000228;GO:0005634;GO:0005705;GO:0005667;GO:0000805;GO:0016456;GO:0003682;GO:0004402;GO:0046972;GO:0042393;GO:0004468;GO:0046872;GO:0003729;GO:0071479;GO:0000077;GO:0030330;GO:0006281;GO:0007549;GO:0009047;GO:0016573;GO:0043984;GO:0043066;GO:0045892;GO:0018394;GO:0051091;GO:0045944;GO:2000873;GO:0010212	2308.446288	0.379779626	0.114035674	9.322479098	0.025296842	0.463142022
ENSMOCG00000003698	ENSMOCT00000004948	NA	Eif2b2	NA	1:23051760-23060005	NA	2026.333936	-0.386428098	0.093902006	9.300203523	0.025554661	0.46524197
ENSMOCG00000008352	ENSMOCT00000010774	ENO4_XENTR	Eno4	Enolase_4	8:86432823-86464282	GO:0000015;GO:0000287;GO:0004634;GO:0006096	561.328895	0.013593658	0.128925022	9.30012573	0.025555566	0.46524197
ENSMOCG00000014683	ENSMOCT00000019281	NA	none	NA	LG3:31742903-31777078	NA	2649.36564	-0.13835457	0.101032525	9.308958411	0.025453025	0.46524197
ENSMOCG00000021465	ENSMOCT00000029178	3BP1_HUMAN	none	SH3_domain_binding_protein_1	15:15053914-15067609	GO:0005912;GO:0005923;GO:0031252;GO:0005829;GO:0030027;GO:0005634;GO:0001891;GO:0005096;GO:0048365;GO:0030215;GO:0017124;GO:0007015;GO:0034329;GO:0016477;GO:0045198;GO:0051058;GO:0006911;GO:0043547;GO:0032956;GO:0030834;GO:0043535;GO:0035020;GO:0071526	597.3532984	2.019489837	0.291810376	9.298832599	0.025570612	0.46524197
ENSMOCG00000000300	ENSMOCT00000000399	NA	Ago2	NA	15:30842658-30881905	NA	1087.623794	0.233641116	0.074918587	9.286868068	0.025710237	0.46564754
ENSMOCG00000000300	ENSMOCT00000000401	NA	Ago2	NA	15:30842658-30881905	NA	1087.623794	0.233641116	0.074918587	9.286868068	0.025710237	0.46564754
ENSMOCG00000000710	ENSMOCT00000000943	MFRN1_DANRE	Slc25a37	Mitoferrin_1	17:9265203-9305868	GO:0016021;GO:0005743;GO:0005739;GO:0005381;GO:0035162;GO:0048821;GO:0043249;GO:0048250;GO:0055072	458.3504592	-0.016672946	0.138841066	9.283292194	0.025752112	0.46564754
ENSMOCG00000003481	ENSMOCT00000004667	RS15A_RAT	Rps15a	40S_ribosomal_protein_S15a	8:9889631-9895102	GO:0005737;GO:0022627;GO:0003735;GO:0045787;GO:0008284;GO:0009615;GO:0006412	404.3295823	3.505264606	0.147653891	9.284686547	0.025735776	0.46564754
ENSMOCG00000004801	ENSMOCT00000006277	NA	1700001L19Rik	NA	19:48001656-48025445		249.7251037	0.172120366	0.148661907	9.288895015	0.02568653	0.46564754
ENSMOCG00000000724	ENSMOCT00000000964	T53I2_MOUSE	Trp53inp2	Tumor_protein_p53_inducible_nuclear_protein_2	LG8:22853988-22862015	GO:0005776;GO:0031410;GO:0005829;GO:0005634;GO:0016605;GO:0043130;GO:0000045;GO:0016236;GO:1903828;GO:0001649;GO:0010508;GO:0045893;GO:0001894;GO:0006511	3767.610394	-0.05826171	0.073150083	9.25899314	0.026038441	0.465773121
ENSMOCG00000006662	ENSMOCT00000008626	TSR2_MOUSE	Tsr2	Pre_rRNA_processing_protein_TSR2_homolog	X:56677374-56683903	GO:0000462	4483.954161	-0.383183191	0.090699507	9.263142376	0.025989328	0.465773121
ENSMOCG00000014390	ENSMOCT00000018851	SUWA_DROME	Sfswap	Protein_suppressor_of_white_apricot	2:19589864-19664296	GO:0016607;GO:0003723;GO:0000395	3346.027636	0.513002199	0.134823462	9.263412817	0.02598613	0.465773121
ENSMOCG00000014582	ENSMOCT00000019131	BCAR1_HUMAN	Nedd9	Breast_cancer_anti_estrogen_resistance_protein_1	16:45295255-45404785	GO:0015629;GO:0005737;GO:0005829;GO:0005925;GO:0030027;GO:0001726;GO:0019901;GO:0017124;GO:0007015;GO:0090527;GO:0050851;GO:0050853;GO:0007155;GO:0060326;GO:0051301;GO:0016477;GO:0035729;GO:0086100;GO:0007173;GO:0007186;GO:0048012;GO:0008286;GO:0007229;GO:0048011;GO:0048008;GO:0030335;GO:0010595;GO:0042981;GO:0001558;GO:0050852;GO:0007169;GO:0048010	436.8150895	0.184367624	0.127988095	9.255693539	0.026077562	0.465773121
ENSMOCG00000014582	ENSMOCT00000019127	BCAR1_HUMAN	Nedd9	Breast_cancer_anti_estrogen_resistance_protein_1	16:45295255-45404785	GO:0015629;GO:0005737;GO:0005829;GO:0005925;GO:0030027;GO:0001726;GO:0019901;GO:0017124;GO:0007015;GO:0090527;GO:0050851;GO:0050853;GO:0007155;GO:0060326;GO:0051301;GO:0016477;GO:0035729;GO:0086100;GO:0007173;GO:0007186;GO:0048012;GO:0008286;GO:0007229;GO:0048011;GO:0048008;GO:0030335;GO:0010595;GO:0042981;GO:0001558;GO:0050852;GO:0007169;GO:0048010	436.8150895	0.184367624	0.127988095	9.255693539	0.026077562	0.465773121
ENSMOCG00000014582	ENSMOCT00000019125	BCAR1_HUMAN	Nedd9	Breast_cancer_anti_estrogen_resistance_protein_1	16:45295255-45404785	GO:0015629;GO:0005737;GO:0005829;GO:0005925;GO:0030027;GO:0001726;GO:0019901;GO:0017124;GO:0007015;GO:0090527;GO:0050851;GO:0050853;GO:0007155;GO:0060326;GO:0051301;GO:0016477;GO:0035729;GO:0086100;GO:0007173;GO:0007186;GO:0048012;GO:0008286;GO:0007229;GO:0048011;GO:0048008;GO:0030335;GO:0010595;GO:0042981;GO:0001558;GO:0050852;GO:0007169;GO:0048010	436.8150895	0.184367624	0.127988095	9.255693539	0.026077562	0.465773121
ENSMOCG00000018284	ENSMOCT00000024503	LITAF_MOUSE	Litaf	Lipopolysaccharide_induced_tumor_necrosis_factor_alpha_factor_homolog	7:12148478-12183235	GO:0098559;GO:0098560;GO:0098574;GO:0009898;GO:0005829;GO:0005794;GO:0000139;GO:0043231;GO:0005765;GO:0005654;GO:0005886;GO:0001228;GO:0000978;GO:0050699;GO:0008270;GO:0007568;GO:0071222;GO:1901223;GO:0043123;GO:0045944;GO:0001817;GO:0032496	1077.797283	0.140541116	0.119977854	9.268440918	0.025926744	0.465773121
ENSMOCG00000018515	ENSMOCT00000024844	NA	none	NA	2:54466737-54467931	NA	283.2357054	-2.464199937	0.195299485	9.274467188	0.025855743	0.465773121
ENSMOCG00000021081	ENSMOCT00000028695	NA	Plekhh2	NA	16:7469024-7577527	NA	453.5904598	0.749689076	0.163017241	9.275350264	0.025845355	0.465773121
ENSMOCG00000023037	ENSMOCT00000031518	RLA0_MOUSE	none	60S_acidic_ribosomal_protein_P0	LG4:26139398-26140351	GO:0005737;GO:0036464;GO:0005829;GO:0022625;GO:0030425;GO:0005783;GO:0016020;GO:0005634;GO:0098794;GO:0014069;GO:1990904;GO:0045202;GO:0070180;GO:0042277;GO:0003735;GO:0071320;GO:0071353;GO:1904628;GO:1904401;GO:0002181;GO:0007595;GO:0010269;GO:0000027	153.338594	-7.095382362	0.501022134	9.258554449	0.026043639	0.465773121
ENSMOCG00000000731	ENSMOCT00000000970	P2RY4_XENLA	P2ry4	P2Y_purinoceptor_4	X:23399158-23401389	GO:0016021;GO:0005886;GO:0045028;GO:0030321	9.182464559	1.728346195	0.597607158	9.207243621	0.026658672	0.467585917
ENSMOCG00000002494	ENSMOCT00000003328	TM134_MOUSE	Tmem134	Transmembrane_protein_134	8:38843628-38849121	GO:0016021;GO:0048471	512.8376123	-0.341959253	0.18057932	9.210367541	0.026620824	0.467585917
ENSMOCG00000003915	ENSMOCT00000005211	STAB1_MOUSE	Tnfaip6	Stabilin_1	4:65144457-65159285	GO:0005737;GO:0005887;GO:0005509;GO:0005540;GO:0030169;GO:0005041;GO:0005044;GO:0007155;GO:0007267;GO:0042742;GO:0006954;GO:0016525	85.32495126	1.173916266	0.256708547	9.210832549	0.026615195	0.467585917
ENSMOCG00000006811	ENSMOCT00000008818	PIP30_MOUSE	Fam192a	PSME3_interacting_protein	4:14586874-14620687	GO:0005634;GO:1901799;GO:0032091	1826.992287	-0.17766554	0.05929229	9.24260741	0.026233282	0.467585917
ENSMOCG00000009045	ENSMOCT00000011638	ZDH14_HUMAN	Zdhhc9	Probable_palmitoyltransferase_ZDHHC14	X:498490-534001	GO:0005783;GO:0005794;GO:0016021;GO:0016409;GO:0019706;GO:0018230;GO:0018345;GO:0006612	1739.748431	-0.062059612	0.078003067	9.229447185	0.026390803	0.467585917
ENSMOCG00000010236	ENSMOCT00000013140	MNARL_MOUSE	Minar2	Major_intrinsically_disordered_NOTCH2_binding_receptor_1_like_homolog	18:45166680-45181364	GO:0016021	8417.255629	-0.397981668	0.13749989	9.228500447	0.026402171	0.467585917
ENSMOCG00000010236	ENSMOCT00000013147	MNARL_MOUSE	Minar2	Major_intrinsically_disordered_NOTCH2_binding_receptor_1_like_homolog	18:45166680-45181364	GO:0016021	8417.255629	-0.397981668	0.13749989	9.228500447	0.026402171	0.467585917
ENSMOCG00000010910	ENSMOCT00000014074	NA	Abca7	NA	LG1:3784116-3800937	NA	892.3868102	1.47688372	0.208631219	9.239051122	0.026275758	0.467585917
ENSMOCG00000010910	ENSMOCT00000014076	NA	Abca7	NA	LG1:3784116-3800937	NA	892.3868102	1.47688372	0.208631219	9.239051122	0.026275758	0.467585917
ENSMOCG00000010910	ENSMOCT00000014061	NA	Abca7	NA	LG1:3784116-3800937	NA	892.3868102	1.47688372	0.208631219	9.239051122	0.026275758	0.467585917
ENSMOCG00000013964	ENSMOCT00000018232	NA	Birc3	NA	5:3186730-3198805	NA	457.4129945	1.3123315	0.160504791	9.21397356	0.0265772	0.467585917
ENSMOCG00000014383	ENSMOCT00000018840	NA	Coro2a	NA	LG5:41587040-41615872	NA	1151.587744	-0.06642379	0.092468332	9.211995531	0.026601121	0.467585917
ENSMOCG00000014383	ENSMOCT00000018845	NA	Coro2a	NA	LG5:41587040-41615872	NA	1151.587744	-0.06642379	0.092468332	9.211995531	0.026601121	0.467585917
ENSMOCG00000017471	ENSMOCT00000023309	NA	Lancl1	NA	LG4:41436542-41472343	NA	2525.170762	0.042378114	0.107028019	9.225017001	0.026444038	0.467585917
ENSMOCG00000018062	ENSMOCT00000024169	PRR5L_HUMAN	Prr5	Proline_rich_protein_5_like	15:26421940-26445221	GO:0031932;GO:0031625;GO:0034599;GO:0001933;GO:0009968;GO:0090316;GO:0061014;GO:0014068;GO:0001934;GO:0010762;GO:0038203	1105.6688	0.985420227	0.248850402	9.221902362	0.026481528	0.467585917
ENSMOCG00000020284	ENSMOCT00000027474	KCNKD_HUMAN	none	Potassium_channel_subfamily_K_member_13	1:36070826-36072078	GO:0005887;GO:0005886;GO:0022841;GO:0005244;GO:0071805;GO:0034765;GO:0030322	142.5051506	-0.950141573	0.202006322	9.218136188	0.02652693	0.467585917
ENSMOCG00000003161	ENSMOCT00000004259	P2Y13_HUMAN	P2ry13	P2Y_purinoceptor_13	1:107942993-107944564	GO:0005783;GO:0016021;GO:0005886;GO:0045028;GO:0071407;GO:0007186;GO:0007194	185.1288966	0.122953023	0.240417318	9.19764903	0.026775247	0.46822662
ENSMOCG00000022039	ENSMOCT00000030013	SLAP2_MOUSE	Sla2	Src_like_adapter_2	LG8:21282244-21341137	GO:0031410;GO:0005794;GO:0043231;GO:0005770;GO:0005654;GO:0005942;GO:0005886;GO:0046935;GO:0047485;GO:0005070;GO:0002250;GO:0050849;GO:0000122;GO:0046854;GO:0042110	347.6814529	-1.531171081	0.22050819	9.200493708	0.026740632	0.46822662
ENSMOCG00000022039	ENSMOCT00000030012	SLAP2_MOUSE	Sla2	Src_like_adapter_2	LG8:21282244-21341137	GO:0031410;GO:0005794;GO:0043231;GO:0005770;GO:0005654;GO:0005942;GO:0005886;GO:0046935;GO:0047485;GO:0005070;GO:0002250;GO:0050849;GO:0000122;GO:0046854;GO:0042110	347.6814529	-1.531171081	0.22050819	9.200493708	0.026740632	0.46822662
ENSMOCG00000000886	ENSMOCT00000001191	PDRG1_MOUSE	Pdrg1	p53_and_DNA_damage_regulated_protein_1	LG8:25635175-25641500	GO:0005737;GO:0016272;GO:0051082;GO:0006457	1957.768087	-0.000954692	0.108025461	9.161891069	0.027214122	0.468876835
ENSMOCG00000001256	ENSMOCT00000001699	SCM_DROME	Scmh1	Polycomb_protein_Scm	10:62474775-62552504	GO:0005634;GO:0005700;GO:0035102;GO:0042802;GO:0140259;GO:0008270;GO:0007409;GO:0006325;GO:0048749;GO:0016458;GO:0030708;GO:0045926;GO:0045892;GO:0022008;GO:0030713;GO:0007419	3949.676744	0.61072506	0.16728071	9.190716732	0.026859785	0.468876835
ENSMOCG00000003345	ENSMOCT00000004533	CK5P2_MACFA	Cdk5rap2	CDK5_regulatory_subunit_associated_protein_2	10:55463-216923	GO:0005623;GO:0005813;GO:0005737;GO:0005794;GO:0005874;GO:0035371;GO:0000242;GO:0048471;GO:0000922;GO:0005516;GO:0019901;GO:0044212;GO:0007420;GO:0007098;GO:0007059;GO:0000132;GO:0001578;GO:0000226;GO:0031023;GO:0046600;GO:0022008;GO:0045893;GO:0090266	1207.713244	-0.133423072	0.137549636	9.178116298	0.027014115	0.468876835
ENSMOCG00000004128	ENSMOCT00000005471	TRM3_YEAST	Tarbp1	tRNA_(guanosine(18)_2'_O)_methyltransferase	4:34068584-34119059	GO:0005737;GO:0003723;GO:0016423;GO:0009020;GO:0030488	1432.026274	1.13124984	0.131286776	9.166849038	0.027152852	0.468876835
ENSMOCG00000005071	ENSMOCT00000006659	NA	Spata20	NA	7:70423845-70430356	GO:0003824	262.1889276	0.002973935	0.164188287	9.155494597	0.027293369	0.468876835
ENSMOCG00000010694	ENSMOCT00000013729	KMT2D_MOUSE	none	Histone_lysine_N_methyltransferase_2D	15:5915136-5917784	GO:0035097;GO:0044666;GO:0005654;GO:0001228;GO:0042393;GO:0042800;GO:0046872;GO:0003713;GO:0044212;GO:0006342;GO:0044648;GO:0051568;GO:0097692;GO:0080182;GO:0001701;GO:0001555;GO:0048477;GO:0008284;GO:0033148;GO:0045944;GO:0010468;GO:0043627	575.8891765	0.572022693	0.18060861	9.162125123	0.027211227	0.468876835
ENSMOCG00000011965	ENSMOCT00000015369	GSTA2_MOUSE	none	Glutathione_S_transferase_A2	5:61290266-61320711	GO:0005829;GO:0043295;GO:0004364;GO:0006749;GO:0009617;GO:0035634;GO:0006805	747.1920751	0.01141645	0.272884936	9.157982473	0.02726252	0.468876835
ENSMOCG00000013769	ENSMOCT00000017956	UBE2U_HUMAN	Ube2u	Ubiquitin_conjugating_enzyme_E2_U	10:68092238-68203520	GO:0033503;GO:0000790;GO:0005524;GO:0061631;GO:0006281;GO:0016574;GO:0043161;GO:0000209	45.76807312	0.648765746	0.294046282	9.165639076	0.027167792	0.468876835
ENSMOCG00000017259	ENSMOCT00000023020	ZN729_HUMAN	Zfp618	Zinc_finger_protein_729	10:7546266-7627008	GO:0005634;GO:0003677;GO:0003700;GO:0046872	366.2108476	0.540625288	0.139606526	9.156679956	0.027278666	0.468876835
ENSMOCG00000017259	ENSMOCT00000023017	ZN718_HUMAN	Zfp618	Zinc_finger_protein_718	10:7546266-7627008	GO:0005634;GO:0003677;GO:0046872;GO:0006355	366.2108476	0.540625288	0.139606526	9.156679956	0.027278666	0.468876835
ENSMOCG00000017259	ENSMOCT00000023012	ZN718_HUMAN	Zfp618	Zinc_finger_protein_718	10:7546266-7627008	GO:0005634;GO:0003677;GO:0046872;GO:0006355	366.2108476	0.540625288	0.139606526	9.156679956	0.027278666	0.468876835
ENSMOCG00000017513	ENSMOCT00000023371	5HT3B_HUMAN	Htr3a	5_hydroxytryptamine_receptor_3B	5:43089140-43100171	GO:0009986;GO:0005887;GO:0043005;GO:0005886;GO:0045211;GO:1904602;GO:0045202;GO:0022850;GO:0004888;GO:0007268;GO:0034220;GO:0050877;GO:0042391;GO:0007165	68.08409259	1.194158095	0.28189907	9.178827369	0.027005383	0.468876835
ENSMOCG00000017513	ENSMOCT00000023374	5HT3B_HUMAN	Htr3a	5_hydroxytryptamine_receptor_3B	5:43089140-43100171	GO:0009986;GO:0005887;GO:0043005;GO:0005886;GO:0045211;GO:1904602;GO:0045202;GO:0022850;GO:0004888;GO:0007268;GO:0034220;GO:0050877;GO:0042391;GO:0007165	68.08409259	1.194158095	0.28189907	9.178827369	0.027005383	0.468876835
ENSMOCG00000018043	ENSMOCT00000024146	NA	none	NA	2:54638315-54681695	NA	189.8471836	-0.102467915	0.190518975	9.175845003	0.027042026	0.468876835
ENSMOCG00000018503	ENSMOCT00000024826	DMAC2_MOUSE	Dmac2	Distal_membrane_arm_assembly_complex_protein_2	LG4:21157010-21163902	GO:0005747;GO:0005739;GO:0019005;GO:0032981;GO:0016567;GO:0031146;GO:0006511	1430.5293	0.370440142	0.119739358	9.166067172	0.027162505	0.468876835
ENSMOCG00000018503	ENSMOCT00000024828	DMAC2_MOUSE	Dmac2	Distal_membrane_arm_assembly_complex_protein_2	LG4:21157010-21163902	GO:0005747;GO:0005739;GO:0019005;GO:0032981;GO:0016567;GO:0031146;GO:0006511	1430.5293	0.370440142	0.119739358	9.166067172	0.027162505	0.468876835
ENSMOCG00000002586	ENSMOCT00000003470	TMM18_BOVIN	Tmem18	Transmembrane_protein_18	LG3:26852798-26859297	GO:0005737;GO:0016021;GO:0031965;GO:0003677;GO:0016477	876.4165561	-0.260997222	0.142289607	9.080145937	0.028244064	0.468994271
ENSMOCG00000002586	ENSMOCT00000003472	TMM18_BOVIN	Tmem18	Transmembrane_protein_18	LG3:26852798-26859297	GO:0005737;GO:0016021;GO:0031965;GO:0003677;GO:0016477	876.4165561	-0.260997222	0.142289607	9.080145937	0.028244064	0.468994271
ENSMOCG00000005390	ENSMOCT00000007049	NA	Psmd1	NA	LG4:65855471-65934346	NA	8017.203239	-0.324014174	0.117629588	9.084086642	0.028193549	0.468994271
ENSMOCG00000006514	ENSMOCT00000008460	VMS1_SCHPO	Ankzf1	VMS1_homolog_C1827.04	LG4:55855081-55862257	GO:0036266;GO:0005829;GO:0005789;GO:0072671;GO:0071630;GO:0030433	1282.835556	-0.279442612	0.074056467	9.134194718	0.02755889	0.468994271
ENSMOCG00000006514	ENSMOCT00000008462	VMS1_SCHPO	Ankzf1	VMS1_homolog_C1827.04	LG4:55855081-55862257	GO:0036266;GO:0005829;GO:0005789;GO:0072671;GO:0071630;GO:0030433	1282.835556	-0.279442612	0.074056467	9.134194718	0.02755889	0.468994271
ENSMOCG00000006951	ENSMOCT00000009009	NA	Pex3	NA	LG4:13036600-13070535	NA	1040.174215	-0.478422724	0.13336614	9.115072665	0.027799418	0.468994271
ENSMOCG00000007020	ENSMOCT00000009078	RPP38_MOUSE	Rpp38	Ribonuclease_P_protein_subunit_p38	16:19711-23695	GO:0001650;GO:0030681;GO:0005730;GO:0004526;GO:0033204;GO:0006364;GO:0001682	187.0462717	-0.446168639	0.153829894	9.095530566	0.028047353	0.468994271
ENSMOCG00000009961	ENSMOCT00000012787	CRBA1_RAT	Cryba1	Beta_crystallin_A3	7:21370535-21378529	GO:0005737;GO:0005634;GO:0042803;GO:0005212;GO:0043010;GO:0002088;GO:0001818;GO:0070373;GO:0014067;GO:0051898;GO:0032007;GO:2000210;GO:0007601	16.58262948	0.65606949	0.443461033	9.085032907	0.028181432	0.468994271
ENSMOCG00000009961	ENSMOCT00000012795	CRBA1_RAT	Cryba1	Beta_crystallin_A3	7:21370535-21378529	GO:0005737;GO:0005634;GO:0042803;GO:0005212;GO:0043010;GO:0002088;GO:0001818;GO:0070373;GO:0014067;GO:0051898;GO:0032007;GO:2000210;GO:0007601	16.58262948	0.65606949	0.443461033	9.085032907	0.028181432	0.468994271
ENSMOCG00000010454	ENSMOCT00000013427	ANKS6_DANRE	Anks6	Ankyrin_repeat_and_SAM_domain_containing_protein_6	LG5:42076500-42105704	GO:0005929;GO:0048793	1338.250803	1.16736078	0.341193553	9.124350384	0.027682462	0.468994271
ENSMOCG00000011995	ENSMOCT00000015426	B4GT6_HUMAN	B4galt5	Beta_1,4_galactosyltransferase_6	LG8:11229888-11243749	GO:0032580;GO:0000139;GO:0016021;GO:0008378;GO:0046872;GO:0008489;GO:0005975;GO:0022010;GO:0021955;GO:0010706;GO:0018146;GO:0001572;GO:0042551;GO:0006486	1355.976401	-0.11118095	0.069624062	9.119562934	0.027742753	0.468994271
ENSMOCG00000011995	ENSMOCT00000015420	B4GT6_HUMAN	B4galt5	Beta_1,4_galactosyltransferase_6	LG8:11229888-11243749	GO:0032580;GO:0000139;GO:0016021;GO:0008378;GO:0046872;GO:0008489;GO:0005975;GO:0022010;GO:0021955;GO:0010706;GO:0018146;GO:0001572;GO:0042551;GO:0006486	1355.976401	-0.11118095	0.069624062	9.119562934	0.027742753	0.468994271
ENSMOCG00000012706	ENSMOCT00000016432	TTLL3_HUMAN	Ttll8	Tubulin_monoglycylase_TTLL3	15:22306440-22346550	GO:0005930;GO:0005929;GO:0005829;GO:0005874;GO:0015630;GO:0005524;GO:0070735;GO:0070736;GO:0035082;GO:0060271;GO:0018094	336.9558414	1.024707958	0.248159952	9.121263914	0.027721317	0.468994271
ENSMOCG00000013509	ENSMOCT00000017587	PTC71_DROVI	Pptc7	Protein_phosphatase_PTC7_homolog_fig	2:15337794-15379045	GO:0046872;GO:0004722;GO:0016311	3722.963744	-0.415761518	0.086116379	9.128995234	0.02762409	0.468994271
ENSMOCG00000013643	ENSMOCT00000017781	OASL2_MOUSE	Oasl1	2'_5'_oligoadenylate_synthase_like_protein_2	2:4775103-4789723	GO:0005829;GO:0016020;GO:0005654;GO:0005634;GO:0001730;GO:0005524;GO:0003725;GO:0046872;GO:0051607;GO:0045087;GO:0045071;GO:0006164;GO:0060700;GO:0009615	11.85051945	-1.025206154	0.565725336	9.121770559	0.027714935	0.468994271
ENSMOCG00000013833	ENSMOCT00000018062	MORC4_HUMAN	Morc3	MORC_family_CW_type_zinc_finger_protein_4	2:70233823-70287232	GO:0005654;GO:0008270	1047.928336	0.806369252	0.20017844	9.089268584	0.028127258	0.468994271
ENSMOCG00000013833	ENSMOCT00000018051	MORC4_HUMAN	Morc3	MORC_family_CW_type_zinc_finger_protein_4	2:70233823-70287232	GO:0005654;GO:0008270	1047.928336	0.806369252	0.20017844	9.089268584	0.028127258	0.468994271
ENSMOCG00000014009	ENSMOCT00000018297	RBPMS_MOUSE	Rbpms	RNA_binding_protein_with_multiple_splicing	LG7_11:9727700-9875522	GO:0010494;GO:0005829;GO:0005654;GO:0000932;GO:0003729;GO:0008143;GO:0042803;GO:0003723;GO:0003713;GO:0010862;GO:0060391;GO:0006979	154.7747116	0.739778576	0.206098703	9.102339117	0.027960726	0.468994271
ENSMOCG00000014009	ENSMOCT00000018296	RBPMS_MOUSE	Rbpms	RNA_binding_protein_with_multiple_splicing	LG7_11:9727700-9875522	GO:0010494;GO:0005829;GO:0005654;GO:0000932;GO:0003729;GO:0008143;GO:0042803;GO:0003723;GO:0003713;GO:0010862;GO:0060391;GO:0006979	154.7747116	0.739778576	0.206098703	9.102339117	0.027960726	0.468994271
ENSMOCG00000014224	ENSMOCT00000018605	MANBL_HUMAN	Manbal	Protein_MANBAL	LG8:20792733-20823763	GO:0016021	860.2872922	-0.005994545	0.096840447	9.076488029	0.028291034	0.468994271
ENSMOCG00000015349	ENSMOCT00000020257	NA	Pdgfrb	NA	18:46880199-46902684	NA	849.064264	0.371457069	0.151738881	9.097668813	0.028020119	0.468994271
ENSMOCG00000015349	ENSMOCT00000020255	NA	Pdgfrb	NA	18:46880199-46902684	NA	849.064264	0.371457069	0.151738881	9.097668813	0.028020119	0.468994271
ENSMOCG00000015886	ENSMOCT00000021006	MAL2_MOUSE	Mal2	Protein_MAL2	LG3:413386-438723	GO:0016324;GO:0098978;GO:0098686;GO:0016021;GO:0030285;GO:0045121;GO:0019911;GO:0042552;GO:0045056	219.2749295	-0.76292454	0.13143758	9.116574559	0.027780452	0.468994271
ENSMOCG00000016199	ENSMOCT00000021474	LYRM2_MOUSE	Lyrm2	LYR_motif_containing_protein_2	LG5:30829974-30831417	GO:0005739	515.4229196	-0.603542293	0.122212265	9.124772865	0.027677147	0.468994271
ENSMOCG00000017614	ENSMOCT00000023518	SUN5_MOUSE	Spag4	SUN_domain_containing_protein_5	LG8:22132509-22136891	GO:0005623;GO:0005794;GO:0016021;GO:0034993;GO:0005635;GO:0005637;GO:0097224;GO:0043495;GO:0090286;GO:0006998;GO:0007286;GO:0007283	276.2819633	0.351295438	0.148244789	9.109552677	0.027869233	0.468994271
ENSMOCG00000017614	ENSMOCT00000023519	SUN5_MOUSE	Spag4	SUN_domain_containing_protein_5	LG8:22132509-22136891	GO:0005623;GO:0005794;GO:0016021;GO:0034993;GO:0005635;GO:0005637;GO:0097224;GO:0043495;GO:0090286;GO:0006998;GO:0007286;GO:0007283	276.2819633	0.351295438	0.148244789	9.109552677	0.027869233	0.468994271
ENSMOCG00000019797	ENSMOCT00000026775	BCL6_CHICK	Bcl6b	B_cell_lymphoma_6_protein_homolog	7:28552397-28555715	GO:0005634;GO:0003682;GO:0003677;GO:0001227;GO:0046872;GO:0000977;GO:0043565;GO:0030036;GO:0030183;GO:0000902;GO:0006974;GO:0048821;GO:0002467;GO:0006954;GO:0043066;GO:0030308;GO:0008285;GO:0001953;GO:0048294;GO:0032764;GO:0035024;GO:0000122;GO:0045892;GO:0002829;GO:0043065;GO:0030890;GO:0051272;GO:0008104;GO:0045595;GO:0042127;GO:0043087;GO:0050727;GO:0043380;GO:0007266;GO:0007283;GO:0042092	32.45225513	0.774115461	0.286189193	9.097491762	0.028022373	0.468994271
ENSMOCG00000019884	ENSMOCT00000026915	E41L5_RAT	none	Band_4_like_protein_5	LG5:50176603-50264598	GO:0005912;GO:0031252;GO:0005856;GO:0005829;GO:0005925;GO:0005654;GO:0005886;GO:0032587;GO:0008092;GO:0019904;GO:0030036;GO:0031032;GO:0003383;GO:0048318;GO:0048319;GO:0000904;GO:0071560;GO:0007398;GO:0048617;GO:0007492;GO:0003382;GO:0001837;GO:0001701;GO:0070986;GO:0007498;GO:0007509;GO:0022408;GO:0032091;GO:0001839;GO:0048339;GO:0001954;GO:0010634;GO:0051894;GO:0032092;GO:0010608;GO:0070201;GO:…	1744.525863	0.197331618	0.110823092	9.078111013	0.028270184	0.468994271
ENSMOCG00000020558	ENSMOCT00000027857	FETUB_RAT	Fetub	Fetuin_B	2:32626202-32642805	GO:0005576;GO:0005615;GO:0004869;GO:0004866;GO:0008191;GO:0007339;GO:0010951;GO:0007338	1866.450901	5.535912437	0.702444015	9.146105898	0.027410097	0.468994271
ENSMOCG00000020564	ENSMOCT00000027867	ID1_HUMAN	Id1	DNA_binding_protein_inhibitor_ID_1	LG8:25361348-25362490	GO:0005813;GO:0005794;GO:0005654;GO:0005634;GO:0000981;GO:0042802;GO:0070628;GO:0008022;GO:0046983;GO:0047485;GO:0043621;GO:0003713;GO:0008134;GO:0001525;GO:0043534;GO:0048514;GO:0030509;GO:0007420;GO:0030154;GO:0036164;GO:1903351;GO:0071364;GO:1990090;GO:1901653;GO:0032922;GO:0032963;GO:0001886;GO:0007507;GO:0060425;GO:0060426;GO:0043066;GO:0120163;GO:0050774;GO:0043392;GO:0043433;GO:0045602;GO:…	177.3309917	-0.248756041	0.226928089	9.07560667	0.028302362	0.468994271
ENSMOCG00000020622	ENSMOCT00000027954	KANK2_HUMAN	Kank4	KN_motif_and_ankyrin_repeat_domain_containing_protein_2	10:66459827-66492265	GO:0005737;GO:0005739;GO:0006915;GO:0090521;GO:0072073;GO:0008285;GO:2000134;GO:0033147;GO:0043069;GO:0000122;GO:0070563;GO:0035023	277.7244559	0.532039951	0.167316633	9.136494593	0.027530099	0.468994271
ENSMOCG00000020622	ENSMOCT00000027953	KANK2_HUMAN	Kank4	KN_motif_and_ankyrin_repeat_domain_containing_protein_2	10:66459827-66492265	GO:0005737;GO:0005739;GO:0006915;GO:0090521;GO:0072073;GO:0008285;GO:2000134;GO:0033147;GO:0043069;GO:0000122;GO:0070563;GO:0035023	277.7244559	0.532039951	0.167316633	9.136494593	0.027530099	0.468994271
ENSMOCG00000021871	ENSMOCT00000029774	NA	Gabrr2	NA	LG5:31042462-31073793	NA	40.35443229	-1.80611554	0.519414005	9.075602547	0.028302415	0.468994271
ENSMOCG00000022729	ENSMOCT00000031077	NEBL_MOUSE	Neb	Nebulette	4:65241381-65427820	GO:0030018;GO:0051015;GO:0071691;GO:0048747	125.4824209	-1.391064434	0.308517624	9.092188732	0.028089968	0.468994271
ENSMOCG00000022729	ENSMOCT00000031073	NEBL_MOUSE	Neb	Nebulette	4:65241381-65427820	GO:0030018;GO:0051015;GO:0071691;GO:0048747	125.4824209	-1.391064434	0.308517624	9.092188732	0.028089968	0.468994271
ENSMOCG00000022729	ENSMOCT00000031080	NRAP_HUMAN	Neb	Nebulin_related_anchoring_protein	4:65241381-65427820	GO:0005916;GO:0005927;GO:0030018;GO:0003779;GO:0051015;GO:0046872;GO:0051371;GO:0071691;GO:0048747	125.4824209	-1.391064434	0.308517624	9.092188732	0.028089968	0.468994271
ENSMOCG00000022729	ENSMOCT00000031072	NEBL_MOUSE	Neb	Nebulette	4:65241381-65427820	GO:0030018;GO:0051015;GO:0071691;GO:0048747	125.4824209	-1.391064434	0.308517624	9.092188732	0.028089968	0.468994271
ENSMOCG00000013874	ENSMOCT00000018112	PCSK6_RAT	Pcsk7	Proprotein_convertase_subtilisin/kexin_type_6	5:39851293-39874125	GO:0009986;GO:0062023;GO:0005615;GO:0016020;GO:0004175;GO:0008201;GO:0048406;GO:0004252;GO:0007368;GO:0009100;GO:0032902;GO:0016486;GO:0016485;GO:0032940;GO:0007354	1046.920679	0.563521401	0.134829397	9.069002814	0.028387386	0.469736957
ENSMOCG00000013874	ENSMOCT00000018107	PCSK6_RAT	Pcsk7	Proprotein_convertase_subtilisin/kexin_type_6	5:39851293-39874125	GO:0009986;GO:0062023;GO:0005615;GO:0016020;GO:0004175;GO:0008201;GO:0048406;GO:0004252;GO:0007368;GO:0009100;GO:0032902;GO:0016486;GO:0016485;GO:0032940;GO:0007354	1046.920679	0.563521401	0.134829397	9.069002814	0.028387386	0.469736957
ENSMOCG00000009594	ENSMOCT00000012453	TOM1_NEUCR	Huwe1	E3_ubiquitin_protein_ligase_TOM1_like	X:57401036-57502091	GO:0005737;GO:0005634;GO:0061630;GO:0051028;GO:0016567;GO:0006511	24101.22584	0.162086405	0.057909257	9.056903138	0.028543817	0.470993117
ENSMOCG00000012523	ENSMOCT00000016144	CCS_HUMAN	Ccs	Copper_chaperone_for_superoxide_dismutase	8:39592624-39606733	GO:0005737;GO:0005829;GO:0005634;GO:0045296;GO:0005507;GO:0015035;GO:0016532;GO:0034599;GO:0030001;GO:0051353;GO:0015680;GO:0019430;GO:0006801	653.2104014	1.022625818	0.114655605	9.058370962	0.028524796	0.470993117
ENSMOCG00000014003	ENSMOCT00000018283	LETM2_XENTR	Letm2	LETM1_domain_containing_protein_LETM2,_mitochondrial	LG7_11:3235279-3253936	GO:0005623;GO:0016021;GO:0005743;GO:0043022;GO:0006875	1558.190669	1.237947043	0.128672604	9.052132817	0.028605723	0.471349786
ENSMOCG00000014003	ENSMOCT00000018286	LETM2_MOUSE	Letm2	LETM1_domain_containing_protein_LETM2,_mitochondrial	LG7_11:3235279-3253936	GO:0005623;GO:0016021;GO:0005743;GO:0043022;GO:0006875	1558.190669	1.237947043	0.128672604	9.052132817	0.028605723	0.471349786
ENSMOCG00000014003	ENSMOCT00000018284	LETM2_XENTR	Letm2	LETM1_domain_containing_protein_LETM2,_mitochondrial	LG7_11:3235279-3253936	GO:0005623;GO:0016021;GO:0005743;GO:0043022;GO:0006875	1558.190669	1.237947043	0.128672604	9.052132817	0.028605723	0.471349786
ENSMOCG00000020189	ENSMOCT00000027341	NA	Usp44	NA	24:28436253-28446158	NA	164.0459173	-1.440009073	0.327243167	9.048388158	0.02865441	0.471487959
ENSMOCG00000017879	ENSMOCT00000023918	HMGA2_MOUSE	Hmga2	High_mobility_group_protein_HMGI_C	24:2842188-2954950	GO:0000228;GO:0005634;GO:0032993;GO:0035985;GO:0071141;GO:0051575;GO:0003680;GO:0070742;GO:0035497;GO:0008301;GO:0003906;GO:0001227;GO:0019899;GO:0035501;GO:0035500;GO:0031492;GO:0000978;GO:0044212;GO:0060612;GO:0030325;GO:0006284;GO:0051301;GO:0021846;GO:0002062;GO:0035988;GO:0031052;GO:0030261;GO:0042769;GO:0035987;GO:0001837;GO:0060441;GO:0045444;GO:0060613;GO:0031507;GO:0035978;GO:0060428;GO:…	12.52035702	1.145336349	0.473958228	9.041715142	0.028741372	0.472254646
ENSMOCG00000000567	ENSMOCT00000000750	NA	Slc9a5	NA	4:5557359-5576072	NA	1713.703412	0.838685629	0.162537909	9.033375392	0.028850418	0.472731887
ENSMOCG00000015781	ENSMOCT00000020852	NA	Mapk11	NA	15:22095741-22102166	NA	332.2701685	-0.544484355	0.185994026	9.031797359	0.028871097	0.472731887
ENSMOCG00000017575	ENSMOCT00000023478	PKHA5_HUMAN	Plekha7	Pleckstrin_homology_domain_containing_family_A_member_5	8:7885504-8072189	GO:0005829;GO:0098978;GO:0016020;GO:0005654;GO:0014069;GO:0080025;GO:0032266;GO:0070273;GO:0010314;GO:0061458	2218.323357	0.380096347	0.14135885	9.030230786	0.02889164	0.472731887
ENSMOCG00000000422	ENSMOCT00000000556	LIN41_DANRE	Trim45	E3_ubiquitin_protein_ligase_TRIM71	21:8653964-8663514	GO:0000932;GO:0035198;GO:0030371;GO:0061630;GO:0004842;GO:0008270;GO:0010172;GO:0008543;GO:0000082;GO:0035278;GO:0010586;GO:0017148;GO:0021915;GO:0043161;GO:0051865;GO:0000209;GO:0060964;GO:2000177;GO:0072089	606.1957596	-0.481248966	0.129122784	9.001768479	0.029267383	0.474581798
ENSMOCG00000001920	ENSMOCT00000002586	COG8_DROME	Cog8	Conserved_oligomeric_Golgi_complex_subunit_8	4:3864230-3873698	GO:0000139;GO:0017119;GO:0006891;GO:0015031	1717.323981	0.057257807	0.082097097	9.012553783	0.029124442	0.474581798
ENSMOCG00000003114	ENSMOCT00000004209	NA	Rars2	NA	LG5:32465873-32506499	NA	1059.272332	-0.017310747	0.14998803	8.993002281	0.02938407	0.474581798
ENSMOCG00000006537	ENSMOCT00000008494	DCD2B_HUMAN	Dcdc2b	Doublecortin_domain_containing_protein_2B	10:55028800-55033627	GO:0005874;GO:0005815;GO:0035556	38.48643665	1.188917345	0.380427688	8.990243884	0.029420881	0.474581798
ENSMOCG00000006537	ENSMOCT00000008485	DCD2B_HUMAN	Dcdc2b	Doublecortin_domain_containing_protein_2B	10:55028800-55033627	GO:0005874;GO:0005815;GO:0035556	38.48643665	1.188917345	0.380427688	8.990243884	0.029420881	0.474581798
ENSMOCG00000008708	ENSMOCT00000011256	NA	Pmfbp1	NA	4:18347753-18396491	NA	574.8441933	1.432839392	0.270773877	9.013470341	0.029112326	0.474581798
ENSMOCG00000008708	ENSMOCT00000011248	NA	Pmfbp1	NA	4:18347753-18396491	NA	574.8441933	1.432839392	0.270773877	9.013470341	0.029112326	0.474581798
ENSMOCG00000010401	ENSMOCT00000013358	SYUG_MOUSE	Sncg	Gamma_synuclein	6:58248645-58253069	GO:0030424;GO:0043679;GO:0005813;GO:0005737;GO:0043025;GO:0016604;GO:0048471;GO:0005886;GO:0005819;GO:0043014;GO:0048487;GO:0008344;GO:0007268;GO:1901215;GO:0009306;GO:0014059;GO:0046928;GO:0050808	1081.011324	-0.618620326	0.269584842	9.004297408	0.029233805	0.474581798
ENSMOCG00000010401	ENSMOCT00000013356	SYUG_MOUSE	Sncg	Gamma_synuclein	6:58248645-58253069	GO:0030424;GO:0043679;GO:0005813;GO:0005737;GO:0043025;GO:0016604;GO:0048471;GO:0005886;GO:0005819;GO:0043014;GO:0048487;GO:0008344;GO:0007268;GO:1901215;GO:0009306;GO:0014059;GO:0046928;GO:0050808	1081.011324	-0.618620326	0.269584842	9.004297408	0.029233805	0.474581798
ENSMOCG00000015383	ENSMOCT00000020279	SENP1_MOUSE	none	Sentrin_specific_protease_1	15:6804038-6811556	GO:0005737;GO:0005925;GO:0031965;GO:0005654;GO:0005634;GO:0070140;GO:0006919;GO:0097190;GO:0007275;GO:0032435;GO:0045944;GO:0016926;GO:0010724	153.2731512	0.05709397	0.146249042	8.987994993	0.029450926	0.474581798
ENSMOCG00000017246	ENSMOCT00000022983	MTX3_XENLA	Mtx3	Metaxin_3	19:7704480-7713472	GO:0001401;GO:0015031	628.8627138	0.368711827	0.132692219	9.0019323	0.029265207	0.474581798
ENSMOCG00000018233	ENSMOCT00000024423	SFXN2_DROME	Sfxn2	Sideroflexin_2	8:74230637-74258267	GO:0031305;GO:0005739;GO:0022889;GO:0022857;GO:1990542;GO:0006730;GO:0140300	1451.923722	1.022471354	0.170391643	8.996397824	0.029338818	0.474581798
ENSMOCG00000021684	ENSMOCT00000029510	RA51B_HUMAN	Rad51b	DNA_repair_protein_RAD51_homolog_2	1:17105500-17140917	GO:0005654;GO:0005634;GO:0033063;GO:0005657;GO:0005524;GO:0003677;GO:0008094;GO:0003690;GO:0003697;GO:0007596;GO:0006310;GO:0006281;GO:0000724;GO:0010971;GO:0007131	22.17024095	-0.048256683	0.351093509	8.998832457	0.029306414	0.474581798
ENSMOCG00000022733	ENSMOCT00000031050	NA	Glra1	NA	7:43136977-43225104	NA	920.8387337	0.055478224	0.124747597	9.009778183	0.029161162	0.474581798
ENSMOCG00000022830	ENSMOCT00000031201	NA	Map3k6	NA	10:51558586-51570595	NA	329.2355878	2.185282523	0.274283679	8.98326835	0.029514172	0.474946766
ENSMOCG00000022830	ENSMOCT00000031202	NA	Map3k6	NA	10:51558586-51570595	NA	329.2355878	2.185282523	0.274283679	8.98326835	0.029514172	0.474946766
ENSMOCG00000000701	ENSMOCT00000000933	NA	Slc6a3	NA	19:52082337-52114965	NA	253.5840325	-0.678601932	0.763218945	8.950277084	0.029959337	0.475178714
ENSMOCG00000002853	ENSMOCT00000003873	GRP1_XENLA	Rasgrp4	RAS_guanyl_releasing_protein_1	LG4:23317945-23335751	GO:0005829;GO:0005789;GO:0000139;GO:0005886;GO:0005509;GO:0005085;GO:0030154;GO:0007264	83.00525992	1.974461656	0.403681255	8.950006916	0.029963009	0.475178714
ENSMOCG00000002853	ENSMOCT00000003857	GRP1_XENLA	Rasgrp4	RAS_guanyl_releasing_protein_1	LG4:23317945-23335751	GO:0005829;GO:0005789;GO:0000139;GO:0005886;GO:0005509;GO:0005085;GO:0030154;GO:0007264	83.00525992	1.974461656	0.403681255	8.950006916	0.029963009	0.475178714
ENSMOCG00000002853	ENSMOCT00000003865	GRP1_XENLA	Rasgrp4	RAS_guanyl_releasing_protein_1	LG4:23317945-23335751	GO:0005829;GO:0005789;GO:0000139;GO:0005886;GO:0005509;GO:0005085;GO:0030154;GO:0007264	83.00525992	1.974461656	0.403681255	8.950006916	0.029963009	0.475178714
ENSMOCG00000002853	ENSMOCT00000003859	GRP4_MOUSE	Rasgrp4	RAS_guanyl_releasing_protein_4	LG4:23317945-23335751	GO:0005829;GO:0016020;GO:0005654;GO:0005886;GO:0046872;GO:0005088;GO:0030154;GO:0008283;GO:0046579;GO:0009991;GO:0007264	83.00525992	1.974461656	0.403681255	8.950006916	0.029963009	0.475178714
ENSMOCG00000002853	ENSMOCT00000003862	GRP4_MOUSE	Rasgrp4	RAS_guanyl_releasing_protein_4	LG4:23317945-23335751	GO:0005829;GO:0016020;GO:0005654;GO:0005886;GO:0046872;GO:0005088;GO:0030154;GO:0008283;GO:0046579;GO:0009991;GO:0007264	83.00525992	1.974461656	0.403681255	8.950006916	0.029963009	0.475178714
ENSMOCG00000002853	ENSMOCT00000003861	GRP4_MOUSE	Rasgrp4	RAS_guanyl_releasing_protein_4	LG4:23317945-23335751	GO:0005829;GO:0016020;GO:0005654;GO:0005886;GO:0046872;GO:0005088;GO:0030154;GO:0008283;GO:0046579;GO:0009991;GO:0007264	83.00525992	1.974461656	0.403681255	8.950006916	0.029963009	0.475178714
ENSMOCG00000005240	ENSMOCT00000006867	NA	Rars	NA	7:57205428-57238928	NA	1435.180359	-0.555907649	0.140248191	8.946112969	0.03001599	0.475178714
ENSMOCG00000005240	ENSMOCT00000006872	NA	Rars	NA	7:57205428-57238928	NA	1435.180359	-0.555907649	0.140248191	8.946112969	0.03001599	0.475178714
ENSMOCG00000005240	ENSMOCT00000006862	NA	Rars	NA	7:57205428-57238928	NA	1435.180359	-0.555907649	0.140248191	8.946112969	0.03001599	0.475178714
ENSMOCG00000005496	ENSMOCT00000007170	PED1B_HUMAN	Pced1b	PC_esterase_domain_containing_protein_1B	15:7565879-7574299		751.2226882	0.339315126	0.169175684	8.961236617	0.029810731	0.475178714
ENSMOCG00000013240	ENSMOCT00000017191	BOREA_RAT	Cdca8	Borealin	10:59664905-59679011	GO:0005623;GO:0010369;GO:0032133;GO:0000775;GO:0005737;GO:0045171;GO:0030496;GO:0005730;GO:0005654;GO:0032991;GO:0051233;GO:0051301;GO:0051276;GO:0007080;GO:0000070	48.58052614	-1.145520776	0.312814882	8.972639143	0.029656885	0.475178714
ENSMOCG00000013240	ENSMOCT00000017192	BOREA_RAT	Cdca8	Borealin	10:59664905-59679011	GO:0005623;GO:0010369;GO:0032133;GO:0000775;GO:0005737;GO:0045171;GO:0030496;GO:0005730;GO:0005654;GO:0032991;GO:0051233;GO:0051301;GO:0051276;GO:0007080;GO:0000070	48.58052614	-1.145520776	0.312814882	8.972639143	0.029656885	0.475178714
ENSMOCG00000014326	ENSMOCT00000018766	NAA40_MOUSE	Naa40	N_alpha_acetyltransferase_40	8:41921316-41936903	GO:0005737;GO:0005634;GO:0043998;GO:0010485;GO:1990189;GO:0043968;GO:0043967;GO:0006629;GO:0006474;GO:0061187	356.9338891	0.294021639	0.163748002	8.954842849	0.02989734	0.475178714
ENSMOCG00000014326	ENSMOCT00000018765	NAA40_MOUSE	Naa40	N_alpha_acetyltransferase_40	8:41921316-41936903	GO:0005737;GO:0005634;GO:0043998;GO:0010485;GO:1990189;GO:0043968;GO:0043967;GO:0006629;GO:0006474;GO:0061187	356.9338891	0.294021639	0.163748002	8.954842849	0.02989734	0.475178714
ENSMOCG00000015901	ENSMOCT00000021040	FHDC1_MOUSE	Inf2	FH2_domain_containing_protein_1	1:48265243-48278090	GO:0005929;GO:0005881;GO:0005794;GO:0005874;GO:0003779;GO:0008017;GO:0060271;GO:0090161;GO:0043149	783.7220337	0.702804728	0.196668958	8.948224138	0.029987254	0.475178714
ENSMOCG00000015901	ENSMOCT00000021042	INF2_XENTR	Inf2	Inverted_formin_2	1:48265243-48278090	GO:0003779;GO:0017048;GO:0030036	783.7220337	0.702804728	0.196668958	8.948224138	0.029987254	0.475178714
ENSMOCG00000016648	ENSMOCT00000022120	PDI_ARTBC	Txndc11	Protein_disulfide_isomerase	7:12287409-12366088	GO:0005623;GO:0005788;GO:0003756;GO:0045454	1247.73872	0.3723382	0.100650858	8.960145883	0.029825489	0.475178714
ENSMOCG00000017948	ENSMOCT00000024033	NA	Fgfr2	NA	8:22923848-23025647	NA	3057.983651	-0.192791644	0.08308296	8.948446887	0.029984224	0.475178714
ENSMOCG00000017948	ENSMOCT00000024039	NA	Fgfr2	NA	8:22923848-23025647	NA	3057.983651	-0.192791644	0.08308296	8.948446887	0.029984224	0.475178714
ENSMOCG00000017948	ENSMOCT00000024031	NA	Fgfr2	NA	8:22923848-23025647	NA	3057.983651	-0.192791644	0.08308296	8.948446887	0.029984224	0.475178714
ENSMOCG00000017948	ENSMOCT00000024028	NA	Fgfr2	NA	8:22923848-23025647	NA	3057.983651	-0.192791644	0.08308296	8.948446887	0.029984224	0.475178714
ENSMOCG00000017948	ENSMOCT00000024034	NA	Fgfr2	NA	8:22923848-23025647	NA	3057.983651	-0.192791644	0.08308296	8.948446887	0.029984224	0.475178714
ENSMOCG00000019420	ENSMOCT00000026194	NA	Acvr2b	NA	5:91594716-91626205	NA	430.2411224	0.276523068	0.128243367	8.968773013	0.02970896	0.475178714
ENSMOCG00000021520	ENSMOCT00000029263	SPP2A_HUMAN	Sppl2b	Signal_peptide_peptidase_like_2A	LG1:2929649-2942635	GO:0070062;GO:0030660;GO:0071458;GO:0071556;GO:0043231;GO:0005770;GO:0031902;GO:0005765;GO:0016020;GO:0005886;GO:0042500;GO:0042803;GO:0006509;GO:0031293;GO:0033619;GO:0050776;GO:0010803	866.0598746	0.636112507	0.217573702	8.963435626	0.029781001	0.475178714
ENSMOCG00000022148	ENSMOCT00000030158	NA	Usp4	NA	5:81272382-81313915	NA	3892.878808	-0.188338095	0.076687358	8.955139738	0.029893313	0.475178714
ENSMOCG00000022148	ENSMOCT00000030156	NA	Usp4	NA	5:81272382-81313915	NA	3892.878808	-0.188338095	0.076687358	8.955139738	0.029893313	0.475178714
ENSMOCG00000011352	ENSMOCT00000014577	HECAM_MOUSE	Hepacam2	Hepatocyte_cell_adhesion_molecule	LG10:41364-82149	GO:0030424;GO:0005911;GO:0005737;GO:0016021;GO:0016020;GO:0007155;GO:0007050;GO:0034613;GO:0040008	64.23043302	4.060684625	0.78775414	8.924621663	0.030310053	0.475969546
ENSMOCG00000013882	ENSMOCT00000018106	NA	BC051019	NA	8:1017366-1023732		107.1320624	1.190281461	0.208649171	8.936311555	0.030149754	0.475969546
ENSMOCG00000017598	ENSMOCT00000023499	S7A13_MOUSE	Slc7a12	Solute_carrier_family_7_member_13	LG5:5590141-5624544	GO:0016021;GO:0015179	18.50831333	3.572214991	0.545349739	8.938620295	0.030118193	0.475969546
ENSMOCG00000019276	ENSMOCT00000025992	NA	Hspa13	NA	2:75363045-75373551	NA	2939.406451	-0.342178159	0.133521299	8.925278025	0.030301031	0.475969546
ENSMOCG00000019276	ENSMOCT00000025998	NA	Hspa13	NA	2:75363045-75373551	NA	2939.406451	-0.342178159	0.133521299	8.925278025	0.030301031	0.475969546
ENSMOCG00000020188	ENSMOCT00000027356	TUB_HUMAN	Tulp1	Tubby_protein_homolog	LG2:51965781-51977879	GO:0005929;GO:0005737;GO:0005829;GO:0005576;GO:0005634;GO:0005886;GO:0001664;GO:0120160;GO:0044877;GO:0042073;GO:0006910;GO:0045494;GO:0050766;GO:0061512;GO:1903546;GO:0097500;GO:0008277;GO:0009725;GO:0060041;GO:0007605	18.99804129	-2.167916026	0.824980678	8.930147097	0.030234181	0.475969546
ENSMOCG00000020188	ENSMOCT00000027361	TUB_HUMAN	Tulp1	Tubby_protein_homolog	LG2:51965781-51977879	GO:0005929;GO:0005737;GO:0005829;GO:0005576;GO:0005634;GO:0005886;GO:0001664;GO:0120160;GO:0044877;GO:0042073;GO:0006910;GO:0045494;GO:0050766;GO:0061512;GO:1903546;GO:0097500;GO:0008277;GO:0009725;GO:0060041;GO:0007605	18.99804129	-2.167916026	0.824980678	8.930147097	0.030234181	0.475969546
ENSMOCG00000021424	ENSMOCT00000029124	AGM1_CANAX	Pgm3	Phosphoacetylglucosamine_mutase	5:53473914-53496211	GO:0000287;GO:0004610;GO:0005975;GO:0071555;GO:0006048	1036.668598	0.108383947	0.121377155	8.930812723	0.030225054	0.475969546
ENSMOCG00000021424	ENSMOCT00000029125	AGM1_CANAX	Pgm3	Phosphoacetylglucosamine_mutase	5:53473914-53496211	GO:0000287;GO:0004610;GO:0005975;GO:0071555;GO:0006048	1036.668598	0.108383947	0.121377155	8.930812723	0.030225054	0.475969546
ENSMOCG00000001341	ENSMOCT00000001809	PSA4_HUMAN	Psma4	Proteasome_subunit_alpha_type_4	5:49113993-49123277	GO:0005737;GO:0005829;GO:0070062;GO:0043231;GO:0005654;GO:0005634;GO:0000932;GO:0000502;GO:0005839;GO:0019773;GO:0004175;GO:0004298;GO:0031145;GO:0002479;GO:0038095;GO:0070498;GO:0000165;GO:0090090;GO:0010972;GO:0038061;GO:0090263;GO:0043687;GO:0010498;GO:0010499;GO:0043161;GO:0016579;GO:0000209;GO:0006521;GO:1902036;GO:1901990;GO:0043488;GO:0061418;GO:0031146;GO:0002223;GO:0050852;GO:0055085;GO:…	2559.524854	-0.252465588	0.108188179	8.919578306	0.030379468	0.476420106
ENSMOCG00000008134	ENSMOCT00000010519	NA	Ccdc154	NA	7:2837176-2845633	NA	28.75567812	1.496827538	0.494436201	8.903614586	0.030600215	0.477959833
ENSMOCG00000014263	ENSMOCT00000018663	NA	Kdm5b	NA	6:25113079-25177275	NA	2886.044932	0.223614765	0.075436493	8.905677277	0.030571604	0.477959833
ENSMOCG00000021583	ENSMOCT00000029355	TGDS_DICDI	Tgds	dTDP_D_glucose_4,6_dehydratase	17:30223212-30239117	GO:0008460;GO:0009225	847.4587243	-0.388233011	0.207441537	8.904419155	0.030589052	0.477959833
ENSMOCG00000014967	ENSMOCT00000019704	RCAN3_MOUSE	Rcan3	Calcipressin_3	10:49361614-49379296	GO:0005737;GO:0008597;GO:0003676;GO:0019902;GO:0031013;GO:0019722;GO:0070884	2333.710733	-0.373999377	0.100960982	8.895898849	0.03070747	0.478995594
ENSMOCG00000001580	ENSMOCT00000002123	NA	Ttc30b	NA	4:85345810-85347804	NA	386.8149005	-0.488886609	0.103292973	8.880711545	0.030919663	0.479527553
ENSMOCG00000011708	ENSMOCT00000015040	BPNT1_DICDI	Bpnt1	3'(2'),5'_bisphosphate_nucleotidase_1	6:71458369-71485089	GO:0008441;GO:0046872;GO:0046854	1672.15379	-0.135123589	0.077321784	8.889087343	0.030802462	0.479527553
ENSMOCG00000012781	ENSMOCT00000016526	NA	Plk2	NA	19:56698210-56703962	NA	1404.510725	0.223415035	0.087567166	8.887060147	0.030830788	0.479527553
ENSMOCG00000017174	ENSMOCT00000022890	WNT8_XENLA	Wnt8b	Protein_Wnt_8	8:72108162-72130232	GO:0062023;GO:0005576;GO:0005109;GO:0002020;GO:0060070;GO:0044335;GO:0000578;GO:2000044;GO:0014034;GO:0051091;GO:0044324;GO:0060061;GO:0016055	70.03949841	0.067808451	0.39554494	8.878796784	0.030946517	0.479527553
ENSMOCG00000021567	ENSMOCT00000029328	ARL15_HUMAN	Arl15	ADP_ribosylation_factor_like_protein_15	19:59810789-60170935	GO:0070062;GO:0005525	139.9465869	0.03066393	0.127917271	8.883769784	0.030876819	0.479527553
ENSMOCG00000011511	ENSMOCT00000014797	NRG1_HUMAN	Nrg2	Pro_neuregulin_1,_membrane_bound_isoform	18:24547996-24729910	GO:0016324;GO:0030424;GO:0005737;GO:0005576;GO:0005615;GO:0098982;GO:0098978;GO:0005887;GO:0099061;GO:0099059;GO:0016020;GO:0031594;GO:0005654;GO:0045499;GO:0005125;GO:0005176;GO:0043125;GO:0008083;GO:0005178;GO:0030296;GO:0030971;GO:0005102;GO:0003712;GO:0030297;GO:0000187;GO:0032148;GO:0007171;GO:0048513;GO:0003161;GO:0055007;GO:0060379;GO:0007154;GO:0030154;GO:0000902;GO:0008283;GO:0043624;GO:…	652.8355572	0.698801655	0.199464583	8.872167054	0.031039674	0.479700326
ENSMOCG00000011511	ENSMOCT00000014798	NRG2_RAT	Nrg2	Pro_neuregulin_2,_membrane_bound_isoform	18:24547996-24729910	GO:0005615;GO:0098982;GO:0098978;GO:0016021;GO:0005886;GO:0005154;GO:0005006;GO:0043125;GO:0008083;GO:0005102;GO:0048513;GO:0007173;GO:0035556;GO:0007399;GO:0051963;GO:0090128	652.8355572	0.698801655	0.199464583	8.872167054	0.031039674	0.479700326
ENSMOCG00000011511	ENSMOCT00000014796	NRG1_HUMAN	Nrg2	Pro_neuregulin_1,_membrane_bound_isoform	18:24547996-24729910	GO:0016324;GO:0030424;GO:0005737;GO:0005576;GO:0005615;GO:0098982;GO:0098978;GO:0005887;GO:0099061;GO:0099059;GO:0016020;GO:0031594;GO:0005654;GO:0045499;GO:0005125;GO:0005176;GO:0043125;GO:0008083;GO:0005178;GO:0030296;GO:0030971;GO:0005102;GO:0003712;GO:0030297;GO:0000187;GO:0032148;GO:0007171;GO:0048513;GO:0003161;GO:0055007;GO:0060379;GO:0007154;GO:0030154;GO:0000902;GO:0008283;GO:0043624;GO:…	652.8355572	0.698801655	0.199464583	8.872167054	0.031039674	0.479700326
ENSMOCG00000017216	ENSMOCT00000022947	SNAT_MESAU	Aanat	Serotonin_N_acetyltransferase	7:79631050-79632445	GO:0048471;GO:0004059;GO:0071320;GO:0007623;GO:0030187;GO:0006474	13.81833381	1.142972578	0.507167215	8.872642402	0.031032986	0.479700326
ENSMOCG00000019671	ENSMOCT00000026575	FBSL_HUMAN	Auts2	Fibrosin_1_like_protein	2:26094136-26134400	GO:0003723	2624.898367	0.045557812	0.11935339	8.868266936	0.031094604	0.479915272
ENSMOCG00000019671	ENSMOCT00000026571	FBSL_HUMAN	Auts2	Fibrosin_1_like_protein	2:26094136-26134400	GO:0003723	2624.898367	0.045557812	0.11935339	8.868266936	0.031094604	0.479915272
ENSMOCG00000019671	ENSMOCT00000026573	FBSL_HUMAN	Auts2	Fibrosin_1_like_protein	2:26094136-26134400	GO:0003723	2624.898367	0.045557812	0.11935339	8.868266936	0.031094604	0.479915272
ENSMOCG00000001119	ENSMOCT00000001531	HMCN1_MOUSE	Igsf10	Hemicentin_1	1:108026492-108048306	GO:0005912;GO:0005604;GO:0005938;GO:0030054;GO:0032154;GO:0062023;GO:0005576;GO:0005509;GO:0050839;GO:0042803;GO:0038023;GO:0007049;GO:0051301;GO:0007157;GO:0007156;GO:0009617	224.5365764	3.494323079	0.293023007	8.861137351	0.031195265	0.48040508
ENSMOCG00000003116	ENSMOCT00000004199	CCNO_HUMAN	Ccno	Cyclin_O	19:59133378-59135470	GO:0005813;GO:0000307;GO:0005737;GO:0005634;GO:0016538;GO:0019901;GO:0051301;GO:0060271;GO:0000278;GO:0044772;GO:1903251;GO:0006468;GO:0000079;GO:0042493	13.4066571	0.852966806	0.435309283	8.857303148	0.031249531	0.48040508
ENSMOCG00000013971	ENSMOCT00000018235	CBX8_MOUSE	Cbx2	Chromobox_protein_homolog_8	7:82119012-82125154	GO:0000792;GO:0000790;GO:0005654;GO:0005634;GO:0031519;GO:0035102;GO:0000151;GO:0035064;GO:0003727;GO:0097027;GO:0070301;GO:0006342;GO:0016574;GO:0000122;GO:0008284;GO:0032967;GO:0045739	137.9945561	0.665323658	0.173680022	8.857966729	0.031240133	0.48040508
ENSMOCG00000010441	ENSMOCT00000013403	NA	Trap1	NA	7:4991675-5026306	NA	2273.657897	-0.205984236	0.065469788	8.853797684	0.031299225	0.480537582
ENSMOCG00000017994	ENSMOCT00000024088	NA	Tyk2	NA	5:15207255-15226220	NA	764.3398997	0.250459301	0.208887379	8.848132791	0.031379695	0.481141622
ENSMOCG00000010201	ENSMOCT00000013101	NA	Cap2	NA	16:50139050-50278731	NA	2793.229252	0.173387634	0.114906163	8.833151242	0.031593486	0.482448669
ENSMOCG00000010201	ENSMOCT00000013108	CAP2_RAT	Cap2	Adenylyl_cyclase_associated_protein_2	16:50139050-50278731	GO:0030864;GO:0005886;GO:0014069;GO:0003779;GO:0008179;GO:0042802;GO:0030036;GO:0008154;GO:0000902;GO:0007010;GO:0007163;GO:0045761	2793.229252	0.173387634	0.114906163	8.833151242	0.031593486	0.482448669
ENSMOCG00000010233	ENSMOCT00000013135	SYDE2_HUMAN	Syde1	Rho_GTPase_activating_protein_SYDE2	LG3:28760748-28767791	GO:0005829;GO:0005096;GO:0090630;GO:0016477;GO:0051056;GO:0007165	947.6323704	-0.817634674	0.136136567	8.830609813	0.031629894	0.482448669
ENSMOCG00000014937	ENSMOCT00000019667	NO40_MOUSE	Zcchc17	Nucleolar_protein_of_40_kDa	10:54276455-54324210	GO:0022625;GO:0005730;GO:0003723;GO:0008270	4481.552548	-0.849643881	0.100286622	8.834557069	0.031573364	0.482448669
ENSMOCG00000018732	ENSMOCT00000025181	MEGF6_HUMAN	Egfem1	Multiple_epidermal_growth_factor_like_domains_protein_6	1:62662638-63225315	GO:0005576;GO:0005509	581.3550296	0.855258164	0.173726176	8.838563086	0.031516094	0.482448669
ENSMOCG00000002357	ENSMOCT00000003176	GGA1_HUMAN	Gga2	ADP_ribosylation_factor_binding_protein_GGA1	8:13593425-13631034	GO:0005829;GO:0005769;GO:0031901;GO:0010008;GO:0005794;GO:0043231;GO:0016020;GO:0005654;GO:0032991;GO:0030306;GO:0044267;GO:0043001;GO:0006886;GO:0045732;GO:0008104;GO:0034394;GO:1903441;GO:0042147;GO:1901998	3273.960192	-0.137010875	0.103153402	8.791986233	0.032188285	0.48259186
ENSMOCG00000002357	ENSMOCT00000003173	GGA1_HUMAN	Gga2	ADP_ribosylation_factor_binding_protein_GGA1	8:13593425-13631034	GO:0005829;GO:0005769;GO:0031901;GO:0010008;GO:0005794;GO:0043231;GO:0016020;GO:0005654;GO:0032991;GO:0030306;GO:0044267;GO:0043001;GO:0006886;GO:0045732;GO:0008104;GO:0034394;GO:1903441;GO:0042147;GO:1901998	3273.960192	-0.137010875	0.103153402	8.791986233	0.032188285	0.48259186
ENSMOCG00000002483	ENSMOCT00000003332	NA	Wif1	NA	24:3547312-3614070	NA	34.3717741	-0.127210127	0.265991881	8.817904143	0.031812529	0.48259186
ENSMOCG00000002802	ENSMOCT00000003758	NA	Ttc30a2	NA	4:85382455-85384449	NA	100.5495016	-0.32982179	0.217729893	8.764920485	0.032585316	0.48259186
ENSMOCG00000002979	ENSMOCT00000003996	NA	Tcaf1	NA	LG12:4434129-4479901	NA	19730.41349	0.047759412	0.061944879	8.790369358	0.03221187	0.48259186
ENSMOCG00000004031	ENSMOCT00000005346	ARPIN_MOUSE	Arpin	Arpin	22:14777088-14785733	GO:0030027;GO:0033058;GO:0051126;GO:0030336;GO:2000393	248.7630178	-0.481553306	0.191138296	8.78784483	0.032248728	0.48259186
ENSMOCG00000005573	ENSMOCT00000007273	CELF3_HUMAN	Celf5	CUGBP_Elav_like_family_member_3	LG1:2333842-2357400	GO:0005737;GO:0016604;GO:0005634;GO:1990904;GO:0097322;GO:0003729;GO:0036002;GO:0003723;GO:0030317;GO:0006376;GO:0098781;GO:0030575;GO:0048026;GO:0000381;GO:0008380;GO:0007283	3324.467967	0.746453051	0.215330909	8.782449471	0.032327638	0.48259186
ENSMOCG00000006177	ENSMOCT00000008023	NA	Shmt2	NA	24:8966349-8971424	NA	651.0807307	-0.179836925	0.123888044	8.776342233	0.032417188	0.48259186
ENSMOCG00000012249	ENSMOCT00000015742	NA	Nt5e	NA	5:51799123-51851778	NA	1427.288812	-0.681534662	0.194729248	8.797622288	0.032106206	0.48259186
ENSMOCG00000015259	ENSMOCT00000020101	S22AD_HUMAN	none	Solute_carrier_family_22_member_13	5:91362526-91376363	GO:0016324;GO:0070062;GO:0005887;GO:0005886;GO:0090416;GO:0015101;GO:0034356;GO:2001142;GO:0015695;GO:0015747	7.654804579	1.534487463	0.625332811	8.783716308	0.032309093	0.48259186
ENSMOCG00000015462	ENSMOCT00000020388	FANCE_HUMAN	none	Fanconi_anemia_group_E_protein	LG2:52002841-52011394	GO:0043240;GO:0005654;GO:0005634;GO:0036297	479.2643355	0.284743126	0.213409276	8.769877071	0.032512251	0.48259186
ENSMOCG00000015462	ENSMOCT00000020392	FANCE_HUMAN	none	Fanconi_anemia_group_E_protein	LG2:52002841-52011394	GO:0043240;GO:0005654;GO:0005634;GO:0036297	479.2643355	0.284743126	0.213409276	8.769877071	0.032512251	0.48259186
ENSMOCG00000015639	ENSMOCT00000020654	NA	Tmem231	NA	4:15984794-16007009	NA	841.7474567	-0.336032781	0.102103449	8.761942093	0.032629298	0.48259186
ENSMOCG00000015720	ENSMOCT00000020764	MCUR1_MOUSE	Mcur1	Mitochondrial_calcium_uniporter_regulator_1	16:47391529-47413487	GO:0031305;GO:0005739;GO:0036444;GO:0070509;GO:0006851;GO:0051561	708.888911	0.064350608	0.105711547	8.802990494	0.032028219	0.48259186
ENSMOCG00000015926	ENSMOCT00000021066	CAC1H_RAT	Cacna1i	Voltage_dependent_T_type_calcium_channel_subunit_alpha_1H	15:13508795-13622363	GO:0005901;GO:0005737;GO:0030425;GO:0098978;GO:0016021;GO:0005887;GO:0099055;GO:0099059;GO:0043005;GO:0005634;GO:0043204;GO:0005886;GO:0042383;GO:0005891;GO:0001518;GO:0005261;GO:0008332;GO:0046872;GO:0097110;GO:0005244;GO:0005248;GO:0032342;GO:0070509;GO:0006816;GO:0032870;GO:0035865;GO:0034651;GO:0098662;GO:0086010;GO:0019228;GO:2000344;GO:0045956;GO:0106134;GO:0034765;GO:0042391;GO:0019233	1906.970989	0.488938393	0.186260333	8.7685337	0.032532038	0.48259186
ENSMOCG00000016840	ENSMOCT00000022414	MLXPL_HUMAN	Mlxipl	Carbohydrate_responsive_element_binding_protein	2:22437697-22472630	GO:0005623;GO:0005737;GO:0005829;GO:0000790;GO:0005654;GO:0005634;GO:0005667;GO:0035538;GO:0003677;GO:0003700;GO:0000981;GO:0001227;GO:0046982;GO:0008134;GO:0009653;GO:0097009;GO:0055089;GO:0042593;GO:0010255;GO:0035556;GO:0071157;GO:0090324;GO:0033137;GO:0045892;GO:0008284;GO:0045723;GO:0045821;GO:0046889;GO:0045944;GO:0045893;GO:0006357;GO:0006355;GO:0070328	88.49177603	0.752597419	0.249251	8.773790398	0.032454678	0.48259186
ENSMOCG00000016840	ENSMOCT00000022408	MLXIP_MOUSE	Mlxipl	MLX_interacting_protein	2:22437697-22472630	GO:0005737;GO:0005741;GO:0005634;GO:0001228;GO:0003700;GO:0046983;GO:0000977;GO:0006913;GO:0045944;GO:0006357	88.49177603	0.752597419	0.249251	8.773790398	0.032454678	0.48259186
ENSMOCG00000016840	ENSMOCT00000022412	MLXPL_HUMAN	Mlxipl	Carbohydrate_responsive_element_binding_protein	2:22437697-22472630	GO:0005623;GO:0005737;GO:0005829;GO:0000790;GO:0005654;GO:0005634;GO:0005667;GO:0035538;GO:0003677;GO:0003700;GO:0000981;GO:0001227;GO:0046982;GO:0008134;GO:0009653;GO:0097009;GO:0055089;GO:0042593;GO:0010255;GO:0035556;GO:0071157;GO:0090324;GO:0033137;GO:0045892;GO:0008284;GO:0045723;GO:0045821;GO:0046889;GO:0045944;GO:0045893;GO:0006357;GO:0006355;GO:0070328	88.49177603	0.752597419	0.249251	8.773790398	0.032454678	0.48259186
ENSMOCG00000016919	ENSMOCT00000022510	RM50_MOUSE	Mrpl50	39S_ribosomal_protein_L50,_mitochondrial	LG5:44102185-44106594	GO:0005762;GO:0005739	539.5805469	-0.674249544	0.141586573	8.778270993	0.032388881	0.48259186
ENSMOCG00000017391	ENSMOCT00000023191	MET2A_DANRE	Mettl6	tRNA_N(3)_methylcytidine_methyltransferase_METTL2	6:64965224-64979983	GO:0016427;GO:0052735;GO:0030488	510.9712574	-0.346211284	0.139138394	8.764171581	0.03259637	0.48259186
ENSMOCG00000017742	ENSMOCT00000023723	ATG16_ARATH	Wdr11	Autophagy_related_protein_16	8:22350633-22399899	GO:0000421;GO:0000045;GO:0015031	2052.607582	0.111431199	0.067280991	8.778295492	0.032388522	0.48259186
ENSMOCG00000018104	ENSMOCT00000024243	ATS7_RAT	Adamtsl2	A_disintegrin_and_metalloproteinase_with_thrombospondin_motifs_7	4:50109862-50142065	GO:0009986;GO:0005576;GO:0046872;GO:0004222;GO:0008237;GO:0071773;GO:0071347;GO:0071356;GO:0032331;GO:0006508;GO:0051603	595.4398676	1.373402278	0.182991965	8.824701641	0.031714692	0.48259186
ENSMOCG00000018104	ENSMOCT00000024235	THSD4_HUMAN	Adamtsl2	Thrombospondin_type_1_domain_containing_protein_4	4:50109862-50142065	GO:0062023;GO:0070062;GO:0001527;GO:0008233;GO:0048251	595.4398676	1.373402278	0.182991965	8.824701641	0.031714692	0.48259186
ENSMOCG00000018104	ENSMOCT00000024240	ATS7_RAT	Adamtsl2	A_disintegrin_and_metalloproteinase_with_thrombospondin_motifs_7	4:50109862-50142065	GO:0009986;GO:0005576;GO:0046872;GO:0004222;GO:0008237;GO:0071773;GO:0071347;GO:0071356;GO:0032331;GO:0006508;GO:0051603	595.4398676	1.373402278	0.182991965	8.824701641	0.031714692	0.48259186
ENSMOCG00000019061	ENSMOCT00000025676	ZBP1_MOUSE	Zbp1	Z_DNA_binding_protein_1	LG8:5566629-5576101	GO:0005737;GO:0005829;GO:0005634;GO:0003677;GO:0042802;GO:0003692;GO:0051607;GO:0045087;GO:0060340;GO:0016032	29.93636086	3.363233755	0.408833843	8.781440224	0.03234242	0.48259186
ENSMOCG00000020572	ENSMOCT00000027874	TM10C_XENTR	Trmt10c	tRNA_methyltransferase_10_homolog_C	2:66075151-66079104	GO:0042645;GO:0030678;GO:0005739;GO:0005654;GO:0005634;GO:0061953;GO:0052905;GO:0009019;GO:0000049;GO:0097745;GO:0090646;GO:0080009	486.5284986	-0.535142384	0.149743033	8.796099003	0.03212837	0.48259186
ENSMOCG00000020608	ENSMOCT00000027928	NA	Grm3	NA	26:5095940-5201405	NA	1774.3086	-0.315747372	0.124836385	8.821062801	0.031767029	0.48259186
ENSMOCG00000020755	ENSMOCT00000028127	I4E1B_HUMAN	none	Eukaryotic_translation_initiation_factor_4E_type_1B	16:55685237-55685933	GO:0016281;GO:0005845;GO:0000340;GO:0003743	7.628280699	2.439356495	0.58624406	8.775227164	0.032433565	0.48259186
ENSMOCG00000021285	ENSMOCT00000028914	ACPM_MOUSE	none	Acyl_carrier_protein,_mitochondrial	8:13521070-13531677	GO:0005762;GO:0005747;GO:0005739;GO:0005654;GO:0000035;GO:0000036;GO:0032981;GO:0055114;GO:0009249	1149.570744	0.982757804	0.111281703	8.785004002	0.032290253	0.48259186
ENSMOCG00000022662	ENSMOCT00000030948	NA	none	NA	21:4697718-4714779	NA	56.24413396	1.660407058	0.377204356	8.777227654	0.032404191	0.48259186
ENSMOCG00000011716	ENSMOCT00000015055	KTNA1_SALSA	Katnal2	Katanin_p60_ATPase_containing_subunit_A1	18:60931818-60984121	GO:0005813;GO:0005737;GO:0005874;GO:0030496;GO:0097431;GO:0005819;GO:0000922;GO:0005524;GO:0016853;GO:0008017;GO:0008568;GO:0007049;GO:0051301	162.2031177	1.563873255	0.246863945	8.755655557	0.032722322	0.483356628
ENSMOCG00000017117	ENSMOCT00000022799	PGRC2_RAT	Pgrmc2	Membrane_associated_progesterone_receptor_component_2	1:93881594-93900093	GO:0012505;GO:0005783;GO:0016021;GO:0016020;GO:0005635;GO:0020037;GO:0015232;GO:0005496;GO:0060612	3804.329697	-0.536861714	0.092555298	8.750999263	0.03279139	0.483766046
ENSMOCG00000009230	ENSMOCT00000011852	NA	Gjb1	NA	X:22529772-22538035	NA	391.605489	-0.600899176	0.227948211	8.74767531	0.032840782	0.483884526
ENSMOCG00000021999	ENSMOCT00000029959	SREC2_MOUSE	Scarf1	Scavenger_receptor_class_F_member_2	7:23604857-23617959	GO:0016021;GO:0005044;GO:0007157	157.3954988	1.205158521	0.26067641	8.743065067	0.032909409	0.48428575
ENSMOCG00000021999	ENSMOCT00000029961	SREC2_MOUSE	Scarf1	Scavenger_receptor_class_F_member_2	7:23604857-23617959	GO:0016021;GO:0005044;GO:0007157	157.3954988	1.205158521	0.26067641	8.743065067	0.032909409	0.48428575
ENSMOCG00000013814	ENSMOCT00000018041	NA	Cspp1	NA	LG5:17021227-17115420	NA	1535.440089	0.497682583	0.158748081	8.731530933	0.033081716	0.485599744
ENSMOCG00000013814	ENSMOCT00000018034	NA	Cspp1	NA	LG5:17021227-17115420	NA	1535.440089	0.497682583	0.158748081	8.731530933	0.033081716	0.485599744
ENSMOCG00000016466	ENSMOCT00000021861	T12BB_XENLA	Tmem120b	Transmembrane_protein_120B_B	2:14506637-14542193	GO:0016021;GO:0005637	404.1649993	0.917094617	0.171176095	8.732372628	0.033069112	0.485599744
ENSMOCG00000002129	ENSMOCT00000002850	LSMD1_MOUSE	Naa38	N_alpha_acetyltransferase_38,_NatC_auxiliary_subunit	7:29395328-29396272	GO:0005737;GO:0031417;GO:0005654;GO:0005634;GO:0005844;GO:0043066	586.3071053	-0.270139556	0.169269754	8.722922801	0.033210887	0.485667705
ENSMOCG00000003963	ENSMOCT00000005265	ORNT2_HUMAN	Slc25a15	Mitochondrial_ornithine_transporter_2	LG7_11:443111-464701	GO:0016021;GO:0005743;GO:0000064;GO:1990575;GO:0000050	259.7751778	-0.672067607	0.116112077	8.728451988	0.033127861	0.485667705
ENSMOCG00000006756	ENSMOCT00000008761	NA	Ppfia1	NA	8:37053982-37139302	NA	2727.270207	0.305995694	0.049656205	8.725162852	0.033177226	0.485667705
ENSMOCG00000006756	ENSMOCT00000008764	NA	Ppfia1	NA	8:37053982-37139302	NA	2727.270207	0.305995694	0.049656205	8.725162852	0.033177226	0.485667705
ENSMOCG00000001776	ENSMOCT00000002407	NA	Fancc	NA	16:62206639-62282255	NA	370.1987125	2.718721967	0.350315939	8.710038976	0.033405139	0.486111872
ENSMOCG00000001776	ENSMOCT00000002409	NA	Fancc	NA	16:62206639-62282255	NA	370.1987125	2.718721967	0.350315939	8.710038976	0.033405139	0.486111872
ENSMOCG00000001776	ENSMOCT00000002412	FANCC_RAT	Fancc	Fanconi_anemia_group_C_protein_homolog	16:62206639-62282255	GO:0000785;GO:0005829;GO:0043240;GO:0048854;GO:0034599;GO:0007276;GO:0007281;GO:0036297;GO:0002262;GO:0097150;GO:0006289;GO:0019430	370.1987125	2.718721967	0.350315939	8.710038976	0.033405139	0.486111872
ENSMOCG00000004911	ENSMOCT00000006460	TRPA1_CAEEL	Trpa1	Transient_receptor_potential_cation_channel_subfamily_A_member_1_homolog	LG5:12869653-12914565	GO:0016021;GO:0043025;GO:0097730;GO:0005886;GO:0005216;GO:0050896	29.41498324	-2.351498908	0.485619018	8.703392239	0.033505787	0.486111872
ENSMOCG00000011119	ENSMOCT00000014272	CAH2_MOUSE	Car2	Carbonic_anhydrase_2	LG5:6139748-6154719	GO:0045177;GO:0030424;GO:0016323;GO:0005623;GO:0005737;GO:0005829;GO:0005615;GO:0005902;GO:0043209;GO:0005886;GO:0004064;GO:0004089;GO:0008270;GO:0038166;GO:0015670;GO:0071498;GO:0001822;GO:0002009;GO:0042475;GO:0045780;GO:0032849;GO:2001150;GO:0045672;GO:0032230;GO:0044070;GO:2001225;GO:0051453;GO:0006885;GO:0043627;GO:0009268;GO:0048545;GO:0010043;GO:0046903	1683.461372	-1.421884551	0.161959732	8.708098656	0.03343449	0.486111872
ENSMOCG00000011278	ENSMOCT00000014476	NA	Pgm1	NA	10:67563566-67621464	NA	3591.762418	-0.591451836	0.121671896	8.696879522	0.033604694	0.486111872
ENSMOCG00000011278	ENSMOCT00000014473	NA	Pgm1	NA	10:67563566-67621464	NA	3591.762418	-0.591451836	0.121671896	8.696879522	0.033604694	0.486111872
ENSMOCG00000011939	ENSMOCT00000015343	NA	4933430I17Rik	NA	10:8232632-8252599		257.4609469	0.502317028	0.175505889	8.702908051	0.033513131	0.486111872
ENSMOCG00000012599	ENSMOCT00000016269	NA	Avil	NA	24:8441567-8460183	NA	91.36139286	0.690578449	0.306474733	8.69618726	0.033615224	0.486111872
ENSMOCG00000015195	ENSMOCT00000020088	CFA54_MOUSE	Cfap54	Cilia__and_flagella_associated_protein_54	24:29085588-29337070	GO:0005930;GO:0030154;GO:0060271;GO:0060294;GO:0007283	2243.090646	2.12973212	0.165652787	8.7042278	0.033493119	0.486111872
ENSMOCG00000015195	ENSMOCT00000020086	CFA54_CHLRE	Cfap54	Cilia__and_flagella_associated_protein_54	24:29085588-29337070	GO:0005930	2243.090646	2.12973212	0.165652787	8.7042278	0.033493119	0.486111872
ENSMOCG00000015195	ENSMOCT00000020087	CFA54_CHLRE	Cfap54	Cilia__and_flagella_associated_protein_54	24:29085588-29337070	GO:0005930	2243.090646	2.12973212	0.165652787	8.7042278	0.033493119	0.486111872
ENSMOCG00000015195	ENSMOCT00000020084	CFA54_CHLRE	Cfap54	Cilia__and_flagella_associated_protein_54	24:29085588-29337070	GO:0005930	2243.090646	2.12973212	0.165652787	8.7042278	0.033493119	0.486111872
ENSMOCG00000015426	ENSMOCT00000020345	SPB11_MOUSE	Serpinf2	Serpin_B11	7:23698876-23706861	GO:0005737;GO:0005615;GO:0004867;GO:0010951	93.46924883	0.562675562	0.288266365	8.708064992	0.033434999	0.486111872
ENSMOCG00000015426	ENSMOCT00000020343	SPB11_MOUSE	Serpinf2	Serpin_B11	7:23698876-23706861	GO:0005737;GO:0005615;GO:0004867;GO:0010951	93.46924883	0.562675562	0.288266365	8.708064992	0.033434999	0.486111872
ENSMOCG00000018072	ENSMOCT00000024193	T22D1_RAT	none	TSC22_domain_family_protein_1	17:21978968-21982189	GO:0005737;GO:0005634;GO:0001228;GO:0000978;GO:0043066;GO:0043065;GO:0008284;GO:0045944	8864.447743	-0.185356809	0.108733911	8.699234633	0.033568895	0.486111872
ENSMOCG00000001212	ENSMOCT00000001638	NUD17_MOUSE	Nudt17	Nucleoside_diphosphate_linked_moiety_X_motif_17	21:4762742-4764839	GO:0005829;GO:0005777;GO:0016787;GO:0046872;GO:0035529;GO:0019677;GO:0006734;GO:0006742	177.8607249	3.362857622	0.227109909	8.68995847	0.033710115	0.486644462
ENSMOCG00000001718	ENSMOCT00000002320	NA	Kcnh1	NA	6:78252106-78545521	NA	834.7924715	0.658208594	0.138107765	8.688311588	0.033735247	0.486644462
ENSMOCG00000001481	ENSMOCT00000002012	NA	Igf1r	NA	22:24866434-25137261	NA	961.1781602	0.113844283	0.1217182	8.655488431	0.034239992	0.487007633
ENSMOCG00000002147	ENSMOCT00000002878	NA	Nrbp2	NA	15:10776114-10781846	NA	5287.191558	0.3385387	0.140325579	8.601584088	0.035084978	0.487007633
ENSMOCG00000002421	ENSMOCT00000003245	UT1_MOUSE	none	Urea_transporter_1	18:61856847-61873783	GO:0016323;GO:0016021;GO:0005887;GO:0005886;GO:0015265;GO:0015204;GO:0005372;GO:0071918;GO:0015840;GO:0006833	388.85823	-0.47971073	0.194655881	8.598670108	0.035131233	0.487007633
ENSMOCG00000003419	ENSMOCT00000004593	NA	Mdh2	NA	2:21795773-21810729	NA	9404.765544	-0.212957357	0.096213731	8.605677513	0.035020102	0.487007633
ENSMOCG00000003419	ENSMOCT00000004595	MDHM_MOUSE	Mdh2	Malate_dehydrogenase,_mitochondrial	2:21795773-21810729	GO:0005737;GO:0016020;GO:0005743;GO:0005759;GO:0005739;GO:0043209;GO:0030060;GO:0046554;GO:0016615;GO:0042803;GO:0043621;GO:0009060;GO:0005975;GO:0006475;GO:0006108;GO:0006734;GO:0006107;GO:0006099	9404.765544	-0.212957357	0.096213731	8.605677513	0.035020102	0.487007633
ENSMOCG00000003741	ENSMOCT00000005007	CNNM2_HUMAN	Cnnm3	Metal_transporter_CNNM2	LG2:21651594-21667721	GO:0016323;GO:0016021;GO:0043231;GO:0005886;GO:0005524;GO:0015095;GO:0022857;GO:0010960	1303.624527	-0.034744016	0.093053861	8.677084017	0.033907078	0.487007633
ENSMOCG00000003741	ENSMOCT00000005003	CNNM2_HUMAN	Cnnm3	Metal_transporter_CNNM2	LG2:21651594-21667721	GO:0016323;GO:0016021;GO:0043231;GO:0005886;GO:0005524;GO:0015095;GO:0022857;GO:0010960	1303.624527	-0.034744016	0.093053861	8.677084017	0.033907078	0.487007633
ENSMOCG00000003764	ENSMOCT00000005020	DHR13_BOVIN	Dhrs13	Dehydrogenase/reductase_SDR_family_member_13	7:21059451-21065551	GO:0005576;GO:0016491	966.4670275	0.374095751	0.108851562	8.621259869	0.034774212	0.487007633
ENSMOCG00000003875	ENSMOCT00000005163	NUD15_MOUSE	Nudt15	Nucleotide_triphosphate_diphosphatase_NUDT15	17:19244251-19248850	GO:0005829;GO:0035539;GO:0008413;GO:0046872;GO:0035529;GO:0017110;GO:0047429;GO:0006203;GO:0042262;GO:0042738;GO:0000278;GO:1901292;GO:0009217;GO:0006195;GO:0061136;GO:0000302	71.4926084	-0.201484248	0.220245771	8.613728104	0.034892852	0.487007633
ENSMOCG00000004796	ENSMOCT00000006265	NRG4_MOUSE	Nrg4	Pro_neuregulin_4,_membrane_bound_isoform	5:49381371-49434413	GO:0005615;GO:0016021;GO:0005886;GO:0008083;GO:0005102;GO:0048513;GO:0035556;GO:0007399	59.06208201	-1.446493304	0.312412449	8.620982282	0.034778577	0.487007633
ENSMOCG00000007995	ENSMOCT00000010327	KSR2_HUMAN	Ksr1	Kinase_suppressor_of_Ras_2	7:19975076-20104947	GO:0005829;GO:0005886;GO:0005524;GO:0046872;GO:0004674;GO:0019722;GO:0120162;GO:0007265	1015.474031	0.719944022	0.178039462	8.617774905	0.034829058	0.487007633
ENSMOCG00000007995	ENSMOCT00000010320	KSR2_HUMAN	Ksr1	Kinase_suppressor_of_Ras_2	7:19975076-20104947	GO:0005829;GO:0005886;GO:0005524;GO:0046872;GO:0004674;GO:0019722;GO:0120162;GO:0007265	1015.474031	0.719944022	0.178039462	8.617774905	0.034829058	0.487007633
ENSMOCG00000008367	ENSMOCT00000010762	NOP53_DROME	Nop53	Ribosome_biogenesis_protein_NOP53	LG4:18560939-18569186	GO:0005730;GO:0005654;GO:0008097;GO:0000027;GO:0006364	2486.682126	0.081929413	0.151026044	8.633094468	0.034588589	0.487007633
ENSMOCG00000009579	ENSMOCT00000012308	PPCS_HUMAN	Ppcs	Phosphopantothenate__cysteine_ligase	10:63593361-63597016	GO:0005829;GO:0005524;GO:0004632;GO:0042803;GO:0006085;GO:0015937;GO:0009108;GO:0003015	412.7663373	-0.118598267	0.106873422	8.613003101	0.034904293	0.487007633
ENSMOCG00000009792	ENSMOCT00000012586	NA	Ints9	NA	17:13299677-13387232	NA	561.8769416	0.817002059	0.127470069	8.671766915	0.033988751	0.487007633
ENSMOCG00000009792	ENSMOCT00000012583	NA	Ints9	NA	17:13299677-13387232	NA	561.8769416	0.817002059	0.127470069	8.671766915	0.033988751	0.487007633
ENSMOCG00000009865	ENSMOCT00000012776	COGA1_HUMAN	Col16a1	Collagen_alpha_1(XVI)_chain	10:54532902-54584432	GO:0005911;GO:0005597;GO:0062023;GO:0005788;GO:0031012;GO:0005576;GO:0005615;GO:0005201;GO:0030020;GO:0008201;GO:0005178;GO:0007155;GO:0033627;GO:0098609;GO:0007160;GO:0071230;GO:0030198;GO:0007565;GO:0033622;GO:0007229;GO:0001763;GO:0051894	648.9898528	2.287468146	0.281812447	8.683078571	0.033815229	0.487007633
ENSMOCG00000009865	ENSMOCT00000012751	COGA1_MOUSE	Col16a1	Collagen_alpha_1(XVI)_chain	10:54532902-54584432	GO:0005911;GO:0005581;GO:0062023;GO:0031012;GO:0005615;GO:0005201;GO:0008201;GO:0005178;GO:0007155;GO:0033627;GO:0098609;GO:0007160;GO:0071230;GO:0030198;GO:0033622;GO:0001763;GO:0051894	648.9898528	2.287468146	0.281812447	8.683078571	0.033815229	0.487007633
ENSMOCG00000010752	ENSMOCT00000013799	AAAS_DROME	Aaas	Aladin	15:1974599-1986695	GO:0005737;GO:0012505;GO:0072686;GO:0005643;GO:0000922;GO:0001578;GO:0090307;GO:0051028;GO:0006913;GO:1902365;GO:0015031	600.0638109	1.218399113	0.117493017	8.64214013	0.034447364	0.487007633
ENSMOCG00000010898	ENSMOCT00000013991	TAF7L_MOUSE	Taf7l	Transcription_initiation_factor_TFIID_subunit_7_like	X:38321581-38341314	GO:0005737;GO:0005634;GO:0005669;GO:0035035;GO:0003713;GO:0008134;GO:0044212;GO:0030317;GO:0007275;GO:0006357;GO:0051123;GO:0007286	9.205047699	-1.144562167	0.464966215	8.610817783	0.034938801	0.487007633
ENSMOCG00000010898	ENSMOCT00000013988	TAF7L_MOUSE	Taf7l	Transcription_initiation_factor_TFIID_subunit_7_like	X:38321581-38341314	GO:0005737;GO:0005634;GO:0005669;GO:0035035;GO:0003713;GO:0008134;GO:0044212;GO:0030317;GO:0007275;GO:0006357;GO:0051123;GO:0007286	9.205047699	-1.144562167	0.464966215	8.610817783	0.034938801	0.487007633
ENSMOCG00000011224	ENSMOCT00000014409	PAQRB_RAT	Mmd	Monocyte_to_macrophage_differentiation_factor	7:66423879-66448685	GO:0005794;GO:0016021;GO:0031902;GO:0005765;GO:0004672;GO:0019835;GO:0045666;GO:0045860;GO:0032880	4154.406339	-0.329662902	0.106610854	8.614545409	0.034879959	0.487007633
ENSMOCG00000011224	ENSMOCT00000014416	PAQRB_HUMAN	Mmd	Monocyte_to_macrophage_differentiation_factor	7:66423879-66448685	GO:0005794;GO:0005887;GO:0031902;GO:0005765;GO:0016020;GO:0004672;GO:0038023;GO:0019835;GO:0045666;GO:0045860;GO:0032880	4154.406339	-0.329662902	0.106610854	8.614545409	0.034879959	0.487007633
ENSMOCG00000012138	ENSMOCT00000015582	SHFL_MOUSE	Shfl	Shiftless_antiviral_inhibitor_of_ribosomal_frameshifting_protein_homolog	5:14975391-14981175	GO:0005737;GO:0005829;GO:0005654;GO:0005634;GO:0000932;GO:0019034;GO:0043022;GO:0003723;GO:1990825;GO:0051607;GO:2001125;GO:0045071;GO:0006449;GO:0035456;GO:0034341;GO:0034340;GO:0034342;GO:0075523	1358.514898	0.457088331	0.188452228	8.629765546	0.034640704	0.487007633
ENSMOCG00000012845	ENSMOCT00000016623	SPAS1_MOUSE	Spats1	Spermatogenesis_associated_serine_rich_protein_1	LG2:8696821-8721381		51.65272252	1.203379795	0.251061817	8.643893618	0.034420053	0.487007633
ENSMOCG00000015302	ENSMOCT00000020158	PRCC_HUMAN	Prcc	Proline_rich_protein_PRCC	21:899525-928433	GO:0016607;GO:0005654;GO:0005634;GO:0007093;GO:0000398	1867.390838	0.238107262	0.081876228	8.60245583	0.035071152	0.487007633
ENSMOCG00000015497	ENSMOCT00000020443	NA	Lhcgr	NA	16:11900450-11954557	NA	21.68070165	0.103441275	0.316770597	8.605319643	0.03502577	0.487007633
ENSMOCG00000015497	ENSMOCT00000020445	NA	Lhcgr	NA	16:11900450-11954557	NA	21.68070165	0.103441275	0.316770597	8.605319643	0.03502577	0.487007633
ENSMOCG00000015666	ENSMOCT00000020687	ACT6_DIPDE	Actrt3	Actin_6_(Fragment)	1:61775640-61777564	GO:0005737;GO:0005856;GO:0005524	62.49206855	-0.995246885	0.321114318	8.637216957	0.034524157	0.487007633
ENSMOCG00000016172	ENSMOCT00000021431	CO9A2_MOUSE	Col9a2	Collagen_alpha_2(IX)_chain	10:61951967-61968297	GO:0005594;GO:0062023;GO:0031012;GO:0005615;GO:0005201;GO:0030198	418.3767414	1.06850978	0.247799507	8.681089489	0.033845679	0.487007633
ENSMOCG00000016853	ENSMOCT00000022419	S35G1_HUMAN	Slc35g1	Solute_carrier_family_35_member_G1	8:66544196-66551165	GO:0005623;GO:0005789;GO:0016021;GO:0005886;GO:1990034;GO:0051480	63.94321082	0.505099357	0.273328352	8.615268576	0.034868554	0.487007633
ENSMOCG00000017715	ENSMOCT00000023665	ZN791_HUMAN	none	Zinc_finger_protein_791	LG1:2131784-2134632	GO:0005634;GO:0003677;GO:0046872;GO:0006355	268.3058945	-0.231215115	0.223155124	8.633306736	0.034585269	0.487007633
ENSMOCG00000017740	ENSMOCT00000023713	EXT2_MOUSE	Extl2	Exostosin_2	21:13368118-13389016	GO:0005783;GO:0005789;GO:0005794;GO:0000139;GO:0016021;GO:0043541;GO:0008375;GO:0050508;GO:0015020;GO:0042328;GO:0046872;GO:0050509;GO:0046982;GO:0042803;GO:0016757;GO:0030154;GO:0033692;GO:0006024;GO:0015012;GO:0015014;GO:0001707;GO:0001503;GO:0006486	3183.622093	-0.055644692	0.120775441	8.624879296	0.034717339	0.487007633
ENSMOCG00000017740	ENSMOCT00000023711	EXT2_MOUSE	Extl2	Exostosin_2	21:13368118-13389016	GO:0005783;GO:0005789;GO:0005794;GO:0000139;GO:0016021;GO:0043541;GO:0008375;GO:0050508;GO:0015020;GO:0042328;GO:0046872;GO:0050509;GO:0046982;GO:0042803;GO:0016757;GO:0030154;GO:0033692;GO:0006024;GO:0015012;GO:0015014;GO:0001707;GO:0001503;GO:0006486	3183.622093	-0.055644692	0.120775441	8.624879296	0.034717339	0.487007633
ENSMOCG00000018032	ENSMOCT00000024134	NA	Hunk	NA	2:97782686-97887954	NA	259.7599808	0.201688967	0.110856712	8.647669529	0.034361314	0.487007633
ENSMOCG00000018032	ENSMOCT00000024133	NA	Hunk	NA	2:97782686-97887954	NA	259.7599808	0.201688967	0.110856712	8.647669529	0.034361314	0.487007633
ENSMOCG00000018763	ENSMOCT00000025232	RGL1_HUMAN	Ralgds	Ral_guanine_nucleotide_dissociation_stimulator_like_1	4:48611426-48653030	GO:0005829;GO:0008321;GO:0019216;GO:0007264	2122.758524	0.218419836	0.12893021	8.598486346	0.035134152	0.487007633
ENSMOCG00000018763	ENSMOCT00000025227	RGL1_HUMAN	Ralgds	Ral_guanine_nucleotide_dissociation_stimulator_like_1	4:48611426-48653030	GO:0005829;GO:0008321;GO:0019216;GO:0007264	2122.758524	0.218419836	0.12893021	8.598486346	0.035134152	0.487007633
ENSMOCG00000018904	ENSMOCT00000025468	NA	Cep192	NA	18:53071310-53152611	NA	1368.721415	-0.16565617	0.127937139	8.648255419	0.034352208	0.487007633
ENSMOCG00000018904	ENSMOCT00000025455	NA	Cep192	NA	18:53071310-53152611	NA	1368.721415	-0.16565617	0.127937139	8.648255419	0.034352208	0.487007633
ENSMOCG00000020013	ENSMOCT00000027079	PEBP1_BOVIN	none	Phosphatidylethanolamine_binding_protein_1	2:32841806-32842347	GO:0005737;GO:0005524;GO:0008289;GO:0004867;GO:0043409	78.51730887	-3.075515691	0.362441926	8.642699588	0.034438648	0.487007633
ENSMOCG00000020628	ENSMOCT00000027956	GBG3_MOUSE	Gng3	Guanine_nucleotide_binding_protein_G(I)/G(S)/G(O)_subunit_gamma_3	8:42918338-42920259	GO:0005623;GO:0044297;GO:0030425;GO:0031680;GO:0005834;GO:0014069;GO:0031681;GO:0003924;GO:0007186;GO:0007204	6603.731553	-0.51792995	0.102985225	8.639568965	0.034487449	0.487007633
ENSMOCG00000020882	ENSMOCT00000028326	ATX2_HUMAN	Atxn2l	Ataxin_2	8:19262939-19275486	GO:0005737;GO:0010494;GO:0005829;GO:0005794;GO:0016020;GO:0048471;GO:0005844;GO:1990904;GO:0005802;GO:0005154;GO:0008022;GO:0003723;GO:0033962;GO:0002091;GO:0010603;GO:0006417;GO:0016070;GO:0050658;GO:0034063	4809.65589	0.533289959	0.197688526	8.599294586	0.035121315	0.487007633
ENSMOCG00000020882	ENSMOCT00000028328	ATX2_HUMAN	Atxn2l	Ataxin_2	8:19262939-19275486	GO:0005737;GO:0010494;GO:0005829;GO:0005794;GO:0016020;GO:0048471;GO:0005844;GO:1990904;GO:0005802;GO:0005154;GO:0008022;GO:0003723;GO:0033962;GO:0002091;GO:0010603;GO:0006417;GO:0016070;GO:0050658;GO:0034063	4809.65589	0.533289959	0.197688526	8.599294586	0.035121315	0.487007633
ENSMOCG00000020882	ENSMOCT00000028331	ATX2_HUMAN	Atxn2l	Ataxin_2	8:19262939-19275486	GO:0005737;GO:0010494;GO:0005829;GO:0005794;GO:0016020;GO:0048471;GO:0005844;GO:1990904;GO:0005802;GO:0005154;GO:0008022;GO:0003723;GO:0033962;GO:0002091;GO:0010603;GO:0006417;GO:0016070;GO:0050658;GO:0034063	4809.65589	0.533289959	0.197688526	8.599294586	0.035121315	0.487007633
ENSMOCG00000020882	ENSMOCT00000028329	ATX2L_MOUSE	Atxn2l	Ataxin_2_like_protein	8:19262939-19275486	GO:0010494;GO:0005829;GO:0016020;GO:0016607;GO:0003723;GO:0010603;GO:0034063	4809.65589	0.533289959	0.197688526	8.599294586	0.035121315	0.487007633
ENSMOCG00000021370	ENSMOCT00000029040	CTCF_CHICK	Hinfp	Transcriptional_repressor_CTCF	5:38176296-38184454	GO:0005634;GO:0003677;GO:0003700;GO:0046872;GO:0006355	656.8271716	0.486728993	0.11282359	8.646888643	0.034373453	0.487007633
ENSMOCG00000022026	ENSMOCT00000029999	PQE1_CAEEL	Rexo1	Putative_RNA_exonuclease_pqe_1	LG1:3252342-3272315	GO:0005634;GO:0004527;GO:0003676;GO:0010629	1237.329905	0.135696881	0.188421913	8.613089096	0.034902936	0.487007633
ENSMOCG00000020616	ENSMOCT00000027949	PPIP2_MOUSE	Pstpip1	Proline_serine_threonine_phosphatase_interacting_protein_2	5:50230896-50274114	GO:0005737;GO:0005856;GO:0005829;GO:0016020;GO:0005886;GO:0003779;GO:0008092;GO:0016477;GO:0007010	64.50481041	2.819847094	0.369821086	8.594250354	0.035201503	0.487363767
ENSMOCG00000020616	ENSMOCT00000027945	PPIP2_HUMAN	Pstpip1	Proline_serine_threonine_phosphatase_interacting_protein_2	5:50230896-50274114	GO:0005737;GO:0005856;GO:0005829;GO:0005886;GO:0003779;GO:0008092;GO:0016477;GO:0007010	64.50481041	2.819847094	0.369821086	8.594250354	0.035201503	0.487363767
ENSMOCG00000022764	ENSMOCT00000031094	TSR1_CAEBR	Tsr1	Pre_rRNA_processing_protein_TSR1_homolog	7:24265857-24278494	GO:0005730;GO:0030688;GO:0005525;GO:0003924;GO:0034511;GO:0000479;GO:0000462	1982.558094	0.789942905	0.119298152	8.586894525	0.035318759	0.48840917
ENSMOCG00000019298	ENSMOCT00000026042	NA	Eml6	NA	LG1:5775633-5928367	NA	1647.650256	0.301128917	0.17488796	8.581341596	0.035407528	0.489058641
ENSMOCG00000003728	ENSMOCT00000004985	CH033_MOUSE	1110038F14Rik	UPF0488_protein_C8orf33_homolog	15:11598366-11599803		626.5388344	-0.126667848	0.144311107	8.578153977	0.035458584	0.489186287
ENSMOCG00000000292	ENSMOCT00000000380	ANR44_CHICK	Ankrd42	Serine/threonine_protein_phosphatase_6_regulatory_ankyrin_repeat_subunit_B	22:8503348-8541829		855.428598	0.167712094	0.113148459	8.449967777	0.037572417	0.492714294
ENSMOCG00000001051	ENSMOCT00000001428	F122A_RAT	Fam122a	Protein_FAM122A	8:53938596-53939456	GO:0004865;GO:0030307;GO:0032436	362.5686324	0.048727149	0.10012686	8.409853695	0.03825884	0.492714294
ENSMOCG00000001568	ENSMOCT00000002112	FBSP1_XENTR	Fbxo45	F_box/SPRY_domain_containing_protein_1	2:41413489-41430451	GO:0019005;GO:0045202;GO:0043161;GO:0016567;GO:0060386;GO:0006511	1960.263105	-0.42628184	0.10375925	8.450001241	0.037571849	0.492714294
ENSMOCG00000001590	ENSMOCT00000002162	NA	Spag17	NA	21:7662684-7887433	NA	165.4641305	1.077170317	0.209909392	8.509167072	0.036581333	0.492714294
ENSMOCG00000002782	NA	NA	NA	NA	NA	NA	406.4593176	0.233045707	0.130203802	8.421109634	0.038065005	0.492714294
ENSMOCG00000003714	ENSMOCT00000004963	SPAT4_MOUSE	Spata4	Spermatogenesis_associated_protein_4	LG7_11:26813228-26824802	GO:0005930;GO:0005737;GO:0005634;GO:0008017;GO:0051493	61.11944092	2.587939463	0.354281136	8.55560555	0.0358218	0.492714294
ENSMOCG00000003974	ENSMOCT00000005325	NA	Cacna1f	NA	10:34680072-34707682	NA	51.02400539	0.375645816	0.445892887	8.465767691	0.037305366	0.492714294
ENSMOCG00000004851	ENSMOCT00000006373	CAND_DROME	Capn15	Calpain_D	7:2024166-2050477	GO:0005737;GO:0004198;GO:0046872;GO:0007399;GO:0006508;GO:0050896;GO:0007601	1707.633645	0.389114852	0.187415953	8.489663216	0.036905002	0.492714294
ENSMOCG00000004851	ENSMOCT00000006377	DEK1_ARATH	Capn15	Calpain_type_cysteine_protease_DEK1	7:2024166-2050477	GO:0005737;GO:0005789;GO:0010008;GO:0005887;GO:0004198;GO:0008234;GO:0009793;GO:0090628;GO:0032877;GO:0006508;GO:2000011;GO:0001558;GO:0042127;GO:2000014;GO:2000024;GO:0009934;GO:0097264;GO:0090392	1707.633645	0.389114852	0.187415953	8.489663216	0.036905002	0.492714294
ENSMOCG00000005495	ENSMOCT00000007196	NA	Shank2	NA	8:36607385-36996940	NA	2692.209911	0.45489932	0.166189353	8.454413506	0.037497087	0.492714294
ENSMOCG00000005495	ENSMOCT00000007203	SHAN1_MOUSE	Shank2	SH3_and_multiple_ankyrin_repeat_domains_protein_1	8:36607385-36996940	GO:0030054;GO:0005737;GO:0030425;GO:0043197;GO:0060076;GO:0098978;GO:0016020;GO:0043005;GO:0044309;GO:0017146;GO:0005886;GO:0014069;GO:0045211;GO:0098685;GO:0045202;GO:0071532;GO:0030160;GO:0042802;GO:0035255;GO:0008022;GO:0044877;GO:0030159;GO:0097110;GO:0017124;GO:0031877;GO:0098919;GO:0030534;GO:0008306;GO:0048854;GO:0060997;GO:0050894;GO:0046959;GO:0007616;GO:0060291;GO:0051705;GO:0032232;GO:…	2692.209911	0.45489932	0.166189353	8.454413506	0.037497087	0.492714294
ENSMOCG00000005495	ENSMOCT00000007206	SHAN1_RAT	Shank2	SH3_and_multiple_ankyrin_repeat_domains_protein_1	8:36607385-36996940	GO:0005623;GO:0030054;GO:0005829;GO:0030425;GO:0043197;GO:0060076;GO:0098978;GO:0008328;GO:0016020;GO:0043005;GO:0044309;GO:0005886;GO:0014069;GO:0045211;GO:0098685;GO:0045202;GO:0071532;GO:0030160;GO:0042802;GO:0035255;GO:0008022;GO:0044877;GO:0030159;GO:0097110;GO:0017124;GO:0031877;GO:0030534;GO:0008306;GO:0048854;GO:0007016;GO:0060997;GO:0050894;GO:0046959;GO:0007616;GO:0060291;GO:0051705;GO:…	2692.209911	0.45489932	0.166189353	8.454413506	0.037497087	0.492714294
ENSMOCG00000006470	NA	NA	NA	NA	NA	NA	37.03734079	0.658580092	0.440398155	8.408043322	0.038290106	0.492714294
ENSMOCG00000006559	ENSMOCT00000008515	NA	Slc39a14	NA	17:16238541-16252904	NA	1000.032071	0.195173407	0.083499749	8.461353997	0.03737978	0.492714294
ENSMOCG00000006559	ENSMOCT00000008511	NA	Slc39a14	NA	17:16238541-16252904	NA	1000.032071	0.195173407	0.083499749	8.461353997	0.03737978	0.492714294
ENSMOCG00000006584	ENSMOCT00000008542	DEDD2_MOUSE	Dedd	DNA_binding_death_effector_domain_containing_protein_2	6:69482766-69496232	GO:0005730;GO:0005654;GO:0005634;GO:0003677;GO:0030262;GO:0008625;GO:2001238	346.3315912	0.391214865	0.116158578	8.393916397	0.038534941	0.492714294
ENSMOCG00000007483	ENSMOCT00000009642	DNJC5_RAT	Dnajc5	DnaJ_homolog_subfamily_C_member_5	LG8:324784-358046	GO:0031225;GO:0098993;GO:0005829;GO:0042470;GO:0031594;GO:0005886;GO:0098793;GO:0008021;GO:0043195;GO:0043008;GO:0061077;GO:0007268;GO:0043524;GO:0098693	16754.04017	-0.291388104	0.080762407	8.551423064	0.035889571	0.492714294
ENSMOCG00000007505	ENSMOCT00000009673	KCNS2_RAT	Kcns3	Potassium_voltage_gated_channel_subfamily_S_member_2	LG3:19460081-19475904	GO:0016021;GO:0048471;GO:0005886;GO:0008076;GO:0005249;GO:0071805;GO:0006813;GO:0051260;GO:1902259	161.6171504	-0.57949083	0.188943734	8.541083352	0.036057649	0.492714294
ENSMOCG00000007645	ENSMOCT00000009865	CAH6_SHEEP	Car9	Carbonic_anhydrase_6	LG5:38745447-38752296	GO:0005576;GO:0004089;GO:0008270;GO:0006730	23.00397202	-0.382067498	0.347267015	8.508774034	0.036587828	0.492714294
ENSMOCG00000007645	ENSMOCT00000009871	CAH9_HUMAN	Car9	Carbonic_anhydrase_9	LG5:38745447-38752296	GO:0016323;GO:0016021;GO:0031528;GO:0005730;GO:0005886;GO:0004089;GO:0008270;GO:0015701;GO:0002009;GO:0061418;GO:0042493;GO:0033574;GO:0046903	23.00397202	-0.382067498	0.347267015	8.508774034	0.036587828	0.492714294
ENSMOCG00000007784	ENSMOCT00000010036	NDUV2_MOUSE	none	NADH_dehydrogenase_[ubiquinone]_flavoprotein_2,_mitochondrial	1:35604516-35605259	GO:0005747;GO:0005739;GO:0043209;GO:0051537;GO:0046872;GO:0008137;GO:0048738;GO:0006120;GO:0007399;GO:0022904	46.34260842	-4.993691279	0.583080502	8.437517219	0.037784171	0.492714294
ENSMOCG00000008012	ENSMOCT00000010335	NA	Hmgcr	NA	19:3755266-3775782	NA	5557.788967	-0.316612005	0.129283308	8.439658255	0.037747674	0.492714294
ENSMOCG00000008906	ENSMOCT00000011445	NA	Wls	NA	21:41340702-41438379	NA	2358.80848	-0.652225282	0.167172505	8.499988497	0.036733306	0.492714294
ENSMOCG00000009520	ENSMOCT00000012237	ESPN_RAT	none	Espin	10:80713934-80723708	GO:0015629;GO:0005903;GO:0030054;GO:0005737;GO:0043197;GO:0031941;GO:0005902;GO:0032420;GO:0032421;GO:0032426;GO:0051015;GO:0017124;GO:0051017;GO:0007015;GO:0007626;GO:0051494;GO:0030046;GO:0051491;GO:0007605	134.653925	2.156545203	0.35100893	8.472994005	0.037183846	0.492714294
ENSMOCG00000009882	ENSMOCT00000012686	CFA58_MOUSE	Ccdc146	Cilia__and_flagella_associated_protein_58	26:13280075-13403177	GO:0005929	751.2222893	0.402031412	0.158708462	8.453317449	0.037515645	0.492714294
ENSMOCG00000010051	ENSMOCT00000012889	EFTU_PICGU	Tufm	Elongation_factor_Tu,_mitochondrial	8:19258637-19262005	GO:0005739;GO:0005525;GO:0003924;GO:0003746	1916.210173	-0.04541909	0.100906723	8.487952886	0.036933518	0.492714294
ENSMOCG00000010247	ENSMOCT00000013159	NA	Etfa	NA	5:49614672-49675645	NA	1944.80076	-0.358802549	0.10506126	8.524805826	0.03632381	0.492714294
ENSMOCG00000010348	ENSMOCT00000013311	AKA11_HUMAN	Sphkap	A_kinase_anchor_protein_11	LG4:50254245-50378630	GO:0005737;GO:0005829;GO:0005815;GO:0005730;GO:0005777;GO:0005886;GO:0051018;GO:0008157;GO:0035556;GO:0008104	3597.664541	0.049498784	0.078531501	8.398179222	0.038460901	0.492714294
ENSMOCG00000010790	NA	NA	NA	NA	NA	NA	1327.93107	0.628148097	0.196394209	8.559228588	0.035763195	0.492714294
ENSMOCG00000011087	ENSMOCT00000014228	DYDC2_HUMAN	Dydc2	DPY30_domain_containing_protein_2	6:52668719-52682243	GO:0044666;GO:0048188;GO:0051568	31.54045248	0.417839611	0.305412261	8.444135488	0.037671465	0.492714294
ENSMOCG00000011186	ENSMOCT00000014362	KAD2_VANPO	Ak7	Adenylate_kinase	1:41023271-41092231	GO:0005829;GO:0005758;GO:0004017;GO:0005524;GO:0006172;GO:0046033;GO:0046034	387.2271091	1.174838844	0.169188942	8.485190773	0.036979616	0.492714294
ENSMOCG00000011362	ENSMOCT00000014623	NA	none	NA	8:34351545-34376092	NA	199.5384131	-1.150228794	0.255270621	8.384181756	0.038704542	0.492714294
ENSMOCG00000011365	ENSMOCT00000014592	NA	Gtf3c4	NA	4:48302526-48328268	NA	2182.438449	-0.24223272	0.081887979	8.426962722	0.03796459	0.492714294
ENSMOCG00000011553	ENSMOCT00000014860	RHG18_HUMAN	Arhgap19	Rho_GTPase_activating_protein_18	8:69239988-69284731	GO:0005737;GO:0005881;GO:0005829;GO:0016607;GO:0005886;GO:0001726;GO:0045296;GO:0005096;GO:0032956;GO:0030833;GO:2000145;GO:0008360;GO:0051056;GO:0007264	111.2606949	0.187173085	0.407198125	8.507133639	0.036614948	0.492714294
ENSMOCG00000011553	ENSMOCT00000014866	RHG18_HUMAN	Arhgap19	Rho_GTPase_activating_protein_18	8:69239988-69284731	GO:0005737;GO:0005881;GO:0005829;GO:0016607;GO:0005886;GO:0001726;GO:0045296;GO:0005096;GO:0032956;GO:0030833;GO:2000145;GO:0008360;GO:0051056;GO:0007264	111.2606949	0.187173085	0.407198125	8.507133639	0.036614948	0.492714294
ENSMOCG00000012607	ENSMOCT00000016274	NA	2310030G06Rik	NA	5:45032046-45037843		9.959201652	1.695511668	0.515431624	8.553052395	0.035863155	0.492714294
ENSMOCG00000013009	ENSMOCT00000016861	SE1L2_HUMAN	Sel1l3	Protein_sel_1_homolog_2	LG1:12010914-12121993	GO:0000839;GO:0016021;GO:0016567;GO:0030433	2006.561057	0.339151184	0.100402305	8.391179007	0.03858256	0.492714294
ENSMOCG00000013173	ENSMOCT00000017102	DYH7_RAT	none	Dynein_heavy_chain_7,_axonemal	6:62911243-62946192	GO:0005858;GO:0005929;GO:0030286;GO:0036156;GO:0005874;GO:0005524;GO:0008569;GO:0005509;GO:0045505;GO:0051959;GO:0003341;GO:0036159;GO:0007018	65.78485208	-0.407786485	0.22230414	8.437005692	0.037792896	0.492714294
ENSMOCG00000013178	ENSMOCT00000017108	POF11_SCHPO	Fbxw4	F_box/WD_repeat_containing_protein_pof11	8:73191826-73279612	GO:0005829;GO:0034388;GO:0019005;GO:0032040;GO:0030674;GO:0030515;GO:0000462;GO:0051321;GO:0031146	1232.187295	0.113034757	0.127885504	8.544231516	0.036006393	0.492714294
ENSMOCG00000013178	ENSMOCT00000017109	POF11_SCHPO	Fbxw4	F_box/WD_repeat_containing_protein_pof11	8:73191826-73279612	GO:0005829;GO:0034388;GO:0019005;GO:0032040;GO:0030674;GO:0030515;GO:0000462;GO:0051321;GO:0031146	1232.187295	0.113034757	0.127885504	8.544231516	0.036006393	0.492714294
ENSMOCG00000013181	ENSMOCT00000017106	LAP4A_MACFA	Laptm4a	Lysosomal_associated_transmembrane_protein_4A	LG3:17553480-17576097	GO:0005794;GO:0016021;GO:0031902;GO:0005765	5380.36041	-0.104954061	0.106953956	8.386165415	0.038669923	0.492714294
ENSMOCG00000013883	ENSMOCT00000018128	CO4A3_MOUSE	Col4a3	Collagen_alpha_3(IV)_chain	LG2:29886793-30011377	GO:0005604;GO:0005587;GO:0062023;GO:0005783;GO:0031012;GO:0005615;GO:0043231;GO:0005201;GO:0005178;GO:0006919;GO:0007155;GO:0007166;GO:0038063;GO:0072577;GO:0030198;GO:0032836;GO:0016525;GO:1905563;GO:0009749	299.9017776	-2.363621065	0.221882031	8.437871386	0.037778131	0.492714294
ENSMOCG00000013883	ENSMOCT00000018131	CO4A3_MOUSE	Col4a3	Collagen_alpha_3(IV)_chain	LG2:29886793-30011377	GO:0005604;GO:0005587;GO:0062023;GO:0005783;GO:0031012;GO:0005615;GO:0043231;GO:0005201;GO:0005178;GO:0006919;GO:0007155;GO:0007166;GO:0038063;GO:0072577;GO:0030198;GO:0032836;GO:0016525;GO:1905563;GO:0009749	299.9017776	-2.363621065	0.221882031	8.437871386	0.037778131	0.492714294
ENSMOCG00000014084	ENSMOCT00000018415	NA	Glb1l	NA	LG4:55846695-55855111	NA	700.9289681	-0.480193166	0.119794177	8.397043952	0.038480606	0.492714294
ENSMOCG00000014750	ENSMOCT00000019371	LRC39_DANRE	Lrrc2	Leucine_rich_repeat_containing_protein_39	5:83302776-83326017	GO:0031430;GO:0055008;GO:0060047;GO:0045214	395.2319502	0.124242166	0.341864684	8.47854884	0.037090696	0.492714294
ENSMOCG00000014750	ENSMOCT00000019374	LRC39_DANRE	Lrrc2	Leucine_rich_repeat_containing_protein_39	5:83302776-83326017	GO:0031430;GO:0055008;GO:0060047;GO:0045214	395.2319502	0.124242166	0.341864684	8.47854884	0.037090696	0.492714294
ENSMOCG00000014882	ENSMOCT00000019563	ANGP4_BOVIN	Angpt4	Angiopoietin_4	LG8:24563657-24597123	GO:0005576;GO:0030971;GO:0001525	18.4939613	2.5159793	0.551625396	8.435259759	0.03782269	0.492714294
ENSMOCG00000015250	ENSMOCT00000020097	CAN6_HUMAN	Capn5	Calpain_6	22:2085971-2125979	GO:0005737;GO:0048471;GO:0005876;GO:0004198;GO:0008017;GO:0001578;GO:0006508;GO:0051493	741.4787415	0.41230662	0.171619909	8.389339169	0.038614597	0.492714294
ENSMOCG00000015443	ENSMOCT00000020362	ARRD3_PONAB	Arrdc4	Arrestin_domain_containing_protein_3	22:24398377-24410777	GO:0005769;GO:0005764;GO:0005886	253.1021098	-0.558938906	0.12173168	8.407678242	0.038296414	0.492714294
ENSMOCG00000015443	ENSMOCT00000020365	ARRD3_PONAB	Arrdc4	Arrestin_domain_containing_protein_3	22:24398377-24410777	GO:0005769;GO:0005764;GO:0005886	253.1021098	-0.558938906	0.12173168	8.407678242	0.038296414	0.492714294
ENSMOCG00000015610	ENSMOCT00000020601	NA	Rfc2	NA	2:23009543-23025134	NA	1038.466634	-0.425607305	0.090733976	8.384185575	0.038704475	0.492714294
ENSMOCG00000016149	ENSMOCT00000021386	CLC3A_MOUSE	Clec3a	C_type_lectin_domain_family_3_member_A	4:22593437-22603491	GO:0005615;GO:0030246;GO:0001503	33.02242981	-2.61798201	0.438660178	8.516041207	0.036467917	0.492714294
ENSMOCG00000016262	ENSMOCT00000021568	NA	Ccdc171	NA	10:21277006-21627517	NA	171.7933843	0.949053773	0.215423183	8.543774238	0.036013833	0.492714294
ENSMOCG00000016344	ENSMOCT00000021684	KLHL2_MOUSE	Btbd18	Kelch_like_protein_2	4:92198969-92206209	GO:0015629;GO:0031463;GO:0005737;GO:0005829;GO:0030027;GO:0001726;GO:0001725;GO:0003779;GO:0042802;GO:0042803;GO:0016567	40.17241227	-2.225050406	0.320312969	8.424902504	0.037999905	0.492714294
ENSMOCG00000016921	ENSMOCT00000022557	NA	Camsap1	NA	4:51349340-51415659	NA	6006.824089	-0.273246087	0.052100306	8.518100672	0.036434006	0.492714294
ENSMOCG00000016921	ENSMOCT00000022556	NA	Camsap1	NA	4:51349340-51415659	NA	6006.824089	-0.273246087	0.052100306	8.518100672	0.036434006	0.492714294
ENSMOCG00000016921	ENSMOCT00000022544	CAMP1_MOUSE	Camsap1	Calmodulin_regulated_spectrin_associated_protein_1	4:51349340-51415659	GO:0005737;GO:0005874;GO:0005516;GO:0008017;GO:0051011;GO:0030507;GO:0031122;GO:0007010;GO:0000226;GO:0007026;GO:0031175;GO:0022604;GO:0031113	6006.824089	-0.273246087	0.052100306	8.518100672	0.036434006	0.492714294
ENSMOCG00000016999	ENSMOCT00000022627	PRT1B_HUMAN	Gm13420	Proline_rich_transmembrane_protein_1B	4:47366174-47373523	GO:0016021;GO:0016020	40.3276452	0.867330999	0.451149894	8.408821839	0.038276658	0.492714294
ENSMOCG00000017077	ENSMOCT00000022737	STX7_MOUSE	Stx7	Syntaxin_7	LG4:3345413-3385918	GO:0042582;GO:0005769;GO:0031901;GO:0030139;GO:0012505;GO:0005768;GO:0001772;GO:0016021;GO:0030285;GO:0005770;GO:0031902;GO:0005765;GO:0005764;GO:0048471;GO:0005886;GO:0055037;GO:0031201;GO:0008021;GO:0070820;GO:0031982;GO:0019869;GO:0044877;GO:0005484;GO:0000149;GO:0019905;GO:0006886;GO:0070925;GO:0051640;GO:1902685;GO:0001916;GO:1903076;GO:0048278;GO:0006906	5056.536043	-0.554273732	0.139084745	8.493246047	0.036845335	0.492714294
ENSMOCG00000017103	ENSMOCT00000022778	THSD4_MOUSE	Adamtsl5	Thrombospondin_type_1_domain_containing_protein_4	LG1:3449149-3455042	GO:0031012;GO:0001527;GO:0008233;GO:0048251	88.84030276	0.28954622	0.311872422	8.452812799	0.037524193	0.492714294
ENSMOCG00000017410	ENSMOCT00000023214	MT21A_HUMAN	Mettl21a	Protein_N_lysine_methyltransferase_METTL21A	LG4:43943013-43954081	GO:0005737;GO:0005654;GO:0032991;GO:0051117;GO:0031072;GO:0030544;GO:0008276;GO:0016279;GO:0018022;GO:0006479	764.9721254	0.296106952	0.153669605	8.491332245	0.036877195	0.492714294
ENSMOCG00000017741	ENSMOCT00000023712	NA	Dnttip1	NA	LG8:13725320-13748672	NA	1436.562975	0.543776304	0.117210808	8.446919776	0.037624149	0.492714294
ENSMOCG00000018035	ENSMOCT00000024136	ALG8_DROME	Alg8	Probable_dolichyl_pyrophosphate_Glc1Man9GlcNAc2_alpha_1,3_glucosyltransferase	22:2708857-2725971	GO:0005783;GO:0005789;GO:0016021;GO:0042283;GO:0042281;GO:0003384;GO:0007377;GO:0006490;GO:0006486;GO:0006487	530.7759905	0.189195945	0.105425206	8.49661408	0.036789332	0.492714294
ENSMOCG00000018035	ENSMOCT00000024135	ALG8_DROME	Alg8	Probable_dolichyl_pyrophosphate_Glc1Man9GlcNAc2_alpha_1,3_glucosyltransferase	22:2708857-2725971	GO:0005783;GO:0005789;GO:0016021;GO:0042283;GO:0042281;GO:0003384;GO:0007377;GO:0006490;GO:0006486;GO:0006487	530.7759905	0.189195945	0.105425206	8.49661408	0.036789332	0.492714294
ENSMOCG00000018722	ENSMOCT00000025160	MYL6_RAT	none	Myosin_light_polypeptide_6	X:32345564-32346020	GO:0016459;GO:0016461;GO:0030898;GO:0005509;GO:0003774;GO:0008307;GO:0006936;GO:0030049;GO:0007519	49.6664886	-7.022736197	0.86495009	8.537629551	0.036113964	0.492714294
ENSMOCG00000019032	ENSMOCT00000025624	NA	none	NA	LG5:8535355-8537008	NA	21.28486476	-1.056963623	0.614067391	8.531688878	0.036211029	0.492714294
ENSMOCG00000019316	ENSMOCT00000026072	NA	Mta1	NA	1:48785976-48824200	NA	2529.854958	0.250650285	0.111455638	8.441942272	0.037708778	0.492714294
ENSMOCG00000019316	ENSMOCT00000026068	NA	Mta1	NA	1:48785976-48824200	NA	2529.854958	0.250650285	0.111455638	8.441942272	0.037708778	0.492714294
ENSMOCG00000019316	ENSMOCT00000026070	NA	Mta1	NA	1:48785976-48824200	NA	2529.854958	0.250650285	0.111455638	8.441942272	0.037708778	0.492714294
ENSMOCG00000019348	ENSMOCT00000026096	BICRL_HUMAN	Bicra	BRD4_interacting_chromatin_remodeling_complex_associated_protein_like	LG4:18513439-18536187	GO:0016514;GO:0003713;GO:0045893	938.4620684	0.716038357	0.273029624	8.529383719	0.036248761	0.492714294
ENSMOCG00000019421	ENSMOCT00000026227	CFA65_CHLRE	Cfap65	Cilia__and_flagella_associated_protein_65_(Fragment)	LG4:56067185-56097703	GO:0016021;GO:0031514;GO:0005886	628.7161781	1.066219061	0.189473222	8.484996931	0.036982853	0.492714294
ENSMOCG00000019421	ENSMOCT00000026215	CFA65_CHLRE	Cfap65	Cilia__and_flagella_associated_protein_65_(Fragment)	LG4:56067185-56097703	GO:0016021;GO:0031514;GO:0005886	628.7161781	1.066219061	0.189473222	8.484996931	0.036982853	0.492714294
ENSMOCG00000019495	ENSMOCT00000026311	ACHA4_RAT	none	Neuronal_acetylcholine_receptor_subunit_alpha_4	LG8:816514-825775	GO:0005892;GO:0030054;GO:0098981;GO:0030425;GO:0098691;GO:0009897;GO:0005887;GO:0099060;GO:0099056;GO:0016020;GO:0043005;GO:0043025;GO:0005886;GO:0045202;GO:0042166;GO:0015464;GO:0022848;GO:0008144;GO:0005216;GO:0044877;GO:1904315;GO:0095500;GO:0001508;GO:0042113;GO:0035095;GO:0006816;GO:0007268;GO:0050890;GO:0006281;GO:0035640;GO:0060080;GO:0034220;GO:0007626;GO:0051899;GO:0050877;GO:0007274;GO:…	50.6252583	-0.391556827	0.381108617	8.392236792	0.038564152	0.492714294
ENSMOCG00000020281	ENSMOCT00000027488	CCDC7_MOUSE	none	Coiled_coil_domain_containing_protein_7	4:36331371-36378326		50.53700094	1.873844531	0.365628024	8.496643348	0.036788846	0.492714294
ENSMOCG00000020281	ENSMOCT00000027477	CCDC7_MOUSE	none	Coiled_coil_domain_containing_protein_7	4:36331371-36378326		50.53700094	1.873844531	0.365628024	8.496643348	0.036788846	0.492714294
ENSMOCG00000020281	ENSMOCT00000027484	CCDC7_MOUSE	none	Coiled_coil_domain_containing_protein_7	4:36331371-36378326		50.53700094	1.873844531	0.365628024	8.496643348	0.036788846	0.492714294
ENSMOCG00000020884	ENSMOCT00000028332	EXT1A_DANRE	Extl1	Exostosin_1a	10:50442306-50458364	GO:0005794;GO:0030176;GO:0008375;GO:0050508;GO:0015020;GO:0046872;GO:0050509;GO:0016757;GO:0015012;GO:0006486	555.4744357	0.383034351	0.270569935	8.510907379	0.036552587	0.492714294
ENSMOCG00000021106	ENSMOCT00000028802	NA	Dnah17	NA	7:81115553-81220134	NA	253.8535183	-1.444000866	0.53611133	8.443090301	0.037689243	0.492714294
ENSMOCG00000021188	ENSMOCT00000028785	NA	Dpf2	NA	8:40675503-40689670	NA	420.8889939	0.780747658	0.148448616	8.439613065	0.037748444	0.492714294
ENSMOCG00000021188	ENSMOCT00000028784	NA	Dpf2	NA	8:40675503-40689670	NA	420.8889939	0.780747658	0.148448616	8.439613065	0.037748444	0.492714294
ENSMOCG00000021495	ENSMOCT00000029224	NA	Ganab	NA	8:42992344-43013111	NA	9469.742934	-0.25355276	0.063446735	8.42348273	0.038024261	0.492714294
ENSMOCG00000021495	ENSMOCT00000029222	NA	Ganab	NA	8:42992344-43013111	NA	9469.742934	-0.25355276	0.063446735	8.42348273	0.038024261	0.492714294
ENSMOCG00000021704	ENSMOCT00000029536	NDUA4_MOUSE	Ndufa4	Cytochrome_c_oxidase_subunit_NDUFA4	LG10:7290225-7298203	GO:0016021;GO:0005743;GO:0005747;GO:0005751;GO:0005739;GO:0004129;GO:0044877	7074.395763	-0.316554643	0.113330398	8.410856403	0.038241534	0.492714294
ENSMOCG00000021904	ENSMOCT00000029823	NA	Syngap1	NA	LG2:53380753-53410488	NA	4901.244695	0.456172561	0.172171507	8.390415125	0.038595858	0.492714294
ENSMOCG00000021904	ENSMOCT00000029822	NA	Syngap1	NA	LG2:53380753-53410488	NA	4901.244695	0.456172561	0.172171507	8.390415125	0.038595858	0.492714294
ENSMOCG00000021906	ENSMOCT00000029827	NA	Foxred1	NA	5:29324065-29330804	NA	819.5676223	-0.078092757	0.12577092	8.549022158	0.035928531	0.492714294
ENSMOCG00000022149	ENSMOCT00000030157	NA	Bub3	NA	8:24337819-24348027	NA	2120.516768	-0.543211773	0.10205063	8.440412573	0.037734824	0.492714294
ENSMOCG00000022149	ENSMOCT00000030160	BUB3_MOUSE	Bub3	Mitotic_checkpoint_protein_BUB3	8:24337819-24348027	GO:1990298;GO:0000777;GO:0000776;GO:0033597;GO:0005654;GO:0043130;GO:0008608;GO:0051301;GO:0007059;GO:0051321;GO:0000070;GO:0007094;GO:0034501;GO:0051983	2120.516768	-0.543211773	0.10205063	8.440412573	0.037734824	0.492714294
ENSMOCG00000022186	ENSMOCT00000030224	CUL7_HUMAN	Zzef1	Cullin_7	7:26026395-26151040	GO:1990393;GO:0005680;GO:0005813;GO:0031467;GO:0005737;GO:0005829;GO:0005794;GO:0048471;GO:0031625;GO:0001837;GO:0007030;GO:0036498;GO:0000226;GO:0000281;GO:0001890;GO:0050775;GO:0043687;GO:0016567;GO:0006508;GO:0007088;GO:0006511;GO:0001570;GO:0016032	2701.764811	0.159668221	0.054977608	8.40571833	0.038330296	0.492714294
ENSMOCG00000022490	ENSMOCT00000030694	WDR90_MOUSE	Cfap52	WD_repeat_containing_protein_90	7:30832362-30876884	GO:0005814;GO:0005737;GO:0008017;GO:0060271	125.4968148	0.712759628	0.168544489	8.464579884	0.037325378	0.492714294
ENSMOCG00000022912	ENSMOCT00000031331	MOB3B_MOUSE	Mob3b	MOB_kinase_activator_3B	LG5:32757223-32858673	GO:0046872;GO:0035330	235.0776247	0.065306715	0.140009134	8.498745037	0.036753941	0.492714294
ENSMOCG00000022962	ENSMOCT00000031408	NA	Nlrp3	NA	7:39048923-39074528	NA	55.60839664	-0.533186028	0.301614581	8.450275609	0.037567196	0.492714294
ENSMOCG00000022962	ENSMOCT00000031411	NA	Nlrp3	NA	7:39048923-39074528	NA	55.60839664	-0.533186028	0.301614581	8.450275609	0.037567196	0.492714294
ENSMOCG00000022962	ENSMOCT00000031410	NA	Nlrp3	NA	7:39048923-39074528	NA	55.60839664	-0.533186028	0.301614581	8.450275609	0.037567196	0.492714294
ENSMOCG00000022979	ENSMOCT00000031432	RUFY1_HUMAN	Zfyve1	RUN_and_FYVE_domain_containing_protein_1	1:21333450-21396325	GO:0005737;GO:0005829;GO:0031901;GO:0005768;GO:0043231;GO:0016607;GO:0008289;GO:0046872;GO:0042169;GO:0017124;GO:0006897;GO:0006661;GO:0015031;GO:0030100;GO:0007264	1438.358695	0.082066264	0.068621331	8.404258731	0.038355548	0.492714294
ENSMOCG00000018344	ENSMOCT00000024586	F168B_RAT	Fam168b	Myelin_associated_neurite_outgrowth_inhibitor	LG2:20157412-20181262	GO:0030424;GO:0016021;GO:0048471;GO:0005886	13259.31351	-0.344677468	0.082995361	8.375978286	0.038848032	0.494003394
ENSMOCG00000018344	ENSMOCT00000024590	F168B_RAT	Fam168b	Myelin_associated_neurite_outgrowth_inhibitor	LG2:20157412-20181262	GO:0030424;GO:0016021;GO:0048471;GO:0005886	13259.31351	-0.344677468	0.082995361	8.375978286	0.038848032	0.494003394
ENSMOCG00000019588	ENSMOCT00000026445	DYI3_CHLRE	Dnaic2	Dynein,_70_kDa_intermediate_chain,_flagellar_outer_arm	7:77737095-77762325	GO:0005737;GO:0030286;GO:0005874;GO:0031514;GO:0003774;GO:0060294;GO:0036158	133.0925502	1.157677604	0.179590135	8.371758595	0.038922042	0.494407131
ENSMOCG00000000813	ENSMOCT00000001111	ECT2_MOUSE	Ect2l	Protein_ECT2	LG4:8891733-8962458	GO:0005923;GO:0005911;GO:0097149;GO:0032154;GO:0005737;GO:0005829;GO:0030496;GO:0072686;GO:0016604;GO:0005654;GO:0005634;GO:0005096;GO:0042803;GO:0017048;GO:0005089;GO:0090630;GO:0032147;GO:0070830;GO:0000902;GO:0071277;GO:0070301;GO:0071479;GO:0035556;GO:0000281;GO:0043065;GO:0032467;GO:0043547;GO:0045666;GO:0042307;GO:0051260;GO:0015031;GO:0051988;GO:2000431;GO:0045859	225.4392087	1.605184398	0.297455862	8.365530831	0.039031524	0.494752117
ENSMOCG00000000813	ENSMOCT00000001107	FBX16_MOUSE	Ect2l	F_box_only_protein_16	LG4:8891733-8962458		225.4392087	1.605184398	0.297455862	8.365530831	0.039031524	0.494752117
ENSMOCG00000000813	ENSMOCT00000001109	FBX16_MOUSE	Ect2l	F_box_only_protein_16	LG4:8891733-8962458		225.4392087	1.605184398	0.297455862	8.365530831	0.039031524	0.494752117
ENSMOCG00000009842	ENSMOCT00000012629	SDF2_MOUSE	Sdf2	Stromal_cell_derived_factor_2	7:20850652-20858315	GO:0005789;GO:0005576;GO:0004169;GO:0035269	1648.232264	-0.501610063	0.126643326	8.358207401	0.039160651	0.494752117
ENSMOCG00000011803	ENSMOCT00000015180	NA	none	NA	7:28340584-28349829	NA	2288.405485	0.594189338	0.119348571	8.365016142	0.039040585	0.494752117
ENSMOCG00000013015	ENSMOCT00000016872	NA	Vill	NA	5:91157988-91171257	NA	87.79772465	-0.30496583	0.252629795	8.361476689	0.039102955	0.494752117
ENSMOCG00000019324	ENSMOCT00000026056	NA	Fbxo4	NA	19:25275829-25288646	NA	193.0728375	-0.053838513	0.180224903	8.358383842	0.039157535	0.494752117
ENSMOCG00000022852	ENSMOCT00000031232	NA	Ggt5	NA	LG2:45732199-45753336	NA	173.6656649	1.201497781	0.204311085	8.350584491	0.039295502	0.495920263
ENSMOCG00000022852	ENSMOCT00000031231	GGT1_RAT	Ggt5	Glutathione_hydrolase_1_proenzyme	LG2:45732199-45753336	GO:0005615;GO:0005887;GO:0005886;GO:0031982;GO:0036374;GO:0102953;GO:0103068;GO:0002951;GO:0000048;GO:0016755;GO:0007568;GO:0006520;GO:0034599;GO:0019344;GO:0006631;GO:0006536;GO:0006750;GO:0006751;GO:0061017;GO:0070365;GO:1901750;GO:0097421;GO:0031179;GO:0006508;GO:0002682;GO:0050727;GO:0097305;GO:0032355;GO:0032496;GO:0034612;GO:0007283;GO:0031638	173.6656649	1.201497781	0.204311085	8.350584491	0.039295502	0.495920263
ENSMOCG00000003523	ENSMOCT00000004715	NA	Pyroxd2	NA	8:70249042-70275239	NA	182.2160197	0.149765713	0.320514433	8.323081831	0.039785809	0.499473616
ENSMOCG00000003616	ENSMOCT00000004944	COEA1_CHICK	none	Collagen_alpha_1(XIV)_chain	5:81857418-81889416	GO:0005581;GO:0062023;GO:0031012;GO:0005615;GO:0007155;GO:0003429	44.15558795	1.591256978	0.435834108	8.315790454	0.039916795	0.499473616
ENSMOCG00000003616	ENSMOCT00000004959	COCA1_HUMAN	none	Collagen_alpha_1(XII)_chain	5:81857418-81889416	GO:0005595;GO:0062023;GO:0005788;GO:0070062;GO:0031012;GO:0005576;GO:0005615;GO:1903561;GO:0030020;GO:0007155;GO:0030199;GO:0035987;GO:0003429	44.15558795	1.591256978	0.435834108	8.315790454	0.039916795	0.499473616
ENSMOCG00000006370	ENSMOCT00000008288	NA	Fgd1	NA	X:56634988-56676973	NA	4166.369395	-0.54338112	0.08397811	8.329269731	0.039674976	0.499473616
ENSMOCG00000006370	ENSMOCT00000008282	NA	Fgd1	NA	X:56634988-56676973	NA	4166.369395	-0.54338112	0.08397811	8.329269731	0.039674976	0.499473616
ENSMOCG00000006887	ENSMOCT00000008921	LYSM1_MOUSE	Lysmd1	LysM_and_putative_peptidoglycan_binding_domain_containing_protein_1	21:3455868-3460804	GO:0005654	302.2472334	-0.261431628	0.098613092	8.315069616	0.039929767	0.499473616
ENSMOCG00000017054	ENSMOCT00000022706	NA	Zfp652	NA	7:71618530-71626289	NA	696.9152293	0.202359528	0.103624314	8.321257208	0.039818548	0.499473616
ENSMOCG00000017165	ENSMOCT00000022867	NA	Dph1	NA	7:23962837-23976731	NA	493.100068	0.656881283	0.146682684	8.317114115	0.039892985	0.499473616
ENSMOCG00000017165	ENSMOCT00000022869	NA	Dph1	NA	7:23962837-23976731	NA	493.100068	0.656881283	0.146682684	8.317114115	0.039892985	0.499473616
ENSMOCG00000019178	ENSMOCT00000025845	RND3_RAT	Rnd3	Rho_related_GTP_binding_protein_RhoE	4:64322656-64341914	GO:0005938;GO:0032153;GO:0005737;GO:0031410;GO:0043231;GO:0005886;GO:0005525;GO:0003924;GO:0019901;GO:0051017;GO:0007015;GO:0030950;GO:0007163;GO:0032956;GO:0030334;GO:0008360;GO:0007266	1594.542032	-0.389106452	0.119494648	8.31696229	0.039895715	0.499473616
ENSMOCG00000019775	ENSMOCT00000026734	VAMP2_RAT	Vamp2	Vesicle_associated_membrane_protein_2	7:29694179-29698029	GO:0030054;GO:0030136;GO:0005737;GO:0031410;GO:0030659;GO:0030285;GO:0043231;GO:0043229;GO:0016020;GO:0043005;GO:0044306;GO:0048471;GO:0005886;GO:0030141;GO:0031201;GO:0000322;GO:0045202;GO:0008021;GO:0030672;GO:0070044;GO:0070032;GO:0070033;GO:0043195;GO:0005802;GO:0031982;GO:0042589;GO:0048306;GO:0005516;GO:0042802;GO:0044325;GO:0017022;GO:0005543;GO:0008022;GO:0044877;GO:0005484;GO:0000149;GO:…	35581.79531	-0.373074789	0.067134561	8.313318094	0.039961305	0.499473616
ENSMOCG00000020930	ENSMOCT00000028404	LIME1_MOUSE	Lime1	Lck_interacting_transmembrane_adapter_1	LG8:498463-499958	GO:0019815;GO:0016021;GO:0019901;GO:0002250;GO:0050853;GO:0043122;GO:0043405;GO:1901222;GO:0014066;GO:0051279;GO:0006357;GO:0050852	177.3438025	0.397766971	0.22334707	8.324521134	0.039760002	0.499473616
ENSMOCG00000020930	ENSMOCT00000028402	LIME1_MOUSE	Lime1	Lck_interacting_transmembrane_adapter_1	LG8:498463-499958	GO:0019815;GO:0016021;GO:0019901;GO:0002250;GO:0050853;GO:0043122;GO:0043405;GO:1901222;GO:0014066;GO:0051279;GO:0006357;GO:0050852	177.3438025	0.397766971	0.22334707	8.324521134	0.039760002	0.499473616
ENSMOCG00000005287	ENSMOCT00000006968	NA	Hdac4	NA	LG4:59564211-59792612	NA	1493.8066	-0.069183056	0.084550999	8.300134565	0.040199468	0.499780633
ENSMOCG00000005287	ENSMOCT00000006979	NA	Hdac4	NA	LG4:59564211-59792612	NA	1493.8066	-0.069183056	0.084550999	8.300134565	0.040199468	0.499780633
ENSMOCG00000006698	ENSMOCT00000008665	NA	Fermt3	NA	8:41683919-41700988	NA	145.9425794	0.582261989	0.201303531	8.301879762	0.040167861	0.499780633
ENSMOCG00000014659	ENSMOCT00000019243	NA	Prkar1a	NA	7:72759878-72777295	NA	24686.21253	-0.378747824	0.109050935	8.301430414	0.040175997	0.499780633
ENSMOCG00000017521	ENSMOCT00000023391	NA	Dync2h1	NA	5:2375171-2595752	NA	6768.441033	0.706256877	0.126664381	8.30293583	0.040148747	0.499780633
ENSMOCG00000017521	ENSMOCT00000023394	NA	Dync2h1	NA	5:2375171-2595752	NA	6768.441033	0.706256877	0.126664381	8.30293583	0.040148747	0.499780633
ENSMOCG00000020436	ENSMOCT00000027708	CCD40_DANRE	none	Coiled_coil_domain_containing_protein_40	7:82337608-82383568	GO:0005930;GO:0005929;GO:0005737;GO:0005576;GO:0070286;GO:0035082;GO:0060271;GO:0003341;GO:0007368;GO:0003143;GO:0060287;GO:0003351;GO:0003146;GO:0001947;GO:0048793	1510.135411	-0.20539086	0.106890661	8.302924962	0.040148944	0.499780633
ENSMOCG00000020436	ENSMOCT00000027713	CCD40_DANRE	none	Coiled_coil_domain_containing_protein_40	7:82337608-82383568	GO:0005930;GO:0005929;GO:0005737;GO:0005576;GO:0070286;GO:0035082;GO:0060271;GO:0003341;GO:0007368;GO:0003143;GO:0060287;GO:0003351;GO:0003146;GO:0001947;GO:0048793	1510.135411	-0.20539086	0.106890661	8.302924962	0.040148944	0.499780633
ENSMOCG00000001162	ENSMOCT00000001597	NA	Dennd5a	NA	8:1205256-1284054	NA	14664.34342	-0.172926417	0.052894578	8.233776556	0.041419425	0.499823676
ENSMOCG00000001162	ENSMOCT00000001603	NA	Dennd5a	NA	8:1205256-1284054	NA	14664.34342	-0.172926417	0.052894578	8.233776556	0.041419425	0.499823676
ENSMOCG00000001162	ENSMOCT00000001607	NA	Dennd5a	NA	8:1205256-1284054	NA	14664.34342	-0.172926417	0.052894578	8.233776556	0.041419425	0.499823676
ENSMOCG00000001589	ENSMOCT00000002132	ZBED6_MOUSE	Zbed4	Zinc_finger_BED_domain_containing_protein_6	15:22467752-22471261	GO:0005730;GO:0005634;GO:0003677;GO:0046872;GO:0046983;GO:0001835;GO:0000122;GO:0045892	340.0160081	-0.041356307	0.093497974	8.210225951	0.041861013	0.499823676
ENSMOCG00000001835	ENSMOCT00000002464	NA	Rbm4b	NA	8:39509400-39518827	NA	1096.540252	0.770944487	0.206126724	8.215748826	0.041757046	0.499823676
ENSMOCG00000001926	ENSMOCT00000002590	SNX12_HUMAN	Snx12	Sorting_nexin_12	X:22688504-22697904	GO:0005769;GO:0031901;GO:0030904;GO:0019899;GO:0035091;GO:0032266;GO:0032456;GO:0034499;GO:2000642;GO:0010629;GO:0042177;GO:0010955;GO:0051224;GO:0015031;GO:0030100;GO:0033157	3263.138527	-0.505801458	0.10247109	8.207333278	0.041915568	0.499823676
ENSMOCG00000002224	ENSMOCT00000002982	MLXPL_HUMAN	Mlxip	Carbohydrate_responsive_element_binding_protein	2:14163747-14223080	GO:0005623;GO:0005737;GO:0005829;GO:0000790;GO:0005654;GO:0005634;GO:0005667;GO:0035538;GO:0003677;GO:0003700;GO:0000981;GO:0001227;GO:0046982;GO:0008134;GO:0009653;GO:0097009;GO:0055089;GO:0042593;GO:0010255;GO:0035556;GO:0071157;GO:0090324;GO:0033137;GO:0045892;GO:0008284;GO:0045723;GO:0045821;GO:0046889;GO:0045944;GO:0045893;GO:0006357;GO:0006355;GO:0070328	478.6891703	0.665244153	0.18976372	8.214679409	0.041777158	0.499823676
ENSMOCG00000005051	ENSMOCT00000006607	GATC_MOUSE	Gatc	Glutamyl_tRNA(Gln)_amidotransferase_subunit_C,_mitochondrial	2:5246109-5253776	GO:0030956;GO:0005739;GO:0005524;GO:0050567;GO:0070681;GO:0032543;GO:0006450	729.4255505	0.079887229	0.090547542	8.185382736	0.042331815	0.499823676
ENSMOCG00000005150	ENSMOCT00000006744	N42L1_HUMAN	N4bp2	NEDD4_binding_protein_2_like_1	LG1:22598554-22640775		2038.59794	0.424158559	0.127682582	8.186749477	0.04230578	0.499823676
ENSMOCG00000005225	ENSMOCT00000006838	ST1A1_RAT	Sult1a1	Sulfotransferase_1A1	8:19460479-19463970	GO:0005829;GO:0050656;GO:0004062;GO:0047894;GO:0042802;GO:0000166;GO:0050294;GO:0008146;GO:0050427;GO:0018960;GO:0006584;GO:0017144;GO:0008210;GO:0006068;GO:0009812;GO:0008217;GO:0014823;GO:0051384;GO:0017085;GO:0051923;GO:0006805	486.9753256	-2.534643127	0.273062451	8.277511987	0.040611381	0.499823676
ENSMOCG00000005225	ENSMOCT00000006833	ST1A1_RAT	Sult1a1	Sulfotransferase_1A1	8:19460479-19463970	GO:0005829;GO:0050656;GO:0004062;GO:0047894;GO:0042802;GO:0000166;GO:0050294;GO:0008146;GO:0050427;GO:0018960;GO:0006584;GO:0017144;GO:0008210;GO:0006068;GO:0009812;GO:0008217;GO:0014823;GO:0051384;GO:0017085;GO:0051923;GO:0006805	486.9753256	-2.534643127	0.273062451	8.277511987	0.040611381	0.499823676
ENSMOCG00000005448	ENSMOCT00000007116	KCD16_HUMAN	Kctd8	BTB/POZ_domain_containing_protein_KCTD16	LG1:25592332-25818083	GO:0030054;GO:0042995;GO:0045211;GO:0042734;GO:0043235;GO:0051260;GO:0008277	307.3025503	-0.70603894	0.237518003	8.230560597	0.041479457	0.499823676
ENSMOCG00000005686	ENSMOCT00000007417	PI5PA_HUMAN	Inpp5k	Phosphatidylinositol_4,5_bisphosphate_5_phosphatase_A	7:23470578-23492990	GO:0005737;GO:0005829;GO:0043198;GO:0019898;GO:0030426;GO:0005886;GO:0001726;GO:0052659;GO:0052658;GO:0004445;GO:0034485;GO:0004439;GO:0017124;GO:0046855;GO:0043647;GO:0031115;GO:0010977;GO:0033137;GO:0006661;GO:0046856	2576.043252	-0.013401212	0.058814507	8.257350536	0.040981949	0.499823676
ENSMOCG00000006126	ENSMOCT00000007963	TSHB_RAT	Tshb	Thyrotropin_subunit_beta	21:10552438-10557417	GO:0005737;GO:0005615;GO:0005179;GO:0007186;GO:0009755;GO:0051592;GO:0043627;GO:0033189	197.8089738	3.08782913	0.921828716	8.266508081	0.040813226	0.499823676
ENSMOCG00000006473	ENSMOCT00000008405	NA	Tpst1	NA	2:20160765-20219509	NA	5185.970931	-0.33396666	0.065444997	8.248014929	0.041154654	0.499823676
ENSMOCG00000008485	ENSMOCT00000010907	TIM23_HUMAN	Timm23	Mitochondrial_import_inner_membrane_translocase_subunit_Tim23	6:60400751-60421671	GO:0031305;GO:0005743;GO:0005758;GO:0005739;GO:0005744;GO:0015450;GO:0008320;GO:0030150;GO:0006626	2580.661252	-0.258535703	0.083073428	8.246148239	0.041189272	0.499823676
ENSMOCG00000008585	ENSMOCT00000011058	NA	Bmp1	NA	17:16394969-16440748	NA	1019.271773	0.646871589	0.184029914	8.191176058	0.042221567	0.499823676
ENSMOCG00000009305	ENSMOCT00000011959	NA	ccdc198	NA	17:643184-664522		25.15544627	1.223303369	0.724565481	8.256580001	0.040996177	0.499823676
ENSMOCG00000009476	ENSMOCT00000012184	PITM2_MOUSE	none	Membrane_associated_phosphatidylinositol_transfer_protein_2	2:13367576-13446246	GO:0044297;GO:0005737;GO:0005856;GO:0012505;GO:0016020;GO:0005509;GO:0031210;GO:0008525;GO:0035091;GO:0008526;GO:0005543;GO:0030971;GO:0048015	2133.590472	0.156873839	0.149219855	8.293941648	0.040311822	0.499823676
ENSMOCG00000010209	NA	NA	NA	NA	NA	NA	112.1207167	-1.466563505	0.334438327	8.251932715	0.04108209	0.499823676
ENSMOCG00000010243	ENSMOCT00000013166	NA	Prkce	NA	16:9215620-9743515	NA	2459.964758	0.320754376	0.095891934	8.187533454	0.042290854	0.499823676
ENSMOCG00000010327	ENSMOCT00000013261	SUCB1_HUMAN	none	Succinate__CoA_ligase_[ADP_forming]_subunit_beta,_mitochondrial	10:62162237-62164754	GO:0070062;GO:0005759;GO:0005739;GO:0042709;GO:0005524;GO:0000287;GO:0004775;GO:0006105;GO:0006104;GO:0006781;GO:0006099	122.5726758	-9.542116218	1.053501246	8.227994165	0.041527425	0.499823676
ENSMOCG00000012077	ENSMOCT00000015514	NRA4_CAEEL	none	Nicotinic_receptor_associated_protein_4	6:35948335-35953126	GO:0005783;GO:0005789;GO:0016021;GO:0065003	1850.567938	-0.730172418	0.096126912	8.185900304	0.042321954	0.499823676
ENSMOCG00000012077	ENSMOCT00000015519	NRA4_CAEEL	none	Nicotinic_receptor_associated_protein_4	6:35948335-35953126	GO:0005783;GO:0005789;GO:0016021;GO:0065003	1850.567938	-0.730172418	0.096126912	8.185900304	0.042321954	0.499823676
ENSMOCG00000013476	ENSMOCT00000017551	ST32C_HUMAN	Stk32a	Serine/threonine_protein_kinase_32C	18:31246820-31374682	GO:0005524;GO:0046872;GO:0004674;GO:0035556;GO:0018105	1407.842771	-0.677560467	0.155551397	8.184999857	0.042339111	0.499823676
ENSMOCG00000013639	ENSMOCT00000017777	NA	Gabrg3	NA	22:30178835-30660445	NA	929.6157434	0.425581017	0.085519651	8.228262838	0.041522401	0.499823676
ENSMOCG00000013889	ENSMOCT00000018116	RACA_DICDI	Rhobtb3	Rho_related_protein_racA	19:23277154-23332821	GO:0005938;GO:0042995;GO:0005737;GO:0031410;GO:0005856;GO:0043231;GO:0005886;GO:0005525;GO:0003924;GO:0019901;GO:0030036;GO:0007015;GO:0030865;GO:0007163;GO:0032956;GO:0008360;GO:0007266	1126.025195	-0.490073275	0.096654327	8.272254162	0.040707703	0.499823676
ENSMOCG00000013889	ENSMOCT00000018118	RACA_DICDI	Rhobtb3	Rho_related_protein_racA	19:23277154-23332821	GO:0005938;GO:0042995;GO:0005737;GO:0031410;GO:0005856;GO:0043231;GO:0005886;GO:0005525;GO:0003924;GO:0019901;GO:0030036;GO:0007015;GO:0030865;GO:0007163;GO:0032956;GO:0008360;GO:0007266	1126.025195	-0.490073275	0.096654327	8.272254162	0.040707703	0.499823676
ENSMOCG00000013899	ENSMOCT00000018150	NA	Ntrk3	NA	22:16011381-16370526	NA	2877.322398	0.348554891	0.116391723	8.194165595	0.042164785	0.499823676
ENSMOCG00000013899	ENSMOCT00000018144	NA	Ntrk3	NA	22:16011381-16370526	NA	2877.322398	0.348554891	0.116391723	8.194165595	0.042164785	0.499823676
ENSMOCG00000013899	ENSMOCT00000018147	NA	Ntrk3	NA	22:16011381-16370526	NA	2877.322398	0.348554891	0.116391723	8.194165595	0.042164785	0.499823676
ENSMOCG00000013899	ENSMOCT00000018151	NA	Ntrk3	NA	22:16011381-16370526	NA	2877.322398	0.348554891	0.116391723	8.194165595	0.042164785	0.499823676
ENSMOCG00000014470	ENSMOCT00000018970	ROAA_MOUSE	Hnrnpab	Heterogeneous_nuclear_ribonucleoprotein_A/B	7:47190921-47197430	GO:0005737;GO:0005654;GO:0005634;GO:0099523;GO:1990904;GO:0090575;GO:0003723;GO:1990837;GO:0001837;GO:0000122;GO:0045893;GO:0051252	3331.09367	-0.461552243	0.084433053	8.265342909	0.040834656	0.499823676
ENSMOCG00000014470	ENSMOCT00000018968	ROAA_MOUSE	Hnrnpab	Heterogeneous_nuclear_ribonucleoprotein_A/B	7:47190921-47197430	GO:0005737;GO:0005654;GO:0005634;GO:0099523;GO:1990904;GO:0090575;GO:0003723;GO:1990837;GO:0001837;GO:0000122;GO:0045893;GO:0051252	3331.09367	-0.461552243	0.084433053	8.265342909	0.040834656	0.499823676
ENSMOCG00000015290	ENSMOCT00000020139	THOC3_ARATH	Thoc3	THO_complex_subunit_3	16:55365584-55373453	GO:0080008;GO:0000347;GO:0000445;GO:0003723;GO:0031047;GO:0006406;GO:0006397;GO:0010267;GO:0008380	1143.8963	0.460206241	0.149140507	8.214205834	0.041786067	0.499823676
ENSMOCG00000015961	ENSMOCT00000021127	ARL3_MOUSE	Arl3	ADP_ribosylation_factor_like_protein_3	8:74162927-74230450	GO:0005930;GO:0005813;GO:0036064;GO:0035869;GO:0005929;GO:0005737;GO:0005881;GO:0005794;GO:0000139;GO:0015630;GO:0030496;GO:0005654;GO:0005634;GO:0032391;GO:0005876;GO:0019003;GO:0005525;GO:0032794;GO:0003924;GO:0000287;GO:0008017;GO:0060271;GO:0006893;GO:0042073;GO:0001822;GO:0000281;GO:0042461;GO:0006892;GO:1903441;GO:0061512;GO:0007264;GO:0007224	2228.9607	0.153494169	0.068282809	8.194834928	0.042152082	0.499823676
ENSMOCG00000015961	ENSMOCT00000021129	ARL3_MOUSE	Arl3	ADP_ribosylation_factor_like_protein_3	8:74162927-74230450	GO:0005930;GO:0005813;GO:0036064;GO:0035869;GO:0005929;GO:0005737;GO:0005881;GO:0005794;GO:0000139;GO:0015630;GO:0030496;GO:0005654;GO:0005634;GO:0032391;GO:0005876;GO:0019003;GO:0005525;GO:0032794;GO:0003924;GO:0000287;GO:0008017;GO:0060271;GO:0006893;GO:0042073;GO:0001822;GO:0000281;GO:0042461;GO:0006892;GO:1903441;GO:0061512;GO:0007264;GO:0007224	2228.9607	0.153494169	0.068282809	8.194834928	0.042152082	0.499823676
ENSMOCG00000016089	ENSMOCT00000021309	NA	Kcnq1	NA	8:35667321-35989719	NA	947.0295356	0.789482006	0.204306129	8.263491629	0.040868728	0.499823676
ENSMOCG00000016089	ENSMOCT00000021308	NA	Kcnq1	NA	8:35667321-35989719	NA	947.0295356	0.789482006	0.204306129	8.263491629	0.040868728	0.499823676
ENSMOCG00000016614	ENSMOCT00000022069	ATF4_RAT	Atf4	Cyclic_AMP_dependent_transcription_factor_ATF_4	15:13653242-13655623	GO:1990590;GO:1990589;GO:0005623;GO:0005813;GO:1990617;GO:0005737;GO:0032590;GO:1990037;GO:0043005;GO:0034399;GO:0005634;GO:0032991;GO:0090575;GO:0005667;GO:0003677;GO:0001228;GO:0003700;GO:0000981;GO:0043522;GO:0008022;GO:0019901;GO:0000978;GO:0000977;GO:0001085;GO:0043565;GO:0008134;GO:0044212;GO:0006874;GO:0034198;GO:1903351;GO:0042149;GO:0090650;GO:0034644;GO:0032922;GO:0007623;GO:0007214;GO:…	4126.07245	-0.13626423	0.101721886	8.237604892	0.041348072	0.499823676
ENSMOCG00000016787	ENSMOCT00000022318	NA	Fmo5	NA	21:5742769-5764706	NA	220.9793101	-0.485488428	0.2243365	8.261936889	0.040897363	0.499823676
ENSMOCG00000017327	ENSMOCT00000023095	RMXL1_MOUSE	none	RNA_binding_motif_protein,_X_linked_like_1	4:1274472-1278170	GO:0071013;GO:0070062;GO:0005719;GO:0005634;GO:1990904;GO:0005681;GO:0044530;GO:0003682;GO:0003729;GO:0003723;GO:0000978;GO:0071347;GO:0006509;GO:0006376;GO:0048025;GO:0048026;GO:0045944;GO:0051260;GO:0000381;GO:0051252;GO:0006366	1243.794791	-0.373409335	0.069125475	8.285075612	0.040473206	0.499823676
ENSMOCG00000017515	ENSMOCT00000023376	ABD18_MOUSE	none	Protein_ABHD18	1:93698159-93716659	GO:0005576	618.8960374	0.744841081	0.232087218	8.185450752	0.042330519	0.499823676
ENSMOCG00000017515	ENSMOCT00000023372	ABD18_RAT	none	Protein_ABHD18	1:93698159-93716659	GO:0005576	618.8960374	0.744841081	0.232087218	8.185450752	0.042330519	0.499823676
ENSMOCG00000017597	ENSMOCT00000023495	ODF3B_HUMAN	Odf3b	Outer_dense_fiber_protein_3B	15:21853255-21855441		185.1176685	0.846580863	0.289882881	8.215546164	0.041760856	0.499823676
ENSMOCG00000017867	ENSMOCT00000023899	SMIM4_MOUSE	Smim4	Small_integral_membrane_protein_4	6:65357218-65360511	GO:0016021;GO:0005739	144.0680356	0.370522607	0.136619595	8.190482548	0.04223475	0.499823676
ENSMOCG00000018195	ENSMOCT00000024376	NA	Dsg3	NA	18:11160764-11191827	NA	7.898158721	3.622198658	0.726915185	8.231755054	0.04145715	0.499823676
ENSMOCG00000018417	ENSMOCT00000024693	NR1D1_SHEEP	Nr1d2	Nuclear_receptor_subfamily_1_group_D_member_1	6:49453713-49462077	GO:0030054;GO:0005737;GO:0030425;GO:0043197;GO:0005634;GO:0003700;GO:0070888;GO:0003707;GO:0001222;GO:0008270;GO:0071347;GO:0071356;GO:0042632;GO:0032922;GO:0060086;GO:0005978;GO:0061889;GO:0043124;GO:0050728;GO:1903979;GO:0150079;GO:0045892;GO:0070859;GO:0045893;GO:0010498;GO:0031648;GO:0042752;GO:0042749;GO:0045598;GO:0035947;GO:0061178;GO:0019216;GO:0061469;GO:0044321	1365.846529	-0.321792356	0.131159656	8.202351318	0.042009689	0.499823676
ENSMOCG00000018868	ENSMOCT00000025386	F193B_BOVIN	Fam193b	Protein_FAM193B	16:56434910-56470697	GO:0005737;GO:0005634	2478.421547	0.432218108	0.184822209	8.271494229	0.040721644	0.499823676
ENSMOCG00000018868	ENSMOCT00000025393	F193B_BOVIN	Fam193b	Protein_FAM193B	16:56434910-56470697	GO:0005737;GO:0005634	2478.421547	0.432218108	0.184822209	8.271494229	0.040721644	0.499823676
ENSMOCG00000018979	ENSMOCT00000025555	NATD1_MOUSE	Natd1	Protein_NATD1	7:37761728-37770311		786.1097647	0.084563872	0.093679796	8.280374146	0.04055904	0.499823676
ENSMOCG00000019264	ENSMOCT00000025975	DOT1L_DROME	Dot1l	Histone_lysine_N_methyltransferase,_H3_lysine_79_specific	LG1:3005950-3047394	GO:0000775;GO:0000781;GO:0035097;GO:0005634;GO:0031151;GO:0006342;GO:0006348;GO:0048096;GO:0000077;GO:0006281;GO:0034729;GO:0016571;GO:2000677	1493.837448	0.704465056	0.251624874	8.215815104	0.041755799	0.499823676
ENSMOCG00000019264	ENSMOCT00000025978	DOT1L_DROME	Dot1l	Histone_lysine_N_methyltransferase,_H3_lysine_79_specific	LG1:3005950-3047394	GO:0000775;GO:0000781;GO:0035097;GO:0005634;GO:0031151;GO:0006342;GO:0006348;GO:0048096;GO:0000077;GO:0006281;GO:0034729;GO:0016571;GO:2000677	1493.837448	0.704465056	0.251624874	8.215815104	0.041755799	0.499823676
ENSMOCG00000019405	ENSMOCT00000026167	PDZD2_RAT	none	PDZ_domain_containing_protein_2	19:32084517-32243521	GO:0045177;GO:0005911;GO:0005737;GO:0005783;GO:0005576;GO:0043005;GO:0005634;GO:0014069;GO:0007155;GO:0035556	419.0473437	0.464973911	0.145867985	8.234723389	0.041401766	0.499823676
ENSMOCG00000019718	ENSMOCT00000026642	OSBL9_HUMAN	Osbpl10	Oxysterol_binding_protein_related_protein_9	5:87022554-87251064	GO:0005829;GO:0005794;GO:0043231;GO:0031902;GO:0016020;GO:0008289;GO:0032934;GO:0015248;GO:0006699	1151.437317	0.379494728	0.111150505	8.221792826	0.041643556	0.499823676
ENSMOCG00000020043	ENSMOCT00000027121	DECR2_MOUSE	Decr2	Peroxisomal_2,4_dienoyl_CoA_reductase	7:1906857-1913353	GO:0005778;GO:0005777;GO:0008670;GO:0019166;GO:0006636	420.6534097	0.58522766	0.188464086	8.23546971	0.041387853	0.499823676
ENSMOCG00000020868	ENSMOCT00000028307	KGUA_MOUSE	Guk1	Guanylate_kinase	7:39451142-39459185	GO:0005829;GO:0001917;GO:0005524;GO:0004385;GO:0046034;GO:0046060;GO:0006185;GO:0046054;GO:0046711;GO:0019673;GO:0034436;GO:0046037;GO:0046939;GO:0006163;GO:0006805	2138.564064	-0.08969499	0.1362213	8.264050048	0.040858447	0.499823676
ENSMOCG00000020868	ENSMOCT00000028304	KGUA_MOUSE	Guk1	Guanylate_kinase	7:39451142-39459185	GO:0005829;GO:0001917;GO:0005524;GO:0004385;GO:0046034;GO:0046060;GO:0006185;GO:0046054;GO:0046711;GO:0019673;GO:0034436;GO:0046037;GO:0046939;GO:0006163;GO:0006805	2138.564064	-0.08969499	0.1362213	8.264050048	0.040858447	0.499823676
ENSMOCG00000021214	ENSMOCT00000028818	MESD_MOUSE	Mesd	LRP_chaperone_MESD	22:13669705-13677490	GO:0005783;GO:0005886;GO:0042802;GO:0050750;GO:0007498;GO:0006909;GO:1904395;GO:0006457;GO:0034394;GO:0016055	3318.174062	-0.301073221	0.14581814	8.243429866	0.041239735	0.499823676
ENSMOCG00000021602	ENSMOCT00000029385	SVBP_RAT	none	Small_vasohibin_binding_protein	10:63798736-63804241	GO:0045177;GO:0005737;GO:0005856;GO:0005576;GO:0008017;GO:0061564;GO:0010596;GO:0031397;GO:0009306;GO:0006508;GO:1905048	193.7664833	0.169290356	0.181576161	8.29674379	0.040260947	0.499823676
ENSMOCG00000022571	ENSMOCT00000030810	GLIS2_XENLA	Glis2	Zinc_finger_protein_GLIS2	7:5582783-5590463	GO:0005737;GO:0016607;GO:0003677;GO:0046872;GO:0030154;GO:0045892;GO:0007399;GO:0045893	1256.424281	0.481503989	0.098547938	8.250921094	0.041100815	0.499823676
ENSMOCG00000022582	ENSMOCT00000030827	LRC43_HUMAN	Lrrc43	Leucine_rich_repeat_containing_protein_43	2:14104184-14124323		52.97950026	0.957825169	0.294478149	8.245162127	0.041207571	0.499823676
ENSMOCG00000022671	ENSMOCT00000030960	OP1_MAIZE	Myo19	Protein_OPAQUE1	7:51669348-51701125	GO:0005737;GO:0016459;GO:0051015;GO:0005524;GO:0005516;GO:0003774;GO:0007015	486.0950814	0.562443724	0.206006214	8.233313157	0.04142807	0.499823676
ENSMOCG00000022671	ENSMOCT00000030958	OP1_MAIZE	Myo19	Protein_OPAQUE1	7:51669348-51701125	GO:0005737;GO:0016459;GO:0051015;GO:0005524;GO:0005516;GO:0003774;GO:0007015	486.0950814	0.562443724	0.206006214	8.233313157	0.04142807	0.499823676
ENSMOCG00000022712	ENSMOCT00000031021	TMEDA_MESAU	Tmed10	Transmembrane_protein_Tmp21	1:23170576-23208782	GO:0005623;GO:0030137;GO:0005789;GO:0033116;GO:0070765;GO:0000139;GO:0016021;GO:0042470;GO:0005886;GO:0030140;GO:0030658;GO:0042589;GO:0019905;GO:0035964;GO:0007030;GO:0006886;GO:0045055;GO:1902003;GO:0006890	7942.130638	-0.310561747	0.117719901	8.198108886	0.042090001	0.499823676
ENSMOCG00000022892	ENSMOCT00000031296	TUT7_HUMAN	none	Terminal_uridylyltransferase_7	16:60587241-60590730	GO:0005737;GO:0005829;GO:0005654;GO:0035198;GO:0003723;GO:0050265;GO:0070569;GO:0008270;GO:0010586;GO:0010526;GO:0000289;GO:0001556;GO:1990074;GO:0031054;GO:0071076;GO:0031123	77.39850688	-0.039616463	0.158163283	8.185743566	0.04232494	0.499823676
ENSMOCG00000006893	ENSMOCT00000008928	ZN570_HUMAN	none	Zinc_finger_protein_570	7:39771802-39787415	GO:0005634;GO:0003677;GO:0046872;GO:0006355	1256.740315	0.102809581	0.133345958	8.162599706	0.042768111	0.501463857
ENSMOCG00000010364	ENSMOCT00000013309	CP26B_MOUSE	Cyp26c1	Cytochrome_P450_26B1	8:65848020-65855418	GO:0005737;GO:0005789;GO:0000249;GO:0020037;GO:0005506;GO:0004497;GO:0016491;GO:0016709;GO:0008401;GO:0001972;GO:0060349;GO:0001709;GO:0071300;GO:0070268;GO:0030326;GO:0006696;GO:0061436;GO:0001768;GO:0006954;GO:0001822;GO:0007140;GO:0048387;GO:0055114;GO:0010628;GO:2001037;GO:0009954;GO:0048385;GO:0045580;GO:0033189;GO:0034653;GO:0042573;GO:0048384;GO:0007283;GO:0016125;GO:0043587;GO:0006805	8.741683108	1.880882389	0.657580254	8.163433666	0.042752063	0.501463857
ENSMOCG00000012831	ENSMOCT00000016621	FBXL2_BOVIN	Fbxl13	F_box/LRR_repeat_protein_2	26:13433510-13575941	GO:0016020;GO:0019005;GO:0005516;GO:0016567;GO:0010506;GO:0014066;GO:0031146;GO:0006511	253.6645763	-0.203668985	0.293701208	8.157632029	0.042863822	0.501463857
ENSMOCG00000012831	ENSMOCT00000016617	FXL20_HUMAN	Fbxl13	F_box/LRR_repeat_protein_20	26:13433510-13575941	GO:0005829;GO:0098978;GO:0098793;GO:0019005;GO:0098685;GO:0001662;GO:0043687;GO:0000209;GO:0099575;GO:2000300;GO:0031146;GO:0006511	253.6645763	-0.203668985	0.293701208	8.157632029	0.042863822	0.501463857
ENSMOCG00000013379	ENSMOCT00000017413	NA	Nr2f1	NA	19:21079449-21088790	NA	1941.678743	-0.026053153	0.120431783	8.159195478	0.042833677	0.501463857
ENSMOCG00000013379	ENSMOCT00000017411	NA	Nr2f1	NA	19:21079449-21088790	NA	1941.678743	-0.026053153	0.120431783	8.159195478	0.042833677	0.501463857
ENSMOCG00000013906	ENSMOCT00000018143	NA	none	NA	4:89165309-89200363	NA	4268.544451	-0.057484112	0.086177678	8.166443993	0.042694186	0.501463857
ENSMOCG00000016493	ENSMOCT00000021894	MOK_MOUSE	Mok	MAPK/MAK/MRK_overlapping_kinase	1:46310385-46330419	GO:0097546;GO:0005929;GO:0005737;GO:0005634;GO:0005524;GO:0004693;GO:0046872;GO:0035556;GO:0010468	770.2291842	0.775339472	0.21556486	8.158178131	0.04285329	0.501463857
ENSMOCG00000017131	ENSMOCT00000022822	NA	Ccdc158	NA	LG1:45582514-45642648	NA	57.06269481	-0.293852829	0.248845053	8.171738218	0.042592584	0.501463857
ENSMOCG00000017131	ENSMOCT00000022824	NA	Ccdc158	NA	LG1:45582514-45642648	NA	57.06269481	-0.293852829	0.248845053	8.171738218	0.042592584	0.501463857
ENSMOCG00000020002	ENSMOCT00000027056	NVJ2_SCHPO	none	Nucleus_vacuole_junction_protein_2	7:59222727-59293477	GO:0005737;GO:0005783;GO:0005789;GO:0016021;GO:0071561;GO:0008289;GO:0006869;GO:1990854	6691.830037	-0.054955056	0.05593666	8.169548933	0.04263457	0.501463857
ENSMOCG00000022776	ENSMOCT00000031122	NA	Anxa6	NA	7:43677861-43731418	NA	4298.30879	-0.407349716	0.134859752	8.170085622	0.042624274	0.501463857
ENSMOCG00000022776	ENSMOCT00000031123	NA	Anxa6	NA	7:43677861-43731418	NA	4298.30879	-0.407349716	0.134859752	8.170085622	0.042624274	0.501463857
ENSMOCG00000022776	ENSMOCT00000031121	NA	Anxa6	NA	7:43677861-43731418	NA	4298.30879	-0.407349716	0.134859752	8.170085622	0.042624274	0.501463857
ENSMOCG00000019566	ENSMOCT00000026420	NGEF_HUMAN	Arhgef15	Ephexin_1	7:29857291-29868640	GO:0005829;GO:0030426;GO:0016020;GO:0005085;GO:0048013;GO:0007186;GO:0061002;GO:0043065;GO:0043087;GO:0051056	96.69247693	0.976279854	0.244789875	8.150574994	0.043000149	0.502556182
ENSMOCG00000003726	ENSMOCT00000004984	RS8_RAT	none	40S_ribosomal_protein_S8	7:51641803-51642428	GO:0022627;GO:0016020;GO:1990904;GO:0003735;GO:0000462;GO:0006412	304.8770168	-2.925557175	0.230347992	8.134782946	0.043306749	0.502624659
ENSMOCG00000006653	ENSMOCT00000008618	NA	Adamts16	NA	19:49769912-49865561	NA	161.4087519	2.453323722	0.239819757	8.137996098	0.043244194	0.502624659
ENSMOCG00000014179	ENSMOCT00000018586	LVSC_DICDI	Nbeal2	BEACH_domain_containing_protein_lvsC	5:82958962-82988203		682.5695772	0.76960337	0.225730632	8.139614837	0.043212713	0.502624659
ENSMOCG00000014179	ENSMOCT00000018584	LVSC_DICDI	Nbeal2	BEACH_domain_containing_protein_lvsC	5:82958962-82988203		682.5695772	0.76960337	0.225730632	8.139614837	0.043212713	0.502624659
ENSMOCG00000018880	ENSMOCT00000025407	SO4C1_MOUSE	Slco4a1	Solute_carrier_organic_anion_transporter_family_member_4C1	LG8:1374281-1392779	GO:0016323;GO:0016021;GO:0005887;GO:0008514;GO:0015347;GO:0030154;GO:0007275;GO:0015711;GO:0043252;GO:0007283	264.8860054	-0.87636372	0.200309195	8.143644746	0.043134437	0.502624659
ENSMOCG00000019716	ENSMOCT00000026646	NSRP1_RAT	Nsrp1	Nuclear_speckle_splicing_regulatory_protein_1	7:22033419-22066417	GO:0016607;GO:0005634;GO:1990904;GO:0003729;GO:0032502;GO:0001701;GO:0006397;GO:0000381;GO:0008380	1132.039417	0.068227989	0.082109876	8.136384111	0.043275566	0.502624659
ENSMOCG00000019716	ENSMOCT00000026643	NSRP1_RAT	Nsrp1	Nuclear_speckle_splicing_regulatory_protein_1	7:22033419-22066417	GO:0016607;GO:0005634;GO:1990904;GO:0003729;GO:0032502;GO:0001701;GO:0006397;GO:0000381;GO:0008380	1132.039417	0.068227989	0.082109876	8.136384111	0.043275566	0.502624659
ENSMOCG00000019716	ENSMOCT00000026641	NSRP1_RAT	Nsrp1	Nuclear_speckle_splicing_regulatory_protein_1	7:22033419-22066417	GO:0016607;GO:0005634;GO:1990904;GO:0003729;GO:0032502;GO:0001701;GO:0006397;GO:0000381;GO:0008380	1132.039417	0.068227989	0.082109876	8.136384111	0.043275566	0.502624659
ENSMOCG00000019767	ENSMOCT00000026713	ARK73_RAT	none	Aflatoxin_B1_aldehyde_reductase_member_3	10:45559490-45566800	GO:0005829;GO:0004033;GO:0042802;GO:0046223;GO:0046222	140.4589735	-3.531385868	0.4840726	8.140861466	0.043188484	0.502624659
ENSMOCG00000019894	ENSMOCT00000026917	FAXC_DROME	Faxc	Failed_axon_connections	LG5:22135685-22197992	GO:0005737;GO:0005886;GO:0007409;GO:0036099	1419.117195	-0.084149381	0.098572082	8.139403911	0.043216814	0.502624659
ENSMOCG00000003549	ENSMOCT00000004834	NA	Itih3	NA	6:65583360-65608080	NA	4433.880707	-1.266436031	0.157356216	8.129403911	0.043411668	0.50325815
ENSMOCG00000003549	ENSMOCT00000004842	NA	Itih3	NA	6:65583360-65608080	NA	4433.880707	-1.266436031	0.157356216	8.129403911	0.043411668	0.50325815
ENSMOCG00000003549	ENSMOCT00000004849	ITIH3_MESAU	Itih3	Inter_alpha_trypsin_inhibitor_heavy_chain_H3	6:65583360-65608080	GO:0005576;GO:0004867;GO:0030212	4433.880707	-1.266436031	0.157356216	8.129403911	0.043411668	0.50325815
ENSMOCG00000003549	ENSMOCT00000004814	NA	Itih3	NA	6:65583360-65608080	NA	4433.880707	-1.266436031	0.157356216	8.129403911	0.043411668	0.50325815
ENSMOCG00000003549	ENSMOCT00000004822	NA	Itih3	NA	6:65583360-65608080	NA	4433.880707	-1.266436031	0.157356216	8.129403911	0.043411668	0.50325815
ENSMOCG00000012421	ENSMOCT00000015996	NA	Add3	NA	8:80549317-80577821	NA	7245.062403	-0.034343563	0.119694776	8.12537663	0.043490383	0.50325815
ENSMOCG00000012421	ENSMOCT00000015999	NA	Add3	NA	8:80549317-80577821	NA	7245.062403	-0.034343563	0.119694776	8.12537663	0.043490383	0.50325815
ENSMOCG00000018687	ENSMOCT00000025116	NA	Zfp82	NA	LG4:22550164-22583713	NA	803.9698095	-0.358974536	0.0941147	8.127223114	0.043454275	0.50325815
ENSMOCG00000018687	ENSMOCT00000025112	NA	Zfp82	NA	LG4:22550164-22583713	NA	803.9698095	-0.358974536	0.0941147	8.127223114	0.043454275	0.50325815
ENSMOCG00000018687	ENSMOCT00000025120	NA	Zfp82	NA	LG4:22550164-22583713	NA	803.9698095	-0.358974536	0.0941147	8.127223114	0.043454275	0.50325815
ENSMOCG00000018687	ENSMOCT00000025107	NA	Zfp82	NA	LG4:22550164-22583713	NA	803.9698095	-0.358974536	0.0941147	8.127223114	0.043454275	0.50325815
ENSMOCG00000015818	ENSMOCT00000020924	NA	Ncbp1	NA	LG5:41228867-41265047	NA	858.3109967	-0.363237089	0.099987914	8.121490246	0.043566476	0.503640515
ENSMOCG00000015818	ENSMOCT00000020920	NA	Ncbp1	NA	LG5:41228867-41265047	NA	858.3109967	-0.363237089	0.099987914	8.121490246	0.043566476	0.503640515
ENSMOCG00000010973	ENSMOCT00000014086	NA	Acsm4	NA	8:15867333-15891574	NA	73.16521979	-0.733842948	0.249389346	8.115149595	0.0436909	0.504082687
ENSMOCG00000019934	ENSMOCT00000026970	T53G5_HUMAN	Trp53tg5	TP53_target_gene_5_protein	LG8:14054924-14058155	GO:0005737;GO:0005634;GO:0035556;GO:0030308	62.29640751	-1.897661538	0.512975931	8.115689252	0.043680297	0.504082687
ENSMOCG00000018550	ENSMOCT00000024908	TSN17_RAT	Tspan17	Tetraspanin_17	16:55687658-55694567	GO:0005887;GO:0019899;GO:0072594;GO:0072659;GO:0051604	1089.304681	0.420849233	0.126593882	8.109879462	0.043794582	0.504781093
ENSMOCG00000018550	ENSMOCT00000024904	TSN17_HUMAN	Tspan17	Tetraspanin_17	16:55687658-55694567	GO:0005887;GO:0000151;GO:0019899;GO:0004842;GO:0072594;GO:0072659;GO:0051604;GO:0016567	1089.304681	0.420849233	0.126593882	8.109879462	0.043794582	0.504781093
ENSMOCG00000000665	ENSMOCT00000000883	OSTN_RAT	Ostn	Osteocrin	2:36767927-36793360	GO:0005615;GO:0005179;GO:0005102;GO:0007166;GO:0003416;GO:0009755;GO:1903860;GO:0046325;GO:0045668;GO:0001503	7.408774177	-1.819634168	0.778171167	8.102316824	0.043943783	0.505175335
ENSMOCG00000005545	ENSMOCT00000007234	SPT4H_MACFA	Supt4a	Transcription_elongation_factor_SPT4	7:63946557-63953490	GO:0032044;GO:0046982;GO:0008270;GO:0032785;GO:0000122;GO:0032786;GO:0045944;GO:0006368	1637.465777	-0.211295606	0.086618062	8.100042662	0.043988746	0.505175335
ENSMOCG00000014724	ENSMOCT00000019346	ADA28_MOUSE	Adam8	Disintegrin_and_metalloproteinase_domain_containing_protein_28	8:32906261-32920197	GO:0016021;GO:0005739;GO:0005886;GO:0046872;GO:0004222;GO:0008237	347.7750884	3.050146142	0.34062193	8.103204155	0.043926251	0.505175335
ENSMOCG00000014724	ENSMOCT00000019352	ADA28_MOUSE	Adam8	Disintegrin_and_metalloproteinase_domain_containing_protein_28	8:32906261-32920197	GO:0016021;GO:0005739;GO:0005886;GO:0046872;GO:0004222;GO:0008237	347.7750884	3.050146142	0.34062193	8.103204155	0.043926251	0.505175335
ENSMOCG00000018141	ENSMOCT00000024285	MDFI_HUMAN	Mdfi	MyoD_family_inhibitor	LG2:2658115-2672781	GO:0005737;GO:0005634;GO:0042802;GO:0008134;GO:0042994;GO:0009950;GO:0048704;GO:0043392;GO:0000122;GO:0030178;GO:0060707	16.75703736	2.628006819	0.474376836	8.09939749	0.04400151	0.505175335
ENSMOCG00000018141	ENSMOCT00000024288	MDFI_HUMAN	Mdfi	MyoD_family_inhibitor	LG2:2658115-2672781	GO:0005737;GO:0005634;GO:0042802;GO:0008134;GO:0042994;GO:0009950;GO:0048704;GO:0043392;GO:0000122;GO:0030178;GO:0060707	16.75703736	2.628006819	0.474376836	8.09939749	0.04400151	0.505175335
ENSMOCG00000000661	ENSMOCT00000000877	RUSD4_DANRE	Rpusd4	Mitochondrial_RNA_pseudouridine_synthase_rpusd4	5:29384452-29393587	GO:0005759;GO:0009982;GO:0003723;GO:0001522;GO:0008033	450.6632721	-0.555741265	0.105867016	8.092352435	0.044141124	0.50534071
ENSMOCG00000002706	ENSMOCT00000003642	SENP2_RAT	none	Sentrin_specific_protease_2	15:6844591-6861837	GO:0005737;GO:0031410;GO:0005829;GO:0016604;GO:0031965;GO:0005643;GO:0005634;GO:0016605;GO:0019904;GO:0070139;GO:0070140;GO:0009950;GO:0045444;GO:0007507;GO:0060711;GO:0051028;GO:0035562;GO:0043518;GO:0032091;GO:0031397;GO:1901797;GO:0001934;GO:0031398;GO:0045944;GO:0031648;GO:0016926;GO:0015031;GO:0032875;GO:2000045;GO:0051246;GO:0060712;GO:0060707;GO:0016055	247.8740693	0.683875769	0.156675531	8.075719509	0.04447246	0.50534071
ENSMOCG00000004638	ENSMOCT00000006079	ZNF24_RAT	Zfp174	Zinc_finger_protein_24	7:4785961-4792191	GO:0005654;GO:0005634;GO:0001228;GO:0042802;GO:0046872;GO:0043565;GO:0042552;GO:0045892;GO:0045944	204.5885684	-0.622461766	0.159938872	8.067162899	0.044643854	0.50534071
ENSMOCG00000005588	ENSMOCT00000007290	ISK4_PIG	Spink4	Serine_protease_inhibitor_Kazal_type_4	LG5:37060562-37069090	GO:0005576	37.27119208	2.156115545	0.477819571	8.067535405	0.044636379	0.50534071
ENSMOCG00000006390	ENSMOCT00000008303	MTDC_MOUSE	Mthfd2l	Bifunctional_methylenetetrahydrofolate_dehydrogenase/cyclohydrolase,_mitochondrial	LG1:44073926-44165223	GO:0005739;GO:0000287;GO:0004477;GO:0004487;GO:0004488;GO:0042301;GO:0006730;GO:0035999;GO:0046653	515.1467608	1.334835101	0.190844527	8.0829559	0.044328011	0.50534071
ENSMOCG00000006390	ENSMOCT00000008308	NA	Mthfd2l	NA	LG1:44073926-44165223	NA	515.1467608	1.334835101	0.190844527	8.0829559	0.044328011	0.50534071
ENSMOCG00000008118	ENSMOCT00000010461	RL18A_HUMAN	none	60S_ribosomal_protein_L18a	10:35352498-35352752	GO:0005829;GO:0022625;GO:0016020;GO:0042788;GO:0014069;GO:0003723;GO:0003735;GO:0002181;GO:0000184;GO:0097327;GO:0006614;GO:0006412;GO:0006413;GO:0019083	339.0731404	-0.146256038	0.131928011	8.080148556	0.044383995	0.50534071
ENSMOCG00000008285	ENSMOCT00000010665	RL34_PIG	none	60S_ribosomal_protein_L34	2:2669615-2669968	GO:0005829;GO:0005783;GO:0005840;GO:0003735;GO:0006412	83.35531802	-2.435968698	0.909969427	8.066167077	0.044663843	0.50534071
ENSMOCG00000009596	ENSMOCT00000012325	NA	Samm50	NA	15:26891198-26917243	NA	2787.35249	-0.16357437	0.066968498	8.091148694	0.044165022	0.50534071
ENSMOCG00000013486	ENSMOCT00000017557	MUC24_RAT	Cd164	Sialomucin_core_protein_24	LG9:27250872-27263642	GO:0031410;GO:0005768;GO:0010008;GO:0016021;GO:0005765;GO:0005764;GO:0005886;GO:0007155;GO:0007157;GO:0007517	5137.054516	-0.390793209	0.145414192	8.079020998	0.0444065	0.50534071
ENSMOCG00000017403	ENSMOCT00000023266	NA	Plcg1	NA	LG8:17609120-17639985	NA	4912.454111	0.353828505	0.057627879	8.082608631	0.044334932	0.50534071
ENSMOCG00000017403	ENSMOCT00000023259	NA	Plcg1	NA	LG8:17609120-17639985	NA	4912.454111	0.353828505	0.057627879	8.082608631	0.044334932	0.50534071
ENSMOCG00000018312	ENSMOCT00000024541	UB2E2_HUMAN	Ube2e2	Ubiquitin_conjugating_enzyme_E2_E2	6:49750577-49992461	GO:0005524;GO:0042296;GO:0061631;GO:0004842;GO:0006974;GO:0032020;GO:1900087;GO:0070979;GO:0070936;GO:0070534	893.7383113	0.019624014	0.082330912	8.075182416	0.044483199	0.50534071
ENSMOCG00000019084	ENSMOCT00000025710	RASF3_MOUSE	Rassf3	Ras_association_domain_containing_protein_3	24:3914358-3974517	GO:0005829;GO:0005874;GO:0005886;GO:0042802;GO:0042981;GO:0007165	207.780743	0.264550988	0.145749036	8.067262271	0.04464186	0.50534071
ENSMOCG00000019562	ENSMOCT00000026407	NA	Fgr	NA	10:51808418-51823676	NA	68.21415444	0.770211094	0.207678565	8.088406771	0.044219505	0.50534071
ENSMOCG00000021851	ENSMOCT00000029741	ZN654_MOUSE	Rlf	Zinc_finger_protein_654	10:61799034-61873157	GO:0005634;GO:0003677;GO:0001228;GO:0046872;GO:0006357	1445.443323	-0.169498121	0.111498363	8.080092933	0.044385105	0.50534071
ENSMOCG00000021851	ENSMOCT00000029740	ZN654_MOUSE	Rlf	Zinc_finger_protein_654	10:61799034-61873157	GO:0005634;GO:0003677;GO:0001228;GO:0046872;GO:0006357	1445.443323	-0.169498121	0.111498363	8.080092933	0.044385105	0.50534071
ENSMOCG00000022092	ENSMOCT00000030076	VWC2L_DANRE	Vwc2	von_Willebrand_factor_C_domain_containing_protein_2_like	LG1:10373869-10523297	GO:0032281;GO:0030054;GO:0005615;GO:0045202;GO:0030514;GO:0007399	471.848805	0.163502708	0.125418104	8.066675577	0.044653635	0.50534071
ENSMOCG00000017929	ENSMOCT00000023990	KCNKD_HUMAN	Kcnk12	Potassium_channel_subfamily_K_member_13	16:10904645-10959972	GO:0005887;GO:0005886;GO:0022841;GO:0005244;GO:0071805;GO:0034765;GO:0030322	349.7787103	2.823204437	0.350637356	8.054124073	0.044906268	0.507102732
ENSMOCG00000020847	ENSMOCT00000028275	DEN1A_MOUSE	none	DENN_domain_containing_protein_1A	4:38096065-38632842	GO:0030054;GO:0030136;GO:0030665;GO:0005829;GO:0030425;GO:0043231;GO:0043025;GO:0005654;GO:0042734;GO:0045202;GO:1901981;GO:0032266;GO:0017137;GO:0017112;GO:0017124;GO:0032456;GO:0006897;GO:0043547;GO:0015031;GO:0032483;GO:0048488	2138.151077	0.735022494	0.16940399	8.054556749	0.044897536	0.507102732
ENSMOCG00000015894	ENSMOCT00000021021	ARHGG_HUMAN	none	Rho_guanine_nucleotide_exchange_factor_16	1:109957278-110066104	GO:0005829;GO:0045296;GO:0030165;GO:0030971;GO:0017048;GO:0005089;GO:0090630;GO:0060326;GO:0007186;GO:0043065;GO:1903078;GO:0051056	2199.986188	-0.70274005	0.125210942	8.050698831	0.044975452	0.507394228
ENSMOCG00000000860	ENSMOCT00000001148	SKA1_RAT	Ska1	Spindle_and_kinetochore_associated_protein_1	18:58586579-58597352	GO:0000940;GO:0005737;GO:0072686;GO:0005876;GO:0008017;GO:0051301;GO:0007059;GO:0000278;GO:0031110	25.1305882	-1.866188634	0.490516368	8.043495003	0.045121296	0.507572219
ENSMOCG00000009847	ENSMOCT00000012633	TMM51_MOUSE	Tmem51	Transmembrane_protein_51	10:42840503-42844146	GO:0016021	280.8503486	0.193880013	0.140160638	8.04349051	0.045121387	0.507572219
ENSMOCG00000021639	ENSMOCT00000029437	RAB42_MOUSE	Rab42	Ras_related_protein_Rab_42	10:52530223-52531462	GO:0012505;GO:0016020;GO:0005525;GO:0003924;GO:0006886;GO:0032482	20.18894006	1.410760341	0.384308902	8.044242949	0.045106132	0.507572219
ENSMOCG00000007486	ENSMOCT00000009664	NA	Yap1	NA	5:3300844-3386562	NA	783.0404542	0.921924592	0.141803469	8.041052962	0.04517084	0.507624959
ENSMOCG00000007486	ENSMOCT00000009663	NA	Yap1	NA	5:3300844-3386562	NA	783.0404542	0.921924592	0.141803469	8.041052962	0.04517084	0.507624959
ENSMOCG00000010583	ENSMOCT00000013586	NA	Pgc	NA	LG2:2750102-2757244	NA	6.371065504	2.76353606	0.840920139	8.028736706	0.045421523	0.507624959
ENSMOCG00000015050	ENSMOCT00000019810	NA	Ints7	NA	6:77673051-77728083	NA	615.194637	0.276023436	0.10451847	8.033068584	0.045333199	0.507624959
ENSMOCG00000018341	ENSMOCT00000024580	NA	Cdc37l1	NA	8:58130398-58158243	NA	2363.001275	-0.452448807	0.113760803	8.028330755	0.045429809	0.507624959
ENSMOCG00000019089	ENSMOCT00000025721	GDPD5_CHICK	Gdpd4	Glycerophosphodiester_phosphodiesterase_domain_containing_protein_5	22:2231181-2268569	GO:0012505;GO:0030426;GO:0016021;GO:0048471;GO:0008889;GO:0004435;GO:0006629;GO:0045666	20.88804535	4.602331637	1.325486951	8.031366617	0.045367881	0.507624959
ENSMOCG00000019150	ENSMOCT00000025806	NA	Ncf1	NA	2:23383336-23392155	NA	103.6500318	1.502002879	0.25261879	8.038639101	0.045219865	0.507624959
ENSMOCG00000020964	ENSMOCT00000028465	CENPR_MOUSE	Itgb3bp	Centromere_protein_R	10:67440691-67491222	GO:0000777;GO:0005654;GO:0006915;GO:0007049;GO:0051301;GO:0034080;GO:0006355	187.9184418	-0.270140765	0.221183646	8.032188247	0.045351135	0.507624959
ENSMOCG00000000580	ENSMOCT00000000765	SSRG_RAT	Ssr3	Translocon_associated_protein_subunit_gamma	1:111623975-111638513	GO:0005783;GO:0016021;GO:0005784;GO:0006614	5302.184722	-0.498883603	0.129252496	8.012498281	0.045754109	0.507812735
ENSMOCG00000000650	ENSMOCT00000000864	NA	Invs	NA	LG5:43222972-43345598	NA	673.2282235	1.004141513	0.197619525	7.990933785	0.046199449	0.507812735
ENSMOCG00000001016	ENSMOCT00000001384	PI5K7_ARATH	Ankmy1	Phosphatidylinositol_4_phosphate_5_kinase_7	LG4:35687636-35719474	GO:0005886;GO:0016308;GO:0005524	247.3846463	2.164501047	0.339755163	7.990993682	0.046198206	0.507812735
ENSMOCG00000001611	ENSMOCT00000002211	NA	Smarca2	NA	8:55877599-56047783	NA	9745.345227	-0.153840717	0.066490672	7.996493753	0.046084225	0.507812735
ENSMOCG00000001611	ENSMOCT00000002237	SMCA2_MOUSE	Smarca2	Probable_global_transcription_activator_SNF2L2	8:55877599-56047783	GO:0045111;GO:0043231;GO:0071565;GO:0071564;GO:0000790;GO:0005654;GO:0005634;GO:0016514;GO:0005524;GO:0003682;GO:0003677;GO:0008094;GO:0004386;GO:0042393;GO:0003713;GO:0044212;GO:0035887;GO:0043044;GO:0006325;GO:0030308;GO:0008285;GO:0045892;GO:0007399;GO:0006334;GO:0045944;GO:0045893	9745.345227	-0.153840717	0.066490672	7.996493753	0.046084225	0.507812735
ENSMOCG00000001611	ENSMOCT00000002226	SMCA2_MOUSE	Smarca2	Probable_global_transcription_activator_SNF2L2	8:55877599-56047783	GO:0045111;GO:0043231;GO:0071565;GO:0071564;GO:0000790;GO:0005654;GO:0005634;GO:0016514;GO:0005524;GO:0003682;GO:0003677;GO:0008094;GO:0004386;GO:0042393;GO:0003713;GO:0044212;GO:0035887;GO:0043044;GO:0006325;GO:0030308;GO:0008285;GO:0045892;GO:0007399;GO:0006334;GO:0045944;GO:0045893	9745.345227	-0.153840717	0.066490672	7.996493753	0.046084225	0.507812735
ENSMOCG00000001611	ENSMOCT00000002219	NA	Smarca2	NA	8:55877599-56047783	NA	9745.345227	-0.153840717	0.066490672	7.996493753	0.046084225	0.507812735
ENSMOCG00000001611	ENSMOCT00000002234	SMCA2_MOUSE	Smarca2	Probable_global_transcription_activator_SNF2L2	8:55877599-56047783	GO:0045111;GO:0043231;GO:0071565;GO:0071564;GO:0000790;GO:0005654;GO:0005634;GO:0016514;GO:0005524;GO:0003682;GO:0003677;GO:0008094;GO:0004386;GO:0042393;GO:0003713;GO:0044212;GO:0035887;GO:0043044;GO:0006325;GO:0030308;GO:0008285;GO:0045892;GO:0007399;GO:0006334;GO:0045944;GO:0045893	9745.345227	-0.153840717	0.066490672	7.996493753	0.046084225	0.507812735
ENSMOCG00000001611	ENSMOCT00000002225	NA	Smarca2	NA	8:55877599-56047783	NA	9745.345227	-0.153840717	0.066490672	7.996493753	0.046084225	0.507812735
ENSMOCG00000001611	ENSMOCT00000002228	SMCA2_MOUSE	Smarca2	Probable_global_transcription_activator_SNF2L2	8:55877599-56047783	GO:0045111;GO:0043231;GO:0071565;GO:0071564;GO:0000790;GO:0005654;GO:0005634;GO:0016514;GO:0005524;GO:0003682;GO:0003677;GO:0008094;GO:0004386;GO:0042393;GO:0003713;GO:0044212;GO:0035887;GO:0043044;GO:0006325;GO:0030308;GO:0008285;GO:0045892;GO:0007399;GO:0006334;GO:0045944;GO:0045893	9745.345227	-0.153840717	0.066490672	7.996493753	0.046084225	0.507812735
ENSMOCG00000002594	ENSMOCT00000003520	FBP1_STRPU	Sned1	Fibropellin_1	LG4:35294011-35350355	GO:0032579;GO:0031410;GO:0005615;GO:0009374;GO:0005509;GO:0005112	574.6527002	1.313797128	0.327583742	7.972896698	0.046575183	0.507812735
ENSMOCG00000002594	ENSMOCT00000003527	FBP1_STRPU	Sned1	Fibropellin_1	LG4:35294011-35350355	GO:0032579;GO:0031410;GO:0005615;GO:0009374;GO:0005509;GO:0005112	574.6527002	1.313797128	0.327583742	7.972896698	0.046575183	0.507812735
ENSMOCG00000002594	ENSMOCT00000003511	FBP1_STRPU	Sned1	Fibropellin_1	LG4:35294011-35350355	GO:0032579;GO:0031410;GO:0005615;GO:0009374;GO:0005509;GO:0005112	574.6527002	1.313797128	0.327583742	7.972896698	0.046575183	0.507812735
ENSMOCG00000002928	ENSMOCT00000003951	LMNA_CHICK	Lmnb2	Lamin_A	LG1:2875467-2889971	GO:0005882;GO:0005634	1362.061781	0.326884439	0.191058681	7.989007615	0.046239432	0.507812735
ENSMOCG00000002928	ENSMOCT00000003955	LMNB2_MOUSE	Lmnb2	Lamin_B2	LG1:2875467-2889971	GO:0005638;GO:0005635;GO:0005637;GO:0031965;GO:0005634	1362.061781	0.326884439	0.191058681	7.989007615	0.046239432	0.507812735
ENSMOCG00000006375	ENSMOCT00000008280	HIF1A_BOVIN	none	Hypoxia_inducible_factor_1_alpha	1:11950732-11982891	GO:1904115;GO:0005829;GO:0016607;GO:0005634;GO:0003700;GO:0000981;GO:0035035;GO:0046982;GO:0043565;GO:0019896;GO:0071456;GO:0045944;GO:0061419;GO:0045893;GO:0010575;GO:0006357;GO:0001666	1712.564961	-0.031544929	0.077018083	7.979103048	0.046445563	0.507812735
ENSMOCG00000007454	ENSMOCT00000009625	NQO2_MOUSE	Nqo2	Ribosyldihydronicotinamide_dehydrogenase_[quinone]	16:38635790-38653367	GO:0005829;GO:0005654;GO:0031404;GO:0001512;GO:0009055;GO:0071949;GO:1904408;GO:0003955;GO:0016491;GO:0016661;GO:0042803;GO:1905594;GO:0008270;GO:0007613;GO:0055114;GO:0070374;GO:0043525;GO:2000379;GO:1904707	301.0733387	0.66724493	0.180794111	7.97634708	0.046503078	0.507812735
ENSMOCG00000007454	ENSMOCT00000009628	NQO2_MOUSE	Nqo2	Ribosyldihydronicotinamide_dehydrogenase_[quinone]	16:38635790-38653367	GO:0005829;GO:0005654;GO:0031404;GO:0001512;GO:0009055;GO:0071949;GO:1904408;GO:0003955;GO:0016491;GO:0016661;GO:0042803;GO:1905594;GO:0008270;GO:0007613;GO:0055114;GO:0070374;GO:0043525;GO:2000379;GO:1904707	301.0733387	0.66724493	0.180794111	7.97634708	0.046503078	0.507812735
ENSMOCG00000007773	ENSMOCT00000010022	RS2_RAT	none	40S_ribosomal_protein_S2	22:5784931-5785806	GO:0022627;GO:0005654;GO:1990904;GO:0045202;GO:0019899;GO:0017134;GO:0003729;GO:0044877;GO:0003735;GO:0071353;GO:0001731;GO:0051443;GO:0045471;GO:0000028;GO:0006412	20.74025859	-7.092278918	1.059784404	7.985522187	0.046311868	0.507812735
ENSMOCG00000008079	ENSMOCT00000010416	AGRA3_MOUSE	Adgra1	Adhesion_G_protein_coupled_receptor_A3	8:32755296-32794630	GO:0009897;GO:0016021;GO:0004930;GO:0007166	3286.048459	0.276809898	0.123731217	8.024915015	0.045499584	0.507812735
ENSMOCG00000008079	ENSMOCT00000010415	AGRA3_MOUSE	Adgra1	Adhesion_G_protein_coupled_receptor_A3	8:32755296-32794630	GO:0009897;GO:0016021;GO:0004930;GO:0007166	3286.048459	0.276809898	0.123731217	8.024915015	0.045499584	0.507812735
ENSMOCG00000010546	ENSMOCT00000013527	NDUC1_MOUSE	Ndufc1	NADH_dehydrogenase_[ubiquinone]_1_subunit_C1,_mitochondrial	1:101325009-101328563	GO:0016021;GO:0005747;GO:0005739;GO:0032981;GO:0055114	869.2154164	0.410584304	0.125515968	8.010794038	0.045789151	0.507812735
ENSMOCG00000011227	ENSMOCT00000014428	NWD2_MOUSE	Nwd1	NACHT_and_WD_repeat_domain_containing_protein_2	LG1:4870566-4949479		1408.704597	-2.226656033	0.796143509	7.979289122	0.046441682	0.507812735
ENSMOCG00000011785	ENSMOCT00000015129	CCD80_DANRE	Ccdc80	Coiled_coil_domain_containing_protein_80	2:55909668-55945849	GO:0005576;GO:0001756	4019.583085	-0.337739132	0.204733161	7.984258216	0.046338164	0.507812735
ENSMOCG00000013578	ENSMOCT00000017693	ZO2_HUMAN	Tjp3	Tight_junction_protein_ZO_2	LG1:2520016-2530169	GO:0005912;GO:0005923;GO:0044291;GO:0005829;GO:0005654;GO:0005634;GO:0005886;GO:0045296;GO:0004385;GO:0030674;GO:0019904;GO:1990782;GO:0090557;GO:0035329;GO:0034109;GO:0050892;GO:1905605;GO:0090559	243.3675732	0.562639236	0.32934021	8.014746554	0.04570792	0.507812735
ENSMOCG00000014056	ENSMOCT00000018368	NA	none	NA	LG4:50431236-50474954	NA	169.0504277	0.931126055	0.259820102	7.979203563	0.046443466	0.507812735
ENSMOCG00000014853	ENSMOCT00000019525	NA	none	NA	4:52142047-52149558	NA	567.5556676	0.860053853	0.171965524	7.984889627	0.046325026	0.507812735
ENSMOCG00000015353	ENSMOCT00000020234	FABP7_RAT	Fabp7	Fatty_acid_binding_protein,_brain	LG9:35496770-35500774	GO:0044297;GO:0071944;GO:0042995;GO:0005911;GO:0005737;GO:0043025;GO:0005634;GO:0005504;GO:0021846;GO:0050673;GO:0022008;GO:0060134;GO:0001964	135.2986295	-0.803906252	0.350020086	8.019906185	0.045602091	0.507812735
ENSMOCG00000015728	ENSMOCT00000020779	KCD12_MOUSE	Kctd12b	BTB/POZ_domain_containing_protein_KCTD12	X:54717417-54723535	GO:0030054;GO:0042995;GO:0045211;GO:0042734;GO:0043235;GO:0042802;GO:0051260;GO:0008277	421.9605219	-0.896188337	0.153054613	8.007572397	0.045855466	0.507812735
ENSMOCG00000016421	ENSMOCT00000021808	TSN32_MOUSE	Tspan32	Tetraspanin_32	8:35557318-35570773	GO:0009986;GO:0005887;GO:0070442;GO:0007596;GO:0007010;GO:0042832;GO:0007599;GO:0007229;GO:0008285;GO:0030886;GO:0070527;GO:0050688	35.01818006	0.538343157	0.442686963	7.980246765	0.046421714	0.507812735
ENSMOCG00000016421	ENSMOCT00000021806	TSN32_MOUSE	Tspan32	Tetraspanin_32	8:35557318-35570773	GO:0009986;GO:0005887;GO:0070442;GO:0007596;GO:0007010;GO:0042832;GO:0007599;GO:0007229;GO:0008285;GO:0030886;GO:0070527;GO:0050688	35.01818006	0.538343157	0.442686963	7.980246765	0.046421714	0.507812735
ENSMOCG00000016421	ENSMOCT00000021810	TSN32_MOUSE	Tspan32	Tetraspanin_32	8:35557318-35570773	GO:0009986;GO:0005887;GO:0070442;GO:0007596;GO:0007010;GO:0042832;GO:0007599;GO:0007229;GO:0008285;GO:0030886;GO:0070527;GO:0050688	35.01818006	0.538343157	0.442686963	7.980246765	0.046421714	0.507812735
ENSMOCG00000016421	ENSMOCT00000021804	TSN32_MOUSE	Tspan32	Tetraspanin_32	8:35557318-35570773	GO:0009986;GO:0005887;GO:0070442;GO:0007596;GO:0007010;GO:0042832;GO:0007599;GO:0007229;GO:0008285;GO:0030886;GO:0070527;GO:0050688	35.01818006	0.538343157	0.442686963	7.980246765	0.046421714	0.507812735
ENSMOCG00000016421	ENSMOCT00000021809	TSN32_MOUSE	Tspan32	Tetraspanin_32	8:35557318-35570773	GO:0009986;GO:0005887;GO:0070442;GO:0007596;GO:0007010;GO:0042832;GO:0007599;GO:0007229;GO:0008285;GO:0030886;GO:0070527;GO:0050688	35.01818006	0.538343157	0.442686963	7.980246765	0.046421714	0.507812735
ENSMOCG00000017855	ENSMOCT00000023883	LIN52_MOUSE	Lin52	Protein_lin_52_homolog	1:22268011-22356773	GO:0070176;GO:0006351	2181.552269	-0.676760816	0.148994697	7.987063527	0.046279822	0.507812735
ENSMOCG00000017855	ENSMOCT00000023886	LIN52_MOUSE	Lin52	Protein_lin_52_homolog	1:22268011-22356773	GO:0070176;GO:0006351	2181.552269	-0.676760816	0.148994697	7.987063527	0.046279822	0.507812735
ENSMOCG00000018079	ENSMOCT00000024201	ZN726_HUMAN	Zfp445	Zinc_finger_protein_726	5:95108175-95117479	GO:0005634;GO:0003677;GO:0046872;GO:0006355	2057.910313	0.071335043	0.150181297	7.979668401	0.046433773	0.507812735
ENSMOCG00000019499	ENSMOCT00000026318	NA	none	NA	16:35911586-35950947	NA	84.80316039	0.803207984	0.268828203	8.016774018	0.045666306	0.507812735
ENSMOCG00000022038	ENSMOCT00000030008	BBP_NEUCR	Sf1	Branchpoint_bridging_protein	8:41146775-41161090	GO:0005634;GO:0005681;GO:0045131;GO:0003723;GO:0008270;GO:0000398	6191.628731	0.190266149	0.117866192	7.98313529	0.046361537	0.507812735
ENSMOCG00000022038	ENSMOCT00000030009	BBP_NEUCR	Sf1	Branchpoint_bridging_protein	8:41146775-41161090	GO:0005634;GO:0005681;GO:0045131;GO:0003723;GO:0008270;GO:0000398	6191.628731	0.190266149	0.117866192	7.98313529	0.046361537	0.507812735
ENSMOCG00000022082	ENSMOCT00000030070	SPA6L_HUMAN	4430402I18Rik	Spermatogenesis_associated_6_like_protein	8:58083510-58121431	GO:0097224;GO:0032027;GO:0007283	951.5383089	-0.057167109	0.120253345	7.981937723	0.046386477	0.507812735
ENSMOCG00000022082	ENSMOCT00000030073	SPA6L_MOUSE	4430402I18Rik	Spermatogenesis_associated_6_like_protein	8:58083510-58121431	GO:0097224;GO:0032027;GO:0007283	951.5383089	-0.057167109	0.120253345	7.981937723	0.046386477	0.507812735
ENSMOCG00000022473	ENSMOCT00000030664	TB10A_HUMAN	Tbc1d10c	TBC1_domain_family_member_10A	8:38903273-38910182	GO:0005829;GO:0070062;GO:0005902;GO:0005886;GO:0045296;GO:0005096;GO:0005085;GO:0030165;GO:0017137;GO:0097202;GO:0090630;GO:0006886;GO:0045862;GO:0042147	18.14359192	0.619611724	0.487255241	7.974559838	0.046540414	0.507812735
ENSMOCG00000022804	ENSMOCT00000031162	CERK_CAEEL	Cerk	Ceramide_kinase_1	15:25004693-25047243	GO:0005524;GO:0001729;GO:0102773;GO:0003951;GO:0006665	1937.490414	0.124502919	0.063719662	7.998263714	0.046047603	0.507812735
ENSMOCG00000000703	ENSMOCT00000000961	NA	Tbc1d1	NA	LG1:20971461-21155642	NA	963.9828206	0.296682747	0.094559036	7.955292853	0.04694476	0.50807933
ENSMOCG00000000703	ENSMOCT00000000956	NA	Tbc1d1	NA	LG1:20971461-21155642	NA	963.9828206	0.296682747	0.094559036	7.955292853	0.04694476	0.50807933
ENSMOCG00000000703	ENSMOCT00000000959	NA	Tbc1d1	NA	LG1:20971461-21155642	NA	963.9828206	0.296682747	0.094559036	7.955292853	0.04694476	0.50807933
ENSMOCG00000002655	ENSMOCT00000003608	M4K3_HUMAN	Map4k2	Mitogen_activated_protein_kinase_kinase_kinase_kinase_3	8:41124785-41138980	GO:0005737;GO:0005524;GO:0008349;GO:0004672;GO:0004674;GO:0032147;GO:0035556;GO:0007254;GO:0000165;GO:0006468;GO:0007346;GO:0034612;GO:0009411;GO:0023014;GO:0031098	2285.481992	0.979144306	0.169473019	7.95932815	0.046859791	0.50807933
ENSMOCG00000002655	ENSMOCT00000003606	M4K3_HUMAN	Map4k2	Mitogen_activated_protein_kinase_kinase_kinase_kinase_3	8:41124785-41138980	GO:0005737;GO:0005524;GO:0008349;GO:0004672;GO:0004674;GO:0032147;GO:0035556;GO:0007254;GO:0000165;GO:0006468;GO:0007346;GO:0034612;GO:0009411;GO:0023014;GO:0031098	2285.481992	0.979144306	0.169473019	7.95932815	0.046859791	0.50807933
ENSMOCG00000002655	ENSMOCT00000003602	NA	Map4k2	NA	8:41124785-41138980	NA	2285.481992	0.979144306	0.169473019	7.95932815	0.046859791	0.50807933
ENSMOCG00000007442	ENSMOCT00000009604	NA	none	NA	5:43055004-43056215	NA	9.819701586	-3.130336525	1.489761623	7.960976297	0.04682513	0.50807933
ENSMOCG00000014430	ENSMOCT00000018902	NA	Pxn	NA	2:5446407-5496464	NA	1085.267709	0.348649849	0.195381011	7.960138979	0.046842736	0.50807933
ENSMOCG00000014430	ENSMOCT00000018904	NA	Pxn	NA	2:5446407-5496464	NA	1085.267709	0.348649849	0.195381011	7.960138979	0.046842736	0.50807933
ENSMOCG00000015506	ENSMOCT00000020450	NA	Clcn5	NA	10:34211993-34374556	NA	1284.024795	-0.250195441	0.102006662	7.968792552	0.046661092	0.50807933
ENSMOCG00000015506	ENSMOCT00000020456	NA	Clcn5	NA	10:34211993-34374556	NA	1284.024795	-0.250195441	0.102006662	7.968792552	0.046661092	0.50807933
ENSMOCG00000015769	ENSMOCT00000020830	NA	Ppp2ca	NA	7:46645691-46668817	NA	10992.15499	-0.474879974	0.129761035	7.966214176	0.046715142	0.50807933
ENSMOCG00000020937	ENSMOCT00000028411	PEX2_DICDI	Pex2	Peroxisome_biogenesis_factor_2	LG5:9085238-9099227	GO:0005779;GO:0005778;GO:0046872;GO:0007031;GO:0016558	755.740819	-0.836562061	0.117108364	7.955183334	0.046947069	0.50807933
ENSMOCG00000022945	ENSMOCT00000031375	NHRF1_HUMAN	Slc9a3r2	Na(+)/H(+)_exchange_regulatory_cofactor_NHE_RF1	7:3389057-3399660	GO:0015629;GO:0016324;GO:0031526;GO:0005623;GO:0071944;GO:0005737;GO:0012505;GO:0070062;GO:0030175;GO:0016020;GO:0045121;GO:0005902;GO:0031528;GO:0048471;GO:0098797;GO:0001726;GO:0097225;GO:0032426;GO:0031982;GO:0031698;GO:0008013;GO:0017081;GO:0050780;GO:0015185;GO:0070851;GO:0060090;GO:0045159;GO:0030165;GO:0019902;GO:0047485;GO:0043621;GO:0044877;GO:0005102;GO:0031799;GO:0031800;GO:0030036;GO:…	2263.676801	0.144787732	0.150745622	7.955255687	0.046945544	0.50807933
ENSMOCG00000016564	ENSMOCT00000021986	MARC2_MACFA	Mtarc2	Mitochondrial_amidoxime_reducing_component_2	6:70964553-71007828	GO:0005741;GO:0005739;GO:0005777;GO:0030151;GO:0016491;GO:0030170	1521.658248	0.119311786	0.117374275	7.951900651	0.047016304	0.508358358
ENSMOCG00000000431	ENSMOCT00000000570	UNG_MOUSE	Ung	Uracil_DNA_glycosylase	2:3894793-3903321	GO:0005739;GO:0005654;GO:0005634;GO:0003684;GO:0043024;GO:0004844;GO:0006284;GO:0097510;GO:0006281;GO:0045190;GO:0043066;GO:0016446;GO:0016447	612.7173548	-0.528797747	0.120124644	7.921676755	0.047658451	0.508431341
ENSMOCG00000002823	ENSMOCT00000003784	TYDP2_BOVIN	Tdp2	Tyrosyl_DNA_phosphodiesterase_2	16:31456335-31469879	GO:0016235;GO:0005737;GO:0005730;GO:0005654;GO:0016605;GO:0070260;GO:0000287;GO:0030145;GO:0004518;GO:0003697;GO:0036317;GO:0006302;GO:0048666	1601.02209	-0.313966337	0.195363262	7.920903593	0.047674989	0.508431341
ENSMOCG00000002899	ENSMOCT00000003920	TBK1_HUMAN	Ikbke	Serine/threonine_protein_kinase_TBK1	6:21756473-21779138	GO:0005737;GO:0005829;GO:0010008;GO:0043231;GO:0005654;GO:0005524;GO:0042802;GO:0003676;GO:0051219;GO:0004672;GO:0019903;GO:0004674;GO:0071345;GO:0050830;GO:0051607;GO:0044565;GO:0007249;GO:0006954;GO:0045087;GO:0010629;GO:0032480;GO:0018105;GO:0018107;GO:0043123;GO:0032727;GO:0045359;GO:0032728;GO:0016239;GO:0033138;GO:0045944;GO:0032481;GO:0060340;GO:1904417;GO:0006468;GO:1901214;GO:0032479;GO:…	39.63036704	0.59363995	0.329725347	7.943226937	0.047199722	0.508431341
ENSMOCG00000002899	ENSMOCT00000003914	TBK1_HUMAN	Ikbke	Serine/threonine_protein_kinase_TBK1	6:21756473-21779138	GO:0005737;GO:0005829;GO:0010008;GO:0043231;GO:0005654;GO:0005524;GO:0042802;GO:0003676;GO:0051219;GO:0004672;GO:0019903;GO:0004674;GO:0071345;GO:0050830;GO:0051607;GO:0044565;GO:0007249;GO:0006954;GO:0045087;GO:0010629;GO:0032480;GO:0018105;GO:0018107;GO:0043123;GO:0032727;GO:0045359;GO:0032728;GO:0016239;GO:0033138;GO:0045944;GO:0032481;GO:0060340;GO:1904417;GO:0006468;GO:1901214;GO:0032479;GO:…	39.63036704	0.59363995	0.329725347	7.943226937	0.047199722	0.508431341
ENSMOCG00000004322	ENSMOCT00000005701	NDE1_CHICK	Nde1	Nuclear_distribution_protein_nudE_homolog_1	7:53201263-53227602	GO:0005623;GO:0005813;GO:0005737;GO:0005871;GO:0000776;GO:0005874;GO:0031616;GO:0045202;GO:0042802;GO:0008017;GO:0051301;GO:0016477;GO:0051298;GO:0051642;GO:0021987;GO:0007059;GO:0051303;GO:0000132;GO:0007020;GO:0007100;GO:0007405;GO:0001764;GO:2000574;GO:0047496	297.8247874	0.242791034	0.137918838	7.946387927	0.047132798	0.508431341
ENSMOCG00000004322	ENSMOCT00000005696	NDE1_CHICK	Nde1	Nuclear_distribution_protein_nudE_homolog_1	7:53201263-53227602	GO:0005623;GO:0005813;GO:0005737;GO:0005871;GO:0000776;GO:0005874;GO:0031616;GO:0045202;GO:0042802;GO:0008017;GO:0051301;GO:0016477;GO:0051298;GO:0051642;GO:0021987;GO:0007059;GO:0051303;GO:0000132;GO:0007020;GO:0007100;GO:0007405;GO:0001764;GO:2000574;GO:0047496	297.8247874	0.242791034	0.137918838	7.946387927	0.047132798	0.508431341
ENSMOCG00000005615	ENSMOCT00000007321	RM30_RAT	Mrpl30	39S_ribosomal_protein_L30,_mitochondrial	LG2:23030636-23040589	GO:0005762;GO:0005739;GO:0003735;GO:0006412	311.4902871	0.025570707	0.117581042	7.93911858	0.047286842	0.508431341
ENSMOCG00000005615	ENSMOCT00000007324	RM30_RAT	Mrpl30	39S_ribosomal_protein_L30,_mitochondrial	LG2:23030636-23040589	GO:0005762;GO:0005739;GO:0003735;GO:0006412	311.4902871	0.025570707	0.117581042	7.93911858	0.047286842	0.508431341
ENSMOCG00000009758	ENSMOCT00000012548	NA	none	NA	LG9:3604195-3623893	NA	740.2083552	-0.170642646	0.175392163	7.921215001	0.047668327	0.508431341
ENSMOCG00000009758	ENSMOCT00000012552	NA	none	NA	LG9:3604195-3623893	NA	740.2083552	-0.170642646	0.175392163	7.921215001	0.047668327	0.508431341
ENSMOCG00000010044	ENSMOCT00000012883	TM223_MOUSE	Tmem223	Transmembrane_protein_223	8:42842121-42843499	GO:0016021;GO:0005739;GO:0007399	560.2198858	-0.212096434	0.152136283	7.924772207	0.047592293	0.508431341
ENSMOCG00000010697	ENSMOCT00000013730	NA	Csad	NA	15:2123252-2145716	NA	1259.872709	0.976582057	0.168819748	7.936936231	0.047333183	0.508431341
ENSMOCG00000010808	ENSMOCT00000013885	RN170_MOUSE	none	E3_ubiquitin_protein_ligase_RNF170	LG7_11:3713074-3735844	GO:0005789;GO:0016021;GO:0046872;GO:0061630	480.9674656	-0.417973596	0.155487911	7.941685343	0.047232394	0.508431341
ENSMOCG00000010808	ENSMOCT00000013882	RN170_MOUSE	none	E3_ubiquitin_protein_ligase_RNF170	LG7_11:3713074-3735844	GO:0005789;GO:0016021;GO:0046872;GO:0061630	480.9674656	-0.417973596	0.155487911	7.941685343	0.047232394	0.508431341
ENSMOCG00000012023	ENSMOCT00000015447	CLD1_RAT	Cldn1	Claudin_1	2:35968021-35984099	GO:0016324;GO:0016323;GO:0005923;GO:0030054;GO:0005737;GO:0005887;GO:0016328;GO:0005886;GO:0032991;GO:0042802;GO:0005198;GO:0001618;GO:0007568;GO:0070830;GO:0016338;GO:0034331;GO:0045216;GO:1903545;GO:0071346;GO:0071284;GO:0071560;GO:0071356;GO:0008065;GO:0090557;GO:0061436;GO:0042538;GO:0097421;GO:1903348;GO:0030335;GO:0060054;GO:0090303;GO:0051259;GO:0051291;GO:0051260;GO:0071548;GO:0045471;GO:…	33.3886214	0.517228135	0.317324826	7.934660843	0.047381547	0.508431341
ENSMOCG00000013471	ENSMOCT00000017538	PLP2_RAT	none	Proteolipid_protein_2	10:34736149-34739496	GO:0016021;GO:0005886;GO:0019956	182.6566893	-0.898654445	0.119698748	7.922373765	0.047643546	0.508431341
ENSMOCG00000015137	ENSMOCT00000019934	XRCC4_HUMAN	Xrcc4	DNA_repair_protein_XRCC4	19:10419696-10622537	GO:0005829;GO:0032807;GO:0005958;GO:0070419;GO:0005654;GO:0005634;GO:0042802;GO:0008022;GO:0071285;GO:0051103;GO:0006302;GO:0006303;GO:0075713;GO:0033152;GO:0051351;GO:0010165	702.4742646	-0.814128777	0.143587625	7.918875194	0.047718404	0.508431341
ENSMOCG00000017196	ENSMOCT00000022922	RN217_XENLA	Rnf217	Probable_E3_ubiquitin_protein_ligase_RNF217	LG9:37614367-37727128	GO:0016021;GO:0046872;GO:0004842	698.4424631	-0.381592203	0.107740059	7.937945512	0.047311746	0.508431341
ENSMOCG00000017196	ENSMOCT00000022920	RN217_XENLA	Rnf217	Probable_E3_ubiquitin_protein_ligase_RNF217	LG9:37614367-37727128	GO:0016021;GO:0046872;GO:0004842	698.4424631	-0.381592203	0.107740059	7.937945512	0.047311746	0.508431341
[truncated: 16,934 more rows]
