# Supplementary material for: Comparative neurotranscriptomics reveal widespread species differences associated with bonding
Source: BMC Genomics. 2021 May 31;22:399. doi: 10.1186/s12864-021-07720-0 (PMC8165761; doi:10.1186/s12864-021-07720-0)
Supplement: Supplementary file 5 — Additional file 5: Supplementary Table 5. Results of DESeq2 comparison of species x time interaction in ventral pallidum/nucleus accumbens. Positive log2FoldChange values indicate higher overall expression in prairie voles and negative log2FoldChange values indicate higher overall expression in meadow voles. [file 12864_2021_7720_MOESM5_ESM.csv]

gene	cds	uniprot	gene_id	description	location	go	baseMean	log2FoldChange	lfcSE	stat	pvalue	padj
ENSMOCG00000014167	ENSMOCT00000018527	NA	Spata16	NA	1:89411121-89666427	NA	121.4321548	0.88879921	0.259454871	33.25478397	2.85E-07	0.003189813
ENSMOCG00000007520	ENSMOCT00000009726	NA	Dhx35	NA	LG8:19440414-19499420	NA	818.0751999	0.249995405	0.089721584	31.53868495	6.55E-07	0.003668836
ENSMOCG00000007520	ENSMOCT00000009733	DHX35_HUMAN	Dhx35	Probable_ATP_dependent_RNA_helicase_DHX35	LG8:19440414-19499420	GO:0071013;GO:0005524;GO:0003723;GO:0003724;GO:0001701;GO:0000398	818.0751999	0.249995405	0.089721584	31.53868495	6.55E-07	0.003668836
ENSMOCG00000007520	ENSMOCT00000009725	NA	Dhx35	NA	LG8:19440414-19499420	NA	818.0751999	0.249995405	0.089721584	31.53868495	6.55E-07	0.003668836
ENSMOCG00000018543	ENSMOCT00000024890	NA	none	NA	7:16031950-16038938	NA	26.66375611	2.358011402	0.70370497	30.55976625	1.05E-06	0.003931545
ENSMOCG00000005313	ENSMOCT00000006938	NA	Mccc2	NA	19:307134-373254	NA	1042.422901	-0.604163317	0.076701471	29.63149875	1.65E-06	0.00462278
ENSMOCG00000019266	ENSMOCT00000025980	PAXI_CHICK	Lpxn	Paxillin	8:43742048-43778352	GO:0005623;GO:0005829;GO:0005925;GO:0005886;GO:0001725;GO:0046872;GO:0003712;GO:0017166;GO:0043542;GO:0035994;GO:0034446;GO:0007179	446.9152642	0.43629243	0.249920765	27.66565162	4.27E-06	0.009569984
ENSMOCG00000019266	ENSMOCT00000025977	PAXI_CHICK	Lpxn	Paxillin	8:43742048-43778352	GO:0005623;GO:0005829;GO:0005925;GO:0005886;GO:0001725;GO:0046872;GO:0003712;GO:0017166;GO:0043542;GO:0035994;GO:0034446;GO:0007179	446.9152642	0.43629243	0.249920765	27.66565162	4.27E-06	0.009569984
ENSMOCG00000000516	ENSMOCT00000000678	SIKE1_MOUSE	Sike1	Suppressor_of_IKBKE_1	21:10733030-10739517	GO:0005737;GO:0019901;GO:0017048	1207.930081	0.066603769	0.084143683	24.89775588	1.62E-05	0.030300726
ENSMOCG00000001511	ENSMOCT00000002039	RBM3_MOUSE	Rbm3	RNA_binding_protein_3	10:35283515-35286985	GO:0005737;GO:0030425;GO:0005654;GO:0005634;GO:1990904;GO:0005681;GO:0043023;GO:0003723;GO:0048026;GO:0045727;GO:0035196;GO:0051252;GO:0006417;GO:0009409;GO:0006412	1262.621956	0.381135821	0.096583388	22.93205227	4.17E-05	0.038971431
ENSMOCG00000010121	ENSMOCT00000013007	NA	P4ha2	NA	7:44590002-44620370	NA	984.8340672	0.93405983	0.170443815	23.68907605	2.90E-05	0.038971431
ENSMOCG00000010121	ENSMOCT00000013012	NA	P4ha2	NA	7:44590002-44620370	NA	984.8340672	0.93405983	0.170443815	23.68907605	2.90E-05	0.038971431
ENSMOCG00000010121	ENSMOCT00000013016	NA	P4ha2	NA	7:44590002-44620370	NA	984.8340672	0.93405983	0.170443815	23.68907605	2.90E-05	0.038971431
ENSMOCG00000012175	ENSMOCT00000015639	BEST2_MOUSE	Best3	Bestrophin_2	24:9844362-9879832	GO:0034707;GO:0005929;GO:0005886;GO:0005254;GO:1902476;GO:0006821;GO:0051899;GO:0007608	53.26200373	4.348646403	0.885340462	23.20253665	3.66E-05	0.038971431
ENSMOCG00000019748	ENSMOCT00000026692	PER1_RAT	none	Period_circadian_protein_homolog_1	10:81851529-81873717	GO:0005737;GO:0005634;GO:0031490;GO:0070888;GO:0019900;GO:0000978;GO:0001222;GO:0008134;GO:0000976;GO:0031625;GO:0032922;GO:0097167;GO:0007623;GO:0043153;GO:0043966;GO:0070932;GO:0043967;GO:2000323;GO:0043124;GO:0046329;GO:0000122;GO:0045892;GO:0045944;GO:0010608;GO:0042752;GO:1900015;GO:0042634;GO:1900744;GO:0002028;GO:0051591;GO:0009416	485.8853051	0.214284543	0.119633766	23.19695838	3.67E-05	0.038971431
ENSMOCG00000020599	ENSMOCT00000027920	CIART_MOUSE	Ciart	Circadian_associated_transcriptional_repressor	21:2604732-2608111	GO:0005634;GO:0016605;GO:0070888;GO:0000978;GO:0032922;GO:0045475;GO:0045892	373.9230231	0.316931087	0.127613896	23.08213506	3.88E-05	0.038971431
ENSMOCG00000021476	ENSMOCT00000029193	NA	Agt	NA	4:32421075-32430282	NA	14954.4018	0.61071671	0.167925985	22.97693765	4.08E-05	0.038971431
ENSMOCG00000011758	ENSMOCT00000015108	TMPS3_MOUSE	Prss56	Transmembrane_protease_serine_3	LG4:64757094-64761647	GO:0005623;GO:0005783;GO:0005789;GO:0016021;GO:0043025;GO:0005044;GO:0004252;GO:0017080;GO:0006883;GO:0007605	23.5318727	1.079933361	0.433212735	22.54902567	5.01E-05	0.040142174
ENSMOCG00000012342	ENSMOCT00000015872	CABL2_HUMAN	Cables1	CDK5_and_ABL1_enzyme_substrate_2	18:5811667-5915452	GO:0007049;GO:0051301;GO:0051726	1863.968484	1.090183718	0.190850492	22.59745372	4.90E-05	0.040142174
ENSMOCG00000012342	ENSMOCT00000015871	CABL2_HUMAN	Cables1	CDK5_and_ABL1_enzyme_substrate_2	18:5811667-5915452	GO:0007049;GO:0051301;GO:0051726	1863.968484	1.090183718	0.190850492	22.59745372	4.90E-05	0.040142174
ENSMOCG00000008011	ENSMOCT00000010333	NA	Sgk1	NA	LG4:4924618-4932143	NA	5972.151393	0.343249472	0.240695809	20.49120165	0.000134258	0.094056033
ENSMOCG00000008011	ENSMOCT00000010340	NA	Sgk1	NA	LG4:4924618-4932143	NA	5972.151393	0.343249472	0.240695809	20.49120165	0.000134258	0.094056033
ENSMOCG00000008011	ENSMOCT00000010337	NA	Sgk1	NA	LG4:4924618-4932143	NA	5972.151393	0.343249472	0.240695809	20.49120165	0.000134258	0.094056033
ENSMOCG00000022242	ENSMOCT00000030308	IKBA_CHICK	Nfkbia	NF_kappa_B_inhibitor_alpha	1:58017551-58020782	GO:0005737;GO:0048145	691.5867629	0.534193786	0.250120503	20.50898526	0.000133122	0.094056033
ENSMOCG00000001616	ENSMOCT00000002192	NA	Adamts14	NA	LG2:33964651-34033053	NA	138.4994454	3.336696864	0.37900795	20.32097866	0.000145629	0.094968178
ENSMOCG00000001616	ENSMOCT00000002190	NA	Adamts14	NA	LG2:33964651-34033053	NA	138.4994454	3.336696864	0.37900795	20.32097866	0.000145629	0.094968178
ENSMOCG00000019828	ENSMOCT00000026817	CSRN3_HUMAN	Csrnp1	Cysteine/serine_rich_nuclear_protein_3	5:92180501-92191205	GO:0000790;GO:0005634;GO:0001228;GO:0003700;GO:0000981;GO:0043565;GO:0006915;GO:0010923;GO:0043065;GO:0045944	149.9883596	0.593917928	0.205113147	20.20795275	0.000153704	0.094968178
ENSMOCG00000022669	ENSMOCT00000030954	NA	Lrrc6	NA	15:36536884-36634306	NA	109.7344662	0.71670559	0.381325015	20.11109233	0.000160977	0.094968178
ENSMOCG00000022669	ENSMOCT00000030956	NA	Lrrc6	NA	15:36536884-36634306	NA	109.7344662	0.71670559	0.381325015	20.11109233	0.000160977	0.094968178
ENSMOCG00000022669	ENSMOCT00000030955	NA	Lrrc6	NA	15:36536884-36634306	NA	109.7344662	0.71670559	0.381325015	20.11109233	0.000160977	0.094968178
ENSMOCG00000018967	NA	NA	NA	NA	NA	NA	56.32364669	-0.035861032	0.441423941	19.79405418	0.000187267	0.099955936
ENSMOCG00000019851	ENSMOCT00000026863	SMOC2_HUMAN	Smoc1	SPARC_related_modular_calcium_binding_protein_2	1:18868432-19025387	GO:0005604;GO:0071944;GO:0005615;GO:0005614;GO:0005509;GO:0008201;GO:0030198;GO:0045766;GO:0010811;GO:2000573;GO:2001028;GO:0010595;GO:0045743;GO:0045931;GO:1900748;GO:0035470	393.2722753	-0.640853434	0.18179898	19.87466684	0.000180203	0.099955936
ENSMOCG00000019851	ENSMOCT00000026860	SMOC2_HUMAN	Smoc1	SPARC_related_modular_calcium_binding_protein_2	1:18868432-19025387	GO:0005604;GO:0071944;GO:0005615;GO:0005614;GO:0005509;GO:0008201;GO:0030198;GO:0045766;GO:0010811;GO:2000573;GO:2001028;GO:0010595;GO:0045743;GO:0045931;GO:1900748;GO:0035470	393.2722753	-0.640853434	0.18179898	19.87466684	0.000180203	0.099955936
ENSMOCG00000019473	ENSMOCT00000026281	HIF1A_CHICK	none	Hypoxia_inducible_factor_1_alpha	LG4:17479565-17501544	GO:0005737;GO:0016607;GO:0005634;GO:0003677;GO:0000981;GO:0035035;GO:0046983;GO:0045944;GO:0045893;GO:0006357;GO:0001666	177.8471167	1.156801185	0.39883633	19.61664981	0.000203799	0.103835651
ENSMOCG00000017949	ENSMOCT00000024022	NA	Trim9	NA	1:10924896-11033011	NA	11994.75526	0.471232177	0.082712908	19.41419435	0.000224447	0.109383732
ENSMOCG00000017949	ENSMOCT00000024021	NA	Trim9	NA	1:10924896-11033011	NA	11994.75526	0.471232177	0.082712908	19.41419435	0.000224447	0.109383732
ENSMOCG00000017949	ENSMOCT00000024023	NA	Trim9	NA	1:10924896-11033011	NA	11994.75526	0.471232177	0.082712908	19.41419435	0.000224447	0.109383732
ENSMOCG00000017949	ENSMOCT00000024018	NA	Trim9	NA	1:10924896-11033011	NA	11994.75526	0.471232177	0.082712908	19.41419435	0.000224447	0.109383732
ENSMOCG00000009044	ENSMOCT00000011628	TBCD7_XENTR	Tbc1d7	TBC1_domain_family_member_7	16:47027460-47041274	GO:0031410;GO:0005096;GO:0017137;GO:0090630;GO:0032007;GO:0070848	710.9550923	-0.921735616	0.105073365	19.10859589	0.000259621	0.116403719
ENSMOCG00000021002	ENSMOCT00000028516	H4_XENTR	none	Histone_H4	16:30395218-30458458	GO:0000786;GO:0005634;GO:0045202;GO:0003677;GO:0046982;GO:0007411;GO:0007420;GO:0007268;GO:0006352;GO:0006334;GO:0009416	129.2624431	-0.301189449	0.22108152	19.13983485	0.000255787	0.116403719
ENSMOCG00000000542	ENSMOCT00000000715	MMAA_RABIT	Mmaa	Methylmalonic_aciduria_type_A_homolog,_mitochondrial	4:2052543-2079765	GO:0005739;GO:0005525;GO:0003924;GO:0042802;GO:0042803;GO:0009236	1003.529043	0.313040405	0.100901758	18.83657281	0.000295516	0.127401513
ENSMOCG00000003345	ENSMOCT00000004533	CK5P2_MACFA	Cdk5rap2	CDK5_regulatory_subunit_associated_protein_2	10:55463-216923	GO:0005623;GO:0005813;GO:0005737;GO:0005794;GO:0005874;GO:0035371;GO:0000242;GO:0048471;GO:0000922;GO:0005516;GO:0019901;GO:0044212;GO:0007420;GO:0007098;GO:0007059;GO:0000132;GO:0001578;GO:0000226;GO:0031023;GO:0046600;GO:0022008;GO:0045893;GO:0090266	1225.719413	-0.682436453	0.09660602	18.59294614	0.000331833	0.137759793
ENSMOCG00000020902	ENSMOCT00000028362	MICLK_HUMAN	none	MICAL_C_terminal_like_protein	8:3965180-4004685	GO:0005737;GO:0031941;GO:0005815;GO:0051019;GO:0030036;GO:0030154;GO:0007275;GO:0007283	119.8993209	1.396003649	0.280902278	18.50141545	0.000346596	0.138749824
ENSMOCG00000003481	ENSMOCT00000004667	RS15A_RAT	Rps15a	40S_ribosomal_protein_S15a	8:9889631-9895102	GO:0005737;GO:0022627;GO:0003735;GO:0045787;GO:0008284;GO:0009615;GO:0006412	328.5414168	3.308024326	0.151378255	18.36202369	0.000370343	0.143144022
ENSMOCG00000014084	ENSMOCT00000018415	NA	Glb1l	NA	LG4:55846695-55855111	NA	662.5141544	-0.210016876	0.101901008	18.28909806	0.000383405	0.143252792
ENSMOCG00000016425	ENSMOCT00000021801	BIRC5_PIG	Birc5	Baculoviral_IAP_repeat_containing_protein_5	7:80947229-80952109	GO:0005623;GO:0005814;GO:0032133;GO:0000775;GO:0000777;GO:0005737;GO:0005881;GO:0005829;GO:0031021;GO:0030496;GO:0005634;GO:0005876;GO:0048037;GO:0043027;GO:0008017;GO:0042803;GO:0015631;GO:0008270;GO:0051301;GO:0007059;GO:0051303;GO:0000086;GO:0000281;GO:0090307;GO:0007094;GO:0043066;GO:0043154;GO:0043524;GO:0045892;GO:0031536;GO:0045931;GO:0006468;GO:0031503;GO:0061178;GO:0061469	212.4611748	-3.119488484	0.942739137	18.17681303	0.000404417	0.146229401
ENSMOCG00000014584	ENSMOCT00000019130	NA	none	NA	4:36205927-36224387	NA	30.51527848	2.316602479	0.362483289	18.00408343	0.000438998	0.149112828
ENSMOCG00000019104	ENSMOCT00000025755	NA	C2cd3	NA	22:98027-189449	NA	3088.081788	0.417193631	0.208167964	18.05468153	0.000428574	0.149112828
ENSMOCG00000019104	ENSMOCT00000025758	NA	C2cd3	NA	22:98027-189449	NA	3088.081788	0.417193631	0.208167964	18.05468153	0.000428574	0.149112828
ENSMOCG00000019104	ENSMOCT00000025756	NA	C2cd3	NA	22:98027-189449	NA	3088.081788	0.417193631	0.208167964	18.05468153	0.000428574	0.149112828
ENSMOCG00000012055	ENSMOCT00000015484	TCTA_RAT	Tcta	T_cell_leukemia_translocation_altered_gene_protein_homolog	5:81229374-81232339	GO:0016021;GO:0045671;GO:0072675	1154.102523	-0.552145196	0.067193319	17.61039812	0.000529193	0.174462457
ENSMOCG00000006063	ENSMOCT00000007870	NA	none	NA	2:91942154-91943750	NA	9.160764611	-4.033475142	0.741036142	17.45761546	0.000568963	0.182214476
ENSMOCG00000009545	ENSMOCT00000012256	RM20_MOUSE	none	39S_ribosomal_protein_L20,_mitochondrial	19:33323102-33323551	GO:0005762;GO:0005761;GO:0005739;GO:0019843;GO:0003735;GO:0000027;GO:0006412	45.55260544	-4.017024153	0.312709985	16.61826946	0.000846688	0.212271044
ENSMOCG00000009566	ENSMOCT00000012287	PPR3D_HUMAN	Ppp1r3d	Protein_phosphatase_1_regulatory_subunit_3D	LG8:3423782-3424621	GO:0042587;GO:0043231;GO:0019899;GO:0004722;GO:0005977;GO:0005979;GO:0005981	111.2071392	0.513723754	0.360858608	16.55810512	0.000871127	0.212271044
ENSMOCG00000011035	ENSMOCT00000014188	MILR1_MOUSE	Milr1	Allergin_1	7:59473170-59488802	GO:0005576;GO:0005887;GO:0042629;GO:0043303;GO:0033004	17.20014082	-2.213131305	0.422558447	16.67578106	0.000823964	0.212271044
ENSMOCG00000011035	ENSMOCT00000014184	MILR1_MOUSE	Milr1	Allergin_1	7:59473170-59488802	GO:0005576;GO:0005887;GO:0042629;GO:0043303;GO:0033004	17.20014082	-2.213131305	0.422558447	16.67578106	0.000823964	0.212271044
ENSMOCG00000011035	ENSMOCT00000014161	MILR1_MOUSE	Milr1	Allergin_1	7:59473170-59488802	GO:0005576;GO:0005887;GO:0042629;GO:0043303;GO:0033004	17.20014082	-2.213131305	0.422558447	16.67578106	0.000823964	0.212271044
ENSMOCG00000013391	ENSMOCT00000017433	NA	Slc12a3	NA	4:14823877-14857337	NA	73.11706112	-1.410687317	0.259886899	16.9211215	0.000733638	0.212271044
ENSMOCG00000016282	ENSMOCT00000021594	TM114_MOUSE	Tmem114	Transmembrane_protein_114	7:9410370-9427004	GO:0016324;GO:0016327;GO:0016021	148.3340932	4.528286531	0.377833402	16.97872315	0.000713899	0.212271044
ENSMOCG00000017412	ENSMOCT00000023236	GALNS_CANLF	Arsg	N_acetylgalactosamine_6_sulfatase	7:72574582-72671318	GO:0005764;GO:0004065;GO:0046872;GO:0043890	333.7251334	0.160046612	0.358927306	16.5728457	0.000865076	0.212271044
ENSMOCG00000017412	ENSMOCT00000023231	GALNS_CANLF	Arsg	N_acetylgalactosamine_6_sulfatase	7:72574582-72671318	GO:0005764;GO:0004065;GO:0046872;GO:0043890	333.7251334	0.160046612	0.358927306	16.5728457	0.000865076	0.212271044
ENSMOCG00000017412	ENSMOCT00000023239	ARSG_RAT	Arsg	Arylsulfatase_G	7:72574582-72671318	GO:0005783;GO:0005615;GO:0005764;GO:0004065;GO:0046872;GO:0006790	333.7251334	0.160046612	0.358927306	16.5728457	0.000865076	0.212271044
ENSMOCG00000020043	ENSMOCT00000027121	DECR2_MOUSE	Decr2	Peroxisomal_2,4_dienoyl_CoA_reductase	7:1906857-1913353	GO:0005778;GO:0005777;GO:0008670;GO:0019166;GO:0006636	407.1688774	1.25318821	0.135786937	16.96935584	0.000717073	0.212271044
ENSMOCG00000021381	ENSMOCT00000029062	NA	Pax8	NA	4:53004692-53063934	NA	26.2355125	1.822326894	0.408317392	16.68844613	0.000819042	0.212271044
ENSMOCG00000021381	ENSMOCT00000029060	NA	Pax8	NA	4:53004692-53063934	NA	26.2355125	1.822326894	0.408317392	16.68844613	0.000819042	0.212271044
ENSMOCG00000021381	ENSMOCT00000029063	NA	Pax8	NA	4:53004692-53063934	NA	26.2355125	1.822326894	0.408317392	16.68844613	0.000819042	0.212271044
ENSMOCG00000021604	ENSMOCT00000029391	TM100_RAT	Tmem100	Transmembrane_protein_100	7:66202900-66208772	GO:0005783;GO:0016021;GO:0043204;GO:0048471;GO:0005886;GO:0001525;GO:0060842;GO:0030509;GO:0071773;GO:0003197;GO:0003198;GO:0001701;GO:0007219;GO:0045603;GO:2001214;GO:0043491;GO:0050848;GO:0051930;GO:0001570	510.7287963	-0.433506143	0.199183091	16.62943435	0.000842229	0.212271044
ENSMOCG00000022250	ENSMOCT00000030323	MNS3_ARATH	Man1b1	Mannosyl_oligosaccharide_1,2_alpha_mannosidase_MNS3	4:52041407-52060443	GO:0005783;GO:0005768;GO:0005794;GO:0005797;GO:0016021;GO:0016020;GO:0005802;GO:0004559;GO:0005509;GO:0004571;GO:0006491;GO:0006486;GO:0030433	3858.732583	-0.524385545	0.057970231	16.65419639	0.000832421	0.212271044
ENSMOCG00000022250	ENSMOCT00000030322	MNS3_ARATH	Man1b1	Mannosyl_oligosaccharide_1,2_alpha_mannosidase_MNS3	4:52041407-52060443	GO:0005783;GO:0005768;GO:0005794;GO:0005797;GO:0016021;GO:0016020;GO:0005802;GO:0004559;GO:0005509;GO:0004571;GO:0006491;GO:0006486;GO:0030433	3858.732583	-0.524385545	0.057970231	16.65419639	0.000832421	0.212271044
ENSMOCG00000022908	ENSMOCT00000031324	PRG4_MOUSE	Vtn	Proteoglycan_4	7:20623325-20626337	GO:0005615;GO:0030247;GO:0005044;GO:0071425;GO:0006955;GO:0045409;GO:0042127	430.4515605	1.680628157	0.928677795	16.58675052	0.000859405	0.212271044
ENSMOCG00000022908	ENSMOCT00000031325	PRG4_MOUSE	Vtn	Proteoglycan_4	7:20623325-20626337	GO:0005615;GO:0030247;GO:0005044;GO:0071425;GO:0006955;GO:0045409;GO:0042127	430.4515605	1.680628157	0.928677795	16.58675052	0.000859405	0.212271044
ENSMOCG00000001979	ENSMOCT00000002680	EVPL_MOUSE	Ppl	Envoplakin	7:6038241-6087380	GO:0001533;GO:0005737;GO:0005829;GO:0030057;GO:0045111;GO:0016020;GO:0019215;GO:0005198;GO:0045104;GO:0031424;GO:0030216;GO:0018149;GO:0042060	337.2957724	2.323962235	0.251339935	16.40208596	0.000937817	0.218999785
ENSMOCG00000001979	ENSMOCT00000002682	EVPL_MOUSE	Ppl	Envoplakin	7:6038241-6087380	GO:0001533;GO:0005737;GO:0005829;GO:0030057;GO:0045111;GO:0016020;GO:0019215;GO:0005198;GO:0045104;GO:0031424;GO:0030216;GO:0018149;GO:0042060	337.2957724	2.323962235	0.251339935	16.40208596	0.000937817	0.218999785
ENSMOCG00000019941	ENSMOCT00000026976	NA	Zfp354b	NA	7:47830780-47838292	NA	201.3469687	-0.163023349	0.144426405	16.42001375	0.000929903	0.218999785
ENSMOCG00000008489	ENSMOCT00000010959	NA	Acsl1	NA	LG7_11:19771505-19840810	NA	1528.187832	-0.410995226	0.076495744	16.31728532	0.000976167	0.223303144
ENSMOCG00000008489	ENSMOCT00000010953	NA	Acsl1	NA	LG7_11:19771505-19840810	NA	1528.187832	-0.410995226	0.076495744	16.31728532	0.000976167	0.223303144
ENSMOCG00000008489	ENSMOCT00000010952	NA	Acsl1	NA	LG7_11:19771505-19840810	NA	1528.187832	-0.410995226	0.076495744	16.31728532	0.000976167	0.223303144
ENSMOCG00000008489	ENSMOCT00000010948	NA	Acsl1	NA	LG7_11:19771505-19840810	NA	1528.187832	-0.410995226	0.076495744	16.31728532	0.000976167	0.223303144
ENSMOCG00000010251	ENSMOCT00000013165	CD80_MOUSE	Cd80	T_lymphocyte_activation_antigen_CD80	2:49346655-49372763	GO:0009986;GO:0009897;GO:0016021;GO:0098636;GO:0015026;GO:0007166;GO:0071222;GO:0006955;GO:0042130;GO:0046641;GO:0050731;GO:0042102;GO:0007165;GO:0031295	17.26071149	0.590570568	0.855088357	16.11904859	0.001072001	0.236104715
ENSMOCG00000012916	ENSMOCT00000016718	GCNT7_HUMAN	Gcnt2	Beta_1,3_galactosyl_O_glycosyl_glycoprotein_beta_1,6_N_acetylglucosaminyltransferase_7	16:44867799-44963636	GO:0000139;GO:0016021;GO:0008375;GO:0006486	1000.199088	-0.733560874	0.149781968	16.11459798	0.001074256	0.236104715
ENSMOCG00000012916	ENSMOCT00000016716	GCNT7_HUMAN	Gcnt2	Beta_1,3_galactosyl_O_glycosyl_glycoprotein_beta_1,6_N_acetylglucosaminyltransferase_7	16:44867799-44963636	GO:0000139;GO:0016021;GO:0008375;GO:0006486	1000.199088	-0.733560874	0.149781968	16.11459798	0.001074256	0.236104715
ENSMOCG00000012916	ENSMOCT00000016723	GCNT7_HUMAN	Gcnt2	Beta_1,3_galactosyl_O_glycosyl_glycoprotein_beta_1,6_N_acetylglucosaminyltransferase_7	16:44867799-44963636	GO:0000139;GO:0016021;GO:0008375;GO:0006486	1000.199088	-0.733560874	0.149781968	16.11459798	0.001074256	0.236104715
ENSMOCG00000003518	ENSMOCT00000004710	NA	none	NA	19:42809376-42810916	NA	122.1997481	-6.677653937	0.433430184	15.98896196	0.001139908	0.245716045
ENSMOCG00000000213	ENSMOCT00000000272	TM208_MOUSE	none	Transmembrane_protein_208	X:25027241-25027886	GO:0005789;GO:0016021;GO:0043231;GO:0005773;GO:0006914;GO:0006624	28.87066981	-7.685317457	1.047635924	15.76229696	0.001268589	0.2539217
ENSMOCG00000015917	ENSMOCT00000021063	NAT9_MOUSE	Nat9	N_acetyltransferase_9	7:78185563-78188919	GO:0032991;GO:0008080;GO:0006473	311.1434556	0.804903851	0.182593065	15.87233345	0.001204413	0.2539217
ENSMOCG00000016213	ENSMOCT00000021498	ZMYM4_MOUSE	Zmym1	Zinc_finger_MYM_type_protein_4	10:57527748-57542690	GO:0005634;GO:0000981;GO:0008270;GO:0007010;GO:0022604;GO:0006357	291.2266925	2.745680921	0.261752116	15.83561249	0.001225463	0.2539217
ENSMOCG00000016213	ENSMOCT00000021502	ZMYM4_MOUSE	Zmym1	Zinc_finger_MYM_type_protein_4	10:57527748-57542690	GO:0005634;GO:0000981;GO:0008270;GO:0007010;GO:0022604;GO:0006357	291.2266925	2.745680921	0.261752116	15.83561249	0.001225463	0.2539217
ENSMOCG00000018079	ENSMOCT00000024201	ZN726_HUMAN	Zfp445	Zinc_finger_protein_726	5:95108175-95117479	GO:0005634;GO:0003677;GO:0046872;GO:0006355	1895.655092	-0.157243211	0.130783583	15.78312259	0.001256188	0.2539217
ENSMOCG00000015431	ENSMOCT00000020355	NA	Heatr6	NA	7:15276818-15308070	NA	1063.606256	-0.278093057	0.065699279	15.38546931	0.001515183	0.276366184
ENSMOCG00000015431	ENSMOCT00000020352	NA	Heatr6	NA	7:15276818-15308070	NA	1063.606256	-0.278093057	0.065699279	15.38546931	0.001515183	0.276366184
ENSMOCG00000015447	ENSMOCT00000020368	LRC69_HUMAN	Lrrc69	Leucine_rich_repeat_containing_protein_69	LG5:63315953-63385772		115.1199018	2.389793966	0.292869177	15.37809069	0.001520459	0.276366184
ENSMOCG00000016776	ENSMOCT00000022308	SH3K1_RAT	Nostrin	SH3_domain_containing_kinase_binding_protein_1	4:79232307-79285560	GO:0005911;GO:0005737;GO:0030659;GO:0005856;GO:0030139;GO:0005925;GO:0043005;GO:0045202;GO:0017124;GO:0031625;GO:0007015;GO:0006915;GO:0016477;GO:0007010;GO:0006897;GO:0050871;GO:0042981;GO:0008360	241.5935358	0.206081201	0.157045123	15.39387362	0.001509196	0.276366184
ENSMOCG00000016776	ENSMOCT00000022306	SH3K1_RAT	Nostrin	SH3_domain_containing_kinase_binding_protein_1	4:79232307-79285560	GO:0005911;GO:0005737;GO:0030659;GO:0005856;GO:0030139;GO:0005925;GO:0043005;GO:0045202;GO:0017124;GO:0031625;GO:0007015;GO:0006915;GO:0016477;GO:0007010;GO:0006897;GO:0050871;GO:0042981;GO:0008360	241.5935358	0.206081201	0.157045123	15.39387362	0.001509196	0.276366184
ENSMOCG00000017744	ENSMOCT00000023752	FNDC1_RAT	Abi3bp	Fibronectin_type_III_domain_containing_protein_1	2:66477048-66695210	GO:0005911;GO:0005737;GO:0005576;GO:0031966;GO:0005886;GO:0071456;GO:0010666;GO:0001934;GO:0051223	352.2070618	2.337405493	0.225682813	15.48806281	0.001443684	0.276366184
ENSMOCG00000017744	ENSMOCT00000023742	FNDC1_RAT	Abi3bp	Fibronectin_type_III_domain_containing_protein_1	2:66477048-66695210	GO:0005911;GO:0005737;GO:0005576;GO:0031966;GO:0005886;GO:0071456;GO:0010666;GO:0001934;GO:0051223	352.2070618	2.337405493	0.225682813	15.48806281	0.001443684	0.276366184
ENSMOCG00000017744	ENSMOCT00000023748	FNDC1_RAT	Abi3bp	Fibronectin_type_III_domain_containing_protein_1	2:66477048-66695210	GO:0005911;GO:0005737;GO:0005576;GO:0031966;GO:0005886;GO:0071456;GO:0010666;GO:0001934;GO:0051223	352.2070618	2.337405493	0.225682813	15.48806281	0.001443684	0.276366184
ENSMOCG00000017744	ENSMOCT00000023739	FNDC1_RAT	Abi3bp	Fibronectin_type_III_domain_containing_protein_1	2:66477048-66695210	GO:0005911;GO:0005737;GO:0005576;GO:0031966;GO:0005886;GO:0071456;GO:0010666;GO:0001934;GO:0051223	352.2070618	2.337405493	0.225682813	15.48806281	0.001443684	0.276366184
ENSMOCG00000022513	ENSMOCT00000030727	NA	Ctsk	NA	21:2992597-3002844	NA	215.6743309	0.20573093	0.161865975	15.46744888	0.001457777	0.276366184
ENSMOCG00000022922	ENSMOCT00000031344	NA	Star	NA	LG7_11:3452580-3458061	NA	89.66971248	2.213518919	0.331024118	15.36667649	0.001528656	0.276366184
ENSMOCG00000001454	ENSMOCT00000001949	LYOX_CHICK	Lox	Protein_lysine_6_oxidase	18:39358621-39370521	GO:0005615;GO:0005518;GO:0005507;GO:0004720;GO:0018057	37.17763577	-0.713214529	0.316097558	15.29912053	0.001578076	0.280772346
ENSMOCG00000013343	ENSMOCT00000017355	ACOT1_RAT	Acot4	Acyl_coenzyme_A_thioesterase_1	1:21842752-21846760	GO:0005829;GO:0047617;GO:0052689;GO:0102991;GO:0016290;GO:0006637;GO:0006631;GO:0001676;GO:0010667;GO:0000038	47.62163934	0.564110971	0.249159524	15.19889668	0.00165433	0.285598109
ENSMOCG00000015382	ENSMOCT00000020278	NA	Cct6b	NA	7:16296933-16338122	NA	117.2274579	-1.98031531	0.25704796	15.19655059	0.001656158	0.285598109
ENSMOCG00000012173	ENSMOCT00000015637	BRD9_XENLA	Brd9	Bromodomain_containing_protein_9	19:52460664-52482937	GO:0070577;GO:0006325	2589.096475	0.092106621	0.075047257	15.13917077	0.001701499	0.288971172
ENSMOCG00000022337	ENSMOCT00000030458	NA	Tbc1d31	NA	15:43743467-43789792	NA	740.3801311	-0.818150979	0.155929058	14.96924611	0.00184312	0.308351187
ENSMOCG00000019275	ENSMOCT00000026064	NA	Dnah8	NA	LG2:49485744-49713496	NA	494.3645306	0.579357397	0.135580564	14.90301228	0.001901436	0.313429297
ENSMOCG00000003974	ENSMOCT00000005325	NA	Cacna1f	NA	10:34680072-34707682	NA	46.10124719	0.305893925	0.405978837	14.86802674	0.001932974	0.31401019
ENSMOCG00000002712	ENSMOCT00000003650	TM116_HUMAN	Tmem116	Transmembrane_protein_116	2:16195337-16244467	GO:0016021	98.62591539	-1.862750236	0.32832695	14.7708975	0.002023278	0.323984603
ENSMOCG00000002712	ENSMOCT00000003649	TM116_HUMAN	Tmem116	Transmembrane_protein_116	2:16195337-16244467	GO:0016021	98.62591539	-1.862750236	0.32832695	14.7708975	0.002023278	0.323984603
ENSMOCG00000013523	ENSMOCT00000017603	MARK2_RAT	Nim1k	Serine/threonine_protein_kinase_MARK2	19:64846266-64894656	GO:0005884;GO:0045180;GO:0005737;GO:0030425;GO:0016328;GO:0016020;GO:0097427;GO:0005634;GO:0005886;GO:0005524;GO:0008289;GO:0000287;GO:0047485;GO:0004674;GO:0048156;GO:0050321;GO:0061564;GO:0030010;GO:0071963;GO:0045197;GO:0035556;GO:0000226;GO:0001764;GO:0018105;GO:0010976;GO:0046777;GO:0006468;GO:0050770;GO:0051493;GO:1904526;GO:0070507;GO:0016055	780.9953887	-0.224979348	0.082681267	14.65019172	0.002141352	0.338062195
ENSMOCG00000017376	ENSMOCT00000023174	SERC5_DANRE	Serinc5	Serine_incorporator_5	19:7833546-7929072	GO:0016021;GO:0016020;GO:0005886;GO:0051607;GO:0009597;GO:0045087;GO:0042552;GO:0006658;GO:0008654;GO:0006665	5826.257298	0.713722778	0.094638616	14.57618926	0.002217094	0.345158423
ENSMOCG00000017376	ENSMOCT00000023173	SERC5_DANRE	Serinc5	Serine_incorporator_5	19:7833546-7929072	GO:0016021;GO:0016020;GO:0005886;GO:0051607;GO:0009597;GO:0045087;GO:0042552;GO:0006658;GO:0008654;GO:0006665	5826.257298	0.713722778	0.094638616	14.57618926	0.002217094	0.345158423
ENSMOCG00000014967	ENSMOCT00000019704	RCAN3_MOUSE	Rcan3	Calcipressin_3	10:49361614-49379296	GO:0005737;GO:0008597;GO:0003676;GO:0019902;GO:0031013;GO:0019722;GO:0070884	1425.417497	-0.423462545	0.086016464	14.49856789	0.002299395	0.353067405
ENSMOCG00000014277	ENSMOCT00000018678	FM25C_MOUSE	Fam25c	Protein_FAM25C	6:58274542-58278016		53.96259582	-1.152306573	0.317388682	14.32853273	0.002490417	0.37723091
ENSMOCG00000021804	ENSMOCT00000029680	MAT1_MOUSE	Mnat1	CDK_activating_kinase_assembly_factor_MAT1	1:11202590-11303668	GO:0019907;GO:0005829;GO:0005654;GO:0005675;GO:0061575;GO:0008094;GO:0046872;GO:0047485;GO:0008353;GO:0007512;GO:0006281;GO:0000082;GO:0043066;GO:1905775;GO:0006289;GO:0048661;GO:0045944;GO:0000079;GO:0006357;GO:0006355;GO:0051592;GO:0006366;GO:0021591	327.8678155	-0.499738634	0.083560299	14.24976067	0.002584165	0.38621207
ENSMOCG00000021804	ENSMOCT00000029678	MAT1_MOUSE	Mnat1	CDK_activating_kinase_assembly_factor_MAT1	1:11202590-11303668	GO:0019907;GO:0005829;GO:0005654;GO:0005675;GO:0061575;GO:0008094;GO:0046872;GO:0047485;GO:0008353;GO:0007512;GO:0006281;GO:0000082;GO:0043066;GO:1905775;GO:0006289;GO:0048661;GO:0045944;GO:0000079;GO:0006357;GO:0006355;GO:0051592;GO:0006366;GO:0021591	327.8678155	-0.499738634	0.083560299	14.24976067	0.002584165	0.38621207
ENSMOCG00000012784	ENSMOCT00000016530	PLPL7_MOUSE	none	Patatin_like_phospholipase_domain_containing_protein_7	4:52407088-52425884	GO:0005783;GO:0005789;GO:0016021;GO:0005811;GO:0005765;GO:0031966;GO:0031965;GO:0052689;GO:0004622;GO:0034638	131.2813536	0.755365706	0.271978119	14.14421257	0.002715284	0.400468639
ENSMOCG00000015971	ENSMOCT00000021142	NA	Wrap53	NA	7:29207774-29225937	NA	396.3490873	0.075367783	0.132897877	14.03877974	0.002852839	0.415291894
ENSMOCG00000015971	ENSMOCT00000021139	NA	Wrap53	NA	7:29207774-29225937	NA	396.3490873	0.075367783	0.132897877	14.03877974	0.002852839	0.415291894
ENSMOCG00000013019	ENSMOCT00000016881	NA	Rpa1	NA	7:23792503-23847945	NA	2185.513664	0.095781335	0.084223017	13.89839835	0.003046763	0.437835491
ENSMOCG00000013019	ENSMOCT00000016876	NA	Rpa1	NA	7:23792503-23847945	NA	2185.513664	0.095781335	0.084223017	13.89839835	0.003046763	0.437835491
ENSMOCG00000013019	ENSMOCT00000016884	NA	Rpa1	NA	7:23792503-23847945	NA	2185.513664	0.095781335	0.084223017	13.89839835	0.003046763	0.437835491
ENSMOCG00000022096	ENSMOCT00000030089	NA	Hp	NA	4:18312694-18317403	NA	11.9345527	2.41754583	0.896666986	13.83210851	0.003142822	0.445922649
ENSMOCG00000022096	ENSMOCT00000030087	NA	Hp	NA	4:18312694-18317403	NA	11.9345527	2.41754583	0.896666986	13.83210851	0.003142822	0.445922649
ENSMOCG00000004642	ENSMOCT00000006083	NA	none	NA	X:42152865-42155036	NA	1400.140482	-1.257180946	0.737434923	13.73393071	0.003290626	0.449812572
ENSMOCG00000011119	ENSMOCT00000014272	CAH2_MOUSE	Car2	Carbonic_anhydrase_2	LG5:6139748-6154719	GO:0045177;GO:0030424;GO:0016323;GO:0005623;GO:0005737;GO:0005829;GO:0005615;GO:0005902;GO:0043209;GO:0005886;GO:0004064;GO:0004089;GO:0008270;GO:0038166;GO:0015670;GO:0071498;GO:0001822;GO:0002009;GO:0042475;GO:0045780;GO:0032849;GO:2001150;GO:0045672;GO:0032230;GO:0044070;GO:2001225;GO:0051453;GO:0006885;GO:0043627;GO:0009268;GO:0048545;GO:0010043;GO:0046903	1600.674275	-1.523941965	0.134972649	13.75690299	0.003255437	0.449812572
ENSMOCG00000012223	ENSMOCT00000015697	NA	4833420G17Rik	NA	19:64733842-64754033	NA	107.3401211	0.977149416	0.230819801	13.78456545	0.003213557	0.449812572
ENSMOCG00000000935	ENSMOCT00000001277	NA	Scly	NA	LG4:60471429-60491945	NA	737.1041484	1.045209198	0.125210208	13.62608101	0.003460937	0.46089624
ENSMOCG00000000935	ENSMOCT00000001281	SCLY_MOUSE	Scly	Selenocysteine_lyase	LG4:60471429-60491945	GO:1902494;GO:0005829;GO:0016597;GO:0042803;GO:0009000;GO:0016740;GO:0070279;GO:0006629;GO:1900408;GO:0032868;GO:0001887;GO:0016261	737.1041484	1.045209198	0.125210208	13.62608101	0.003460937	0.46089624
ENSMOCG00000014641	ENSMOCT00000019220	NA	Trmu	NA	15:25295536-25311718	NA	788.09583	-0.13578012	0.089815912	13.65100534	0.003420818	0.46089624
ENSMOCG00000017784	ENSMOCT00000023780	EPN3_RAT	Epn2	Epsin_3	7:37150335-37179614	GO:0005938;GO:0005905;GO:0030136;GO:0019897;GO:0005654;GO:0005634;GO:0048471;GO:1990175;GO:0008289	2784.889208	0.225323221	0.060837908	13.55537443	0.003577302	0.46089624
ENSMOCG00000018063	ENSMOCT00000024300	CLMN_HUMAN	Syne2	Calmin	1:13859880-14111172	GO:0005623;GO:0005737;GO:0016021;GO:0034993;GO:0005640;GO:0051015;GO:0090286;GO:0008285;GO:0031175;GO:0007097;GO:0051647	1229.287009	0.22218524	0.122782406	13.57289129	0.003548117	0.46089624
ENSMOCG00000018063	ENSMOCT00000024286	CLMN_HUMAN	Syne2	Calmin	1:13859880-14111172	GO:0005623;GO:0005737;GO:0016021;GO:0034993;GO:0005640;GO:0051015;GO:0090286;GO:0008285;GO:0031175;GO:0007097;GO:0051647	1229.287009	0.22218524	0.122782406	13.57289129	0.003548117	0.46089624
ENSMOCG00000018063	ENSMOCT00000024294	CLMN_HUMAN	Syne2	Calmin	1:13859880-14111172	GO:0005623;GO:0005737;GO:0016021;GO:0034993;GO:0005640;GO:0051015;GO:0090286;GO:0008285;GO:0031175;GO:0007097;GO:0051647	1229.287009	0.22218524	0.122782406	13.57289129	0.003548117	0.46089624
ENSMOCG00000018063	ENSMOCT00000024308	DYST_HUMAN	Syne2	Dystonin	1:13859880-14111172	GO:0015629;GO:0030424;GO:1904115;GO:0009925;GO:0005604;GO:0005938;GO:0031252;GO:0005737;GO:0031410;GO:0005829;GO:0005789;GO:0005925;GO:0031673;GO:0030056;GO:0016021;GO:0005882;GO:0045111;GO:0016020;GO:0015630;GO:0035371;GO:0005635;GO:0005654;GO:0005634;GO:0030018;GO:0003779;GO:0005509;GO:0005178;GO:0008017;GO:0051010;GO:0008022;GO:0042803;GO:0005198;GO:0007155;GO:0048870;GO:0031122;GO:0007010;GO:…	1229.287009	0.22218524	0.122782406	13.57289129	0.003548117	0.46089624
ENSMOCG00000022309	ENSMOCT00000030419	DMB_MOUSE	none	Class_II_histocompatibility_antigen,_M_beta_1_chain	LG2:53666996-53675581	GO:0016021;GO:0043231;GO:0031902;GO:0005765;GO:0042613;GO:0023026;GO:0002250;GO:0019882;GO:0019886;GO:0051085	16.66112448	0.315673892	0.540515412	13.56883889	0.003554848	0.46089624
ENSMOCG00000000710	ENSMOCT00000000943	MFRN1_DANRE	Slc25a37	Mitoferrin_1	17:9265203-9305868	GO:0016021;GO:0005743;GO:0005739;GO:0005381;GO:0035162;GO:0048821;GO:0043249;GO:0048250;GO:0055072	872.7656216	-0.592877796	0.174499763	13.320347	0.003992648	0.468322208
ENSMOCG00000002883	ENSMOCT00000003872	NA	Cxcr4	NA	6:752965-754014	NA	35.41271077	-0.485277916	0.353569637	13.48721129	0.003693146	0.468322208
ENSMOCG00000011565	ENSMOCT00000014862	DHX58_MOUSE	Ifih1	Probable_ATP_dependent_RNA_helicase_DHX58	4:73819773-73867760	GO:0005737;GO:0005524;GO:0003677;GO:0003725;GO:0003724;GO:0003727;GO:0008270;GO:0051607;GO:0045087;GO:0045824;GO:0039534;GO:0039536;GO:0032480;GO:1900245;GO:1900246;GO:0032481;GO:0045088;GO:0009617;GO:0009615	157.5451119	0.172751266	0.22688436	13.44732626	0.003762646	0.468322208
ENSMOCG00000011565	ENSMOCT00000014867	DHX58_MOUSE	Ifih1	Probable_ATP_dependent_RNA_helicase_DHX58	4:73819773-73867760	GO:0005737;GO:0005524;GO:0003677;GO:0003725;GO:0003724;GO:0003727;GO:0008270;GO:0051607;GO:0045087;GO:0045824;GO:0039534;GO:0039536;GO:0032480;GO:1900245;GO:1900246;GO:0032481;GO:0045088;GO:0009617;GO:0009615	157.5451119	0.172751266	0.22688436	13.44732626	0.003762646	0.468322208
ENSMOCG00000012183	ENSMOCT00000015653	FRPD4_HUMAN	Frmpd1	FERM_and_PDZ_domain_containing_protein_4	LG5:40315213-40403684	GO:0030054;GO:0005856;GO:0043197;GO:0098978;GO:0014069;GO:0032991;GO:0005546;GO:0051835;GO:0098974	1104.636204	0.721078175	0.177763138	13.26639921	0.004094529	0.468322208
ENSMOCG00000012183	ENSMOCT00000015661	FRPD4_HUMAN	Frmpd1	FERM_and_PDZ_domain_containing_protein_4	LG5:40315213-40403684	GO:0030054;GO:0005856;GO:0043197;GO:0098978;GO:0014069;GO:0032991;GO:0005546;GO:0051835;GO:0098974	1104.636204	0.721078175	0.177763138	13.26639921	0.004094529	0.468322208
ENSMOCG00000014759	ENSMOCT00000019382	CTRL_HUMAN	Ctrl	Chymotrypsin_like_protease_CTRL_1	4:4964624-4966745	GO:0005615;GO:0004252;GO:0008236;GO:0030163	101.0671635	1.779272043	0.240160587	13.33571776	0.003964082	0.468322208
ENSMOCG00000016505	NA	NA	NA	NA	NA	NA	370.2883445	-0.983525647	0.135370334	13.45608767	0.003747269	0.468322208
ENSMOCG00000016516	ENSMOCT00000021926	ZNT7_CHICK	Slc30a7	Zinc_transporter_7	21:13304581-13368060	GO:0005794;GO:0016021;GO:0008324;GO:0006829	481.1668848	0.640152629	0.150348135	13.38408573	0.003875507	0.468322208
ENSMOCG00000018926	ENSMOCT00000025485	NA	Ccdc175	NA	1:9315723-9367330	NA	29.43398821	5.094057204	0.619354529	13.26939944	0.004088796	0.468322208
ENSMOCG00000020141	ENSMOCT00000027287	NA	none	NA	6:21159044-21175460	NA	670.5067382	0.539858916	0.078441792	13.35418766	0.003930025	0.468322208
ENSMOCG00000020141	ENSMOCT00000027288	NA	none	NA	6:21159044-21175460	NA	670.5067382	0.539858916	0.078441792	13.35418766	0.003930025	0.468322208
ENSMOCG00000020284	ENSMOCT00000027474	KCNKD_HUMAN	none	Potassium_channel_subfamily_K_member_13	1:36070826-36072078	GO:0005887;GO:0005886;GO:0022841;GO:0005244;GO:0071805;GO:0034765;GO:0030322	121.0632139	-1.059593669	0.179878263	13.27334645	0.004081266	0.468322208
ENSMOCG00000020481	ENSMOCT00000027750	NA	Mfsd2a	NA	10:61591703-61607164	NA	1110.645259	1.002126674	0.178977641	13.36551064	0.003909289	0.468322208
ENSMOCG00000018997	ENSMOCT00000025581	NA	Xpnpep1	NA	8:80307866-80355920	NA	2104.978045	0.080160572	0.051164318	13.18529104	0.004252565	0.481484854
ENSMOCG00000016267	ENSMOCT00000021574	ZN226_HUMAN	Prdm5	Zinc_finger_protein_226	LG3:20967247-21124562	GO:0005634;GO:0003677;GO:0046872;GO:0006355	602.6187185	0.673053785	0.132013756	13.10328056	0.004418496	0.490365581
ENSMOCG00000016267	ENSMOCT00000021578	PRDM5_MOUSE	Prdm5	PR_domain_zinc_finger_protein_5	LG3:20967247-21124562	GO:0016604;GO:0005730;GO:0005654;GO:0005634;GO:0001227;GO:0046872;GO:0008168;GO:0070491;GO:0000978;GO:0043565;GO:0044212;GO:1990830;GO:0016575;GO:0051567;GO:0000278;GO:0000122;GO:0045892	602.6187185	0.673053785	0.132013756	13.10328056	0.004418496	0.490365581
ENSMOCG00000016267	ENSMOCT00000021580	ZN626_HUMAN	Prdm5	Zinc_finger_protein_626	LG3:20967247-21124562	GO:0005634;GO:0003677;GO:0046872;GO:0006355	602.6187185	0.673053785	0.132013756	13.10328056	0.004418496	0.490365581
ENSMOCG00000016267	ENSMOCT00000021576	ZN782_HUMAN	Prdm5	Zinc_finger_protein_782	LG3:20967247-21124562	GO:0005634;GO:0003677;GO:0046872;GO:0006355	602.6187185	0.673053785	0.132013756	13.10328056	0.004418496	0.490365581
ENSMOCG00000018611	ENSMOCT00000025001	HMCN2_MOUSE	Igsf21	Hemicentin_2	10:44654445-44875007	GO:0005604;GO:0005938;GO:0030054;GO:0032154;GO:0062023;GO:0031012;GO:0005576;GO:0005615;GO:0005509;GO:0050896	791.1807353	0.686773658	0.185930078	13.11177865	0.004401009	0.490365581
ENSMOCG00000016180	ENSMOCT00000021462	NA	Acsl6	NA	7:44351748-44411261	NA	5455.803072	0.512775801	0.065048881	13.01032876	0.004614322	0.507077804
ENSMOCG00000016180	ENSMOCT00000021465	NA	Acsl6	NA	7:44351748-44411261	NA	5455.803072	0.512775801	0.065048881	13.01032876	0.004614322	0.507077804
ENSMOCG00000016180	ENSMOCT00000021459	NA	Acsl6	NA	7:44351748-44411261	NA	5455.803072	0.512775801	0.065048881	13.01032876	0.004614322	0.507077804
ENSMOCG00000006218	ENSMOCT00000008134	NA	Pcnx2	NA	4:33502020-33623619	NA	5081.342528	0.570287472	0.108306606	12.8953203	0.004868538	0.510013447
ENSMOCG00000011562	ENSMOCT00000014861	NMI_MOUSE	none	N_myc_interactor	4:65050174-65078401	GO:0005737;GO:0005829;GO:0005654;GO:0042802;GO:0003712;GO:0060333;GO:0045824;GO:0045355;GO:0045358;GO:0032480;GO:1902524;GO:0006366	141.0731406	-0.836131251	0.426073015	12.93622292	0.004776577	0.510013447
ENSMOCG00000011562	ENSMOCT00000014865	NMI_MOUSE	none	N_myc_interactor	4:65050174-65078401	GO:0005737;GO:0005829;GO:0005654;GO:0042802;GO:0003712;GO:0060333;GO:0045824;GO:0045355;GO:0045358;GO:0032480;GO:1902524;GO:0006366	141.0731406	-0.836131251	0.426073015	12.93622292	0.004776577	0.510013447
ENSMOCG00000016635	ENSMOCT00000022098	UMAD1_HUMAN	Umad1	UBAP1_MVB12_associated_(UMA)_domain_containing_protein_1	LG10:4611190-4754386		698.3855535	-0.205567984	0.104774428	12.89977071	0.004858448	0.510013447
ENSMOCG00000016635	ENSMOCT00000022100	UMAD1_HUMAN	Umad1	UBAP1_MVB12_associated_(UMA)_domain_containing_protein_1	LG10:4611190-4754386		698.3855535	-0.205567984	0.104774428	12.89977071	0.004858448	0.510013447
ENSMOCG00000018829	ENSMOCT00000025427	PAT3_CAEEL	Itgb4	Integrin_beta_pat_3	7:78981537-79012309	GO:0009925;GO:0005604;GO:0005623;GO:0009986;GO:0005925;GO:0008305;GO:0016328;GO:0031430;GO:0043005;GO:0043025;GO:0055120;GO:0030018;GO:0005178;GO:0033627;GO:0016477;GO:0007160;GO:0007229;GO:0007005;GO:0046716;GO:0055001;GO:0042059;GO:0048680;GO:1903356;GO:0040017;GO:1904901;GO:0060279;GO:0060298;GO:0045987;GO:0032956;GO:1903354;GO:0040028;GO:0055002;GO:0072327	339.6092951	-0.325424463	0.280642569	12.97197031	0.004697615	0.510013447
ENSMOCG00000018829	ENSMOCT00000025413	PAT3_CAEEL	Itgb4	Integrin_beta_pat_3	7:78981537-79012309	GO:0009925;GO:0005604;GO:0005623;GO:0009986;GO:0005925;GO:0008305;GO:0016328;GO:0031430;GO:0043005;GO:0043025;GO:0055120;GO:0030018;GO:0005178;GO:0033627;GO:0016477;GO:0007160;GO:0007229;GO:0007005;GO:0046716;GO:0055001;GO:0042059;GO:0048680;GO:1903356;GO:0040017;GO:1904901;GO:0060279;GO:0060298;GO:0045987;GO:0032956;GO:1903354;GO:0040028;GO:0055002;GO:0072327	339.6092951	-0.325424463	0.280642569	12.97197031	0.004697615	0.510013447
ENSMOCG00000018829	ENSMOCT00000025415	PAT3_CAEEL	Itgb4	Integrin_beta_pat_3	7:78981537-79012309	GO:0009925;GO:0005604;GO:0005623;GO:0009986;GO:0005925;GO:0008305;GO:0016328;GO:0031430;GO:0043005;GO:0043025;GO:0055120;GO:0030018;GO:0005178;GO:0033627;GO:0016477;GO:0007160;GO:0007229;GO:0007005;GO:0046716;GO:0055001;GO:0042059;GO:0048680;GO:1903356;GO:0040017;GO:1904901;GO:0060279;GO:0060298;GO:0045987;GO:0032956;GO:1903354;GO:0040028;GO:0055002;GO:0072327	339.6092951	-0.325424463	0.280642569	12.97197031	0.004697615	0.510013447
ENSMOCG00000018829	ENSMOCT00000025424	PAT3_CAEEL	Itgb4	Integrin_beta_pat_3	7:78981537-79012309	GO:0009925;GO:0005604;GO:0005623;GO:0009986;GO:0005925;GO:0008305;GO:0016328;GO:0031430;GO:0043005;GO:0043025;GO:0055120;GO:0030018;GO:0005178;GO:0033627;GO:0016477;GO:0007160;GO:0007229;GO:0007005;GO:0046716;GO:0055001;GO:0042059;GO:0048680;GO:1903356;GO:0040017;GO:1904901;GO:0060279;GO:0060298;GO:0045987;GO:0032956;GO:1903354;GO:0040028;GO:0055002;GO:0072327	339.6092951	-0.325424463	0.280642569	12.97197031	0.004697615	0.510013447
ENSMOCG00000023021	ENSMOCT00000031493	NA	Anapc5	NA	2:14831394-14869718	NA	17087.91563	0.407340611	0.051524688	12.89799833	0.004862463	0.510013447
ENSMOCG00000016184	ENSMOCT00000021454	KCNK7_MOUSE	Kcnk7	Potassium_channel_subfamily_K_member_7	8:40473966-40477240	GO:0005887;GO:0005267;GO:0022841;GO:0005244;GO:0071805;GO:0034765;GO:0030322	31.76969836	2.630440439	0.36631989	12.86686612	0.004933542	0.512037699
ENSMOCG00000016184	ENSMOCT00000021449	KCNK7_MOUSE	Kcnk7	Potassium_channel_subfamily_K_member_7	8:40473966-40477240	GO:0005887;GO:0005267;GO:0022841;GO:0005244;GO:0071805;GO:0034765;GO:0030322	31.76969836	2.630440439	0.36631989	12.86686612	0.004933542	0.512037699
ENSMOCG00000016184	ENSMOCT00000021452	KCNK7_MOUSE	Kcnk7	Potassium_channel_subfamily_K_member_7	8:40473966-40477240	GO:0005887;GO:0005267;GO:0022841;GO:0005244;GO:0071805;GO:0034765;GO:0030322	31.76969836	2.630440439	0.36631989	12.86686612	0.004933542	0.512037699
ENSMOCG00000013519	ENSMOCT00000017599	RP3A_BOVIN	Doc2b	Rabphilin_3A	7:23325355-23354848	GO:0030054;GO:0043197;GO:0045211;GO:0030672;GO:0005509;GO:0005544;GO:0017137;GO:0006886	4014.996309	0.484483219	0.11117343	12.83939203	0.004997122	0.513878324
ENSMOCG00000000567	ENSMOCT00000000750	NA	Slc9a5	NA	4:5557359-5576072	NA	2551.643943	1.302789842	0.164681924	12.73848957	0.00523766	0.514990637
ENSMOCG00000001103	ENSMOCT00000001503	AIMP1_CRIGR	none	Aminoacyl_tRNA_synthase_complex_interacting_multifunctional_protein_1	21:27878781-27900023	GO:0017101;GO:0005829;GO:0005783;GO:0005615;GO:0005794;GO:0005634;GO:0005125;GO:0000049;GO:0001525;GO:0006915;GO:0006954;GO:0070094;GO:0006412	1037.503317	-0.639753219	0.132944323	12.74267143	0.005227467	0.514990637
ENSMOCG00000001103	ENSMOCT00000001506	AIMP1_CRIGR	none	Aminoacyl_tRNA_synthase_complex_interacting_multifunctional_protein_1	21:27878781-27900023	GO:0017101;GO:0005829;GO:0005783;GO:0005615;GO:0005794;GO:0005634;GO:0005125;GO:0000049;GO:0001525;GO:0006915;GO:0006954;GO:0070094;GO:0006412	1037.503317	-0.639753219	0.132944323	12.74267143	0.005227467	0.514990637
ENSMOCG00000005039	ENSMOCT00000006639	RIMB1_HUMAN	Rimbp2	Peripheral_type_benzodiazepine_receptor_associated_protein_1	2:18857061-18917720	GO:0044305;GO:0005737;GO:0005829;GO:0098978;GO:0005739;GO:0030156;GO:0099626;GO:0006700;GO:0014047;GO:0007269	5711.584026	0.719230402	0.116773271	12.74430528	0.00522349	0.514990637
ENSMOCG00000005039	ENSMOCT00000006635	RIMB1_HUMAN	Rimbp2	Peripheral_type_benzodiazepine_receptor_associated_protein_1	2:18857061-18917720	GO:0044305;GO:0005737;GO:0005829;GO:0098978;GO:0005739;GO:0030156;GO:0099626;GO:0006700;GO:0014047;GO:0007269	5711.584026	0.719230402	0.116773271	12.74430528	0.00522349	0.514990637
ENSMOCG00000005039	ENSMOCT00000006637	RIMB1_HUMAN	Rimbp2	Peripheral_type_benzodiazepine_receptor_associated_protein_1	2:18857061-18917720	GO:0044305;GO:0005737;GO:0005829;GO:0098978;GO:0005739;GO:0030156;GO:0099626;GO:0006700;GO:0014047;GO:0007269	5711.584026	0.719230402	0.116773271	12.74430528	0.00522349	0.514990637
ENSMOCG00000013795	ENSMOCT00000017989	DRD4_RAT	Drd4	D(4)_dopamine_receptor	8:33999497-34002589	GO:0030424;GO:0043679;GO:0005938;GO:0005737;GO:0030425;GO:0043197;GO:0098982;GO:0098978;GO:0005887;GO:0099055;GO:0099056;GO:0016020;GO:0043025;GO:0005886;GO:0043195;GO:0012506;GO:0035240;GO:0004952;GO:0001591;GO:0008144;GO:0051379;GO:0004930;GO:0004993;GO:0042802;GO:0046872;GO:0030594;GO:0051380;GO:0017124;GO:0000187;GO:0007195;GO:0008344;GO:0050482;GO:0008306;GO:0001662;GO:0048148;GO:0007268;GO:…	9.321985391	-1.412439116	0.502916345	12.79527496	0.005100916	0.514990637
ENSMOCG00000014957	ENSMOCT00000019694	ZN142_HUMAN	Zfp462	Zinc_finger_protein_142	LG5:48400119-48477761	GO:0005634;GO:0046872;GO:0000977;GO:0043565	2799.428381	0.31027969	0.07171123	12.78668067	0.005121383	0.514990637
ENSMOCG00000003962	ENSMOCT00000005305	NA	Capn9	NA	4:32436450-32465146	NA	517.1286822	2.033590975	0.351142058	12.71047883	0.005306442	0.517216551
ENSMOCG00000003962	ENSMOCT00000005297	NA	Capn9	NA	4:32436450-32465146	NA	517.1286822	2.033590975	0.351142058	12.71047883	0.005306442	0.517216551
ENSMOCG00000018349	ENSMOCT00000024597	C1QT6_RAT	C1qtnf6	Complement_C1q_tumor_necrosis_factor_related_protein_6	15:15424756-15431220	GO:0005581;GO:0005615;GO:0042802;GO:0051259;GO:0070208	32.70863271	-0.514288156	0.29373571	12.58299693	0.005630934	0.544113304
ENSMOCG00000002541	ENSMOCT00000003406	RL7_RAT	none	60S_ribosomal_protein_L7	LG5:11836949-11839790	GO:0031672;GO:0022625;GO:0005844;GO:0014069;GO:1990904;GO:0005840;GO:0045202;GO:0008097;GO:0003677;GO:0003729;GO:0042803;GO:0003723;GO:0003735;GO:0097421;GO:0000463;GO:0042273;GO:0006364	888.3308592	-0.232598201	0.132249272	12.41755018	0.006081472	0.554205065
ENSMOCG00000002541	ENSMOCT00000003407	RL7_BOVIN	none	60S_ribosomal_protein_L7	LG5:11836949-11839790	GO:0022625;GO:0003723;GO:0003735;GO:0000463	888.3308592	-0.232598201	0.132249272	12.41755018	0.006081472	0.554205065
ENSMOCG00000003784	ENSMOCT00000005068	DPF3_DANRE	Dpf3	Zinc_finger_protein_DPF3	1:21011485-21279385	GO:0000123;GO:0071565;GO:0000790;GO:0005634;GO:0016514;GO:0004402;GO:0042393;GO:0008270;GO:0055008;GO:0006338;GO:0048644;GO:0045892;GO:0007399;GO:0045944;GO:0006355	228.0722108	0.501285049	0.125564315	12.42493459	0.006060624	0.554205065
ENSMOCG00000003784	ENSMOCT00000005066	DPF3_DANRE	Dpf3	Zinc_finger_protein_DPF3	1:21011485-21279385	GO:0000123;GO:0071565;GO:0000790;GO:0005634;GO:0016514;GO:0004402;GO:0042393;GO:0008270;GO:0055008;GO:0006338;GO:0048644;GO:0045892;GO:0007399;GO:0045944;GO:0006355	228.0722108	0.501285049	0.125564315	12.42493459	0.006060624	0.554205065
ENSMOCG00000003784	ENSMOCT00000005075	DPF3_HUMAN	Dpf3	Zinc_finger_protein_DPF3	1:21011485-21279385	GO:0000123;GO:0071565;GO:0000790;GO:0005654;GO:0005634;GO:0004402;GO:0042393;GO:0003676;GO:0008270;GO:0045892;GO:0007399;GO:0045944	228.0722108	0.501285049	0.125564315	12.42493459	0.006060624	0.554205065
ENSMOCG00000003784	ENSMOCT00000005071	DPF3_HUMAN	Dpf3	Zinc_finger_protein_DPF3	1:21011485-21279385	GO:0000123;GO:0071565;GO:0000790;GO:0005654;GO:0005634;GO:0004402;GO:0042393;GO:0003676;GO:0008270;GO:0045892;GO:0007399;GO:0045944	228.0722108	0.501285049	0.125564315	12.42493459	0.006060624	0.554205065
ENSMOCG00000005440	ENSMOCT00000007108	NA	Tti2	NA	LG7_11:7575955-7586045	NA	983.2392122	0.220472151	0.07098733	12.50377864	0.005842383	0.554205065
ENSMOCG00000006729	ENSMOCT00000008713	NA	Aldh1l2	NA	24:34795583-34835883	NA	2126.632563	2.179225429	0.177981627	12.46401644	0.005951456	0.554205065
ENSMOCG00000014830	ENSMOCT00000019492	PUF12_CAEEL	none	Pumilio_domain_containing_protein_12	17:5251394-5253338	GO:0005730;GO:0003729;GO:0006417	28.79697619	-3.138207974	0.422439827	12.50068152	0.005850807	0.554205065
ENSMOCG00000017864	ENSMOCT00000023903	LCMT1_CAEBR	Lcmt1	Probable_leucine_carboxyl_methyltransferase_1	8:16142631-16215659	GO:0005829;GO:0018423;GO:0006481	1607.433582	-0.266403908	0.077319523	12.4371636	0.006026253	0.554205065
ENSMOCG00000017864	ENSMOCT00000023906	LCMT1_CAEBR	Lcmt1	Probable_leucine_carboxyl_methyltransferase_1	8:16142631-16215659	GO:0005829;GO:0018423;GO:0006481	1607.433582	-0.266403908	0.077319523	12.4371636	0.006026253	0.554205065
ENSMOCG00000019426	ENSMOCT00000026195	TBD2A_RAT	Tbc1d30	TBC1_domain_family_member_2A	24:3763049-3802442	GO:0030054;GO:0031410;GO:0005829;GO:0005654;GO:0045296;GO:0005096;GO:0017137;GO:0090630;GO:0006886;GO:0043547	1192.771444	0.269447539	0.074527848	12.46832189	0.005939549	0.554205065
ENSMOCG00000003357	ENSMOCT00000004512	CC189_MOUSE	Ccdc189	Coiled_coil_domain_containing_protein_189	8:20390752-20395570		132.6801186	-0.48006467	0.168560594	12.35442181	0.00626262	0.55610108
ENSMOCG00000014470	ENSMOCT00000018970	ROAA_MOUSE	Hnrnpab	Heterogeneous_nuclear_ribonucleoprotein_A/B	7:47190921-47197430	GO:0005737;GO:0005654;GO:0005634;GO:0099523;GO:1990904;GO:0090575;GO:0003723;GO:1990837;GO:0001837;GO:0000122;GO:0045893;GO:0051252	3018.666916	-0.565573445	0.07505563	12.37304134	0.006208643	0.55610108
ENSMOCG00000014470	ENSMOCT00000018968	ROAA_MOUSE	Hnrnpab	Heterogeneous_nuclear_ribonucleoprotein_A/B	7:47190921-47197430	GO:0005737;GO:0005654;GO:0005634;GO:0099523;GO:1990904;GO:0090575;GO:0003723;GO:1990837;GO:0001837;GO:0000122;GO:0045893;GO:0051252	3018.666916	-0.565573445	0.07505563	12.37304134	0.006208643	0.55610108
ENSMOCG00000017959	ENSMOCT00000024027	ADT1_MOUSE	none	ADP/ATP_translocase_1	8:45852802-45853881	GO:0032592;GO:0045121;GO:0005743;GO:0005741;GO:0005739;GO:0043209;GO:0005471;GO:0019899;GO:0015866;GO:0008637;GO:0010667;GO:1902109;GO:0060546;GO:0061051;GO:2000277	620.4900417	-7.80109221	0.318120636	12.34474974	0.006290841	0.55610108
ENSMOCG00000021879	ENSMOCT00000029787	DDT4L_MOUSE	Ddit4l	DNA_damage_inducible_transcript_4_like_protein	21:31875500-31878651	GO:0005737;GO:0009968	158.4765366	-0.995749377	0.225567093	12.34137212	0.006300726	0.55610108
ENSMOCG00000003696	ENSMOCT00000004942	NA	Cyp17a1	NA	8:74340054-74345693	NA	17.98447252	-1.81582393	0.459993048	12.2542446	0.006561085	0.564836759
ENSMOCG00000016910	ENSMOCT00000022502	PPOX_SCHPO	Ppox	Protoporphyrinogen_oxidase	6:69446930-69451345	GO:0005829;GO:0031304;GO:0005739;GO:0005634;GO:0016491;GO:0004729;GO:0006782	468.934091	-0.139047915	0.120491656	12.24110277	0.006601268	0.564836759
ENSMOCG00000020466	ENSMOCT00000027728	MT21_CAEEL	Mettl22	Protein_lysine_methyltransferase_C42C13	7:9475598-9497553	GO:0008168;GO:0032259	1186.68906	0.078002767	0.083617511	12.25948383	0.006545133	0.564836759
ENSMOCG00000021465	ENSMOCT00000029178	3BP1_HUMAN	none	SH3_domain_binding_protein_1	15:15053914-15067609	GO:0005912;GO:0005923;GO:0031252;GO:0005829;GO:0030027;GO:0005634;GO:0001891;GO:0005096;GO:0048365;GO:0030215;GO:0017124;GO:0007015;GO:0034329;GO:0016477;GO:0045198;GO:0051058;GO:0006911;GO:0043547;GO:0032956;GO:0030834;GO:0043535;GO:0035020;GO:0071526	537.8753791	2.576012086	0.291789663	12.2792783	0.006485208	0.564836759
ENSMOCG00000002221	ENSMOCT00000002974	CCD78_HUMAN	Ccdc78	Coiled_coil_domain_containing_protein_78	7:2219138-2222571	GO:0005814;GO:0098536;GO:0048471;GO:0042383;GO:0016529;GO:0030030;GO:0098535;GO:0003009	43.77309677	1.389484834	0.275703332	12.08801749	0.007087652	0.565644016
ENSMOCG00000003024	ENSMOCT00000004054	NUDT4_MOUSE	Nudt4	Diphosphoinositol_polyphosphate_phosphohydrolase_2	24:26808408-26824446	GO:0005737;GO:0005829;GO:0005634;GO:0034431;GO:0034432;GO:0008486;GO:0000298;GO:0052842;GO:0052840;GO:0046872;GO:0030515;GO:1901911;GO:1901909;GO:1901907;GO:0071543	3426.493459	-0.288634754	0.115780766	12.14828231	0.00689209	0.565644016
ENSMOCG00000011803	ENSMOCT00000015180	NA	none	NA	7:28340584-28349829	NA	1838.89997	0.593096091	0.114485392	12.17161004	0.006817831	0.565644016
ENSMOCG00000015527	ENSMOCT00000020481	ARM10_MOUSE	Armc10	Armadillo_repeat_containing_protein_10	26:13576574-13586273	GO:0005783;GO:0005789;GO:0016021;GO:0005739;GO:0050692;GO:0002039;GO:0043066;GO:1902254;GO:0040010	812.6802649	-0.153534755	0.101675433	12.11628662	0.006995244	0.565644016
ENSMOCG00000015527	ENSMOCT00000020478	ARM10_MOUSE	Armc10	Armadillo_repeat_containing_protein_10	26:13576574-13586273	GO:0005783;GO:0005789;GO:0016021;GO:0005739;GO:0050692;GO:0002039;GO:0043066;GO:1902254;GO:0040010	812.6802649	-0.153534755	0.101675433	12.11628662	0.006995244	0.565644016
ENSMOCG00000016312	ENSMOCT00000021650	NA	St7	NA	LG10:12545482-12789088	NA	1283.732075	-0.138913393	0.073485958	12.10781869	0.007022799	0.565644016
ENSMOCG00000016312	ENSMOCT00000021647	NA	St7	NA	LG10:12545482-12789088	NA	1283.732075	-0.138913393	0.073485958	12.10781869	0.007022799	0.565644016
ENSMOCG00000016312	ENSMOCT00000021658	NA	St7	NA	LG10:12545482-12789088	NA	1283.732075	-0.138913393	0.073485958	12.10781869	0.007022799	0.565644016
ENSMOCG00000016312	ENSMOCT00000021654	NA	St7	NA	LG10:12545482-12789088	NA	1283.732075	-0.138913393	0.073485958	12.10781869	0.007022799	0.565644016
ENSMOCG00000016675	ENSMOCT00000022151	CHST8_HUMAN	Chst9	Carbohydrate_sulfotransferase_8	18:9432328-9669269	GO:0000139;GO:0016021;GO:0001537;GO:0008146;GO:0016051;GO:0007417;GO:0042446;GO:0030166;GO:0006790	33.37511686	0.627935022	0.382343805	12.07961913	0.007115336	0.565644016
ENSMOCG00000016675	ENSMOCT00000022156	CHST8_HUMAN	Chst9	Carbohydrate_sulfotransferase_8	18:9432328-9669269	GO:0000139;GO:0016021;GO:0001537;GO:0008146;GO:0016051;GO:0007417;GO:0042446;GO:0030166;GO:0006790	33.37511686	0.627935022	0.382343805	12.07961913	0.007115336	0.565644016
ENSMOCG00000019157	ENSMOCT00000025830	CP4C3_DROME	Cyp4v3	Cytochrome_P450_4c3	LG7_11:18710169-18729683	GO:0005789;GO:0020037;GO:0005506;GO:0004497;GO:0016705	275.3557485	-0.172683309	0.137908202	12.09791292	0.007055169	0.565644016
ENSMOCG00000021429	ENSMOCT00000029137	TINAG_BOVIN	Tinagl1	Tubulointerstitial_nephritis_antigen	10:54457670-54467291	GO:0005604;GO:0005615;GO:0005764;GO:0008234;GO:0007155	142.6890921	0.147939022	0.243845237	12.21804512	0.006672359	0.565644016
ENSMOCG00000021654	ENSMOCT00000029485	FANCI_MOUSE	Fanci	Fanconi_anemia_group_I_protein_homolog	22:15222402-15273215	GO:0005829;GO:0043240;GO:0005654;GO:0070182;GO:0007049;GO:0006281;GO:0031398	541.6351344	2.340053612	0.331175369	12.11382616	0.00700324	0.565644016
ENSMOCG00000021654	ENSMOCT00000029508	NA	Fanci	NA	22:15222402-15273215	NA	541.6351344	2.340053612	0.331175369	12.11382616	0.00700324	0.565644016
ENSMOCG00000022912	ENSMOCT00000031331	MOB3B_MOUSE	Mob3b	MOB_kinase_activator_3B	LG5:32757223-32858673	GO:0046872;GO:0035330	231.9277026	0.201097429	0.143351439	12.085111	0.007097221	0.565644016
ENSMOCG00000001653	ENSMOCT00000002221	IL18_RAT	Il18	Interleukin_18	5:44818443-44826055	GO:0016324;GO:0005737;GO:0005615;GO:0005125;GO:0045515;GO:0032148;GO:0001525;GO:0008283;GO:0071320;GO:0070301;GO:0071346;GO:0071222;GO:0071260;GO:0071407;GO:0071374;GO:0071375;GO:0071356;GO:0042632;GO:0050966;GO:0048546;GO:0006954;GO:0042095;GO:0035655;GO:0032635;GO:0007611;GO:0031663;GO:0097421;GO:0030324;GO:0000165;GO:0030101;GO:0042267;GO:0045662;GO:0033030;GO:0050732;GO:0042119;GO:0001649;GO:…	38.71646958	-3.276389441	0.341301805	11.96214461	0.007513968	0.584259785
ENSMOCG00000001812	ENSMOCT00000002460	NA	Dennd1b	NA	6:29756555-29967849	NA	447.4645458	0.106544427	0.138697581	11.87057618	0.007839921	0.584259785
ENSMOCG00000001812	ENSMOCT00000002447	DEN1B_HUMAN	Dennd1b	DENN_domain_containing_protein_1B	6:29756555-29967849	GO:0030136;GO:0005829;GO:0043231;GO:0016607;GO:1901981;GO:0017137;GO:0017112;GO:0032456;GO:0006897;GO:0043547;GO:0015031;GO:0050776;GO:0050852;GO:0035745	447.4645458	0.106544427	0.138697581	11.87057618	0.007839921	0.584259785
ENSMOCG00000002586	ENSMOCT00000003470	TMM18_BOVIN	Tmem18	Transmembrane_protein_18	LG3:26852798-26859297	GO:0005737;GO:0016021;GO:0031965;GO:0003677;GO:0016477	774.8922806	-0.177453868	0.126658275	11.98378216	0.007438923	0.584259785
ENSMOCG00000002586	ENSMOCT00000003472	TMM18_BOVIN	Tmem18	Transmembrane_protein_18	LG3:26852798-26859297	GO:0005737;GO:0016021;GO:0031965;GO:0003677;GO:0016477	774.8922806	-0.177453868	0.126658275	11.98378216	0.007438923	0.584259785
ENSMOCG00000005599	ENSMOCT00000007302	ZN397_HUMAN	Zscan22	Zinc_finger_protein_397	LG4:18932722-18938325	GO:0005737;GO:0005829;GO:0015630;GO:0005730;GO:0005634;GO:0005886;GO:0003677;GO:0003700;GO:0046872;GO:0046982;GO:0042803;GO:0045892	228.8684886	0.272024631	0.100619321	11.87578906	0.007820996	0.584259785
ENSMOCG00000008343	ENSMOCT00000010729	NA	Tbx3	NA	2:9767930-9781193	NA	114.3215577	0.599405897	0.174417316	11.91996769	0.007662407	0.584259785
ENSMOCG00000008343	ENSMOCT00000010730	TBX2_DANRE	Tbx3	T_box_transcription_factor_TBX2b	2:9767930-9781193	GO:0005634;GO:0001228;GO:0001102;GO:0000977;GO:0036302;GO:0048318;GO:0007420;GO:0060219;GO:0003205;GO:0007155;GO:0001708;GO:0042074;GO:0007417;GO:0035050;GO:0021538;GO:0001947;GO:0072068;GO:0000122;GO:0048663;GO:0030903;GO:0042461;GO:0043704;GO:0021982;GO:0008284;GO:0045944;GO:0048793;GO:0072019;GO:0008016;GO:0046549;GO:0046551;GO:0046548	114.3215577	0.599405897	0.174417316	11.91996769	0.007662407	0.584259785
ENSMOCG00000011257	ENSMOCT00000014444	MOF_DROME	Kat8	Males_absent_on_the_first_protein	8:20699136-20712444	GO:0000123;GO:0072487;GO:0044545;GO:0000790;GO:0000228;GO:0005634;GO:0005705;GO:0005667;GO:0000805;GO:0016456;GO:0003682;GO:0004402;GO:0046972;GO:0042393;GO:0004468;GO:0046872;GO:0003729;GO:0071479;GO:0000077;GO:0030330;GO:0006281;GO:0007549;GO:0009047;GO:0016573;GO:0043984;GO:0043066;GO:0045892;GO:0018394;GO:0051091;GO:0045944;GO:2000873;GO:0010212	2083.268397	0.482491963	0.096057902	11.8971874	0.007743781	0.584259785
ENSMOCG00000011405	ENSMOCT00000014646	NA	Chrna6	NA	LG7_11:4807102-4814374	NA	72.42959409	-5.732633012	0.571700721	11.94324399	0.007580133	0.584259785
ENSMOCG00000018428	ENSMOCT00000024711	HS90B_RABIT	none	Heat_shock_protein_HSP_90_beta	LG2:8816863-8820938	GO:0034751;GO:0005737;GO:0005576;GO:0042470;GO:0005634;GO:0005886;GO:0005524;GO:0046983;GO:0051082;GO:0071157;GO:0032435;GO:1901389;GO:0030511;GO:0006457	12557.6176	-0.536909916	0.112029027	11.94866189	0.007561108	0.584259785
ENSMOCG00000018428	ENSMOCT00000024708	NA	none	NA	LG2:8816863-8820938	NA	12557.6176	-0.536909916	0.112029027	11.94866189	0.007561108	0.584259785
ENSMOCG00000021897	ENSMOCT00000029817	SYC2L_MOUSE	none	Synaptonemal_complex_protein_2_like	16:45130398-45148644	GO:0000780;GO:0000800;GO:0005654;GO:0005634;GO:0140013;GO:0060548	27.63588596	1.727786317	0.587613403	11.92689892	0.007637815	0.584259785
ENSMOCG00000022187	ENSMOCT00000030223	NA	Ablim3	NA	18:47605389-47719834	NA	1593.52777	1.084672974	0.097101249	11.86211122	0.007870749	0.584259785
ENSMOCG00000022187	ENSMOCT00000030225	NA	Ablim3	NA	18:47605389-47719834	NA	1593.52777	1.084672974	0.097101249	11.86211122	0.007870749	0.584259785
ENSMOCG00000013268	ENSMOCT00000017240	TPC1_ORYSJ	Tpcn2	Two_pore_calcium_channel_protein_1	8:37856380-37887033	GO:0016021;GO:0000325;GO:0005774;GO:0005509;GO:0005245;GO:0006816;GO:0006952;GO:0034765	82.65123342	1.382252052	0.222166082	11.83861497	0.007956948	0.58677259
ENSMOCG00000013268	ENSMOCT00000017238	TPC1_ORYSJ	Tpcn2	Two_pore_calcium_channel_protein_1	8:37856380-37887033	GO:0016021;GO:0000325;GO:0005774;GO:0005509;GO:0005245;GO:0006816;GO:0006952;GO:0034765	82.65123342	1.382252052	0.222166082	11.83861497	0.007956948	0.58677259
ENSMOCG00000011459	ENSMOCT00000014717	STPG1_RAT	Stpg1	O(6)_methylguanine_induced_apoptosis_2	10:49267277-49296581	GO:0005739;GO:0005634;GO:0043065;GO:1902110;GO:0090073	16.67289953	-0.514170055	0.462641506	11.78951737	0.00814009	0.596354696
ENSMOCG00000003643	ENSMOCT00000004882	PXL2A_RAT	Prxl2a	Peroxiredoxin_like_2A	6:52749205-52763414	GO:0005737;GO:0005576;GO:0016209;GO:0055114;GO:0045670	4130.587655	-1.035195324	0.156039026	11.73532786	0.00834706	0.596748794
ENSMOCG00000009871	ENSMOCT00000012684	LRC39_MOUSE	Lrrc39	Leucine_rich_repeat_containing_protein_39	21:13916333-13925640	GO:0031430	26.58867621	-0.768215626	0.351359204	11.73239131	0.008358423	0.596748794
ENSMOCG00000012049	ENSMOCT00000015478	IL4_MESAU	Il4	Interleukin_4	7:45179887-45186649	GO:0005615;GO:0005125;GO:0008083;GO:0005136;GO:0042113;GO:0006955;GO:0016239	24.76486554	0.224227212	0.300555993	11.76992481	0.00821433	0.596748794
ENSMOCG00000015872	ENSMOCT00000020999	NA	Eif2d	NA	6:21658656-21676135	NA	1359.005658	0.152115809	0.100505412	11.74904291	0.008294191	0.596748794
ENSMOCG00000015872	ENSMOCT00000021004	NA	Eif2d	NA	6:21658656-21676135	NA	1359.005658	0.152115809	0.100505412	11.74904291	0.008294191	0.596748794
ENSMOCG00000015872	ENSMOCT00000021001	NA	Eif2d	NA	6:21658656-21676135	NA	1359.005658	0.152115809	0.100505412	11.74904291	0.008294191	0.596748794
ENSMOCG00000000145	ENSMOCT00000000180	THAP2_MOUSE	Thap2	THAP_domain_containing_protein_2	24:11445597-11457484	GO:0005730;GO:0003677;GO:0046872	641.6210975	0.000662982	0.13225853	11.64415359	0.008707075	0.603288929
ENSMOCG00000000800	ENSMOCT00000001070	AK1C4_MACFA	none	Aldo_keto_reductase_family_1_member_C4	16:29793135-29806416	GO:0005737;GO:0047743	51.24110486	-4.781039477	0.919262177	11.49921516	0.009311177	0.603288929
ENSMOCG00000001435	ENSMOCT00000001925	CTRB1_MOUSE	Ctrb1	Chymotrypsinogen_B	4:16240283-16245427	GO:0005737;GO:0005615;GO:0005764;GO:0008233;GO:0004252;GO:0007586;GO:0043065;GO:0030163;GO:0006508;GO:0034097	21.94445767	-2.439174219	0.45447753	11.57905576	0.00897346	0.603288929
ENSMOCG00000002210	ENSMOCT00000002956	BYST_NEMVE	Bysl	Bystin	LG2:2880682-2891694	GO:0005737;GO:0005730;GO:0005634;GO:0030688;GO:0030515;GO:0006364	529.3643903	-0.198432012	0.089297602	11.53554813	0.009155965	0.603288929
ENSMOCG00000002606	NA	NA	NA	NA	NA	NA	145.6722853	-0.261669697	0.221497584	11.56585835	0.009028438	0.603288929
ENSMOCG00000004098	ENSMOCT00000005438	NA	Lipe	NA	LG4:20373420-20392082	NA	753.0636941	0.62966922	0.194813577	11.60062911	0.008884301	0.603288929
ENSMOCG00000008534	ENSMOCT00000011001	PH11A_MOUSE	none	PHD_finger_protein_11A	17:6138910-6162017	GO:0031965;GO:0005654;GO:0046872;GO:0050776	111.0293391	1.455999278	0.223354498	11.59596435	0.008903506	0.603288929
ENSMOCG00000008534	ENSMOCT00000011000	PHF11_MOUSE	none	PHD_finger_protein_11	17:6138910-6162017	GO:0031965;GO:0005654;GO:0046872	111.0293391	1.455999278	0.223354498	11.59596435	0.008903506	0.603288929
ENSMOCG00000008534	ENSMOCT00000011003	PH11A_MOUSE	none	PHD_finger_protein_11A	17:6138910-6162017	GO:0031965;GO:0005654;GO:0046872;GO:0050776	111.0293391	1.455999278	0.223354498	11.59596435	0.008903506	0.603288929
ENSMOCG00000008534	ENSMOCT00000010995	PHF11_MOUSE	none	PHD_finger_protein_11	17:6138910-6162017	GO:0031965;GO:0005654;GO:0046872	111.0293391	1.455999278	0.223354498	11.59596435	0.008903506	0.603288929
ENSMOCG00000008534	ENSMOCT00000011008	PHF11_MOUSE	none	PHD_finger_protein_11	17:6138910-6162017	GO:0031965;GO:0005654;GO:0046872	111.0293391	1.455999278	0.223354498	11.59596435	0.008903506	0.603288929
ENSMOCG00000010280	ENSMOCT00000013196	SMIM3_RAT	Smim3	Small_integral_membrane_protein_3	18:46301026-46301208	GO:0016021;GO:0007399	105.6187313	-0.107996356	0.200697765	11.60120586	0.00888193	0.603288929
ENSMOCG00000010864	ENSMOCT00000013935	CHC10_HUMAN	Chchd10	Coiled_coil_helix_coiled_coil_helix_domain_containing_protein_10,_mitochondrial	LG2:46102565-46104239	GO:0061617;GO:0005758;GO:0005739;GO:0005634;GO:0051457;GO:0099558;GO:0090144;GO:0007005;GO:0006119;GO:1903852;GO:1901030;GO:1903109;GO:0065003;GO:0030322	2186.017741	-0.431606624	0.185637266	11.5734519	0.008996764	0.603288929
ENSMOCG00000011227	ENSMOCT00000014428	NWD2_MOUSE	Nwd1	NACHT_and_WD_repeat_domain_containing_protein_2	LG1:4870566-4949479		922.4067916	-2.09496127	0.833472747	11.50848613	0.009271327	0.603288929
ENSMOCG00000012654	ENSMOCT00000016389	BAIP3_HUMAN	Unc13d	BAI1_associated_protein_3	7:79070477-79086470	GO:0005829;GO:0031902;GO:0005886;GO:0098793;GO:0055038;GO:0032588;GO:0005509;GO:0005543;GO:0000149;GO:0019905;GO:1990502;GO:0006887;GO:0007186;GO:0035774;GO:0001956;GO:1905413;GO:0032228;GO:0042147	31.07476371	0.627186177	0.47174337	11.51917016	0.009225612	0.603288929
ENSMOCG00000012654	ENSMOCT00000016376	BAIP3_HUMAN	Unc13d	BAI1_associated_protein_3	7:79070477-79086470	GO:0005829;GO:0031902;GO:0005886;GO:0098793;GO:0055038;GO:0032588;GO:0005509;GO:0005543;GO:0000149;GO:0019905;GO:1990502;GO:0006887;GO:0007186;GO:0035774;GO:0001956;GO:1905413;GO:0032228;GO:0042147	31.07476371	0.627186177	0.47174337	11.51917016	0.009225612	0.603288929
ENSMOCG00000015090	ENSMOCT00000019870	NA	Scn7a	NA	4:77249592-77293944	NA	132.2097215	-0.851271838	0.501883794	11.55140545	0.009089027	0.603288929
ENSMOCG00000018088	ENSMOCT00000024210	NC2B_MOUSE	Dr1	Protein_Dr1	LG1:57613594-57619650	GO:0005671;GO:0017054;GO:0005654;GO:0005634;GO:0001047;GO:0046982;GO:0017025;GO:0003714;GO:0006338;GO:0043966;GO:0000122;GO:0045944;GO:0045898	667.1529685	-0.320729202	0.09933892	11.62013854	0.008804425	0.603288929
ENSMOCG00000020000	ENSMOCT00000027065	HNRPU_MOUSE	none	Heterogeneous_nuclear_ribonucleoprotein_U	8:42897529-42912278	GO:0071013;GO:0009986;GO:0005813;GO:0000777;GO:0070937;GO:0036464;GO:0032839;GO:0098577;GO:0000776;GO:0030496;GO:0072686;GO:1990498;GO:1990023;GO:0000228;GO:0016363;GO:0016607;GO:0005654;GO:0005634;GO:0032991;GO:1990904;GO:0090575;GO:0000922;GO:0005697;GO:0003779;GO:0005524;GO:0003682;GO:0031490;GO:0003677;GO:0003690;GO:0003725;GO:0042802;GO:0003730;GO:0008143;GO:0017130;GO:0034046;GO:0036002;GO:…	4543.5993	-0.150724547	0.051879829	11.64963666	0.008684997	0.603288929
ENSMOCG00000020691	ENSMOCT00000028047	ARP6_DROME	Actr6	Actin_related_protein_6	24:31799327-31819398	GO:0000785;GO:0005737;GO:0005856;GO:0005634;GO:0000812;GO:0003682;GO:0031491;GO:0070828;GO:0043486	1411.912246	0.123958991	0.094357709	11.66583821	0.008620085	0.603288929
ENSMOCG00000021219	ENSMOCT00000028825	SEM4C_MOUSE	Sema4b	Semaphorin_4C	22:14501089-14544292	GO:0030054;GO:0005615;GO:0005887;GO:0014069;GO:0098839;GO:0030672;GO:0045499;GO:0030215;GO:0021535;GO:0021549;GO:0042692;GO:0050919;GO:0048843;GO:0001755;GO:0001843;GO:0030335;GO:0032874;GO:0071526	1403.354769	0.563158143	0.142013522	11.51251056	0.009254081	0.603288929
ENSMOCG00000001514	ENSMOCT00000002051	ACTA_RAT	Acte1	Actin,_aortic_smooth_muscle	8:36448670-36463628	GO:0015629;GO:0044297;GO:0005737;GO:0005856;GO:0030175;GO:0030027;GO:0032991;GO:0030485;GO:0001725;GO:0005524;GO:0019901;GO:0072144;GO:0090131;GO:0006936;GO:0070374;GO:0010628;GO:2000491;GO:0061874;GO:0061870;GO:0008217;GO:0061041;GO:0009615;GO:0014829	48.25454384	3.174924819	0.414784971	11.47891927	0.009399007	0.605086067
ENSMOCG00000001514	ENSMOCT00000002054	ACTS_ATRMM	Acte1	Actin,_alpha_skeletal_muscle	8:36448670-36463628	GO:0005737;GO:0005856;GO:0005524	48.25454384	3.174924819	0.414784971	11.47891927	0.009399007	0.605086067
ENSMOCG00000003136	ENSMOCT00000004218	SA145_SCHPO	Sf3b2	Pre_mRNA_splicing_factor_sap145	8:40064751-40082214	GO:0071013;GO:0005737;GO:0005634;GO:0071014;GO:0071011;GO:0005686;GO:0071004;GO:0005684;GO:0003723;GO:0000398;GO:0000245	5174.646655	-0.399649701	0.048100166	11.46423906	0.009463044	0.605086067
ENSMOCG00000019807	ENSMOCT00000026788	LYRM9_BOVIN	Lyrm9	LYR_motif_containing_protein_9	7:20282193-20294690		91.99008671	0.752266932	0.299948557	11.45561585	0.009500861	0.605086067
ENSMOCG00000010101	ENSMOCT00000012964	MMP21_CYNPY	Mmp21	Matrix_metalloproteinase_21	8:26501134-26507235	GO:0031012;GO:0004222;GO:0008270;GO:0061371;GO:0007368	39.51973918	0.087734783	0.310756248	11.44209351	0.009560462	0.60544192
ENSMOCG00000010101	ENSMOCT00000012962	NA	Mmp21	NA	8:26501134-26507235	NA	39.51973918	0.087734783	0.310756248	11.44209351	0.009560462	0.60544192
ENSMOCG00000004572	ENSMOCT00000005987	NA	Gnpda1	NA	18:26709222-26721683	NA	1446.20621	-0.040455534	0.098682264	11.408049	0.009712156	0.611593017
ENSMOCG00000000558	ENSMOCT00000000738	NXRD1_HUMAN	Noxred1	NADP_dependent_oxidoreductase_domain_containing_protein_1	1:25046947-25064843	GO:0004735;GO:0055129	62.72528688	2.472443366	0.412646787	11.3105228	0.010159977	0.613259519
ENSMOCG00000001755	ENSMOCT00000002404	IKKB_MOUSE	Ikbkb	Inhibitor_of_nuclear_factor_kappa_B_kinase_subunit_beta	LG7_11:730938-776718	GO:0035631;GO:0005737;GO:0009898;GO:0005829;GO:0008385;GO:0043231;GO:0045121;GO:0005634;GO:0005524;GO:0042802;GO:0008384;GO:0046982;GO:0042803;GO:0004672;GO:0019901;GO:0019903;GO:0004674;GO:0044877;GO:0097110;GO:1990459;GO:0001782;GO:0071356;GO:0030866;GO:0007249;GO:0007252;GO:0070498;GO:1903347;GO:0035509;GO:0031175;GO:0018105;GO:2001259;GO:0008284;GO:0043123;GO:1901216;GO:0010976;GO:0051092;GO:…	1145.400538	0.956129748	0.102024098	11.29544146	0.010231022	0.613259519
ENSMOCG00000001755	ENSMOCT00000002401	NA	Ikbkb	NA	LG7_11:730938-776718	NA	1145.400538	0.956129748	0.102024098	11.29544146	0.010231022	0.613259519
ENSMOCG00000001797	ENSMOCT00000002427	MPCP_MOUSE	none	Phosphate_carrier_protein,_mitochondrial	1:51814304-51815430	GO:0031305;GO:0005743;GO:0005739;GO:0043209;GO:0005315;GO:0044877;GO:0015293;GO:0035435	18.61101007	-0.057675307	0.519974442	11.30457673	0.01018793	0.613259519
ENSMOCG00000006060	ENSMOCT00000007865	NA	Pspc1	NA	17:8648195-8712438	NA	3061.46003	-0.531702553	0.083707326	11.33519819	0.010044784	0.613259519
ENSMOCG00000009754	ENSMOCT00000012521	CLD23_MOUSE	Cldn23	Claudin_23	LG7_11:11504633-11505520	GO:0005923;GO:0016021;GO:0005886;GO:0042802;GO:0005198;GO:0016338	12.86751583	0.197091321	0.590728837	11.37660613	0.009854366	0.613259519
ENSMOCG00000013062	ENSMOCT00000016931	NEST_DANRE	Nes	Nestin	21:784001-792077	GO:0005882;GO:0019215;GO:0007420;GO:0021545;GO:0031076;GO:0043066;GO:0030844;GO:2000179	388.696683	0.23705769	0.145967068	11.33278172	0.010056008	0.613259519
ENSMOCG00000013062	ENSMOCT00000016928	NEST_DANRE	Nes	Nestin	21:784001-792077	GO:0005882;GO:0019215;GO:0007420;GO:0021545;GO:0031076;GO:0043066;GO:0030844;GO:2000179	388.696683	0.23705769	0.145967068	11.33278172	0.010056008	0.613259519
ENSMOCG00000018578	ENSMOCT00000024941	C42S1_RAT	none	CDC42_small_effector_protein_1	21:3353525-3361870	GO:0030054;GO:0005737;GO:0005856;GO:0005886;GO:0017048;GO:0006909;GO:0008360;GO:0035023	1153.244619	0.421445554	0.08942972	11.37517432	0.00986089	0.613259519
ENSMOCG00000020604	ENSMOCT00000027926	NKD1_HUMAN	Nkd2	Protein_naked_cuticle_homolog_1	19:52358266-52381413	GO:0005737;GO:0005886;GO:0000159;GO:0005509;GO:0030165;GO:0001754;GO:0090090;GO:1901233;GO:0030178;GO:1901231;GO:0045732;GO:2000096;GO:0090249;GO:0007525;GO:0016055	161.2938457	0.481645388	0.208851899	11.30673837	0.010177759	0.613259519
ENSMOCG00000020604	ENSMOCT00000027922	NKD2L_DANRE	Nkd2	Protein_naked_cuticle_homolog_2_like	19:52358266-52381413	GO:0005737;GO:0005886;GO:0005509;GO:0030178;GO:0016055	161.2938457	0.481645388	0.208851899	11.30673837	0.010177759	0.613259519
ENSMOCG00000022978	ENSMOCT00000031431	DYC1_CAEEL	Nos1ap	Dystrophin_like_protein_1	6:68467555-68727134	GO:0030424;GO:0005623;GO:0016010;GO:0055120;GO:0050998;GO:0030235;GO:0008307;GO:0007626;GO:0046716;GO:0040017;GO:0046662;GO:0045214	1901.681169	0.295008942	0.12955197	11.31740106	0.010127737	0.613259519
ENSMOCG00000020281	ENSMOCT00000027488	CCDC7_MOUSE	none	Coiled_coil_domain_containing_protein_7	4:36331371-36378326		51.31049961	1.546337043	0.401335199	11.2760378	0.010323151	0.615490401
ENSMOCG00000020281	ENSMOCT00000027477	CCDC7_MOUSE	none	Coiled_coil_domain_containing_protein_7	4:36331371-36378326		51.31049961	1.546337043	0.401335199	11.2760378	0.010323151	0.615490401
ENSMOCG00000020281	ENSMOCT00000027484	CCDC7_MOUSE	none	Coiled_coil_domain_containing_protein_7	4:36331371-36378326		51.31049961	1.546337043	0.401335199	11.2760378	0.010323151	0.615490401
ENSMOCG00000005328	ENSMOCT00000006955	CY24B_MOUSE	none	Cytochrome_b_245_heavy_chain	10:36018390-36053042	GO:0005737;GO:0030425;GO:0005783;GO:0005794;GO:0005887;GO:0005739;GO:0043020;GO:0043025;GO:0005635;GO:0097038;GO:0045335;GO:0005886;GO:0005791;GO:0009055;GO:0050660;GO:0020037;GO:0046872;GO:0046982;GO:0016175;GO:0005244;GO:0071276;GO:0071361;GO:1904845;GO:0006952;GO:0050665;GO:0097411;GO:0006954;GO:0045087;GO:0055114;GO:0045766;GO:0042535;GO:0034765;GO:0045730;GO:1904044;GO:1990776;GO:0042493;GO:…	213.1685106	-0.149584117	0.158803656	11.25355379	0.010430928	0.618625785
ENSMOCG00000005805	ENSMOCT00000007559	NA	none	NA	10:64314055-64344060	NA	136.1155552	-2.571971532	0.335600508	11.22421325	0.010573243	0.620499902
ENSMOCG00000017835	ENSMOCT00000023856	CP072_MOUSE	1810013L24Rik	UPF0472_protein_C16orf72_homolog	7:9864809-9894748		9288.721643	-0.09420352	0.121042724	11.22838778	0.010552878	0.620499902
ENSMOCG00000006967	ENSMOCT00000009018	PGK1_PONAB	none	Phosphoglycerate_kinase_1	X:17687832-17690057	GO:0005737;GO:0005524;GO:0004618;GO:0006096	255.5250552	0.396642206	0.37634216	11.17960182	0.010793306	0.629513444
ENSMOCG00000012724	ENSMOCT00000016449	CBR1_HUMAN	none	Carbonyl_reductase_[NADPH]_1	LG3:14884283-14885163	GO:0005829;GO:0070062;GO:1903561;GO:0047021;GO:0004090;GO:0016655;GO:0050221;GO:0019371;GO:0017144;GO:0030855;GO:0055114;GO:0042373	57.70665915	-2.030060341	0.226944908	11.17042003	0.010839156	0.629513444
ENSMOCG00000000292	ENSMOCT00000000380	ANR44_CHICK	Ankrd42	Serine/threonine_protein_phosphatase_6_regulatory_ankyrin_repeat_subunit_B	22:8503348-8541829		649.9948211	0.447781757	0.135396949	11.14180183	0.010983298	0.634282941
ENSMOCG00000015283	ENSMOCT00000020169	NA	Zfyve26	NA	1:17043527-17100792	NA	916.1153629	0.45690687	0.085980077	11.11594726	0.011115146	0.634282941
ENSMOCG00000015283	ENSMOCT00000020175	NA	Zfyve26	NA	1:17043527-17100792	NA	916.1153629	0.45690687	0.085980077	11.11594726	0.011115146	0.634282941
ENSMOCG00000017010	ENSMOCT00000022643	PPR42_MOUSE	Ppp1r42	Protein_phosphatase_1_regulatory_subunit_42	LG5:17163013-17198487	GO:0005813;GO:0005737;GO:0002177;GO:0015630;GO:0005815;GO:0003779;GO:0070840;GO:0015631;GO:0010921	216.585037	1.545412829	0.230257998	11.10962447	0.011147626	0.634282941
ENSMOCG00000019260	ENSMOCT00000025972	WIPI3_PONAB	Wdr45b	WD_repeat_domain_phosphoinositide_interacting_protein_3	7:84507512-84532034	GO:0005764;GO:0000407;GO:0080025;GO:0032266;GO:0000045;GO:0009267	3815.111548	-0.016923842	0.075138522	11.11646187	0.011112506	0.634282941
ENSMOCG00000019260	ENSMOCT00000025973	WIPI3_PONAB	Wdr45b	WD_repeat_domain_phosphoinositide_interacting_protein_3	7:84507512-84532034	GO:0005764;GO:0000407;GO:0080025;GO:0032266;GO:0000045;GO:0009267	3815.111548	-0.016923842	0.075138522	11.11646187	0.011112506	0.634282941
ENSMOCG00000019260	ENSMOCT00000025969	NA	Wdr45b	NA	7:84507512-84532034	NA	3815.111548	-0.016923842	0.075138522	11.11646187	0.011112506	0.634282941
ENSMOCG00000013260	ENSMOCT00000017216	INTU_RAT	Intu	Protein_inturned	1:93462621-93522631	GO:0009986;GO:0036064;GO:0005737;GO:0031514;GO:0060271;GO:0042733;GO:0001736;GO:0031069;GO:0030216;GO:0060173;GO:0044458;GO:0051782;GO:0010839;GO:0007399;GO:0021915;GO:1905515;GO:0045880;GO:0030278;GO:0008589;GO:0021513	354.0660016	0.283307046	0.154698787	11.04980601	0.011459582	0.636366689
ENSMOCG00000013260	ENSMOCT00000017221	NA	Intu	NA	1:93462621-93522631	NA	354.0660016	0.283307046	0.154698787	11.04980601	0.011459582	0.636366689
ENSMOCG00000013692	ENSMOCT00000017847	ZN33B_HUMAN	Zfp663	Zinc_finger_protein_33B	LG8:13113041-13117404	GO:0005634;GO:0003677;GO:0046872;GO:0006355	266.8756211	0.690300924	0.226244381	11.0481929	0.011468112	0.636366689
ENSMOCG00000018408	ENSMOCT00000024676	FLOWR_HUMAN	Cacfd1	Calcium_channel_flower_homolog	4:50199970-50208331	GO:0016021;GO:0016192	701.4244706	-0.14426205	0.116225014	11.07722342	0.011315545	0.636366689
ENSMOCG00000022783	ENSMOCT00000031132	EPHA_MYCTU	Ephx2	Epoxide_hydrolase_A	17:12244520-12283226	GO:0018742;GO:0042803;GO:0009636	383.0131414	0.173564597	0.234383723	11.05561744	0.011428901	0.636366689
ENSMOCG00000022783	ENSMOCT00000031131	EPHA_MYCTU	Ephx2	Epoxide_hydrolase_A	17:12244520-12283226	GO:0018742;GO:0042803;GO:0009636	383.0131414	0.173564597	0.234383723	11.05561744	0.011428901	0.636366689
ENSMOCG00000022883	ENSMOCT00000031279	SYC1L_MOUSE	Syce1l	Synaptonemal_complex_central_element_protein_1_like	4:21908319-21916085	GO:0045111;GO:0000795;GO:0007130	41.54336139	1.900523372	0.423992018	11.0554425	0.011429824	0.636366689
ENSMOCG00000022883	ENSMOCT00000031277	SYC1L_MOUSE	Syce1l	Synaptonemal_complex_central_element_protein_1_like	4:21908319-21916085	GO:0045111;GO:0000795;GO:0007130	41.54336139	1.900523372	0.423992018	11.0554425	0.011429824	0.636366689
ENSMOCG00000001968	ENSMOCT00000002649	RM47_MOUSE	none	39S_ribosomal_protein_L47,_mitochondrial	15:16711464-16712226	GO:0005762;GO:0005739;GO:0003735;GO:0032543	18.07183217	-4.862926166	0.974909132	10.94319337	0.01203705	0.636883144
ENSMOCG00000002808	ENSMOCT00000003768	SYC2L_XENLA	none	Synaptonemal_complex_protein_2_like	16:45101586-45120694	GO:0000775;GO:0005730	31.44912834	1.987577412	0.762588376	10.93225911	0.012097873	0.636883144
ENSMOCG00000004134	ENSMOCT00000005467	NA	B3glct	NA	2:31066676-31154061	NA	739.8580364	0.201932627	0.141235296	10.97310721	0.011872187	0.636883144
ENSMOCG00000006782	ENSMOCT00000008788	MDEAS_HUMAN	none	Mitotic_deacetylase_associated_SANT_domain_protein	LG2:3130296-3170716	GO:0000118;GO:0005654;GO:0005634;GO:0003700;GO:0000981;GO:0008134;GO:0044212	2058.740116	0.50384568	0.17104935	10.89113117	0.012329375	0.636883144
ENSMOCG00000010633	ENSMOCT00000013659	PIGE_DROME	Gsap	Protein_pigeon	26:13185691-13275707		161.9743405	1.252851482	0.338150163	11.02406471	0.011596458	0.636883144
ENSMOCG00000011769	ENSMOCT00000015117	ARH40_HUMAN	D630003M21Rik	Rho_guanine_nucleotide_exchange_factor_40	LG8:20017116-20054492	GO:0005829;GO:0005654;GO:0005085	53.17737492	0.295934507	0.225863101	10.9185886	0.012174342	0.636883144
ENSMOCG00000012128	ENSMOCT00000015575	PLPL7_RAT	none	Patatin_like_phospholipase_domain_containing_protein_7	4:52427658-52442805	GO:0005783;GO:0005789;GO:0016021;GO:0005811;GO:0005765;GO:0031966;GO:0031965;GO:0052689;GO:0004622;GO:0034638	156.1489232	0.532808679	0.232191948	11.02645954	0.011583656	0.636883144
ENSMOCG00000012389	ENSMOCT00000015962	SLAP2_CAEEL	Hip1	Huntington_interacting_protein_related_1	2:22042028-22162996	GO:0005737;GO:0005856;GO:0043231;GO:0098793;GO:0051015;GO:0035615;GO:0030276;GO:0032051;GO:0035091;GO:0043325;GO:0080025;GO:0007015;GO:0048268;GO:0030421;GO:0032502;GO:0006897;GO:0007269;GO:0048260;GO:0008104;GO:0007624	1556.04899	0.069577548	0.116647242	10.88809732	0.012346624	0.636883144
ENSMOCG00000012652	ENSMOCT00000016345	MFAP4_MOUSE	Mfap4	Microfibril_associated_glycoprotein_4	7:37210628-37213616	GO:0062023;GO:0071953;GO:0005576;GO:0001527;GO:0007155;GO:0071493;GO:0048251;GO:0010712;GO:0097435;GO:0009650	103.3988512	-0.684830755	0.28236961	10.88707383	0.012352448	0.636883144
ENSMOCG00000012652	ENSMOCT00000016342	MFAP4_HUMAN	Mfap4	Microfibril_associated_glycoprotein_4	7:37210628-37213616	GO:0062023;GO:0071953;GO:0005576;GO:0001527;GO:0007155;GO:0071493;GO:0048251;GO:0010712;GO:0097435;GO:0009650	103.3988512	-0.684830755	0.28236961	10.88707383	0.012352448	0.636883144
ENSMOCG00000015033	ENSMOCT00000019787	PLF4_MOUSE	Pf4	Platelet_factor_4	LG1:43934778-43935710	GO:0062023;GO:0005737;GO:0005615;GO:0030430;GO:0031091;GO:0032991;GO:0020005;GO:0031982;GO:0008009;GO:0045236;GO:0048248;GO:0008201;GO:0007189;GO:0061844;GO:0071222;GO:0070098;GO:0019221;GO:0042832;GO:0006955;GO:0006954;GO:0051873;GO:0031640;GO:0030595;GO:0016525;GO:2001240;GO:0045653;GO:0045347;GO:0030593;GO:0030168;GO:0010628;GO:0010744;GO:0045651;GO:0045944;GO:0032760;GO:0065003;GO:0042127	36.72568951	-4.766911567	0.492049672	10.95428804	0.011975643	0.636883144
ENSMOCG00000017929	ENSMOCT00000023990	KCNKD_HUMAN	Kcnk12	Potassium_channel_subfamily_K_member_13	16:10904645-10959972	GO:0005887;GO:0005886;GO:0022841;GO:0005244;GO:0071805;GO:0034765;GO:0030322	241.1994974	3.112515338	0.35522974	11.0062658	0.011692042	0.636883144
ENSMOCG00000018134	ENSMOCT00000024278	NA	Slc43a1	NA	4:92364874-92390574	NA	74.90897975	3.344731267	0.301859012	10.95562198	0.011968281	0.636883144
ENSMOCG00000019363	ENSMOCT00000026112	NA	Qars	NA	5:81444475-81451678	NA	2405.139879	-0.503677332	0.049630149	10.8810957	0.012386522	0.636883144
ENSMOCG00000020342	ENSMOCT00000027588	NA	Tenm3	NA	LG7_11:21407772-21854920	NA	3035.199005	0.192820472	0.098430062	10.96821429	0.011899	0.636883144
ENSMOCG00000020342	ENSMOCT00000027593	NA	Tenm3	NA	LG7_11:21407772-21854920	NA	3035.199005	0.192820472	0.098430062	10.96821429	0.011899	0.636883144
ENSMOCG00000020342	ENSMOCT00000027589	NA	Tenm3	NA	LG7_11:21407772-21854920	NA	3035.199005	0.192820472	0.098430062	10.96821429	0.011899	0.636883144
ENSMOCG00000021827	ENSMOCT00000029709	NA	Gm5142	NA	17:6214967-6220347	NA	81.3453581	1.409243232	0.287812482	10.91481676	0.012195525	0.636883144
ENSMOCG00000022324	ENSMOCT00000030436	NA	Lrrc8d	NA	LG1:55111352-55218768	NA	1475.627708	-0.044487333	0.061213664	10.93589596	0.012077609	0.636883144
ENSMOCG00000017890	ENSMOCT00000023935	SOX18_MOUSE	Sox18	Transcription_factor_SOX_18	LG8:217271-219073	GO:0000790;GO:0044798;GO:0005634;GO:0003677;GO:0001228;GO:0003700;GO:0000981;GO:0000978;GO:0043565;GO:0044212;GO:0009653;GO:0001525;GO:0001568;GO:0043534;GO:0030154;GO:0048469;GO:0035050;GO:0060956;GO:0060214;GO:0061028;GO:0022405;GO:0001942;GO:0007507;GO:0001701;GO:0001945;GO:0001946;GO:0060836;GO:0042789;GO:0000122;GO:0045892;GO:0045944;GO:0045893;GO:0072091;GO:0006355;GO:0048866;GO:0001944;GO:…	136.6352837	0.207050886	0.275524195	10.86728619	0.012465588	0.638021782
ENSMOCG00000001327	ENSMOCT00000001781	NA	Mysm1	NA	10:31569471-31608707	NA	2559.525095	0.461590612	0.131100705	10.85236675	0.012551567	0.639502325
ENSMOCG00000007246	NA	NA	NA	NA	NA	NA	23.26856408	-2.915043495	0.607381391	10.83705825	0.012640395	0.641113993
ENSMOCG00000013351	ENSMOCT00000017388	GOLI4_XENTR	Golim4	Golgi_integral_membrane_protein_4	1:118587205-118662334	GO:0010008;GO:0032580;GO:0016021	948.944489	0.02438395	0.090992608	10.81352526	0.012778157	0.645181788
ENSMOCG00000013351	ENSMOCT00000017393	GOLI4_XENTR	Golim4	Golgi_integral_membrane_protein_4	1:118587205-118662334	GO:0010008;GO:0032580;GO:0016021	948.944489	0.02438395	0.090992608	10.81352526	0.012778157	0.645181788
ENSMOCG00000001407	ENSMOCT00000001900	IRF1_PIG	none	Interferon_regulatory_factor_1	7:44998247-45005008	GO:0005737;GO:0000790;GO:0005634;GO:0001228;GO:0000981;GO:0000978;GO:0006915;GO:0043374;GO:0007050;GO:0035458;GO:0071260;GO:0051607;GO:0002376;GO:0060333;GO:0008285;GO:0045590;GO:0045892;GO:0032728;GO:0045084;GO:0045893;GO:0032481;GO:2000564;GO:0034124	154.3126336	0.284405168	0.162239627	10.77141925	0.013028344	0.651439958
ENSMOCG00000002896	ENSMOCT00000003894	OLF3A_DANRE	none	Olfactomedin_like_protein_3A	8:12326181-12347097	GO:0005576;GO:0007275	49.7152819	1.308452199	0.48267929	10.75378152	0.013134573	0.651439958
ENSMOCG00000017794	ENSMOCT00000023792	LIFR_CANLF	Osmr	Leukemia_inhibitory_factor_receptor	19:27428535-27469655	GO:0009897;GO:0016021;GO:0043235;GO:0005127;GO:0019955;GO:0004896;GO:0048861;GO:0038165;GO:0008284	70.93272475	0.615774121	0.215065814	10.7576433	0.013111242	0.651439958
ENSMOCG00000018942	ENSMOCT00000025538	NA	Frem1	NA	10:20661489-20784494	NA	391.8554198	-0.814206283	0.17808399	10.76030873	0.013095162	0.651439958
ENSMOCG00000009075	ENSMOCT00000011685	NA	Grik3	NA	10:58878666-58960844	NA	1244.68478	0.251794146	0.136121156	10.73268719	0.013262742	0.654898991
ENSMOCG00000009075	ENSMOCT00000011686	NA	Grik3	NA	10:58878666-58960844	NA	1244.68478	0.251794146	0.136121156	10.73268719	0.013262742	0.654898991
ENSMOCG00000009075	ENSMOCT00000011683	NA	Grik3	NA	10:58878666-58960844	NA	1244.68478	0.251794146	0.136121156	10.73268719	0.013262742	0.654898991
ENSMOCG00000022830	ENSMOCT00000031201	NA	Map3k6	NA	10:51558586-51570595	NA	233.2834545	2.052104243	0.269227171	10.70924182	0.013406641	0.659101036
ENSMOCG00000022830	ENSMOCT00000031202	NA	Map3k6	NA	10:51558586-51570595	NA	233.2834545	2.052104243	0.269227171	10.70924182	0.013406641	0.659101036
ENSMOCG00000004928	ENSMOCT00000006449	NA	none	NA	7:37493870-37518691	NA	7077.751665	0.806062719	0.065958031	10.68438187	0.013560902	0.662352713
ENSMOCG00000006825	ENSMOCT00000008882	NA	Orc3	NA	LG5:32415023-32462572	NA	1693.041817	0.0199946	0.112752814	10.67956954	0.013590965	0.662352713
ENSMOCG00000006825	ENSMOCT00000008880	NA	Orc3	NA	LG5:32415023-32462572	NA	1693.041817	0.0199946	0.112752814	10.67956954	0.013590965	0.662352713
ENSMOCG00000006825	ENSMOCT00000008874	NA	Orc3	NA	LG5:32415023-32462572	NA	1693.041817	0.0199946	0.112752814	10.67956954	0.013590965	0.662352713
ENSMOCG00000013731	ENSMOCT00000017907	COG7_DROME	Cog7	Conserved_oligomeric_Golgi_complex_subunit_7	8:13639431-13705624	GO:0036063;GO:0005794;GO:0000139;GO:0017119;GO:0000916;GO:0007030;GO:0006891;GO:0006886;GO:0007112;GO:1903292;GO:0006890	1532.472369	-0.08965993	0.124847086	10.65805313	0.013726183	0.662896732
ENSMOCG00000015637	ENSMOCT00000020664	NA	Ttc21b	NA	4:76878872-76938824	NA	2205.2827	0.330053574	0.126124982	10.66404909	0.01368837	0.662896732
ENSMOCG00000015637	ENSMOCT00000020658	NA	Ttc21b	NA	4:76878872-76938824	NA	2205.2827	0.330053574	0.126124982	10.66404909	0.01368837	0.662896732
ENSMOCG00000016657	ENSMOCT00000022132	COQ4_MOUSE	Coq4	Ubiquinone_biosynthesis_protein_COQ4_homolog,_mitochondrial	4:47321027-47330313	GO:0031314;GO:0005739;GO:0032991;GO:0006744	821.6281395	0.70281575	0.110686223	10.64961919	0.013779547	0.662896732
ENSMOCG00000019959	ENSMOCT00000027002	ZN570_HUMAN	Zfp286	Zinc_finger_protein_570	7:35836320-35847048	GO:0005634;GO:0003677;GO:0046872;GO:0006355	1518.558083	-1.108157323	0.137935265	10.62929306	0.013908995	0.666264651
ENSMOCG00000014208	ENSMOCT00000018591	SRR_DICDI	Srr	Probable_serine_racemase	7:24260993-24267154	GO:0005737;GO:0005524;GO:0008721;GO:0003941;GO:0000287;GO:0030170;GO:0030378;GO:0018114;GO:0070179;GO:0006563;GO:0018249;GO:0042866	420.8887377	0.839135788	0.124549039	10.60780205	0.014047165	0.670019884
ENSMOCG00000014208	ENSMOCT00000018589	SRR_DICDI	Srr	Probable_serine_racemase	7:24260993-24267154	GO:0005737;GO:0005524;GO:0008721;GO:0003941;GO:0000287;GO:0030170;GO:0030378;GO:0018114;GO:0070179;GO:0006563;GO:0018249;GO:0042866	420.8887377	0.839135788	0.124549039	10.60780205	0.014047165	0.670019884
ENSMOCG00000016921	ENSMOCT00000022557	NA	Camsap1	NA	4:51349340-51415659	NA	5676.833406	-0.323025763	0.057007623	10.58409717	0.014201136	0.671647814
ENSMOCG00000016921	ENSMOCT00000022556	NA	Camsap1	NA	4:51349340-51415659	NA	5676.833406	-0.323025763	0.057007623	10.58409717	0.014201136	0.671647814
ENSMOCG00000016921	ENSMOCT00000022544	CAMP1_MOUSE	Camsap1	Calmodulin_regulated_spectrin_associated_protein_1	4:51349340-51415659	GO:0005737;GO:0005874;GO:0005516;GO:0008017;GO:0051011;GO:0030507;GO:0031122;GO:0007010;GO:0000226;GO:0007026;GO:0031175;GO:0022604;GO:0031113	5676.833406	-0.323025763	0.057007623	10.58409717	0.014201136	0.671647814
ENSMOCG00000018449	ENSMOCT00000024740	ZN878_HUMAN	Zfp870	Zinc_finger_protein_878	LG3:28049690-28054045	GO:0005634;GO:0046872;GO:0003676;GO:0006355	271.8481935	-0.656075576	0.126903353	10.59328254	0.014141278	0.671647814
ENSMOCG00000000498	ENSMOCT00000000651	HEYL_MOUSE	Heyl	Hairy/enhancer_of_split_related_with_YRPW_motif_like_protein	10:61322299-61335812	GO:0005737;GO:0005654;GO:0005634;GO:0005667;GO:0050683;GO:0001228;GO:0003700;GO:0000981;GO:0001227;GO:0042803;GO:0000978;GO:0000977;GO:0043565;GO:0003714;GO:0009952;GO:0003181;GO:0060317;GO:0003208;GO:0030154;GO:0071773;GO:0072359;GO:0003203;GO:0003198;GO:0032835;GO:0014031;GO:0060766;GO:0043433;GO:0010629;GO:0000122;GO:0045892;GO:0007219;GO:0003151;GO:0007422;GO:0045666;GO:0045944;GO:0072014;GO:…	21.84066993	0.365257072	0.318397342	10.5655611	0.01432269	0.672314105
ENSMOCG00000016969	ENSMOCT00000022611	DPOLQ_DROME	Polq	DNA_polymerase_theta	2:47945845-48019056	GO:0005737;GO:0005634;GO:0051575;GO:0005524;GO:0016887;GO:0003677;GO:0003887;GO:0004386;GO:0071897;GO:0000731;GO:0006261;GO:0097681;GO:1901255;GO:0031297	86.65196768	-0.199676525	0.40709219	10.56366478	0.014335183	0.672314105
ENSMOCG00000016969	ENSMOCT00000022609	TEB_ARATH	Polq	Helicase_and_polymerase_containing_protein_TEBICHI	2:47945845-48019056	GO:0005737;GO:0008409;GO:0005524;GO:0003677;GO:0003887;GO:0004386;GO:0007049;GO:0051301;GO:0006261;GO:1990067;GO:0009933;GO:0009640;GO:2000011;GO:1902749;GO:0010468	86.65196768	-0.199676525	0.40709219	10.56366478	0.014335183	0.672314105
ENSMOCG00000016969	ENSMOCT00000022605	TEB_ARATH	Polq	Helicase_and_polymerase_containing_protein_TEBICHI	2:47945845-48019056	GO:0005737;GO:0008409;GO:0005524;GO:0003677;GO:0003887;GO:0004386;GO:0007049;GO:0051301;GO:0006261;GO:1990067;GO:0009933;GO:0009640;GO:2000011;GO:1902749;GO:0010468	86.65196768	-0.199676525	0.40709219	10.56366478	0.014335183	0.672314105
ENSMOCG00000001946	ENSMOCT00000002614	DDIT4_MOUSE	Ddit4	DNA_damage_inducible_transcript_4_protein	LG2:32815835-32817958	GO:0005737;GO:0005829;GO:0005739;GO:0071889;GO:0006915;GO:0007420;GO:0008283;GO:0071549;GO:0051607;GO:0042771;GO:0045820;GO:1902532;GO:0033137;GO:0010801;GO:0032007;GO:0030182;GO:0001764;GO:0048011;GO:1901216;GO:0032984;GO:0072593;GO:0032006;GO:0001666	1809.695533	0.140435487	0.187937343	10.54194021	0.014479075	0.676233126
ENSMOCG00000002565	ENSMOCT00000003438	SRRM3_MOUSE	Srrm3	Serine/arginine_repetitive_matrix_protein_3	2:21709978-21781506	GO:0003729	4505.344739	0.679783164	0.14540123	10.52282073	0.014606887	0.679371786
ENSMOCG00000017582	ENSMOCT00000023473	NA	C130074G19Rik	NA	6:71024466-71033847	GO:0016021	781.8428763	-0.337351481	0.206160864	10.49716433	0.014780145	0.681772225
ENSMOCG00000017653	ENSMOCT00000023573	NA	none	NA	LG3:23089966-23093324	NA	263.9246816	-0.714493537	0.130293248	10.50469368	0.014729091	0.681772225
ENSMOCG00000009750	ENSMOCT00000012517	SPAG4_MOUSE	Sun5	Sperm_associated_antigen_4_protein	LG8:26497782-26512261	GO:0005623;GO:0005737;GO:0016021;GO:0034993;GO:0005874;GO:0031514;GO:0005635;GO:0005637;GO:0042802;GO:0043495;GO:0030154;GO:0090286;GO:0006998;GO:0007283	32.39374647	3.656897055	0.512374351	10.48490036	0.014863677	0.682815407
ENSMOCG00000009750	ENSMOCT00000012522	SPAG4_MOUSE	Sun5	Sperm_associated_antigen_4_protein	LG8:26497782-26512261	GO:0005623;GO:0005737;GO:0016021;GO:0034993;GO:0005874;GO:0031514;GO:0005635;GO:0005637;GO:0042802;GO:0043495;GO:0030154;GO:0090286;GO:0006998;GO:0007283	32.39374647	3.656897055	0.512374351	10.48490036	0.014863677	0.682815407
ENSMOCG00000017264	ENSMOCT00000023026	NA	Ap3b1	NA	19:5984817-6186440	NA	1992.884249	0.103688275	0.242301321	10.47524807	0.014929747	0.683051171
ENSMOCG00000004286	ENSMOCT00000005660	MROH5_HUMAN	Mroh7	Maestro_heat_like_repeat_family_member_5	10:74031922-74087839		86.70876117	-0.570695435	0.709457582	10.46248555	0.015017551	0.684275307
ENSMOCG00000002129	ENSMOCT00000002850	LSMD1_MOUSE	Naa38	N_alpha_acetyltransferase_38,_NatC_auxiliary_subunit	7:29395328-29396272	GO:0005737;GO:0031417;GO:0005654;GO:0005634;GO:0005844;GO:0043066	606.1128699	-0.225855143	0.141007251	10.39276734	0.015506244	0.686510385
ENSMOCG00000002981	ENSMOCT00000004003	NA	Manba	NA	21:29990951-30060348	NA	365.3120173	0.942385611	0.242059281	10.29887055	0.016189225	0.686510385
ENSMOCG00000003220	ENSMOCT00000004329	NA	Slc2a5	NA	10:82788564-82810738	NA	517.0452155	1.129635369	0.219160081	10.39093618	0.015519288	0.686510385
ENSMOCG00000003220	ENSMOCT00000004326	NA	Slc2a5	NA	10:82788564-82810738	NA	517.0452155	1.129635369	0.219160081	10.39093618	0.015519288	0.686510385
ENSMOCG00000004216	ENSMOCT00000005561	BLCAP_RAT	Blcap	Bladder_cancer_associated_protein	LG8:20651635-20661204	GO:0016021;GO:0030262;GO:0007049	5241.33467	-0.038576679	0.068116062	10.27555294	0.016363368	0.686510385
ENSMOCG00000004427	ENSMOCT00000005832	AB12B_HUMAN	Abhd12b	Protein_ABHD12B	1:11088249-11113617	GO:0016787	53.658019	4.425022015	0.494950647	10.26672598	0.01642977	0.686510385
ENSMOCG00000004427	ENSMOCT00000005830	ABD12_HUMAN	Abhd12b	Lysophosphatidylserine_lipase_ABHD12	1:11088249-11113617	GO:0032281;GO:0032839;GO:0005789;GO:0016021;GO:0005886;GO:0047372;GO:0004622;GO:0008474;GO:0004620;GO:0046464;GO:0007628;GO:0046475;GO:0052651;GO:0006660;GO:0009395;GO:0002084;GO:0050727;GO:0010996	53.658019	4.425022015	0.494950647	10.26672598	0.01642977	0.686510385
ENSMOCG00000005386	ENSMOCT00000007042	OAZ1_RAT	none	Ornithine_decarboxylase_antizyme_1	16:24725592-24726269	GO:0005737;GO:0005829;GO:0005634;GO:0019899;GO:0008073;GO:0044877;GO:1902268;GO:0006596;GO:0090316;GO:0045732	262.1648803	-5.787062915	0.273292919	10.42879185	0.015251806	0.686510385
ENSMOCG00000006649	ENSMOCT00000008613	ACER2_MOUSE	Acer2	Alkaline_ceramidase_2	10:24658858-24691395	GO:0005794;GO:0030173;GO:0102121;GO:0071633;GO:0046872;GO:0017040;GO:0006919;GO:0006974;GO:0035690;GO:0046514;GO:0030330;GO:0033629;GO:0001953;GO:0090285;GO:0010942;GO:0008284;GO:0042981;GO:0010506;GO:0032526;GO:0046512	242.6926782	0.298172661	0.201393003	10.35212386	0.015798322	0.686510385
ENSMOCG00000006649	ENSMOCT00000008612	ACASE_DROME	Acer2	Alkaline_ceramidase	10:24658858-24691395	GO:0005783;GO:0016021;GO:0102121;GO:0046872;GO:0017040;GO:0007420;GO:0046514;GO:0019216;GO:0006665	242.6926782	0.298172661	0.201393003	10.35212386	0.015798322	0.686510385
ENSMOCG00000007784	ENSMOCT00000010036	NDUV2_MOUSE	none	NADH_dehydrogenase_[ubiquinone]_flavoprotein_2,_mitochondrial	1:35604516-35605259	GO:0005747;GO:0005739;GO:0043209;GO:0051537;GO:0046872;GO:0008137;GO:0048738;GO:0006120;GO:0007399;GO:0022904	44.23754103	-4.957192008	0.550436077	10.22724463	0.016730033	0.686510385
ENSMOCG00000008966	ENSMOCT00000011523	THRC_HELPJ	Thnsl1	Threonine_synthase	16:14407096-14415873	GO:0030170;GO:0004795;GO:0009088	980.7717922	-0.549828441	0.139873848	10.24764128	0.016574245	0.686510385
ENSMOCG00000009165	ENSMOCT00000011790	NA	Elmo2	NA	LG8:13156703-13189744	NA	5232.382713	0.274483567	0.064968066	10.23602011	0.016662831	0.686510385
ENSMOCG00000009165	ENSMOCT00000011793	NA	Elmo2	NA	LG8:13156703-13189744	NA	5232.382713	0.274483567	0.064968066	10.23602011	0.016662831	0.686510385
ENSMOCG00000009783	ENSMOCT00000012555	RL10A_RAT	none	60S_ribosomal_protein_L10a	LG1:50750286-50751058	GO:0022625;GO:0042788;GO:0014069;GO:0045202;GO:0003723;GO:0003735;GO:0002181;GO:0000470;GO:0045471;GO:0006412	11.89528346	-7.376481294	1.07608846	10.34809782	0.015827548	0.686510385
ENSMOCG00000010186	ENSMOCT00000013080	NA	Mrs2	NA	16:31629509-31649497	NA	476.3897081	-0.172308824	0.142861697	10.22986095	0.016709969	0.686510385
ENSMOCG00000011195	ENSMOCT00000014370	F167A_HUMAN	none	Protein_FAM167A	17:14862152-14891491		122.5808692	-0.856542616	0.342785284	10.4328059	0.01522371	0.686510385
ENSMOCG00000011352	ENSMOCT00000014577	HECAM_MOUSE	Hepacam2	Hepatocyte_cell_adhesion_molecule	LG10:41364-82149	GO:0030424;GO:0005911;GO:0005737;GO:0016021;GO:0016020;GO:0007155;GO:0007050;GO:0034613;GO:0040008	74.00240232	4.304390114	0.868097869	10.39435059	0.015494974	0.686510385
ENSMOCG00000011366	ENSMOCT00000014606	HAUS1_RAT	Haus1	HAUS_augmin_like_complex_subunit_1	18:61597582-61609931	GO:0005829;GO:0070652;GO:0005874;GO:0005815;GO:0000922;GO:0051301;GO:0007098;GO:0051225	384.0290364	-1.330067005	0.165631595	10.22643508	0.016736246	0.686510385
ENSMOCG00000011366	ENSMOCT00000014611	HAUS1_RAT	Haus1	HAUS_augmin_like_complex_subunit_1	18:61597582-61609931	GO:0005829;GO:0070652;GO:0005874;GO:0005815;GO:0000922;GO:0051301;GO:0007098;GO:0051225	384.0290364	-1.330067005	0.165631595	10.22643508	0.016736246	0.686510385
ENSMOCG00000011413	ENSMOCT00000014657	NA	Ints6l	NA	X:12253341-12295698	NA	730.7830909	0.483651091	0.106049366	10.27676254	0.016354289	0.686510385
ENSMOCG00000012084	ENSMOCT00000015521	NA	Adamts1	NA	2:93323506-93329046	NA	114.2265146	0.048158775	0.261100536	10.33453059	0.015926426	0.686510385
ENSMOCG00000012407	ENSMOCT00000015983	NA	Dock7	NA	10:66649801-66834887	NA	3508.373791	0.088293072	0.100668827	10.21162279	0.016850324	0.686510385
ENSMOCG00000012407	ENSMOCT00000015989	NA	Dock7	NA	10:66649801-66834887	NA	3508.373791	0.088293072	0.100668827	10.21162279	0.016850324	0.686510385
ENSMOCG00000012407	ENSMOCT00000015980	NA	Dock7	NA	10:66649801-66834887	NA	3508.373791	0.088293072	0.100668827	10.21162279	0.016850324	0.686510385
ENSMOCG00000012407	ENSMOCT00000015992	NA	Dock7	NA	10:66649801-66834887	NA	3508.373791	0.088293072	0.100668827	10.21162279	0.016850324	0.686510385
ENSMOCG00000012826	ENSMOCT00000016592	GL1D1_XENTR	Glt1d1	Glycosyltransferase_1_domain_containing_protein_1	2:17773230-17844892	GO:0005576;GO:0016757	1411.088214	-0.049503708	0.102197164	10.20468825	0.016903994	0.686510385
ENSMOCG00000013550	ENSMOCT00000017648	RBM34_HUMAN	Rbm34	RNA_binding_protein_34	4:34562940-34585208	GO:0005730;GO:0005654;GO:0003723	497.4368599	0.106078817	0.114303539	10.30585374	0.016137429	0.686510385
ENSMOCG00000013550	ENSMOCT00000017649	RBM34_MOUSE	Rbm34	RNA_binding_protein_34	4:34562940-34585208	GO:0005730;GO:0005654;GO:0003723	497.4368599	0.106078817	0.114303539	10.30585374	0.016137429	0.686510385
ENSMOCG00000013550	ENSMOCT00000017651	RBM34_RAT	Rbm34	RNA_binding_protein_34	4:34562940-34585208	GO:0005730;GO:0005654;GO:0003723	497.4368599	0.106078817	0.114303539	10.30585374	0.016137429	0.686510385
ENSMOCG00000014155	ENSMOCT00000018514	SF3B4_HUMAN	none	Splicing_factor_3B_subunit_4	2:15395765-15396998	GO:0005730;GO:0005654;GO:0005634;GO:1990904;GO:0005681;GO:0005689;GO:0071005;GO:0003723;GO:1990935;GO:0006397;GO:0000398;GO:0048026;GO:0051252;GO:0008380;GO:0000375	86.76525375	-8.666997749	1.03312894	10.29649356	0.016206894	0.686510385
ENSMOCG00000014224	ENSMOCT00000018605	MANBL_HUMAN	Manbal	Protein_MANBAL	LG8:20792733-20823763	GO:0016021	954.5425531	-0.104085121	0.081194694	10.22291668	0.016763274	0.686510385
ENSMOCG00000016733	ENSMOCT00000022235	CBPC6_HUMAN	Agbl4	Cytosolic_carboxypeptidase_6	10:77684814-78747072	GO:1904115;GO:0005814;GO:0036064;GO:0005829;GO:0005794;GO:0004181;GO:0015631;GO:0008270;GO:0098957;GO:0035609;GO:0021954;GO:0051607;GO:0035608;GO:0035610;GO:0098958	528.7309151	0.146452084	0.112312544	10.32287983	0.016011822	0.686510385
ENSMOCG00000016733	ENSMOCT00000022232	CBPC6_CAEEL	Agbl4	Cytosolic_carboxypeptidase_6	10:77684814-78747072	GO:0005737;GO:0004181;GO:0008270;GO:0018991;GO:0035608;GO:0006508	528.7309151	0.146452084	0.112312544	10.32287983	0.016011822	0.686510385
ENSMOCG00000016854	ENSMOCT00000022437	NA	Erbb4	NA	LG4:39322350-40375572	NA	1843.60554	-0.089978301	0.093510085	10.38665196	0.015549849	0.686510385
ENSMOCG00000016854	ENSMOCT00000022442	NA	Erbb4	NA	LG4:39322350-40375572	NA	1843.60554	-0.089978301	0.093510085	10.38665196	0.015549849	0.686510385
ENSMOCG00000016854	ENSMOCT00000022433	NA	Erbb4	NA	LG4:39322350-40375572	NA	1843.60554	-0.089978301	0.093510085	10.38665196	0.015549849	0.686510385
ENSMOCG00000017241	ENSMOCT00000022974	PSMF1_BOVIN	Psmf1	Proteasome_inhibitor_PI31_subunit	LG8:24380794-24401497	GO:0005829;GO:0005783;GO:0048471;GO:0000502;GO:0070628;GO:0046982;GO:0042803;GO:1901799;GO:0006511	1774.735916	-0.195630121	0.079353494	10.31151138	0.016095583	0.686510385
ENSMOCG00000017741	ENSMOCT00000023712	NA	Dnttip1	NA	LG8:13725320-13748672	NA	1468.253473	0.538038831	0.084181224	10.27701946	0.016352362	0.686510385
ENSMOCG00000018474	ENSMOCT00000024781	NA	Ada	NA	LG8:14751813-14773731	NA	38.64499715	-0.009092047	0.326193498	10.26074706	0.016474898	0.686510385
ENSMOCG00000018474	ENSMOCT00000024787	ADA_XENTR	Ada	Adenosine_deaminase	LG8:14751813-14773731	GO:0030054;GO:0060205;GO:0005829;GO:0009897;GO:0005764;GO:0004000;GO:0008270;GO:0006154;GO:0043103;GO:0046103;GO:0060169;GO:0009117;GO:0009168;GO:0042110	38.64499715	-0.009092047	0.326193498	10.26074706	0.016474898	0.686510385
ENSMOCG00000018474	ENSMOCT00000024784	ADA_XENTR	Ada	Adenosine_deaminase	LG8:14751813-14773731	GO:0030054;GO:0060205;GO:0005829;GO:0009897;GO:0005764;GO:0004000;GO:0008270;GO:0006154;GO:0043103;GO:0046103;GO:0060169;GO:0009117;GO:0009168;GO:0042110	38.64499715	-0.009092047	0.326193498	10.26074706	0.016474898	0.686510385
ENSMOCG00000019294	ENSMOCT00000026015	NA	Ecm1	NA	21:2747072-2752996	NA	597.2551579	3.253011756	0.262912232	10.22586436	0.016740627	0.686510385
ENSMOCG00000019294	ENSMOCT00000026022	NA	Ecm1	NA	21:2747072-2752996	NA	597.2551579	3.253011756	0.262912232	10.22586436	0.016740627	0.686510385
ENSMOCG00000019294	ENSMOCT00000026018	NA	Ecm1	NA	21:2747072-2752996	NA	597.2551579	3.253011756	0.262912232	10.22586436	0.016740627	0.686510385
ENSMOCG00000021370	ENSMOCT00000029040	CTCF_CHICK	Hinfp	Transcriptional_repressor_CTCF	5:38176296-38184454	GO:0005634;GO:0003677;GO:0003700;GO:0046872;GO:0006355	635.8021097	0.356741783	0.095124328	10.28388915	0.0163009	0.686510385
ENSMOCG00000022629	ENSMOCT00000030893	NA	Tbl1xr1	NA	1:85370248-85400732	NA	4160.677062	-0.654623946	0.138647515	10.20507416	0.016901003	0.686510385
ENSMOCG00000016959	ENSMOCT00000022574	AMBN_HUMAN	Ambn	Ameloblastin	LG1:41768551-41781507	GO:0005788;GO:0005576;GO:0008083;GO:0030345;GO:0031214;GO:0007155;GO:0044267;GO:0042475;GO:0043687;GO:0042127	17.79183396	1.199236699	1.035217101	10.19205861	0.017002173	0.688004889
ENSMOCG00000003170	ENSMOCT00000004279	MK14_PANTR	Mapk14	Mitogen_activated_protein_kinase_14	LG2:51585225-51646145	GO:0005737;GO:0005634;GO:0005524;GO:0004707;GO:0006915;GO:0035556;GO:0038066;GO:0045663;GO:1901741;GO:0010831;GO:0010468;GO:0006357	4602.657911	0.431148581	0.05278385	10.16677354	0.017200419	0.693523383
ENSMOCG00000003170	ENSMOCT00000004276	NA	Mapk14	NA	LG2:51585225-51646145	NA	4602.657911	0.431148581	0.05278385	10.16677354	0.017200419	0.693523383
ENSMOCG00000003170	ENSMOCT00000004271	NA	Mapk14	NA	LG2:51585225-51646145	NA	4602.657911	0.431148581	0.05278385	10.16677354	0.017200419	0.693523383
ENSMOCG00000021437	ENSMOCT00000029140	PSB2_RAT	none	Proteasome_subunit_beta_type_2	2:21393217-21393805	GO:0005737;GO:0005654;GO:0005634;GO:0000502;GO:0005839;GO:0019774;GO:0004175;GO:0004298;GO:0010498;GO:0010499;GO:0043161;GO:0014070;GO:0010243	45.55190746	-4.198510936	0.341871947	10.15202047	0.017317139	0.695726903
ENSMOCG00000015375	ENSMOCT00000020264	NA	none	NA	21:4605604-4609633	NA	1058.961027	0.048976135	0.224041637	10.12939312	0.01749767	0.699997149
ENSMOCG00000017842	ENSMOCT00000023896	PTP10_DROME	Ptprq	Tyrosine_protein_phosphatase_10D	24:18094842-18270111	GO:0045177;GO:0030424;GO:0016021;GO:0004725;GO:0005001;GO:0007411;GO:0060446;GO:0007417;GO:0007616;GO:0008045;GO:0042059;GO:0040037;GO:0030948;GO:0007424;GO:0006470	34.6353055	-0.706249125	0.390767083	10.12308514	0.017548327	0.699997149
ENSMOCG00000017842	ENSMOCT00000023900	PTP10_DROME	Ptprq	Tyrosine_protein_phosphatase_10D	24:18094842-18270111	GO:0045177;GO:0030424;GO:0016021;GO:0004725;GO:0005001;GO:0007411;GO:0060446;GO:0007417;GO:0007616;GO:0008045;GO:0042059;GO:0040037;GO:0030948;GO:0007424;GO:0006470	34.6353055	-0.706249125	0.390767083	10.12308514	0.017548327	0.699997149
ENSMOCG00000004441	ENSMOCT00000005842	GSTA3_RAT	Gsta3	Glutathione_S_transferase_alpha_3	LG2:9574242-9586324	GO:0005829;GO:0005640;GO:0005634;GO:0008144;GO:0043295;GO:0004602;GO:0004364;GO:0004769;GO:0007568;GO:0030855;GO:1901687;GO:0006749;GO:0043651;GO:0006693;GO:0042493;GO:0031667;GO:0042178;GO:0006805	339.7155177	0.824958129	0.324805348	10.1075251	0.017673901	0.702506244
ENSMOCG00000017452	ENSMOCT00000023281	DESI2_MOUSE	Desi2	Deubiquitinase_DESI2	6:86289181-86335323	GO:0005737;GO:1990380;GO:0061578;GO:0036459	1689.980123	0.065369178	0.16247445	10.08994788	0.017816818	0.703199684
ENSMOCG00000020681	ENSMOCT00000028031	NA	Otc	NA	10:36698929-36784303	NA	75.88239137	-0.536495917	0.594672633	10.09749187	0.017755341	0.703199684
ENSMOCG00000004968	NA	NA	NA	NA	NA	NA	4447.287036	0.115428291	0.105945542	10.06679676	0.018006789	0.705727625
ENSMOCG00000011138	ENSMOCT00000014313	MRP3_MOUSE	none	Canalicular_multispecific_organic_anion_transporter_2	7:70284952-70338409	GO:0016323;GO:0005887;GO:0016020;GO:0005886;GO:0005524;GO:0016887;GO:0042626;GO:0042910;GO:0098656;GO:0015722;GO:0055085;GO:0042908	26.69592414	-0.526631386	0.374966841	10.06765429	0.017999717	0.705727625
ENSMOCG00000002690	ENSMOCT00000003614	UBIQ_RABIT	none	Ubiquitin	7:35411100-35411333	GO:0005737;GO:0005634	7012.861467	-0.802865142	0.080776042	10.04146114	0.018216969	0.709079006
ENSMOCG00000021265	ENSMOCT00000028910	NA	Lamc3	NA	4:45036983-45093078	NA	705.3834217	1.574878036	0.302343426	10.04123923	0.01821882	0.709079006
ENSMOCG00000004499	ENSMOCT00000005911	RL7_RAT	none	60S_ribosomal_protein_L7	2:44720026-44720841	GO:0031672;GO:0022625;GO:0005844;GO:0014069;GO:1990904;GO:0005840;GO:0045202;GO:0008097;GO:0003677;GO:0003729;GO:0042803;GO:0003723;GO:0003735;GO:0097421;GO:0000463;GO:0042273;GO:0006364	82.42858655	-0.312143708	0.229873679	10.01429673	0.018444998	0.71023552
ENSMOCG00000004499	ENSMOCT00000005908	RL7_MOUSE	none	60S_ribosomal_protein_L7	2:44720026-44720841	GO:0031672;GO:0022625;GO:0005844;GO:0014069;GO:1990904;GO:0005840;GO:0045202;GO:0008097;GO:0003677;GO:0042802;GO:0003729;GO:0003723;GO:0003735;GO:0000463;GO:0042273;GO:0006364;GO:0006412	82.42858655	-0.312143708	0.229873679	10.01429673	0.018444998	0.71023552
ENSMOCG00000011995	ENSMOCT00000015426	B4GT6_HUMAN	B4galt5	Beta_1,4_galactosyltransferase_6	LG8:11229888-11243749	GO:0032580;GO:0000139;GO:0016021;GO:0008378;GO:0046872;GO:0008489;GO:0005975;GO:0022010;GO:0021955;GO:0010706;GO:0018146;GO:0001572;GO:0042551;GO:0006486	894.9926045	-0.133276661	0.086518663	9.994270959	0.018614897	0.71023552
ENSMOCG00000011995	ENSMOCT00000015420	B4GT6_HUMAN	B4galt5	Beta_1,4_galactosyltransferase_6	LG8:11229888-11243749	GO:0032580;GO:0000139;GO:0016021;GO:0008378;GO:0046872;GO:0008489;GO:0005975;GO:0022010;GO:0021955;GO:0010706;GO:0018146;GO:0001572;GO:0042551;GO:0006486	894.9926045	-0.133276661	0.086518663	9.994270959	0.018614897	0.71023552
ENSMOCG00000012052	ENSMOCT00000015486	LYSM4_PONAB	Lysmd4	LysM_and_putative_peptidoglycan_binding_domain_containing_protein_4	22:25799256-25804883	GO:0016021	1058.011743	-0.184246803	0.099483165	9.992672363	0.018628526	0.71023552
ENSMOCG00000012052	ENSMOCT00000015481	LYSM4_MOUSE	Lysmd4	LysM_and_putative_peptidoglycan_binding_domain_containing_protein_4	22:25799256-25804883	GO:0016021	1058.011743	-0.184246803	0.099483165	9.992672363	0.018628526	0.71023552
ENSMOCG00000012414	ENSMOCT00000015984	KLH24_HUMAN	Klhl35	Kelch_like_protein_24	22:968148-976559	GO:0005912;GO:0030424;GO:0031463;GO:0005737;GO:0030057;GO:0043204;GO:0045109;GO:0051865;GO:0016567;GO:2000312	25.89392377	2.008508795	0.422408639	10.01247222	0.018460414	0.71023552
ENSMOCG00000014329	ENSMOCT00000018768	NA	Nxn	NA	7:22713386-22861025	NA	540.270534	0.11655561	0.140942861	10.01668469	0.018424841	0.71023552
ENSMOCG00000015937	ENSMOCT00000021077	ICLN_RABIT	none	Methylosome_subunit_pICln	22:2444561-2466083	GO:0005623;GO:0005856;GO:0005829;GO:0034709;GO:0005634;GO:0034715;GO:0005886;GO:0006884;GO:0006821;GO:0000387	2726.608735	0.781513993	0.078475115	9.992650434	0.018628713	0.71023552
ENSMOCG00000018749	ENSMOCT00000025195	MRM3_XENLA	Mrm3	rRNA_methyltransferase_3,_mitochondrial	7:22872720-22879280	GO:0005739;GO:0003723;GO:0008173;GO:0006364	690.4373972	-0.960730845	0.113206194	9.978687731	0.018748169	0.711961713
ENSMOCG00000022711	ENSMOCT00000031018	SKA2_BOVIN	Ska2	Spindle_and_kinetochore_associated_protein_2	7:63306736-63327275	GO:0000940;GO:0005737;GO:0005876;GO:0008017;GO:0051301;GO:0007059;GO:0000278;GO:0031110	517.0201826	-0.169190276	0.168960992	9.972537736	0.018801023	0.711961713
ENSMOCG00000004188	ENSMOCT00000005566	NA	Per2	NA	LG4:60312545-60364706	NA	2083.805215	0.449498981	0.12263571	9.93676838	0.019111346	0.716504881
ENSMOCG00000022105	ENSMOCT00000030095	RL23A_RAT	none	60S_ribosomal_protein_L23a	7:20922431-20925042	GO:0022625;GO:0005634;GO:0070180;GO:0003735;GO:1904841;GO:0008283;GO:0000027;GO:0006412	737.3521102	2.565682511	0.123709625	9.936606325	0.019112763	0.716504881
ENSMOCG00000022264	ENSMOCT00000030339	SRCN1_MOUSE	none	SRC_kinase_signaling_inhibitor_1	16:13974027-13998359	GO:0015629;GO:0030424;GO:0030054;GO:0005737;GO:0030425;GO:0030175;GO:0030027;GO:0043005;GO:0043025;GO:0014069;GO:0098793;GO:0045202;GO:0019904;GO:0019901;GO:0006887;GO:0007162;GO:0050709;GO:0061099;GO:0061098;GO:0030334;GO:0061001;GO:0034446	917.3872971	-0.350157006	0.122457386	9.945344211	0.019036489	0.716504881
ENSMOCG00000012395	ENSMOCT00000015964	NSA2_HUMAN	none	Ribosome_biogenesis_protein_NSA2_homolog	19:3296078-3303129	GO:0005730;GO:0030687;GO:0003723;GO:0000460;GO:0000470	862.7095812	-0.578728934	0.187602018	9.921822797	0.019242494	0.718279631
ENSMOCG00000019520	ENSMOCT00000026352	TMM19_RAT	Tmem19	Transmembrane_protein_19	24:11468525-11489259	GO:0016021;GO:0016020	708.0596058	-0.320924674	0.14348687	9.916630286	0.019288266	0.718279631
ENSMOCG00000019520	ENSMOCT00000026354	TMM19_RAT	Tmem19	Transmembrane_protein_19	24:11468525-11489259	GO:0016021;GO:0016020	708.0596058	-0.320924674	0.14348687	9.916630286	0.019288266	0.718279631
ENSMOCG00000005833	ENSMOCT00000007602	BCLA3_MOUSE	Bclaf3	BCLAF1_and_THRAP3_family_member_3	X:50112632-50166542	GO:0005739	632.6510039	-0.555307131	0.145619386	9.898289847	0.019450792	0.719550924
ENSMOCG00000005833	ENSMOCT00000007589	TR150_RAT	Bclaf3	Thyroid_hormone_receptor_associated_protein_3	X:50112632-50166542	GO:0035145;GO:0016592;GO:0016607;GO:0005654;GO:0005634;GO:0005524;GO:0030374;GO:0051219;GO:0000978;GO:0046966;GO:0003713;GO:0003712;GO:0007623;GO:0006397;GO:0048255;GO:0000956;GO:0042753;GO:0048026;GO:0045944;GO:0045893;GO:0000381;GO:0008380;GO:0006367	632.6510039	-0.555307131	0.145619386	9.898289847	0.019450792	0.719550924
ENSMOCG00000020668	ENSMOCT00000028018	CNKR2_MOUSE	Cnksr3	Connector_enhancer_of_kinase_suppressor_of_ras_2	LG9:14543991-14591576	GO:0005737;GO:0099147;GO:0098978;GO:0043005;GO:0043025;GO:0005886;GO:0014069;GO:0045211;GO:0042802;GO:0019901;GO:0035556;GO:0099173;GO:0009966	599.9797159	0.19298495	0.135364776	9.89908442	0.019443723	0.719550924
ENSMOCG00000021081	ENSMOCT00000028695	NA	Plekhh2	NA	16:7469024-7577527	NA	457.6619084	0.753292918	0.192323283	9.880132204	0.019613024	0.723165753
ENSMOCG00000017260	ENSMOCT00000022997	YETS4_MOUSE	Yeats4	YEATS_domain_containing_protein_4	24:9634114-9644136	GO:0035267;GO:0031965;GO:0005654;GO:0005634;GO:0008022;GO:0043968;GO:0043967;GO:0040008;GO:0006355	682.8032266	0.373592278	0.082910838	9.870967214	0.019695414	0.723822619
ENSMOCG00000002615	ENSMOCT00000003515	NA	Alkbh5	NA	7:37979107-37998646	NA	2789.411741	-0.348209651	0.060963168	9.846112775	0.019920562	0.724418796
ENSMOCG00000005051	ENSMOCT00000006607	GATC_MOUSE	Gatc	Glutamyl_tRNA(Gln)_amidotransferase_subunit_C,_mitochondrial	2:5246109-5253776	GO:0030956;GO:0005739;GO:0005524;GO:0050567;GO:0070681;GO:0032543;GO:0006450	700.6077794	0.16374586	0.086012459	9.833609605	0.020034778	0.724418796
ENSMOCG00000011500	ENSMOCT00000014770	NA	Ets2	NA	2:68394573-68407555	NA	3642.599512	0.06286094	0.104185063	9.846533598	0.019916729	0.724418796
ENSMOCG00000021362	ENSMOCT00000029024	RSMB_MACEU	none	Small_nuclear_ribonucleoprotein_associated_protein_B'	18:68485304-68486147	GO:0005829;GO:0034709;GO:0005634;GO:0034719;GO:0005685;GO:0071007;GO:0071005;GO:0005687;GO:0046540;GO:0005683;GO:0003723;GO:0000398;GO:0000387	69.29366536	-2.065573078	0.395444978	9.838857838	0.019986758	0.724418796
ENSMOCG00000022671	ENSMOCT00000030960	OP1_MAIZE	Myo19	Protein_OPAQUE1	7:51669348-51701125	GO:0005737;GO:0016459;GO:0051015;GO:0005524;GO:0005516;GO:0003774;GO:0007015	601.6576734	0.336703133	0.15517209	9.846235553	0.019919444	0.724418796
ENSMOCG00000022671	ENSMOCT00000030958	OP1_MAIZE	Myo19	Protein_OPAQUE1	7:51669348-51701125	GO:0005737;GO:0016459;GO:0051015;GO:0005524;GO:0005516;GO:0003774;GO:0007015	601.6576734	0.336703133	0.15517209	9.846235553	0.019919444	0.724418796
ENSMOCG00000019405	ENSMOCT00000026167	PDZD2_RAT	none	PDZ_domain_containing_protein_2	19:32084517-32243521	GO:0045177;GO:0005911;GO:0005737;GO:0005783;GO:0005576;GO:0043005;GO:0005634;GO:0014069;GO:0007155;GO:0035556	1631.588777	0.050191224	0.21405234	9.818642399	0.020172349	0.727047779
ENSMOCG00000004684	ENSMOCT00000006137	NA	Prkd2	NA	LG4:17674738-17703823	NA	415.1194471	1.636326042	0.170939333	9.807591592	0.020274517	0.728292325
ENSMOCG00000013898	ENSMOCT00000018133	NA	Abca6	NA	7:73132513-73195303	NA	44.62870684	1.860917279	0.393078513	9.800878799	0.020336827	0.728292325
ENSMOCG00000012982	ENSMOCT00000016818	BAG1_MOUSE	Bag1	BAG_family_molecular_chaperone_regulator_1	LG5:37076092-37088267	GO:0005737;GO:0005829;GO:0005739;GO:0005634;GO:0048471;GO:0000774;GO:0051087;GO:0051219;GO:0031625;GO:0006915;GO:0051085;GO:0043066;GO:2000672;GO:0001933;GO:0030182;GO:0043525;GO:0014040;GO:0045944;GO:0070585	2540.559527	-0.594589712	0.093777172	9.775501202	0.020574093	0.732111152
ENSMOCG00000012982	ENSMOCT00000016823	BAG1_RAT	Bag1	BAG_family_molecular_chaperone_regulator_1	LG5:37076092-37088267	GO:0005737;GO:0005829;GO:0005739;GO:0005634;GO:0048471;GO:0000774;GO:0051087;GO:0051219;GO:0031625;GO:0006915;GO:0051085;GO:0043066;GO:2000672;GO:0001933;GO:0030182;GO:0043525;GO:0014040;GO:0045944;GO:0070585;GO:1901423;GO:0042493;GO:0010226;GO:0035094;GO:0014070	2540.559527	-0.594589712	0.093777172	9.775501202	0.020574093	0.732111152
ENSMOCG00000016099	ENSMOCT00000021322	RGS4_RAT	none	Regulator_of_G_protein_signaling_4	6:67904183-67909292	GO:0005737;GO:0005829;GO:0016020;GO:0005634;GO:0005886;GO:0032991;GO:0001965;GO:0005096;GO:0007420;GO:1990791;GO:0007186;GO:0061052;GO:0060160;GO:0045744;GO:1900924;GO:1901380;GO:2000463;GO:0043547;GO:0010460;GO:0110053;GO:0051924;GO:1901379;GO:0001975;GO:0042220;GO:0045471;GO:0043278	235.8785399	-0.737594114	0.165545976	9.779402279	0.020537445	0.732111152
ENSMOCG00000013113	ENSMOCT00000017005	TCFL5_HUMAN	Tcfl5	Transcription_factor_like_5_protein	LG8:1198279-1224912	GO:0001673;GO:0000790;GO:0005634;GO:0003677;GO:0003700;GO:0000981;GO:0001227;GO:0046983;GO:0000978;GO:0030154;GO:0007275;GO:0000122;GO:0045595;GO:0042127;GO:0006355;GO:0007283;GO:0006366	26.20367313	1.572497958	0.368695978	9.763077293	0.020691239	0.732724091
ENSMOCG00000013113	ENSMOCT00000017008	TCFL5_HUMAN	Tcfl5	Transcription_factor_like_5_protein	LG8:1198279-1224912	GO:0001673;GO:0000790;GO:0005634;GO:0003677;GO:0003700;GO:0000981;GO:0001227;GO:0046983;GO:0000978;GO:0030154;GO:0007275;GO:0000122;GO:0045595;GO:0042127;GO:0006355;GO:0007283;GO:0006366	26.20367313	1.572497958	0.368695978	9.763077293	0.020691239	0.732724091
ENSMOCG00000021453	ENSMOCT00000029161	UBA1L_HUMAN	Ubap1l	Ubiquitin_associated_protein_1_like	5:74281889-74291658	GO:0000813;GO:0043130;GO:0043162	130.2985024	1.17858857	0.294473407	9.759820366	0.020722057	0.732724091
ENSMOCG00000014133	ENSMOCT00000018472	NA	Syt9	NA	8:12367822-12535636	NA	1370.516859	-0.521698994	0.077983824	9.740699027	0.0209039	0.736829594
ENSMOCG00000014133	ENSMOCT00000018474	SYT9_HUMAN	Syt9	Synaptotagmin_9	8:12367822-12535636	GO:0030054;GO:0030665;GO:0031045;GO:0070382;GO:0098686;GO:0030285;GO:0005886;GO:0030667;GO:0005509;GO:0005544;GO:0030276;GO:0042802;GO:0005546;GO:0001786;GO:0000149;GO:0019905;GO:0048791;GO:0099502;GO:0017156;GO:0071277;GO:0061024;GO:0045956;GO:0017158;GO:0014059;GO:0050796;GO:0016192	1370.516859	-0.521698994	0.077983824	9.740699027	0.0209039	0.736829594
ENSMOCG00000010285	ENSMOCT00000013201	RL22L_MOUSE	none	60S_ribosomal_protein_L22_like_1	8:53907602-53907970	GO:0005840;GO:0003723;GO:0003735;GO:0002181	407.3652534	-1.792914873	0.254493702	9.715798142	0.021143056	0.739240866
ENSMOCG00000011276	ENSMOCT00000014468	ALKL2_MOUSE	Alkal2	ALK_and_LTK_ligand_2	LG3:27129158-27139325	GO:0005576;GO:0030298;GO:0030971;GO:0070374;GO:0070378;GO:0010976	555.3501276	-0.81416463	0.265784079	9.718292851	0.021118975	0.739240866
ENSMOCG00000011912	ENSMOCT00000015308	TMPS3_MOUSE	Hpn	Transmembrane_protease_serine_3	LG4:21339106-21343780	GO:0005623;GO:0005783;GO:0005789;GO:0016021;GO:0043025;GO:0005044;GO:0004252;GO:0017080;GO:0006883;GO:0007605	86.07089158	1.606703346	0.312750194	9.712993607	0.02117016	0.739240866
ENSMOCG00000021960	ENSMOCT00000029898	BTF3_MOUSE	none	Transcription_factor_BTF3	7:38796684-38797156	GO:0005829;GO:0005854;GO:0005634;GO:0042788;GO:0001701;GO:0015031	47.07884476	-2.789650277	0.429872327	9.696054314	0.02133459	0.742669011
ENSMOCG00000022131	ENSMOCT00000030131	DMTF1_RAT	Ttf1	Cyclin_D_binding_Myb_like_transcription_factor_1	4:48046422-48067621	GO:0005654;GO:0001228;GO:0000978;GO:0007049;GO:0045944	607.5236559	0.322773558	0.100161211	9.689137588	0.021402091	0.7427122
ENSMOCG00000002203	ENSMOCT00000002948	TMM44_HUMAN	Tmem44	Transmembrane_protein_44	2:39785407-39819238	GO:0016021	1344.719723	1.030465935	0.155540475	9.631943797	0.021968345	0.743937114
ENSMOCG00000004075	ENSMOCT00000005404	ZN845_HUMAN	Zfp341	Zinc_finger_protein_845	LG8:23569606-23611305	GO:0005634;GO:0003677;GO:0003700;GO:0046872	719.9597721	1.22479254	0.182818086	9.638227481	0.021905421	0.743937114
ENSMOCG00000004559	ENSMOCT00000005979	GLCI1_MOUSE	Fam117a	Glucocorticoid_induced_transcript_1_protein	7:71206622-71252651	GO:0005737	464.6161088	-0.036047697	0.155761001	9.639217057	0.021895528	0.743937114
ENSMOCG00000005374	ENSMOCT00000007026	ALKB_DICDI	Alkbh1	Alpha_ketoglutarate_dependent_dioxygenase_alkB	1:25261824-25279367	GO:0005739;GO:0005719;GO:0051213;GO:0046872;GO:0006281	905.0161208	0.079433093	0.096400991	9.652748515	0.021760684	0.743937114
ENSMOCG00000007535	ENSMOCT00000009729	NA	Aldh5a1	NA	16:31539152-31570929	NA	3189.57493	-0.104442634	0.082060561	9.67237266	0.021566573	0.743937114
ENSMOCG00000016993	ENSMOCT00000022621	BNI3L_HUMAN	none	BCL2/adenovirus_E1B_19_kDa_protein_interacting_protein_3_like	6:27640144-27671889	GO:0005829;GO:0005783;GO:0016021;GO:0031224;GO:0005741;GO:0005739;GO:0005635;GO:0016607;GO:0042802;GO:0005521;GO:0042803;GO:0071456;GO:0051607;GO:0097345;GO:0035694;GO:0043066;GO:0060548;GO:0010917;GO:0043065;GO:0016239;GO:0042981;GO:1903146;GO:0043067;GO:1903214;GO:0016032	91.73919338	-3.627587291	0.27608942	9.635692281	0.021930787	0.743937114
ENSMOCG00000017129	ENSMOCT00000022818	COG2_MOUSE	none	Conserved_oligomeric_Golgi_complex_subunit_2	4:32386812-32393305	GO:0005829;GO:0000139;GO:0005795;GO:0017119;GO:0044877;GO:0007030;GO:0006891;GO:0015031	187.0413818	1.475999994	0.360712119	9.642426011	0.021863476	0.743937114
ENSMOCG00000022761	ENSMOCT00000031086	ANXA4_BOVIN	Anxa11	Annexin_A4	6:64630720-64673921	GO:0016324;GO:0009986;GO:0042584;GO:0005737;GO:0005829;GO:0016020;GO:0031965;GO:0005634;GO:0048471;GO:0005886;GO:0005509;GO:0005544;GO:0048306;GO:0030246;GO:0035374;GO:0008201;GO:0042802;GO:0051059;GO:0030855;GO:2000483;GO:0032088;GO:0007219;GO:0006357	1770.995979	0.20877824	0.130333774	9.634958267	0.021938137	0.743937114
ENSMOCG00000010853	ENSMOCT00000013934	SOCS7_HUMAN	Socs6	Suppressor_of_cytokine_signaling_7	18:15869085-15870725	GO:0005829;GO:0005634;GO:0005942;GO:0005886;GO:0046935;GO:0017124;GO:0035556;GO:0009968;GO:0046854;GO:0016567;GO:0040008	350.4921641	-0.205975626	0.091757563	9.624640072	0.022041708	0.744173197
ENSMOCG00000021482	ENSMOCT00000029199	SUSD4_DANRE	Susd4	Sushi_domain_containing_protein_4	6:81715846-81848378	GO:0016021;GO:0043009;GO:0030449	4073.589428	0.542160064	0.120204662	9.61285382	0.022160602	0.745940504
ENSMOCG00000000570	ENSMOCT00000000756	FA81A_HUMAN	Fam81b	Protein_FAM81A	19:22945732-23018895		41.9407295	1.203628676	0.305141768	9.59293934	0.022362922	0.746029744
ENSMOCG00000006179	NA	NA	NA	NA	NA	NA	82.33573191	-7.158807832	0.610597476	9.604820336	0.022242001	0.746029744
ENSMOCG00000011998	ENSMOCT00000015417	SPY4_MOUSE	Spry4	Protein_sprouty_homolog_4	18:26981990-26993517	GO:0005829;GO:0016020;GO:0048513;GO:1990830;GO:0070373;GO:0040037;GO:0043407;GO:0046580	178.3373038	0.568087424	0.164746791	9.597124694	0.022320251	0.746029744
ENSMOCG00000006893	ENSMOCT00000008928	ZN570_HUMAN	none	Zinc_finger_protein_570	7:39771802-39787415	GO:0005634;GO:0003677;GO:0046872;GO:0006355	1204.266523	0.188131321	0.113597745	9.57942782	0.022501223	0.748297624
ENSMOCG00000013773	ENSMOCT00000017959	H33_XENTR	none	Histone_H3.3	7:79024835-79026498	GO:0000786;GO:0005634;GO:0003677;GO:0046982	2668.637736	0.212240688	0.079324788	9.573280666	0.022564421	0.748297624
ENSMOCG00000017888	NA	NA	NA	NA	NA	NA	115.6827451	-0.153590057	0.174580329	9.565803174	0.022641531	0.748639899
ENSMOCG00000000600	ENSMOCT00000000802	NA	none	NA	LG2:52286653-52347924	NA	990.8690145	0.492989394	0.151988468	9.492324638	0.023413154	0.75226352
ENSMOCG00000001310	ENSMOCT00000001767	NA	none	NA	18:25852735-25870143	NA	564.6588587	0.237379333	0.131751304	9.499764755	0.023333863	0.75226352
ENSMOCG00000002242	ENSMOCT00000002997	H2AW_HUMAN	Macroh2a1	Core_histone_macro_H2A.2	16:57006238-57070331	GO:0001740;GO:0070062;GO:0000790;GO:0000784;GO:0005654;GO:0000786;GO:0031490;GO:0003677;GO:0046982;GO:0000977;GO:0044212;GO:0007420;GO:0006325;GO:0006342;GO:0007549;GO:0071169;GO:0045814;GO:0000122;GO:1901837;GO:0006334;GO:0045618	5563.633606	0.235429617	0.048233076	9.491472948	0.023422247	0.75226352
ENSMOCG00000002242	ENSMOCT00000002998	H2AW_MOUSE	Macroh2a1	Core_histone_macro_H2A.2	16:57006238-57070331	GO:0001740;GO:0000785;GO:0000790;GO:0005654;GO:0000786;GO:0005634;GO:0031490;GO:0003677;GO:0046982;GO:0000977;GO:0044212;GO:0007420;GO:0006325;GO:0006342;GO:0007549;GO:0071169;GO:0045814;GO:0000122;GO:1901837;GO:0006334;GO:0045618	5563.633606	0.235429617	0.048233076	9.491472948	0.023422247	0.75226352
ENSMOCG00000003226	ENSMOCT00000004352	NOL9_DICDI	Nol9	Polynucleotide_5'_hydroxyl_kinase_nol9	10:80791411-80809660	GO:0005730;GO:0005634;GO:0005524;GO:0051731;GO:0000448;GO:0000460;GO:0006396;GO:0006364	1510.433336	0.228261154	0.07930097	9.492528843	0.023410974	0.75226352
ENSMOCG00000006206	ENSMOCT00000008061	SRFB1_MOUSE	Srfbp1	Serum_response_factor_binding_protein_1	18:39307167-39331556	GO:0030686;GO:0005634;GO:0048471;GO:0030490	1035.234907	-1.742246322	0.369495415	9.494275349	0.023392339	0.75226352
ENSMOCG00000011345	ENSMOCT00000014582	NA	Ccdc60	NA	2:6101881-6275406	NA	51.26105706	2.111368976	0.520314962	9.501382517	0.023316657	0.75226352
ENSMOCG00000017157	ENSMOCT00000022853	NA	none	NA	X:25926365-25927972	NA	139.141336	0.037895602	0.210379528	9.523801919	0.023079491	0.75226352
ENSMOCG00000018424	ENSMOCT00000024700	ADAT1_XENTR	Adat1	tRNA_specific_adenosine_deaminase_1	4:15922620-15947535	GO:0046872;GO:0003723;GO:0008251;GO:0008033	380.6843215	1.389700313	0.348000344	9.500018602	0.023331163	0.75226352
ENSMOCG00000019960	ENSMOCT00000027003	VKOR1_MOUSE	none	Vitamin_K_epoxide_reductase_complex_subunit_1	8:20675116-20678459	GO:0005783;GO:0005789;GO:0016021;GO:0043231;GO:0048038;GO:0047058;GO:0047057;GO:0007596;GO:0060348;GO:0017144;GO:0017187;GO:0050820;GO:0030193;GO:0046677;GO:0014070;GO:0010243;GO:0042371;GO:0042373	433.9225109	-0.61989619	0.091768027	9.510739363	0.023217386	0.75226352
ENSMOCG00000022162	ENSMOCT00000030180	LEG9_RAT	Lgals9	Galectin_9	7:20148245-20163874	GO:0005737;GO:0005829;GO:0005615;GO:0005634;GO:0030246;GO:0048030;GO:0019899;GO:0016936;GO:0043539;GO:0005102;GO:0071346;GO:0098586;GO:0070371;GO:0007565;GO:0006954;GO:0006811;GO:0045185;GO:0060135;GO:0002519;GO:0046007;GO:2000562;GO:0032682;GO:0010629;GO:0050728;GO:0032689;GO:1902714;GO:0043305;GO:0032815;GO:0043322;GO:0045953;GO:0032720;GO:0038066;GO:0070241;GO:2000563;GO:0032834;GO:0032722;GO:…	320.5157609	0.739396878	0.272187925	9.523494197	0.023082731	0.75226352
ENSMOCG00000009717	ENSMOCT00000012483	ATPF2_MOUSE	Atpaf2	ATP_synthase_mitochondrial_F1_complex_assembly_factor_2	7:38120201-38136181	GO:0005829;GO:0005739;GO:0016607;GO:0043461	1018.355133	0.111913413	0.069780102	9.480774688	0.023536767	0.75378179
ENSMOCG00000009717	ENSMOCT00000012486	ATPF2_MOUSE	Atpaf2	ATP_synthase_mitochondrial_F1_complex_assembly_factor_2	7:38120201-38136181	GO:0005829;GO:0005739;GO:0016607;GO:0043461	1018.355133	0.111913413	0.069780102	9.480774688	0.023536767	0.75378179
ENSMOCG00000010370	ENSMOCT00000013318	NA	Nob1	NA	4:20365659-20377978	NA	667.9237681	0.210560766	0.094900342	9.447683468	0.023894483	0.759048526
ENSMOCG00000013971	ENSMOCT00000018235	CBX8_MOUSE	Cbx2	Chromobox_protein_homolog_8	7:82119012-82125154	GO:0000792;GO:0000790;GO:0005654;GO:0005634;GO:0031519;GO:0035102;GO:0000151;GO:0035064;GO:0003727;GO:0097027;GO:0070301;GO:0006342;GO:0016574;GO:0000122;GO:0008284;GO:0032967;GO:0045739	219.3559474	0.454763065	0.226772574	9.454608423	0.023819186	0.759048526
ENSMOCG00000016176	ENSMOCT00000021444	NA	Eif3i	NA	10:55039455-55049025	NA	1714.918611	-0.232555513	0.06061153	9.446775412	0.023904374	0.759048526
ENSMOCG00000016176	ENSMOCT00000021446	NA	Eif3i	NA	10:55039455-55049025	NA	1714.918611	-0.232555513	0.06061153	9.446775412	0.023904374	0.759048526
ENSMOCG00000002426	ENSMOCT00000003259	FOPNL_MOUSE	Fopnl	LisH_domain_containing_protein_FOPNL	7:53351543-53369843	GO:0034451;GO:0005814;GO:0005813;GO:0036064;GO:0005737;GO:0031514;GO:0005654;GO:0060271;GO:0034453	794.6135444	0.197142513	0.111018608	9.413079122	0.02427426	0.76101514
ENSMOCG00000002426	ENSMOCT00000003256	FOPNL_MOUSE	Fopnl	LisH_domain_containing_protein_FOPNL	7:53351543-53369843	GO:0034451;GO:0005814;GO:0005813;GO:0036064;GO:0005737;GO:0031514;GO:0005654;GO:0060271;GO:0034453	794.6135444	0.197142513	0.111018608	9.413079122	0.02427426	0.76101514
ENSMOCG00000011314	ENSMOCT00000014543	NA	Trpm8	NA	LG4:63507489-63579657	NA	38.64130416	-0.040384533	0.36195278	9.410231542	0.024305774	0.76101514
ENSMOCG00000011314	ENSMOCT00000014541	NA	Trpm8	NA	LG4:63507489-63579657	NA	38.64130416	-0.040384533	0.36195278	9.410231542	0.024305774	0.76101514
ENSMOCG00000014944	ENSMOCT00000019673	SYTL2_MOUSE	Exph5	Synaptotagmin_like_protein_2	5:47602044-47672278	GO:0005737;GO:0070382;GO:0019897;GO:0042470;GO:0033162;GO:0016020;GO:0005886;GO:0042043;GO:0019902;GO:0005546;GO:0001786;GO:0017137;GO:0006887;GO:0006886;GO:0010923;GO:0070257;GO:0072659;GO:0006904	577.5645565	0.747173533	0.316332895	9.427459314	0.024115726	0.76101514
ENSMOCG00000019063	ENSMOCT00000025677	ZFP58_MOUSE	none	Zinc_finger_protein_58	19:47891773-47897039	GO:0005634;GO:0003677;GO:0046872;GO:0006355	19.20643283	-3.858759144	0.785753564	9.421657978	0.02417956	0.76101514
ENSMOCG00000019397	ENSMOCT00000026160	TET3A_XENLA	Tet2	Methylcytosine_dioxygenase_tet3_A	21:28567020-28591561	GO:0005694;GO:0005634;GO:0003677;GO:0070579;GO:0008270;GO:0006211;GO:0006325;GO:0080111;GO:0007275	1484.816114	0.159468272	0.095389782	9.41903082	0.024208522	0.76101514
ENSMOCG00000015988	ENSMOCT00000021161	NSE2_RAT	Nsmce2	E3_SUMO_protein_ligase_NSE2	15:42230542-42439272	GO:0000781;GO:0016605;GO:0030915;GO:0019789;GO:0004842;GO:0008270;GO:0007049;GO:0051301;GO:0090398;GO:0000724;GO:0034184;GO:0045842;GO:0000722	1601.639691	0.293502021	0.063704729	9.401278114	0.024405123	0.761997273
ENSMOCG00000015988	ENSMOCT00000021163	NSE2_RAT	Nsmce2	E3_SUMO_protein_ligase_NSE2	15:42230542-42439272	GO:0000781;GO:0016605;GO:0030915;GO:0019789;GO:0004842;GO:0008270;GO:0007049;GO:0051301;GO:0090398;GO:0000724;GO:0034184;GO:0045842;GO:0000722	1601.639691	0.293502021	0.063704729	9.401278114	0.024405123	0.761997273
ENSMOCG00000002258	ENSMOCT00000003017	AN32E_HUMAN	Anp32e	Acidic_leucine_rich_nuclear_phosphoprotein_32_family_member_E	21:2544545-2560574	GO:0031410;GO:0005634;GO:0000812;GO:0042393;GO:0019212;GO:0043486;GO:0042981	1535.934932	-0.46311029	0.121246838	9.391692524	0.024511928	0.763206103
ENSMOCG00000002258	ENSMOCT00000003019	AN32E_HUMAN	Anp32e	Acidic_leucine_rich_nuclear_phosphoprotein_32_family_member_E	21:2544545-2560574	GO:0031410;GO:0005634;GO:0000812;GO:0042393;GO:0019212;GO:0043486;GO:0042981	1535.934932	-0.46311029	0.121246838	9.391692524	0.024511928	0.763206103
ENSMOCG00000013832	ENSMOCT00000018043	NA	Trpm5	NA	8:35631155-35648777	NA	40.24366082	1.919025267	0.383386806	9.380069704	0.024642047	0.765132142
ENSMOCG00000002830	ENSMOCT00000003797	KAZRA_DANRE	Kazn	Kazrin_A	10:42652792-42740427		1184.518695	0.515295261	0.167164285	9.359999694	0.02486833	0.76925566
ENSMOCG00000014602	ENSMOCT00000019160	PRDX4_RAT	Prdx4	Peroxiredoxin_4	X:54022681-54037791	GO:0005623;GO:0005737;GO:0005829;GO:0005783;GO:0005615;GO:0005790;GO:0042803;GO:0008379;GO:0019471;GO:0045454;GO:0030198;GO:0008584;GO:2000255;GO:0055114;GO:0018401;GO:0022417;GO:0072593;GO:0006979;GO:0007283	430.8596643	-0.53671297	0.154308135	9.356137646	0.024912107	0.76925566
ENSMOCG00000015029	ENSMOCT00000019789	RGS9_BOVIN	Rgs11	Regulator_of_G_protein_signaling_9	7:1755977-1764070	GO:0097381;GO:0007186;GO:0035556;GO:0009968;GO:0007601	923.7265912	0.857095138	0.258162822	9.326960517	0.025245283	0.775272252
ENSMOCG00000015029	ENSMOCT00000019782	RGS9_TAMST	Rgs11	Regulator_of_G_protein_signaling_9	7:1755977-1764070	GO:0016020;GO:0007186;GO:0035556;GO:0009968;GO:0007601	923.7265912	0.857095138	0.258162822	9.326960517	0.025245283	0.775272252
ENSMOCG00000018719	ENSMOCT00000025156	NPS4A_DANRE	Npas4	Neuronal_PAS_domain_containing_protein_4A	8:39738620-39744276	GO:0005634;GO:0098794;GO:0000981;GO:0046983;GO:0000978;GO:0001568;GO:0030154;GO:0060079;GO:0030900;GO:0060080;GO:1904862;GO:0007612;GO:0007616;GO:0045944;GO:0045893;GO:0048167;GO:0032228;GO:0006357;GO:0007614;GO:0035176	1227.599953	1.078994579	0.196216548	9.329234732	0.025219157	0.775272252
ENSMOCG00000008131	ENSMOCT00000010474	CC169_MOUSE	Ccdc169	Coiled_coil_domain_containing_protein_169	1:104712120-104740929		16.68417372	3.342601	0.491410682	9.313314417	0.025402604	0.775852288
ENSMOCG00000018062	ENSMOCT00000024169	PRR5L_HUMAN	Prr5	Proline_rich_protein_5_like	15:26421940-26445221	GO:0031932;GO:0031625;GO:0034599;GO:0001933;GO:0009968;GO:0090316;GO:0061014;GO:0014068;GO:0001934;GO:0010762;GO:0038203	852.4711102	1.450832003	0.301209847	9.313420126	0.025401382	0.775852288
ENSMOCG00000000462	ENSMOCT00000000631	NA	none	NA	LG1:54821244-54834906	NA	56.66663206	-0.953688649	0.528618244	9.297798045	0.025582655	0.779228221
ENSMOCG00000000462	ENSMOCT00000000624	NA	none	NA	LG1:54821244-54834906	NA	56.66663206	-0.953688649	0.528618244	9.297798045	0.025582655	0.779228221
ENSMOCG00000000462	ENSMOCT00000000636	GBP6_PONAB	none	Guanylate_binding_protein_6	LG1:54821244-54834906	GO:0005525;GO:0003924;GO:0071346;GO:0042742;GO:0006955	56.66663206	-0.953688649	0.528618244	9.297798045	0.025582655	0.779228221
ENSMOCG00000014403	ENSMOCT00000018869	ERGI1_DANRE	Ergic1	Endoplasmic_reticulum_Golgi_intermediate_compartment_protein_1	7:341245-438329	GO:0030134;GO:0005783;GO:0033116;GO:0030176;GO:0030173;GO:0006888;GO:0006890	3573.003457	-0.25980413	0.062331917	9.278845321	0.02580428	0.783848717
ENSMOCG00000014403	ENSMOCT00000018876	ERGI1_DANRE	Ergic1	Endoplasmic_reticulum_Golgi_intermediate_compartment_protein_1	7:341245-438329	GO:0030134;GO:0005783;GO:0033116;GO:0030176;GO:0030173;GO:0006888;GO:0006890	3573.003457	-0.25980413	0.062331917	9.278845321	0.02580428	0.783848717
ENSMOCG00000010862	ENSMOCT00000013936	HIRP3_HUMAN	Hirip3	HIRA_interacting_protein_3	8:19654700-19656920	GO:0005730;GO:0005654;GO:0005634;GO:0006333	2426.287538	0.078086521	0.092362805	9.265052617	0.025966748	0.784868763
ENSMOCG00000012813	ENSMOCT00000016574	ANGL6_HUMAN	Angptl6	Angiopoietin_related_protein_6	5:14980819-14989262	GO:0062023;GO:0070062;GO:0030141;GO:0001525;GO:0030154	537.870559	0.33290335	0.181157046	9.264108753	0.025977903	0.784868763
ENSMOCG00000018840	ENSMOCT00000025349	NA	Tent5c	NA	21:8203090-8222223	NA	32.2731875	0.559374875	0.277140864	9.25626366	0.026070798	0.785558
ENSMOCG00000001144	ENSMOCT00000001555	CERS3_MOUSE	Cers2	Ceramide_synthase_3	21:3251394-3256227	GO:0005783;GO:0005789;GO:0016021;GO:0003677;GO:0016410;GO:0050291;GO:0046513;GO:0070268;GO:0008544;GO:0030216;GO:0030148	1435.179104	0.039295157	0.092072771	9.243359332	0.02622431	0.788065116
ENSMOCG00000001144	ENSMOCT00000001554	CERS3_HUMAN	Cers2	Ceramide_synthase_3	21:3251394-3256227	GO:0005783;GO:0005789;GO:0016021;GO:0003677;GO:0016410;GO:0050291;GO:0046513;GO:0070268;GO:0008544;GO:0030216;GO:0030148	1435.179104	0.039295157	0.092072771	9.243359332	0.02622431	0.788065116
ENSMOCG00000004469	ENSMOCT00000005864	BCL10_RAT	Bcl10	B_cell_lymphoma/leukemia_10	21:39428508-39439133	GO:0032449;GO:0005737;GO:0005881;GO:0005829;GO:0001772;GO:0005764;GO:0045121;GO:0005634;GO:0048471;GO:0002096;GO:0032991;GO:0050700;GO:0019899;GO:0042802;GO:0019209;GO:0019900;GO:0051059;GO:0002020;GO:0008022;GO:0043422;GO:0019901;GO:0043621;GO:0044877;GO:0003713;GO:0008134;GO:0031625;GO:0002250;GO:0001783;GO:0008219;GO:0006968;GO:0071222;GO:0071260;GO:0007249;GO:0016064;GO:0045087;GO:0031663;GO:…	688.1830392	-0.101826279	0.096138606	9.195730924	0.026798611	0.801028359
ENSMOCG00000007064	ENSMOCT00000009145	NA	Eif4a1	NA	7:29104036-29109411	NA	2634.627504	-0.165306949	0.072536869	9.200875836	0.026735985	0.801028359
ENSMOCG00000007064	ENSMOCT00000009151	NA	Eif4a1	NA	7:29104036-29109411	NA	2634.627504	-0.165306949	0.072536869	9.200875836	0.026735985	0.801028359
ENSMOCG00000017868	ENSMOCT00000023907	COCH_CHICK	Vit	Cochlin	LG3:37671322-37790963	GO:0062023;GO:0031012;GO:0005615;GO:0005518;GO:0042742;GO:0003429;GO:0045089	335.6453623	1.870291325	0.241643458	9.186359977	0.026913048	0.802309463
ENSMOCG00000017868	ENSMOCT00000023904	COCH_CHICK	Vit	Cochlin	LG3:37671322-37790963	GO:0062023;GO:0031012;GO:0005615;GO:0005518;GO:0042742;GO:0003429;GO:0045089	335.6453623	1.870291325	0.241643458	9.186359977	0.026913048	0.802309463
ENSMOCG00000009806	ENSMOCT00000012591	TTLL1_TETTS	Ttll1	Probable_alpha_tubulin_polyglutamylase_Ttll1	15:27572621-27596086	GO:0005929;GO:0000331;GO:0005874;GO:0005524;GO:0070740;GO:0018095	1644.921817	0.550407735	0.113827248	9.173540778	0.027070371	0.804858848
ENSMOCG00000004945	ENSMOCT00000006482	NA	6820408C15Rik	NA	LG8:25011495-25026655		1151.966441	1.609157467	0.22517661	9.153119977	0.027322846	0.805952059
ENSMOCG00000015639	ENSMOCT00000020654	NA	Tmem231	NA	4:15984794-16007009	NA	652.9287928	-0.070287238	0.089074719	9.154204517	0.027309379	0.805952059
ENSMOCG00000017948	ENSMOCT00000024033	NA	Fgfr2	NA	8:22923848-23025647	NA	2651.713816	-0.216674255	0.101698647	9.153605406	0.027316818	0.805952059
ENSMOCG00000017948	ENSMOCT00000024039	NA	Fgfr2	NA	8:22923848-23025647	NA	2651.713816	-0.216674255	0.101698647	9.153605406	0.027316818	0.805952059
ENSMOCG00000017948	ENSMOCT00000024031	NA	Fgfr2	NA	8:22923848-23025647	NA	2651.713816	-0.216674255	0.101698647	9.153605406	0.027316818	0.805952059
ENSMOCG00000017948	ENSMOCT00000024028	NA	Fgfr2	NA	8:22923848-23025647	NA	2651.713816	-0.216674255	0.101698647	9.153605406	0.027316818	0.805952059
ENSMOCG00000017948	ENSMOCT00000024034	NA	Fgfr2	NA	8:22923848-23025647	NA	2651.713816	-0.216674255	0.101698647	9.153605406	0.027316818	0.805952059
ENSMOCG00000015139	ENSMOCT00000019939	NA	Heatr4	NA	1:21746833-21768131	NA	282.7701873	0.132171581	0.149958929	9.142380185	0.027456553	0.807770358
ENSMOCG00000012524	ENSMOCT00000016145	GPX8_MOUSE	Gpx8	Probable_glutathione_peroxidase_8	19:59176469-59180233	GO:0016021;GO:0004602;GO:0004601;GO:0006979	740.9375477	0.630408403	0.194423792	9.109891746	0.027864939	0.817639018
ENSMOCG00000001627	ENSMOCT00000002193	ARNT_RABIT	Arnt	Aryl_hydrocarbon_receptor_nuclear_translocator	21:3005904-3074519	GO:0005737;GO:0005634;GO:0005667;GO:0003700;GO:0046982;GO:0042803;GO:0043565;GO:1990837	1244.317314	0.426001879	0.089991761	9.099899103	0.027991741	0.819215211
ENSMOCG00000001627	ENSMOCT00000002191	NA	Arnt	NA	21:3005904-3074519	NA	1244.317314	0.426001879	0.089991761	9.099899103	0.027991741	0.819215211
ENSMOCG00000002049	ENSMOCT00000002755	NA	Kcns1	NA	LG8:14321709-14328450	NA	236.5908695	1.721065332	0.238668006	9.091840322	0.028094415	0.820078891
ENSMOCG00000004222	ENSMOCT00000005572	SARDH_RAT	Dmgdh	Sarcosine_dehydrogenase,_mitochondrial	19:6855558-6927701	GO:0005737;GO:0005759;GO:0005739;GO:0050660;GO:0005542;GO:0016491;GO:0008480;GO:0042426;GO:0006545;GO:1901053;GO:0035999	13.30234438	0.794475124	0.519441646	9.05608313	0.028554449	0.821013192
ENSMOCG00000005426	ENSMOCT00000007082	LMAN2_MOUSE	Lman2l	Vesicular_integral_membrane_protein_VIP36	LG2:21555386-21581083	GO:0009986;GO:0030134;GO:0005789;GO:0005793;GO:0005615;GO:0005794;GO:0000139;GO:0005887;GO:0030246;GO:0031072;GO:0005537;GO:0046872;GO:0007029;GO:0006888;GO:0007030;GO:0050766;GO:0015031;GO:0006890	3163.282758	0.421201592	0.066511256	9.065225455	0.028436131	0.821013192
ENSMOCG00000005426	ENSMOCT00000007078	LMAN2_MOUSE	Lman2l	Vesicular_integral_membrane_protein_VIP36	LG2:21555386-21581083	GO:0009986;GO:0030134;GO:0005789;GO:0005793;GO:0005615;GO:0005794;GO:0000139;GO:0005887;GO:0030246;GO:0031072;GO:0005537;GO:0046872;GO:0007029;GO:0006888;GO:0007030;GO:0050766;GO:0015031;GO:0006890	3163.282758	0.421201592	0.066511256	9.065225455	0.028436131	0.821013192
ENSMOCG00000010595	ENSMOCT00000013599	TOM20_RAT	Tomm20	Mitochondrial_import_receptor_subunit_TOM20_homolog	4:34543339-34558129	GO:0031307;GO:0044233;GO:0005740;GO:0005741;GO:0005742;GO:0005739;GO:0030943;GO:0015450;GO:0051082;GO:0070096;GO:0030150;GO:0006626;GO:1905242;GO:0014850;GO:0016031	12652.10845	-0.032651563	0.11061206	9.043936906	0.028712389	0.821013192
ENSMOCG00000010595	ENSMOCT00000013592	TOM20_RAT	Tomm20	Mitochondrial_import_receptor_subunit_TOM20_homolog	4:34543339-34558129	GO:0031307;GO:0044233;GO:0005740;GO:0005741;GO:0005742;GO:0005739;GO:0030943;GO:0015450;GO:0051082;GO:0070096;GO:0030150;GO:0006626;GO:1905242;GO:0014850;GO:0016031	12652.10845	-0.032651563	0.11061206	9.043936906	0.028712389	0.821013192
ENSMOCG00000012018	ENSMOCT00000015443	LSM5_PONAB	Lsm5	U6_snRNA_associated_Sm_like_protein_LSm5	LG3:40460377-40463299	GO:0120115;GO:0005634;GO:0071005;GO:0046540;GO:0003723;GO:0000398	306.4413854	-0.081768739	0.163100584	9.049072516	0.028645506	0.821013192
ENSMOCG00000012018	ENSMOCT00000015446	LSM5_PONAB	Lsm5	U6_snRNA_associated_Sm_like_protein_LSm5	LG3:40460377-40463299	GO:0120115;GO:0005634;GO:0071005;GO:0046540;GO:0003723;GO:0000398	306.4413854	-0.081768739	0.163100584	9.049072516	0.028645506	0.821013192
ENSMOCG00000012018	ENSMOCT00000015439	LSM5_PONAB	Lsm5	U6_snRNA_associated_Sm_like_protein_LSm5	LG3:40460377-40463299	GO:0120115;GO:0005634;GO:0071005;GO:0046540;GO:0003723;GO:0000398	306.4413854	-0.081768739	0.163100584	9.049072516	0.028645506	0.821013192
ENSMOCG00000012110	ENSMOCT00000015552	NA	none	NA	5:13497496-13498814	NA	236.1260075	-0.669307617	0.42623732	9.047148057	0.028670551	0.821013192
ENSMOCG00000014485	ENSMOCT00000018987	S2548_DANRE	Slc25a48	Solute_carrier_family_25_member_48	16:57352240-57386043	GO:0016021;GO:0005743;GO:0015227;GO:0006844;GO:0006865	34.23406599	-0.326110393	0.436824041	9.052205297	0.028604781	0.821013192
ENSMOCG00000014485	ENSMOCT00000018991	S2548_BOVIN	Slc25a48	Solute_carrier_family_25_member_48	16:57352240-57386043	GO:0016021;GO:0005743;GO:0015227;GO:0006844;GO:0006865	34.23406599	-0.326110393	0.436824041	9.052205297	0.028604781	0.821013192
ENSMOCG00000018174	ENSMOCT00000024369	NA	Grip1	NA	24:2281971-2545271	NA	1655.573675	0.189152898	0.07070652	9.079978506	0.028246213	0.821013192
ENSMOCG00000018174	ENSMOCT00000024366	NA	Grip1	NA	24:2281971-2545271	NA	1655.573675	0.189152898	0.07070652	9.079978506	0.028246213	0.821013192
ENSMOCG00000018174	ENSMOCT00000024370	NA	Grip1	NA	24:2281971-2545271	NA	1655.573675	0.189152898	0.07070652	9.079978506	0.028246213	0.821013192
ENSMOCG00000022262	ENSMOCT00000030355	NA	Fn1	NA	LG4:36581239-36646574	NA	4798.169741	0.805938157	0.190467773	9.063231546	0.028461895	0.821013192
ENSMOCG00000022262	ENSMOCT00000030354	NA	Fn1	NA	LG4:36581239-36646574	NA	4798.169741	0.805938157	0.190467773	9.063231546	0.028461895	0.821013192
ENSMOCG00000022262	ENSMOCT00000030360	NA	Fn1	NA	LG4:36581239-36646574	NA	4798.169741	0.805938157	0.190467773	9.063231546	0.028461895	0.821013192
ENSMOCG00000022262	ENSMOCT00000030353	NA	Fn1	NA	LG4:36581239-36646574	NA	4798.169741	0.805938157	0.190467773	9.063231546	0.028461895	0.821013192
ENSMOCG00000022262	ENSMOCT00000030361	NA	Fn1	NA	LG4:36581239-36646574	NA	4798.169741	0.805938157	0.190467773	9.063231546	0.028461895	0.821013192
ENSMOCG00000001241	ENSMOCT00000001671	GSH0_HUMAN	Gclm	Glutamate__cysteine_ligase_regulatory_subunit	21:18979367-18999073	GO:0005623;GO:0005829;GO:0017109;GO:0030234;GO:0004357;GO:0035226;GO:0044877;GO:0007568;GO:0008637;GO:0044344;GO:0071372;GO:0071333;GO:0035729;GO:1990830;GO:0097069;GO:0006534;GO:0006536;GO:0006750;GO:0035733;GO:2001237;GO:0043524;GO:0035229;GO:0097746;GO:0051900;GO:0014823;GO:0042493;GO:0044752;GO:0051409;GO:0007584;GO:0006979	1180.228675	-0.580162814	0.094181541	9.021125511	0.029011326	0.821181698
ENSMOCG00000005820	ENSMOCT00000007605	MSI1H_HUMAN	Msi2	RNA_binding_protein_Musashi_homolog_1	7:64583338-64946946	GO:0005737;GO:0005634;GO:0005844;GO:1990904;GO:0042802;GO:0008266;GO:0003723;GO:0007399;GO:0051252	3343.875381	0.785151007	0.158430745	9.022602396	0.02899188	0.821181698
ENSMOCG00000008332	ENSMOCT00000010715	RASF5_RAT	Rassf5	Ras_association_domain_containing_protein_5	6:21680530-21703157	GO:0005737;GO:0005874;GO:0005634;GO:0042802;GO:0046872;GO:0017016;GO:0006915;GO:0035556;GO:0008285;GO:0031398;GO:0042981;GO:1900180	1158.190657	0.424536528	0.123356085	9.030263132	0.028891216	0.821181698
ENSMOCG00000011066	ENSMOCT00000014196	TISD_HUMAN	Zfp36l2	mRNA_decay_activator_protein_ZFP36L2	LG3:32101961-32105986	GO:0005737;GO:0005634;GO:0003677;GO:0000981;GO:0046872;GO:0035925;GO:0003723;GO:0061158;GO:0071364;GO:0044344;GO:0071385;GO:0097011;GO:0071560;GO:0071356;GO:0060216;GO:0070371;GO:0030097;GO:0006402;GO:0045599;GO:1901991;GO:2000737;GO:0000288;GO:1900153;GO:0045577;GO:0043488;GO:0009611;GO:0048103;GO:0035019;GO:0033077	1674.008758	0.533543858	0.168478063	9.023248203	0.028983381	0.821181698
ENSMOCG00000003566	ENSMOCT00000004768	NA	Ccdc148	NA	4:70392006-70548659	NA	324.3911534	-0.877448237	0.186690019	8.975114536	0.029623589	0.821907933
ENSMOCG00000004826	ENSMOCT00000006360	TRI47_MOUSE	Fbxw10	E3_ubiquitin_protein_ligase_TRIM47	7:35743823-35808257	GO:0005829;GO:0005634;GO:0004842;GO:0008270;GO:0016567	318.7468079	1.584541166	0.217383351	8.981794097	0.029533926	0.821907933
ENSMOCG00000004826	ENSMOCT00000006336	POF1_SCHPO	Fbxw10	F_box/WD_repeat_containing_protein_pof1	7:35743823-35808257	GO:0030126;GO:0005634;GO:0019005;GO:0030674;GO:0006888;GO:0006891;GO:0006886;GO:0006890;GO:0031146	318.7468079	1.584541166	0.217383351	8.981794097	0.029533926	0.821907933
ENSMOCG00000004826	ENSMOCT00000006352	TR16L_HUMAN	Fbxw10	Tripartite_motif_containing_protein_16_like_protein	7:35743823-35808257	GO:0005829;GO:0005886	318.7468079	1.584541166	0.217383351	8.981794097	0.029533926	0.821907933
ENSMOCG00000005446	ENSMOCT00000007119	ST6B1_DANRE	Sult6b1	Sulfotransferase_6B1	LG3:37344310-37362985	GO:0008146;GO:0071466	73.54857521	-3.684637357	0.380706584	8.990022839	0.029423833	0.821907933
ENSMOCG00000011293	ENSMOCT00000014498	NA	Cdh5	NA	4:6390367-6427453	NA	550.4798794	0.150975383	0.128541665	8.975386336	0.029619935	0.821907933
ENSMOCG00000012807	ENSMOCT00000016563	KERA_COTJA	Prelp	Keratocan	6:24487482-24498825	GO:0005576;GO:0061303	428.5134083	1.342859456	0.26034878	9.008049622	0.029184054	0.821907933
ENSMOCG00000016039	ENSMOCT00000021225	NA	none	NA	10:40360223-40362386	NA	503.6393882	-0.107772808	0.149900619	8.992713175	0.029387926	0.821907933
ENSMOCG00000017362	ENSMOCT00000023141	CEAM1_RAT	none	Carcinoembryonic_antigen_related_cell_adhesion_molecule_1	LG4:20717298-20746157	GO:0005912;GO:0016324;GO:0009925;GO:0031526;GO:0030054;GO:0009986;GO:0005911;GO:0060170;GO:0009897;GO:0005615;GO:0016021;GO:0005887;GO:0016328;GO:0016020;GO:0031528;GO:0005886;GO:0030133;GO:0003779;GO:0015125;GO:0005516;GO:0031005;GO:0005130;GO:0042802;GO:0019900;GO:0046983;GO:0042803;GO:0019901;GO:0019903;GO:1990782;GO:0035325;GO:0046790;GO:0001618;GO:0015721;GO:0001568;GO:0016339;GO:0016338;GO:…	14.6794934	-0.079159541	0.447123938	8.984637296	0.029495841	0.821907933
ENSMOCG00000021342	ENSMOCT00000028995	TRPT1_MOUSE	Trpt1	tRNA_2'_phosphotransferase_1	8:41681534-41683998	GO:0000215;GO:0045859;GO:0006388	374.3076897	0.876249135	0.252852469	8.980751075	0.029547909	0.821907933
ENSMOCG00000003746	ENSMOCT00000005000	PSB7_RAT	none	Proteasome_subunit_beta_type_7	17:27294437-27295487	GO:0005737;GO:0005634;GO:0000502;GO:0005839;GO:0019774;GO:0004175;GO:0004298;GO:0010498;GO:0010499;GO:0043161	116.6250247	-6.484469487	0.420016794	8.964896784	0.029761262	0.823296047
ENSMOCG00000005798	ENSMOCT00000007554	NA	Trpv2	NA	7:35990145-36011024	NA	573.2834484	0.76763028	0.153732362	8.955026538	0.029894848	0.823296047
ENSMOCG00000005798	ENSMOCT00000007549	NA	Trpv2	NA	7:35990145-36011024	NA	573.2834484	0.76763028	0.153732362	8.955026538	0.029894848	0.823296047
ENSMOCG00000020276	ENSMOCT00000027471	CCG5_MOUSE	Cacng5	Voltage_dependent_calcium_channel_gamma_5_subunit	7:60639159-60685285	GO:0032281;GO:0030054;GO:0098978;GO:0099055;GO:0014069;GO:0098839;GO:0006816;GO:2000311;GO:0098962	419.0215931	0.733861317	0.197027847	8.949682651	0.029967418	0.823296047
ENSMOCG00000020276	ENSMOCT00000027468	CCG7_RAT	Cacng5	Voltage_dependent_calcium_channel_gamma_7_subunit	7:60639159-60685285	GO:0032281;GO:0044300;GO:0005737;GO:0005769;GO:0098978;GO:0099061;GO:1990454;GO:0043005;GO:0043025;GO:0005262;GO:0005246;GO:0005244;GO:0099645;GO:1903861;GO:2000311;GO:0043488	419.0215931	0.733861317	0.197027847	8.949682651	0.029967418	0.823296047
ENSMOCG00000020774	ENSMOCT00000028174	NA	Inpp5d	NA	LG4:64188546-64228132	NA	903.0801335	0.993375456	0.150660255	8.957915878	0.029855682	0.823296047
ENSMOCG00000020774	ENSMOCT00000028179	NA	Inpp5d	NA	LG4:64188546-64228132	NA	903.0801335	0.993375456	0.150660255	8.957915878	0.029855682	0.823296047
ENSMOCG00000011545	ENSMOCT00000014850	GPSM2_MOUSE	Ttc28	G_protein_signaling_modulator_2	2:337871-846401	GO:0005623;GO:0005938;GO:0099738;GO:0005813;GO:0005737;GO:0005829;GO:0097575;GO:0016328;GO:0097431;GO:0032991;GO:0070840;GO:0001965;GO:0005092;GO:0042802;GO:0000166;GO:0008022;GO:0019904;GO:0043621;GO:0051301;GO:0000132;GO:0051661;GO:0007052;GO:1904778;GO:1905832;GO:0031291;GO:0060236	1531.173523	0.297352599	0.096208019	8.943815847	0.030047288	0.823471999
ENSMOCG00000000837	ENSMOCT00000001125	BMP15_BOVIN	Bmp15	Bone_morphogenetic_protein_15	10:33362121-33367569	GO:0005737;GO:0005615;GO:0005125;GO:0008083;GO:0030509;GO:0060016;GO:0001541;GO:0010862;GO:0060395	86.35943218	0.121947894	0.348860835	8.920316038	0.030369305	0.825121433
ENSMOCG00000004166	ENSMOCT00000005503	NA	Gmpr	NA	16:49261376-49296245	NA	1141.831335	-0.240391543	0.091222354	8.896695995	0.030696372	0.825121433
ENSMOCG00000012482	ENSMOCT00000016080	PRIMA_MOUSE	Prima1	Proline_rich_membrane_anchor_1	1:38918356-38974225	GO:0005623;GO:0030054;GO:0016021;GO:0031226;GO:0045202;GO:0019899;GO:0043495;GO:0051649;GO:0042135	998.3739827	0.786670499	0.165074842	8.927703529	0.030267712	0.825121433
ENSMOCG00000012861	ENSMOCT00000016645	LORF2_MOUSE	4921539E11Rik	LINE_1_retrotransposable_element_ORF2_protein	10:70638597-70678243		135.9000332	0.277541088	0.381251807	8.932789548	0.030197962	0.825121433
ENSMOCG00000012861	ENSMOCT00000016644	NA	4921539E11Rik	NA	10:70638597-70678243		135.9000332	0.277541088	0.381251807	8.932789548	0.030197962	0.825121433
ENSMOCG00000013722	ENSMOCT00000017890	PRLD1_MOUSE	Prelid1	PRELI_domain_containing_protein_1,_mitochondrial	16:56221936-56225166	GO:0005758;GO:0005739;GO:0005654;GO:0032991;GO:1990050;GO:0006915;GO:0043066;GO:0010917;GO:0090201;GO:0015914;GO:1901857;GO:0010950;GO:2001140;GO:0070234;GO:0097035;GO:0051881;GO:0045580	229.8622515	0.300880528	0.18665196	8.900338909	0.030645705	0.825121433
ENSMOCG00000013906	ENSMOCT00000018143	NA	none	NA	4:89165309-89200363	NA	3166.440698	-0.11986337	0.061635837	8.896785534	0.030695126	0.825121433
ENSMOCG00000016408	ENSMOCT00000021780	TEN1L_MOUSE	Ten1	CST_complex_subunit_TEN1	7:79222471-79231737	GO:1990879;GO:0000784;GO:0005654;GO:0005634;GO:0003697;GO:0010521;GO:0042162;GO:0032211	154.026567	-1.857189701	0.20973619	8.906547037	0.030559548	0.825121433
ENSMOCG00000019498	ENSMOCT00000026317	TRAF3_MOUSE	Traf2	TNF_receptor_associated_factor_3	4:51834212-51863989	GO:0035631;GO:0009898;GO:0005768;GO:0019901;GO:0019903;GO:0031996;GO:0005164;GO:0031625;GO:0004842;GO:0008270;GO:0006915;GO:0045087;GO:0032088;GO:0046330;GO:0070534;GO:0042981;GO:0001817;GO:0050688;GO:0043122;GO:0032648;GO:0030162;GO:0008063;GO:0002224;GO:0033209	561.8172322	-0.037622018	0.083821114	8.912218565	0.030481045	0.825121433
ENSMOCG00000010561	ENSMOCT00000013547	CLD9_MOUSE	Cldn9	Claudin_9	7:4334603-4335256	GO:0005923;GO:0030054;GO:0016021;GO:0043231;GO:0005886;GO:0042802;GO:0005198;GO:0001618;GO:0016338;GO:0045216;GO:0120193	14.37783253	-0.201410974	0.468340617	8.89081928	0.030778282	0.825343917
ENSMOCG00000000684	ENSMOCT00000000904	NA	Zfp612	NA	4:17815462-17822827	NA	13.46829134	1.019551522	0.443485614	8.87819256	0.030954996	0.826129878
ENSMOCG00000017922	ENSMOCT00000023979	F111B_HUMAN	Fam111a	Protein_FAM111B	8:43473861-43478446		116.6385179	-5.970972441	0.473748187	8.882912868	0.030888818	0.826129878
ENSMOCG00000019361	ENSMOCT00000026110	NT5C_MOUSE	Nt5c	5'(3')_deoxyribonucleotidase,_cytosolic_type	7:78503708-78505136	GO:0005737;GO:0005829;GO:0005739;GO:0005634;GO:0008253;GO:0042802;GO:0046872;GO:0008252;GO:0016791;GO:0019103;GO:0009264;GO:0016311;GO:0009223	77.30669791	0.484253173	0.271644126	8.860167507	0.031208983	0.830929903
ENSMOCG00000003071	NA	NA	NA	NA	NA	NA	45.66130737	0.268521486	0.32241438	8.81895086	0.031797444	0.834613334
ENSMOCG00000006383	ENSMOCT00000008292	KCNK9_XENLA	Kcnk9	Potassium_channel_subfamily_K_member_9	15:31391864-31431926	GO:0016021;GO:0005886;GO:0005267	749.0255167	0.692155642	0.124289418	8.823976853	0.03172511	0.834613334
ENSMOCG00000006383	ENSMOCT00000008295	KCNK9_XENLA	Kcnk9	Potassium_channel_subfamily_K_member_9	15:31391864-31431926	GO:0016021;GO:0005886;GO:0005267	749.0255167	0.692155642	0.124289418	8.823976853	0.03172511	0.834613334
ENSMOCG00000007836	ENSMOCT00000010103	MESH_BOMMO	Susd2	Protein_mesh	LG2:45775323-45782422	GO:0016021;GO:0016328;GO:0005918;GO:0007160	303.7237157	2.530221107	0.242110006	8.808870878	0.031943003	0.834613334
ENSMOCG00000014576	ENSMOCT00000019124	SIA7B_CHICK	St6galnac2	Alpha_N_acetylgalactosaminide_alpha_2,6_sialyltransferase_2	7:79719037-79738003	GO:0000139;GO:0016021;GO:0001665;GO:0006493;GO:1990743	93.72572487	0.823332392	0.307021665	8.8408311	0.031483715	0.834613334
ENSMOCG00000016084	ENSMOCT00000021297	NCK1_MOUSE	Nck2	Cytoplasmic_protein_NCK1	LG2:28196997-28225523	GO:0005911;GO:0005737;GO:0005829;GO:0005783;GO:0005634;GO:0005886;GO:0000164;GO:0005840;GO:0012506;GO:0046875;GO:0071074;GO:0019904;GO:0004860;GO:0030971;GO:0005070;GO:0005102;GO:0007015;GO:0016477;GO:0048013;GO:0030032;GO:0060548;GO:1903912;GO:0046627;GO:0033137;GO:1903898;GO:1990441;GO:0070262;GO:0030838;GO:1903676;GO:1903679;GO:1902237;GO:0010976;GO:0042102;GO:0045944;GO:0036493;GO:0030334;GO:…	616.9465726	0.470815303	0.155297027	8.823427439	0.031733009	0.834613334
ENSMOCG00000018875	ENSMOCT00000025397	PC4L1_MOUSE	Pcp4l1	Purkinje_cell_protein_4_like_protein_1	6:69326887-69348222		1790.905181	-0.19964711	0.134796016	8.828313833	0.031662821	0.834613334
ENSMOCG00000019934	ENSMOCT00000026970	T53G5_HUMAN	Trp53tg5	TP53_target_gene_5_protein	LG8:14054924-14058155	GO:0005737;GO:0005634;GO:0035556;GO:0030308	54.74794031	-1.265127343	0.540323647	8.816553686	0.031832001	0.834613334
ENSMOCG00000019990	ENSMOCT00000027046	NA	Slc5a4b	NA	LG2:46198171-46231563	NA	12.51151959	-1.451317505	1.015822666	8.811284999	0.031908083	0.834613334
ENSMOCG00000000895	ENSMOCT00000001210	TM267_HUMAN	Tmem267	Transmembrane_protein_267	19:64757519-64765738	GO:0016021	293.930684	-1.046667445	0.248706062	8.739901277	0.032956585	0.837665209
ENSMOCG00000003363	ENSMOCT00000004520	PPIA_CRIGR	none	Peptidyl_prolyl_cis_trans_isomerase_A	LG4:34469962-34470456	GO:0005829;GO:0005576;GO:0030496;GO:0005634;GO:0016018;GO:0003755;GO:0006457;GO:0000413;GO:0045069	24.13960285	-8.320665801	1.244588861	8.773120435	0.032464527	0.837665209
ENSMOCG00000003730	ENSMOCT00000004982	MED19_MOUSE	Med19	Mediator_of_RNA_polymerase_II_transcription_subunit_19	4:92217198-92225116	GO:0016592;GO:0005654;GO:0003712;GO:0008134;GO:0045944	899.0789474	-0.472603699	0.097467833	8.743569455	0.032901894	0.837665209
ENSMOCG00000006955	ENSMOCT00000009004	TM186_RAT	Tmem186	Transmembrane_protein_186	7:9636392-9637065	GO:0016021	683.8049456	-0.165470241	0.090509912	8.788648776	0.032236986	0.837665209
ENSMOCG00000007149	ENSMOCT00000009249	TLR9_HORSE	Tlr5	Toll_like_receptor_9	6:81634192-81637559	GO:0005737;GO:0032009;GO:0036019;GO:0005789;GO:0016021;GO:0005764;GO:0005634;GO:0045335;GO:0005886;GO:0042802;GO:0038187;GO:0042803;GO:0035197;GO:0004888;GO:0045322;GO:0002218;GO:1902350;GO:0051607;GO:0007249;GO:0006955;GO:0006954;GO:0045087;GO:0030277;GO:0002755;GO:0032715;GO:0050871;GO:0030890;GO:0002639;GO:0050729;GO:0045356;GO:0045359;GO:0045078;GO:0032733;GO:0032735;GO:0032741;GO:0032755;GO:…	15.32252079	0.857768675	0.455076294	8.757313059	0.032697771	0.837665209
ENSMOCG00000012060	ENSMOCT00000015493	AQP8_NOTAL	Aqp8	Aquaporin_8	8:16244448-16251299	GO:0016021;GO:0015267	38.55407588	2.49820404	0.546264276	8.756254306	0.032713451	0.837665209
ENSMOCG00000012060	ENSMOCT00000015494	AQP8_NOTAL	Aqp8	Aquaporin_8	8:16244448-16251299	GO:0016021;GO:0015267	38.55407588	2.49820404	0.546264276	8.756254306	0.032713451	0.837665209
ENSMOCG00000013966	ENSMOCT00000018238	CR3L3_HUMAN	Creb3l3	Cyclic_AMP_responsive_element_binding_protein_3_like_protein_3	LG1:2715848-2723928	GO:0005829;GO:0005783;GO:0005789;GO:0000139;GO:0016021;GO:0016020;GO:0000790;GO:0005654;GO:0005634;GO:0035497;GO:0001228;GO:0000981;GO:0046982;GO:0042803;GO:0000977;GO:0000976;GO:0030968;GO:0002675;GO:0045944;GO:1990440	205.8296342	2.175510956	0.261487696	8.767242951	0.032551061	0.837665209
ENSMOCG00000013966	ENSMOCT00000018242	CR3L3_HUMAN	Creb3l3	Cyclic_AMP_responsive_element_binding_protein_3_like_protein_3	LG1:2715848-2723928	GO:0005829;GO:0005783;GO:0005789;GO:0000139;GO:0016021;GO:0016020;GO:0000790;GO:0005654;GO:0005634;GO:0035497;GO:0001228;GO:0000981;GO:0046982;GO:0042803;GO:0000977;GO:0000976;GO:0030968;GO:0002675;GO:0045944;GO:1990440	205.8296342	2.175510956	0.261487696	8.767242951	0.032551061	0.837665209
ENSMOCG00000014139	ENSMOCT00000018483	RALB_MOUSE	Ralb	Ras_related_protein_Ral_B	6:11300145-11341135	GO:0030496;GO:0005886;GO:0051117;GO:0019003;GO:0005525;GO:0003924;GO:0031625;GO:0006915;GO:0007049;GO:0051301;GO:0071360;GO:0009267;GO:0032091;GO:2000786;GO:0032092;GO:0001934;GO:0071902;GO:0007265;GO:0001928;GO:0060178	498.6973609	0.145411651	0.200549335	8.764142701	0.032596796	0.837665209
ENSMOCG00000014139	ENSMOCT00000018488	RALB_MOUSE	Ralb	Ras_related_protein_Ral_B	6:11300145-11341135	GO:0030496;GO:0005886;GO:0051117;GO:0019003;GO:0005525;GO:0003924;GO:0031625;GO:0006915;GO:0007049;GO:0051301;GO:0071360;GO:0009267;GO:0032091;GO:2000786;GO:0032092;GO:0001934;GO:0071902;GO:0007265;GO:0001928;GO:0060178	498.6973609	0.145411651	0.200549335	8.764142701	0.032596796	0.837665209
ENSMOCG00000017509	ENSMOCT00000023369	DI3L2_SCHPO	Dis3l2	DIS3_like_exonuclease_2	LG4:64886885-65234642	GO:0005737;GO:0005829;GO:0000178;GO:0000932;GO:0000175;GO:0046872;GO:0008266;GO:0006402;GO:0000291;GO:0034427;GO:1990074	960.5195226	0.510873938	0.07615242	8.747946129	0.032836755	0.837665209
ENSMOCG00000018973	ENSMOCT00000025542	RHBL1_MOUSE	Rhbdl3	Rhomboid_related_protein_1	7:18680414-18733116	GO:0016021;GO:0004252	3071.360966	0.142329555	0.087903391	8.782178184	0.032331611	0.837665209
ENSMOCG00000021220	ENSMOCT00000028865	NA	Hmcn2	NA	4:45546838-45702096	NA	45.22246451	1.33913706	0.443050905	8.745517578	0.032872884	0.837665209
ENSMOCG00000022548	ENSMOCT00000030770	NA	Wfikkn1	NA	7:2130147-2132753	NA	130.7018028	0.114396954	0.214761687	8.765670258	0.032574254	0.837665209
ENSMOCG00000021795	ENSMOCT00000029660	HELZ_MOUSE	none	Probable_helicase_with_zinc_finger_domain	7:60436518-60452175	GO:0005829;GO:0005634;GO:0043186;GO:0005524;GO:0004386;GO:0046872;GO:0003723;GO:0035194	386.9596766	0.253119939	0.149535457	8.732736282	0.033063668	0.838485649
ENSMOCG00000018779	ENSMOCT00000025244	ENH1_HUMAN	Synb	HERV_H_2q24.3_provirus_ancestral_Env_polyprotein	17:9209006-9257898	GO:0016021;GO:0005886;GO:0000768	98.01420765	0.416351568	0.369676535	8.726582848	0.033155905	0.838926729
ENSMOCG00000018456	ENSMOCT00000024750	LRC58_MOUSE	Lrr1	Leucine_rich_repeat_containing_protein_58	1:7416846-7425425		10.28752728	0.118073694	0.523705282	8.721290432	0.033235437	0.839045078
ENSMOCG00000000483	ENSMOCT00000000632	NUPR2_MOUSE	Nupr1l	Nuclear_protein_2	2:19979010-19982835	GO:0005634;GO:0007050;GO:0006974;GO:0009267;GO:0045786;GO:0071157;GO:0008285;GO:0000122;GO:0006357	25.67406765	2.448391498	0.377852279	8.673289812	0.033965339	0.842188773
ENSMOCG00000001521	ENSMOCT00000002049	CDN1C_MOUSE	Cdkn1c	Cyclin_dependent_kinase_inhibitor_1C	8:36023299-36026032	GO:0005634;GO:0004861;GO:0030325;GO:0007568;GO:0043010;GO:0007050;GO:0055123;GO:0060669;GO:0071514;GO:0001822;GO:0035264;GO:0030099;GO:0045736;GO:0045930;GO:0042326;GO:0000122;GO:0042551;GO:0001890;GO:0007096;GO:1902746;GO:0001501;GO:0060065	242.8807519	0.066341358	0.312934426	8.670946552	0.034001369	0.842188773
ENSMOCG00000001521	ENSMOCT00000002053	CDN1C_MOUSE	Cdkn1c	Cyclin_dependent_kinase_inhibitor_1C	8:36023299-36026032	GO:0005634;GO:0004861;GO:0030325;GO:0007568;GO:0043010;GO:0007050;GO:0055123;GO:0060669;GO:0071514;GO:0001822;GO:0035264;GO:0030099;GO:0045736;GO:0045930;GO:0042326;GO:0000122;GO:0042551;GO:0001890;GO:0007096;GO:1902746;GO:0001501;GO:0060065	242.8807519	0.066341358	0.312934426	8.670946552	0.034001369	0.842188773
ENSMOCG00000002415	ENSMOCT00000003237	CCNQ_MOUSE	Ccnq	Cyclin_Q	7:20377430-20378182	GO:0005634;GO:0016538;GO:0030295;GO:0043410;GO:0006357	155.0956946	0.524459353	0.202533	8.663090409	0.034122438	0.842188773
ENSMOCG00000006735	ENSMOCT00000008723	ASIP_MOUSE	a	Agouti_signaling_protein	LG8:23184284-23188012	GO:0005623;GO:0005576;GO:0031779;GO:0031781;GO:0031782;GO:0008343;GO:0006091;GO:0071514;GO:0009755;GO:0042438;GO:0032438;GO:0032402;GO:0043473;GO:0048023;GO:0040030	42.4460033	-3.58790488	0.670771564	8.640462231	0.034473517	0.842188773
ENSMOCG00000008548	ENSMOCT00000010994	AP1S3_MOUSE	Ap1s3	AP_1_complex_subunit_sigma_3	LG4:51440982-51512482	GO:0005905;GO:0030659;GO:0005794;GO:0043231;GO:0030117;GO:0006605;GO:0016192	44.73456768	-0.407262288	0.272506272	8.685312821	0.033781058	0.842188773
ENSMOCG00000010648	ENSMOCT00000013665	GGH_HUMAN	Ggh	Gamma_glutamyl_hydrolase	LG5:20732110-20752817	GO:0035578;GO:0005829;GO:0070062;GO:0005576;GO:0005615;GO:0042470;GO:0005634;GO:0035580;GO:1904724;GO:0005773;GO:0008238;GO:0034722;GO:0008242;GO:0043312;GO:0045471;GO:0032868;GO:0010043;GO:0046900	1712.778698	0.539730326	0.150100998	8.639598504	0.034486988	0.842188773
ENSMOCG00000012613	ENSMOCT00000016300	NA	Urb1	NA	2:98149975-98213479	NA	1079.431844	0.737680988	0.10709698	8.650216568	0.034321747	0.842188773
ENSMOCG00000012757	ENSMOCT00000016486	SURF4_MOUSE	Surf4	Surfeit_locus_protein_4	4:50282612-50296527	GO:0005789;GO:0005793;GO:0033116;GO:0000139;GO:0016021;GO:0007030;GO:0010638	2640.580754	-0.482165227	0.075007403	8.652587135	0.034284961	0.842188773
ENSMOCG00000015815	ENSMOCT00000020899	KFA_HUMAN	Afmid	Kynurenine_formamidase	7:80919653-80939799	GO:0005737;GO:0005829;GO:0005634;GO:0004061;GO:0016787;GO:0034354;GO:0009056;GO:0009435;GO:0019441	77.63611033	-0.582415075	0.293914891	8.666020161	0.034077239	0.842188773
ENSMOCG00000015815	ENSMOCT00000020896	KFA_HUMAN	Afmid	Kynurenine_formamidase	7:80919653-80939799	GO:0005737;GO:0005829;GO:0005634;GO:0004061;GO:0016787;GO:0034354;GO:0009056;GO:0009435;GO:0019441	77.63611033	-0.582415075	0.293914891	8.666020161	0.034077239	0.842188773
ENSMOCG00000017077	ENSMOCT00000022737	STX7_MOUSE	Stx7	Syntaxin_7	LG4:3345413-3385918	GO:0042582;GO:0005769;GO:0031901;GO:0030139;GO:0012505;GO:0005768;GO:0001772;GO:0016021;GO:0030285;GO:0005770;GO:0031902;GO:0005765;GO:0005764;GO:0048471;GO:0005886;GO:0055037;GO:0031201;GO:0008021;GO:0070820;GO:0031982;GO:0019869;GO:0044877;GO:0005484;GO:0000149;GO:0019905;GO:0006886;GO:0070925;GO:0051640;GO:1902685;GO:0001916;GO:1903076;GO:0048278;GO:0006906	4525.758621	-0.598935548	0.137704992	8.699978053	0.033557602	0.842188773
ENSMOCG00000017086	ENSMOCT00000022761	NA	Rnf40	NA	8:20396215-20412970	NA	2071.623945	0.141073516	0.084913892	8.64463445	0.03440852	0.842188773
ENSMOCG00000017086	ENSMOCT00000022765	NA	Rnf40	NA	8:20396215-20412970	NA	2071.623945	0.141073516	0.084913892	8.64463445	0.03440852	0.842188773
ENSMOCG00000017086	ENSMOCT00000022758	NA	Rnf40	NA	8:20396215-20412970	NA	2071.623945	0.141073516	0.084913892	8.64463445	0.03440852	0.842188773
ENSMOCG00000017759	ENSMOCT00000023738	TRUB1_RAT	Trub1	Probable_tRNA_pseudouridine_synthase_1	8:84855339-84895674	GO:0005829;GO:0005739;GO:0005634;GO:0009982;GO:0003723;GO:1990481;GO:0006400	453.0982173	1.08712579	0.139698788	8.690094321	0.033708042	0.842188773
ENSMOCG00000017759	ENSMOCT00000023736	TRUB1_MOUSE	Trub1	Probable_tRNA_pseudouridine_synthase_1	8:84855339-84895674	GO:0005829;GO:0005739;GO:0005634;GO:0009982;GO:0003723;GO:1990481;GO:0006400	453.0982173	1.08712579	0.139698788	8.690094321	0.033708042	0.842188773
ENSMOCG00000019918	ENSMOCT00000026952	OTU7_ARATH	Otud3	OVARIAN_TUMOR_DOMAIN_containing_deubiquitinating_enzyme_7	10:45961378-45981924	GO:0005634;GO:0004843	2106.564692	0.816726505	0.109667369	8.678563475	0.033884387	0.842188773
ENSMOCG00000020203	ENSMOCT00000027366	RIMKB_HUMAN	Rimkla	Beta_citrylglutamate_synthase_B	10:63525940-63552559	GO:0005737;GO:0005829;GO:0005524;GO:0072591;GO:0016879;GO:0046872;GO:0072590;GO:0008652;GO:0006464	2470.541332	0.210346247	0.097834996	8.704991345	0.033481546	0.842188773
ENSMOCG00000021567	ENSMOCT00000029328	ARL15_HUMAN	Arl15	ADP_ribosylation_factor_like_protein_15	19:59810789-60170935	GO:0070062;GO:0005525	323.3853459	0.142472699	0.138030902	8.662965505	0.034124367	0.842188773
ENSMOCG00000009813	ENSMOCT00000012607	RCOR1_MOUSE	Rcor3	REST_corepressor_1	6:78151804-78193578	GO:1990391;GO:0005654;GO:0005634;GO:0017053;GO:0003682;GO:0003700;GO:0001227;GO:0019899;GO:0003714;GO:0008134;GO:0044212;GO:0030218;GO:0070933;GO:0010629;GO:0045892;GO:0045654	2581.276055	0.705072915	0.10742988	8.615692231	0.034861875	0.843058877
ENSMOCG00000009813	ENSMOCT00000012610	RCOR2_DANRE	Rcor3	REST_corepressor_2	6:78151804-78193578	GO:0005634;GO:0017053;GO:0003700;GO:0003714;GO:0008134;GO:0044212	2581.276055	0.705072915	0.10742988	8.615692231	0.034861875	0.843058877
ENSMOCG00000009813	ENSMOCT00000012616	RCOR1_MOUSE	Rcor3	REST_corepressor_1	6:78151804-78193578	GO:1990391;GO:0005654;GO:0005634;GO:0017053;GO:0003682;GO:0003700;GO:0001227;GO:0019899;GO:0003714;GO:0008134;GO:0044212;GO:0030218;GO:0070933;GO:0010629;GO:0045892;GO:0045654	2581.276055	0.705072915	0.10742988	8.615692231	0.034861875	0.843058877
ENSMOCG00000009813	ENSMOCT00000012613	RCOR1_XENLA	Rcor3	REST_corepressor_1	6:78151804-78193578	GO:0005634;GO:0003677;GO:0006325	2581.276055	0.705072915	0.10742988	8.615692231	0.034861875	0.843058877
ENSMOCG00000010992	ENSMOCT00000014104	ANKS3_RAT	none	Ankyrin_repeat_and_SAM_domain_containing_protein_3	7:5903354-5906379	GO:0005929;GO:0005737	527.617617	0.617156682	0.112516386	8.584941346	0.035349957	0.843058877
ENSMOCG00000011556	ENSMOCT00000014844	NA	4933417A18Rik	NA	16:39444233-39459053		10.59734799	-0.349144755	0.733275795	8.626581723	0.03469062	0.843058877
ENSMOCG00000013807	ENSMOCT00000018074	NA	Med12	NA	X:22614702-22638934	NA	2490.559519	0.969757673	0.144618688	8.619869401	0.034796085	0.843058877
ENSMOCG00000013812	ENSMOCT00000018006	PLLP_MOUSE	Pllp	Plasmolipin	4:14498264-14518952	GO:0043218;GO:0016021;GO:0045121;GO:0019911;GO:0006811;GO:0042552;GO:0009611	2461.899615	-0.261801799	0.163864832	8.59575772	0.035177522	0.843058877
ENSMOCG00000016417	ENSMOCT00000021795	SPNS1_XENLA	Spns3	Protein_spinster_homolog_1	7:26376308-26429729	GO:0016021;GO:0005743;GO:0006869;GO:0055085	18.6115516	-2.172381012	0.395658667	8.612938024	0.03490532	0.843058877
ENSMOCG00000016417	ENSMOCT00000021798	SPNS1_HUMAN	Spns3	Protein_spinster_homolog_1	7:26376308-26429729	GO:0016021;GO:0005765;GO:0005743;GO:0006869;GO:0055085	18.6115516	-2.172381012	0.395658667	8.612938024	0.03490532	0.843058877
ENSMOCG00000018494	ENSMOCT00000024817	NA	Cxadr	NA	LG3:9027816-9082660	NA	4320.4113	-0.736313225	0.119528028	8.595688962	0.035178615	0.843058877
ENSMOCG00000018494	ENSMOCT00000024816	NA	Cxadr	NA	LG3:9027816-9082660	NA	4320.4113	-0.736313225	0.119528028	8.595688962	0.035178615	0.843058877
ENSMOCG00000018494	ENSMOCT00000024812	NA	Cxadr	NA	LG3:9027816-9082660	NA	4320.4113	-0.736313225	0.119528028	8.595688962	0.035178615	0.843058877
ENSMOCG00000019658	ENSMOCT00000026548	TESB_ECOLI	Acot8	Acyl_CoA_thioesterase_2	LG8:13688751-13702348	GO:0005829;GO:0047617;GO:0042802;GO:0006637;GO:0009062	658.2909205	0.590620786	0.099938149	8.618461967	0.034818238	0.843058877
ENSMOCG00000021075	ENSMOCT00000028616	NA	Riox2	NA	2:90331624-90353881	NA	1134.261522	0.660597548	0.28076903	8.598213913	0.03513848	0.843058877
ENSMOCG00000021288	ENSMOCT00000028922	RPC22_HUMAN	Polr1d	Protein_POLR1D,_isoform_2	2:28402306-28441129	GO:0005829;GO:0005654;GO:0045815;GO:0032481;GO:0006363;GO:0006362;GO:0006361	915.5546219	0.11829281	0.095575243	8.591040476	0.035252623	0.843058877
ENSMOCG00000021288	ENSMOCT00000028921	RPAC2_HUMAN	Polr1d	DNA_directed_RNA_polymerases_I_and_III_subunit_RPAC2	2:28402306-28441129	GO:0005736;GO:0005666;GO:0003677;GO:0003899;GO:0046983;GO:0006360;GO:0006383	915.5546219	0.11829281	0.095575243	8.591040476	0.035252623	0.843058877
ENSMOCG00000022947	ENSMOCT00000031380	TTLL4_CAEBR	Ttll4	Tubulin_polyglutamylase_ttll_4	LG4:56303381-56325306	GO:0005524;GO:0070740;GO:0018095;GO:0034606	821.7064399	0.033593227	0.101088193	8.585923867	0.03533426	0.843058877
ENSMOCG00000022947	ENSMOCT00000031381	TTLL4_CAEBR	Ttll4	Tubulin_polyglutamylase_ttll_4	LG4:56303381-56325306	GO:0005524;GO:0070740;GO:0018095;GO:0034606	821.7064399	0.033593227	0.101088193	8.585923867	0.03533426	0.843058877
ENSMOCG00000017211	ENSMOCT00000022936	DUS1_HUMAN	Dusp4	Dual_specificity_protein_phosphatase_1	LG7_11:10612728-10627338	GO:0005737;GO:0005634;GO:0019838;GO:0017017;GO:0051019;GO:0004722;GO:0004725;GO:0008138;GO:0008330;GO:1990869;GO:0032870;GO:0001706;GO:0000188;GO:0035556;GO:0071850;GO:0043066;GO:0007162;GO:0008285;GO:2000279;GO:0070373;GO:0043407;GO:0043409;GO:0051447;GO:0090027;GO:1903753;GO:0070262;GO:0035970;GO:0035335;GO:0043065;GO:0042981;GO:0090266;GO:0051592;GO:0051591;GO:0032355;GO:0051384;GO:0042542;GO:…	1225.571205	-0.074620266	0.101609687	8.576529509	0.03548463	0.844473931
ENSMOCG00000002900	ENSMOCT00000003897	SAA1_HUMAN	none	Serum_amyloid_A_1_protein	22:31816412-31818200	GO:0005623;GO:0005881;GO:0071682;GO:0070062;GO:0005576;GO:0005615;GO:0034364;GO:0042056;GO:0001664;GO:0008201;GO:0000187;GO:0006953;GO:0060326;GO:0044267;GO:0019221;GO:0007186;GO:0045087;GO:0048247;GO:0048246;GO:0050728;GO:0030593;GO:0030168;GO:0045785;GO:0050715;GO:0007204;GO:0050716;GO:0006898;GO:0050708	22.86385805	5.20397089	1.109034845	8.550610963	0.035902744	0.852614114
ENSMOCG00000017676	ENSMOCT00000023624	NA	Atp7b	NA	LG7_11:191856-262621	NA	171.401796	0.203893253	0.163796357	8.544902729	0.035995474	0.853009013
ENSMOCG00000017676	ENSMOCT00000023622	NA	Atp7b	NA	LG7_11:191856-262621	NA	171.401796	0.203893253	0.163796357	8.544902729	0.035995474	0.853009013
ENSMOCG00000002823	ENSMOCT00000003784	TYDP2_BOVIN	Tdp2	Tyrosyl_DNA_phosphodiesterase_2	16:31456335-31469879	GO:0016235;GO:0005737;GO:0005730;GO:0005654;GO:0016605;GO:0070260;GO:0000287;GO:0030145;GO:0004518;GO:0003697;GO:0036317;GO:0006302;GO:0048666	1567.391133	-0.238922772	0.199541494	8.527853381	0.036273832	0.854760658
ENSMOCG00000007121	ENSMOCT00000009237	NA	Ap3b2	NA	22:11734345-11769137	NA	8151.704448	1.128965868	0.125967807	8.517410406	0.036445368	0.854760658
ENSMOCG00000007121	ENSMOCT00000009232	NA	Ap3b2	NA	22:11734345-11769137	NA	8151.704448	1.128965868	0.125967807	8.517410406	0.036445368	0.854760658
ENSMOCG00000010401	ENSMOCT00000013358	SYUG_MOUSE	Sncg	Gamma_synuclein	6:58248645-58253069	GO:0030424;GO:0043679;GO:0005813;GO:0005737;GO:0043025;GO:0016604;GO:0048471;GO:0005886;GO:0005819;GO:0043014;GO:0048487;GO:0008344;GO:0007268;GO:1901215;GO:0009306;GO:0014059;GO:0046928;GO:0050808	983.094963	-0.799969136	0.219804097	8.520625115	0.036392479	0.854760658
ENSMOCG00000010401	ENSMOCT00000013356	SYUG_MOUSE	Sncg	Gamma_synuclein	6:58248645-58253069	GO:0030424;GO:0043679;GO:0005813;GO:0005737;GO:0043025;GO:0016604;GO:0048471;GO:0005886;GO:0005819;GO:0043014;GO:0048487;GO:0008344;GO:0007268;GO:1901215;GO:0009306;GO:0014059;GO:0046928;GO:0050808	983.094963	-0.799969136	0.219804097	8.520625115	0.036392479	0.854760658
ENSMOCG00000011660	ENSMOCT00000014972	INHA_PIG	Inha	Inhibin_alpha_chain	LG4:55545700-55548863	GO:0005615;GO:0043512;GO:0034673;GO:0005125;GO:0008083;GO:0005179;GO:0042541;GO:0010862;GO:0051726;GO:0042127;GO:0060395	144.3511656	-0.070602103	0.155022185	8.517088221	0.036450673	0.854760658
ENSMOCG00000013814	ENSMOCT00000018041	NA	Cspp1	NA	LG5:17021227-17115420	NA	1889.3668	0.340048243	0.104012943	8.531851389	0.03620837	0.854760658
ENSMOCG00000013814	ENSMOCT00000018034	NA	Cspp1	NA	LG5:17021227-17115420	NA	1889.3668	0.340048243	0.104012943	8.531851389	0.03620837	0.854760658
ENSMOCG00000012950	ENSMOCT00000016764	RB12B_PONAB	Rbm12	RNA_binding_protein_12B	LG8:22087170-22105666	GO:0003723	1286.231364	-0.375047568	0.115407137	8.508120983	0.036598622	0.856438316
ENSMOCG00000012950	ENSMOCT00000016761	RB12B_PONAB	Rbm12	RNA_binding_protein_12B	LG8:22087170-22105666	GO:0003723	1286.231364	-0.375047568	0.115407137	8.508120983	0.036598622	0.856438316
ENSMOCG00000014947	ENSMOCT00000019675	F174B_MOUSE	Fam174b	Membrane_protein_FAM174B	22:19922885-19968550	GO:0005794;GO:0016021;GO:0005886;GO:0007030	1144.910612	-0.028916528	0.128212209	8.497573387	0.036773396	0.857535585
ENSMOCG00000014947	ENSMOCT00000019674	F174B_MOUSE	Fam174b	Membrane_protein_FAM174B	22:19922885-19968550	GO:0005794;GO:0016021;GO:0005886;GO:0007030	1144.910612	-0.028916528	0.128212209	8.497573387	0.036773396	0.857535585
ENSMOCG00000019755	ENSMOCT00000026706	NA	Ccdc57	NA	7:83981898-84067246	NA	1106.913112	1.746716129	0.225616987	8.496061135	0.03679852	0.857535585
ENSMOCG00000015125	ENSMOCT00000019916	ECHD1_PONAB	Echdc1	Ethylmalonyl_CoA_decarboxylase	LG9:39659742-39689149	GO:0005829;GO:0016831	732.4519334	-0.367653925	0.17211234	8.480113117	0.037064506	0.861707781
ENSMOCG00000015125	ENSMOCT00000019918	ECHD1_PONAB	Echdc1	Ethylmalonyl_CoA_decarboxylase	LG9:39659742-39689149	GO:0005829;GO:0016831	732.4519334	-0.367653925	0.17211234	8.480113117	0.037064506	0.861707781
ENSMOCG00000020937	ENSMOCT00000028411	PEX2_DICDI	Pex2	Peroxisome_biogenesis_factor_2	LG5:9085238-9099227	GO:0005779;GO:0005778;GO:0046872;GO:0007031;GO:0016558	764.3549109	-0.891432671	0.116986538	8.476125204	0.03713131	0.861707781
ENSMOCG00000000998	ENSMOCT00000001397	NA	Tubd1	NA	7:62730980-62752418	NA	75.9777948	0.140835637	0.164232933	8.456255744	0.037465915	0.864531782
ENSMOCG00000014708	ENSMOCT00000019317	NA	Aldh3a1	NA	7:37455941-37465843	NA	20.0050245	-1.602396256	0.411987604	8.461013687	0.037385523	0.864531782
ENSMOCG00000014708	ENSMOCT00000019316	NA	Aldh3a1	NA	7:37455941-37465843	NA	20.0050245	-1.602396256	0.411987604	8.461013687	0.037385523	0.864531782
ENSMOCG00000015956	ENSMOCT00000021118	NA	Fkbp5	NA	LG2:51893735-51940619	NA	3899.981131	0.883740069	0.268938245	8.45516413	0.037484383	0.864531782
ENSMOCG00000000232	ENSMOCT00000000300	MESP2_MOUSE	Mesp2	Mesoderm_posterior_protein_2	22:14895175-14897091	GO:0005634;GO:0001228;GO:0003700;GO:0046983;GO:0000978;GO:0003007;GO:0001707;GO:0008078;GO:0007219;GO:0045944;GO:0023019;GO:0032525;GO:0001756	21.49765627	-3.855356215	0.473047279	8.03667175	0.04525986	0.864689004
ENSMOCG00000000246	ENSMOCT00000000316	LRAT2_HUMAN	Lratd2	Protein_LRATD2	15:41285353-41290120	GO:0005737;GO:0005886	330.788743	-0.46592831	0.192170374	8.042681436	0.045137796	0.864689004
ENSMOCG00000000566	ENSMOCT00000000748	ISCA2_MOUSE	Isca2	Iron_sulfur_cluster_assembly_2_homolog,_mitochondrial	1:22605177-22606756	GO:0005739;GO:0051537;GO:0051539;GO:0005506;GO:0005198;GO:0016226;GO:0051604;GO:0106035	845.8949529	-0.401850058	0.093881789	8.093322264	0.044121879	0.864689004
ENSMOCG00000000824	ENSMOCT00000001114	NA	Asic4	NA	LG4:55581116-55602246	NA	1935.774294	0.405197505	0.213293005	8.418292501	0.038113428	0.864689004
ENSMOCG00000000824	ENSMOCT00000001108	NA	Asic4	NA	LG4:55581116-55602246	NA	1935.774294	0.405197505	0.213293005	8.418292501	0.038113428	0.864689004
ENSMOCG00000000986	ENSMOCT00000001329	TR1L1_HUMAN	Tram1l1	Translocating_chain_associated_membrane_protein_1_like_1	21:20742717-20743805	GO:0005789;GO:0016021;GO:0005791;GO:0006616	966.9261729	-0.47780337	0.087367232	8.06770536	0.044632969	0.864689004
ENSMOCG00000001119	ENSMOCT00000001531	HMCN1_MOUSE	Igsf10	Hemicentin_1	1:108026492-108048306	GO:0005912;GO:0005604;GO:0005938;GO:0030054;GO:0032154;GO:0062023;GO:0005576;GO:0005509;GO:0050839;GO:0042803;GO:0038023;GO:0007049;GO:0051301;GO:0007157;GO:0007156;GO:0009617	217.7728207	3.016126984	0.248518702	8.152360954	0.042965608	0.864689004
ENSMOCG00000001152	ENSMOCT00000001562	NA	Pcdhb18	NA	18:25908517-25910927	NA	149.8263854	-0.227629961	0.190734948	8.046204464	0.045066388	0.864689004
ENSMOCG00000001162	ENSMOCT00000001597	NA	Dennd5a	NA	8:1205256-1284054	NA	13283.84556	-0.313283224	0.067362014	8.208776645	0.041888338	0.864689004
ENSMOCG00000001162	ENSMOCT00000001603	NA	Dennd5a	NA	8:1205256-1284054	NA	13283.84556	-0.313283224	0.067362014	8.208776645	0.041888338	0.864689004
ENSMOCG00000001162	ENSMOCT00000001607	NA	Dennd5a	NA	8:1205256-1284054	NA	13283.84556	-0.313283224	0.067362014	8.208776645	0.041888338	0.864689004
ENSMOCG00000001181	ENSMOCT00000001588	MAML3_HUMAN	Maml1	Mastermind_like_protein_3	7:48456019-48493874	GO:0016607;GO:0005654;GO:0005634;GO:0003713;GO:0007219;GO:0045747;GO:0045944;GO:0007221;GO:0006367	703.5375928	0.045523742	0.081754384	8.021719791	0.045564949	0.864689004
ENSMOCG00000001256	ENSMOCT00000001699	SCM_DROME	Scmh1	Polycomb_protein_Scm	10:62474775-62552504	GO:0005634;GO:0005700;GO:0035102;GO:0042802;GO:0140259;GO:0008270;GO:0007409;GO:0006325;GO:0048749;GO:0016458;GO:0030708;GO:0045926;GO:0045892;GO:0022008;GO:0030713;GO:0007419	4856.177142	0.544658963	0.10408347	8.283435819	0.040503123	0.864689004
ENSMOCG00000001338	NA	NA	NA	NA	NA	NA	16.0531821	-7.748265282	1.071471172	7.973694982	0.046558491	0.864689004
ENSMOCG00000001428	ENSMOCT00000001937	UFD2_SCHPO	Ube4b	Ubiquitin_conjugation_factor_E4	10:83521630-83625054	GO:0005737;GO:0005634;GO:0000151;GO:0034450;GO:0000209;GO:0030433	7213.424194	-0.206343812	0.04246569	8.158669654	0.042843813	0.864689004
ENSMOCG00000001428	ENSMOCT00000001935	UFD2_SCHPO	Ube4b	Ubiquitin_conjugation_factor_E4	10:83521630-83625054	GO:0005737;GO:0005634;GO:0000151;GO:0034450;GO:0000209;GO:0030433	7213.424194	-0.206343812	0.04246569	8.158669654	0.042843813	0.864689004
ENSMOCG00000001527	ENSMOCT00000002057	ATX1L_HUMAN	Atxn1	Ataxin_1_like	16:49306181-49320566	GO:0030425;GO:0005730;GO:0005654;GO:0005634;GO:0003677;GO:0003723;GO:0048856;GO:0007420;GO:0030198;GO:0007612;GO:0048286;GO:0007613;GO:0000122;GO:1902035;GO:0006355;GO:0035176	1043.218988	0.306775114	0.122356092	8.043752087	0.045116083	0.864689004
ENSMOCG00000001872	ENSMOCT00000002514	NA	Proser1	NA	1:103227785-103245836	NA	1094.927343	0.290489449	0.101228604	8.027957096	0.045437437	0.864689004
ENSMOCG00000002062	ENSMOCT00000002775	NA	Cpped1	NA	7:13120840-13250130	NA	882.5314262	-0.171237703	0.127540201	8.246995311	0.041173559	0.864689004
ENSMOCG00000002364	ENSMOCT00000003167	PHF13_HUMAN	Phf13	PHD_finger_protein_13	10:80853238-80857343	GO:0005654;GO:0005634;GO:0003682;GO:0046872;GO:0035064;GO:0051301;GO:0006325;GO:0007059;GO:0000278;GO:0007076	835.1155275	-0.68460089	0.104779209	8.172915953	0.042570014	0.864689004
ENSMOCG00000002424	ENSMOCT00000003251	ABRAL_MOUSE	Abracl	Costars_family_protein_ABRACL	LG4:9069594-9082070	GO:0032970	246.5063265	-0.36977982	0.23152937	8.372445614	0.038909983	0.864689004
ENSMOCG00000002782	NA	NA	NA	NA	NA	NA	270.7516733	-0.105412564	0.122469229	8.119906159	0.043597529	0.864689004
ENSMOCG00000003010	ENSMOCT00000004038	ECHM_BOVIN	Echs1	Enoyl_CoA_hydratase,_mitochondrial	8:33020187-33030929	GO:0005759;GO:0005739;GO:0004300;GO:0006635	1337.999321	-0.44437994	0.101612016	8.158845822	0.042840417	0.864689004
ENSMOCG00000003318	ENSMOCT00000004511	NA	Ptprt	NA	LG8:15791522-16870792	NA	1802.900034	-0.131928104	0.13193312	8.068034316	0.044626369	0.864689004
ENSMOCG00000003318	ENSMOCT00000004530	NA	Ptprt	NA	LG8:15791522-16870792	NA	1802.900034	-0.131928104	0.13193312	8.068034316	0.044626369	0.864689004
ENSMOCG00000003318	ENSMOCT00000004517	NA	Ptprt	NA	LG8:15791522-16870792	NA	1802.900034	-0.131928104	0.13193312	8.068034316	0.044626369	0.864689004
ENSMOCG00000003994	ENSMOCT00000005315	3MG_MOUSE	Mpg	DNA_3_methyladenine_glycosylase	7:1593654-1600205	GO:0005829;GO:0042645;GO:0005654;GO:0003905;GO:0003677;GO:0008725;GO:0052822;GO:0052821;GO:0043916;GO:0006284	1151.026174	0.5680255	0.088306529	7.997029124	0.046073145	0.864689004
ENSMOCG00000003994	ENSMOCT00000005307	3MG_MOUSE	Mpg	DNA_3_methyladenine_glycosylase	7:1593654-1600205	GO:0005829;GO:0042645;GO:0005654;GO:0003905;GO:0003677;GO:0008725;GO:0052822;GO:0052821;GO:0043916;GO:0006284	1151.026174	0.5680255	0.088306529	7.997029124	0.046073145	0.864689004
ENSMOCG00000004211	ENSMOCT00000005554	LTMD1_XENTR	Letmd1	LETM1_domain_containing_protein_1	15:4054784-4064311	GO:0016021;GO:0005741;GO:0043022	1495.418688	0.408075663	0.080926645	7.971680805	0.046600618	0.864689004
ENSMOCG00000004322	ENSMOCT00000005701	NDE1_CHICK	Nde1	Nuclear_distribution_protein_nudE_homolog_1	7:53201263-53227602	GO:0005623;GO:0005813;GO:0005737;GO:0005871;GO:0000776;GO:0005874;GO:0031616;GO:0045202;GO:0042802;GO:0008017;GO:0051301;GO:0016477;GO:0051298;GO:0051642;GO:0021987;GO:0007059;GO:0051303;GO:0000132;GO:0007020;GO:0007100;GO:0007405;GO:0001764;GO:2000574;GO:0047496	277.2158827	0.326720622	0.142366892	8.163518855	0.042750424	0.864689004
ENSMOCG00000004322	ENSMOCT00000005696	NDE1_CHICK	Nde1	Nuclear_distribution_protein_nudE_homolog_1	7:53201263-53227602	GO:0005623;GO:0005813;GO:0005737;GO:0005871;GO:0000776;GO:0005874;GO:0031616;GO:0045202;GO:0042802;GO:0008017;GO:0051301;GO:0016477;GO:0051298;GO:0051642;GO:0021987;GO:0007059;GO:0051303;GO:0000132;GO:0007020;GO:0007100;GO:0007405;GO:0001764;GO:2000574;GO:0047496	277.2158827	0.326720622	0.142366892	8.163518855	0.042750424	0.864689004
ENSMOCG00000004402	ENSMOCT00000005813	NA	none	NA	19:3257798-3296037	NA	1723.866348	0.254193145	0.180246558	8.331323596	0.039638255	0.864689004
ENSMOCG00000004402	ENSMOCT00000005819	NA	none	NA	19:3257798-3296037	NA	1723.866348	0.254193145	0.180246558	8.331323596	0.039638255	0.864689004
ENSMOCG00000004402	ENSMOCT00000005824	NA	none	NA	19:3257798-3296037	NA	1723.866348	0.254193145	0.180246558	8.331323596	0.039638255	0.864689004
ENSMOCG00000004735	NA	NA	NA	NA	NA	NA	55.18453747	-0.726129785	0.336179258	8.147047474	0.043068451	0.864689004
ENSMOCG00000005496	ENSMOCT00000007170	PED1B_HUMAN	Pced1b	PC_esterase_domain_containing_protein_1B	15:7565879-7574299		402.74064	0.281192396	0.195986234	8.203120515	0.041995144	0.864689004
ENSMOCG00000005567	ENSMOCT00000007264	SIPL1_ORYSJ	Sppl3	Signal_peptide_peptidase_like_1	2:4886467-4980144	GO:0010008;GO:0030660;GO:0071458;GO:0071556;GO:0005802;GO:0042500;GO:0033619;GO:0006465	2873.30011	-0.361666753	0.060181048	8.175878779	0.042513286	0.864689004
ENSMOCG00000005996	ENSMOCT00000007941	NA	Myo6	NA	5:59268473-59349992	NA	6286.60017	0.044669428	0.111401389	8.128107459	0.043436992	0.864689004
ENSMOCG00000005996	ENSMOCT00000007913	NA	Myo6	NA	5:59268473-59349992	NA	6286.60017	0.044669428	0.111401389	8.128107459	0.043436992	0.864689004
ENSMOCG00000005996	ENSMOCT00000007931	NA	Myo6	NA	5:59268473-59349992	NA	6286.60017	0.044669428	0.111401389	8.128107459	0.043436992	0.864689004
ENSMOCG00000005996	ENSMOCT00000007924	NA	Myo6	NA	5:59268473-59349992	NA	6286.60017	0.044669428	0.111401389	8.128107459	0.043436992	0.864689004
ENSMOCG00000005996	ENSMOCT00000007935	NA	Myo6	NA	5:59268473-59349992	NA	6286.60017	0.044669428	0.111401389	8.128107459	0.043436992	0.864689004
ENSMOCG00000005996	ENSMOCT00000007918	NA	Myo6	NA	5:59268473-59349992	NA	6286.60017	0.044669428	0.111401389	8.128107459	0.043436992	0.864689004
ENSMOCG00000006184	ENSMOCT00000008037	DCA11_MOUSE	none	DDB1__and_CUL4_associated_factor_11	6:34280177-34282548	GO:0080008;GO:0005654;GO:0043161;GO:0016567	220.1902104	-0.481979984	0.129399508	8.294460967	0.040302388	0.864689004
ENSMOCG00000006471	ENSMOCT00000008404	S35B1_CHICK	Slc35b1	Solute_carrier_family_35_member_B1	7:71255295-71261912	GO:0030176;GO:0030173;GO:0022857;GO:0005459;GO:0005460;GO:0008643;GO:0072334	1976.896144	-0.341153997	0.070230815	7.983057186	0.046363163	0.864689004
ENSMOCG00000006648	ENSMOCT00000008666	POC16_CHLRE	Wdr90	Centriole_proteome_protein_16	7:2151101-2168720	GO:0005814;GO:0005737	334.4455588	1.080546188	0.254074339	8.058745471	0.044813088	0.864689004
ENSMOCG00000006648	ENSMOCT00000008658	POC16_CHLRE	Wdr90	Centriole_proteome_protein_16	7:2151101-2168720	GO:0005814;GO:0005737	334.4455588	1.080546188	0.254074339	8.058745471	0.044813088	0.864689004
ENSMOCG00000007097	ENSMOCT00000009177	HSF_XENLA	Hsf1	Heat_shock_factor_protein	15:11148489-11171165	GO:0005634;GO:0003700;GO:0043565	1570.722533	0.373527752	0.127792892	8.050976227	0.044969845	0.864689004
ENSMOCG00000007097	ENSMOCT00000009179	HSF_XENLA	Hsf1	Heat_shock_factor_protein	15:11148489-11171165	GO:0005634;GO:0003700;GO:0043565	1570.722533	0.373527752	0.127792892	8.050976227	0.044969845	0.864689004
ENSMOCG00000007307	ENSMOCT00000009440	RLA0_RAT	none	60S_acidic_ribosomal_protein_P0	7:75887217-75888179	GO:0005737;GO:0036464;GO:0022625;GO:0030425;GO:0016020;GO:0005634;GO:0098794;GO:0014069;GO:1990904;GO:0045202;GO:0070180;GO:0042277;GO:0003735;GO:0071320;GO:0071353;GO:1904628;GO:1904401;GO:0002181;GO:0007595;GO:0010269;GO:0000027	166.3071333	-8.053258939	0.632321607	8.164731513	0.042727101	0.864689004
ENSMOCG00000007497	ENSMOCT00000009702	NA	Trpc7	NA	16:57678649-57795473	NA	492.6448318	0.218568906	0.150223935	8.255607493	0.041014141	0.864689004
ENSMOCG00000007497	ENSMOCT00000009704	NA	Trpc7	NA	16:57678649-57795473	NA	492.6448318	0.218568906	0.150223935	8.255607493	0.041014141	0.864689004
ENSMOCG00000007497	ENSMOCT00000009699	NA	Trpc7	NA	16:57678649-57795473	NA	492.6448318	0.218568906	0.150223935	8.255607493	0.041014141	0.864689004
ENSMOCG00000007497	ENSMOCT00000009705	NA	Trpc7	NA	16:57678649-57795473	NA	492.6448318	0.218568906	0.150223935	8.255607493	0.041014141	0.864689004
ENSMOCG00000007497	ENSMOCT00000009711	NA	Trpc7	NA	16:57678649-57795473	NA	492.6448318	0.218568906	0.150223935	8.255607493	0.041014141	0.864689004
ENSMOCG00000008262	ENSMOCT00000010641	EXOS2_MOUSE	Exosc2	Exosome_complex_component_RRP4	4:45314983-45327033	GO:0005737;GO:0000177;GO:0000178;GO:0000176;GO:0005730;GO:0005654;GO:0005634;GO:0003723;GO:0071034;GO:0043928;GO:0000467;GO:0071035;GO:0071038;GO:0071049;GO:0034427;GO:0071051;GO:0030307;GO:0034475	566.02988	-0.130234781	0.085014207	8.339252128	0.039496813	0.864689004
ENSMOCG00000008262	ENSMOCT00000010638	RRP4_SCHPO	Exosc2	Exosome_complex_component_rrp4	4:45314983-45327033	GO:0000177;GO:0005829;GO:0000178;GO:0000790;GO:0000176;GO:0005634;GO:0003723;GO:0071034;GO:0043928;GO:0000467;GO:0070651;GO:0071028;GO:0071042;GO:0071035;GO:0071038;GO:0071049;GO:0070478;GO:0034427;GO:0070481;GO:0071051;GO:0034475	566.02988	-0.130234781	0.085014207	8.339252128	0.039496813	0.864689004
ENSMOCG00000008264	ENSMOCT00000010636	AGRF1_MOUSE	none	Adhesion_G_protein_coupled_receptor_F1	LG2:6458426-6492853	GO:0016021;GO:0005886;GO:0004930;GO:0007189;GO:0007166;GO:0007613;GO:0031175;GO:0032793;GO:0007416	13.15505604	0.897156298	0.434063401	8.346881769	0.039361168	0.864689004
ENSMOCG00000008393	ENSMOCT00000010799	PHF23_HUMAN	Phf23	PHD_finger_protein_23	7:28771854-28776007	GO:0005737;GO:0005654;GO:0005634;GO:0003682;GO:0046872;GO:0006914;GO:0007076;GO:1902902;GO:1901097;GO:0031398	1054.732364	-0.294241443	0.083495861	8.059243724	0.044803053	0.864689004
ENSMOCG00000008480	ENSMOCT00000010908	UBS3A_DROME	Ubash3b	Protein_UBASH3A_homolog	5:34795175-34936106	GO:0005829;GO:0016791;GO:0016311	853.4233911	0.55513683	0.102089592	8.314085362	0.039947486	0.864689004
ENSMOCG00000008509	ENSMOCT00000010942	ATG12_MOUSE	Atg12	Ubiquitin_like_protein_ATG12	18:34387742-34397397	GO:0034274;GO:0005776;GO:0005829;GO:0016020;GO:0034045;GO:0032991;GO:0000045;GO:0006914;GO:0000422;GO:0044804;GO:0006501	4341.633331	-0.139117784	0.130368679	7.994088471	0.046134037	0.864689004
ENSMOCG00000008619	ENSMOCT00000011118	NA	Cbl	NA	5:38026438-38103753	NA	934.4902363	-0.281123272	0.087625989	8.268027319	0.0407853	0.864689004
ENSMOCG00000008670	ENSMOCT00000011159	NA	4930444P10Rik	NA	LG5:11848175-11869668		262.3372158	1.303334323	0.258062843	8.11083958	0.043775675	0.864689004
ENSMOCG00000008987	ENSMOCT00000011558	OCAD2_BOVIN	none	OCIA_domain_containing_protein_2	7:4636670-4637124	GO:0005768;GO:0009617	146.1072906	-0.268761329	0.165056411	8.402472092	0.03838648	0.864689004
ENSMOCG00000009270	ENSMOCT00000011910	RL15_RAT	none	60S_ribosomal_protein_L15	6:49491880-49493790	GO:0031672;GO:0022625;GO:0016020;GO:0005634;GO:0003723;GO:0003735;GO:0002181;GO:0045471	427.1419041	2.002740987	0.250319364	7.974527596	0.046541087	0.864689004
ENSMOCG00000009641	ENSMOCT00000012369	NA	none	NA	X:46200010-46201241	NA	13.60559397	-3.980463391	0.717371075	7.971214703	0.046610372	0.864689004
ENSMOCG00000009730	ENSMOCT00000012496	TID_DROVI	Dnaja3	Protein_tumorous_imaginal_discs,_mitochondrial	7:5656294-5680966	GO:0005741;GO:0005524;GO:0031072;GO:0046872;GO:0051082;GO:0007275;GO:0006457;GO:0009408	1894.031717	-0.321392601	0.060493319	8.255854538	0.041009577	0.864689004
ENSMOCG00000009842	ENSMOCT00000012629	SDF2_MOUSE	Sdf2	Stromal_cell_derived_factor_2	7:20850652-20858315	GO:0005789;GO:0005576;GO:0004169;GO:0035269	1284.464331	-0.543785342	0.106882146	8.299156077	0.0402172	0.864689004
ENSMOCG00000009999	ENSMOCT00000012830	C1QR1_RAT	Cd248	Complement_component_C1q_receptor	8:39846955-39849249	GO:0009986;GO:0031410;GO:0016021;GO:0005886;GO:0005509;GO:0030246;GO:0001849;GO:0050431;GO:0098609	182.6469849	-0.17662524	0.219517733	8.000535013	0.04600065	0.864689004
ENSMOCG00000010316	ENSMOCT00000013244	PTGDS_MOUSE	Ptgds	Prostaglandin_H2_D_isomerase	4:51914124-51917616	GO:0005576;GO:0005615;GO:0005794;GO:0031965;GO:0048471;GO:0005791;GO:0005504;GO:0004667;GO:0005501;GO:2000255;GO:0001516;GO:0045187;GO:0051384	24285.36297	0.074545353	0.345686085	8.034115837	0.045311871	0.864689004
ENSMOCG00000010605	ENSMOCT00000013606	SERP1_RAT	Serp1	Stress_associated_endoplasmic_reticulum_protein_1	1:107305950-107308054	GO:0005881;GO:0005789;GO:0016021;GO:0030968;GO:0006006;GO:0010259;GO:0048644;GO:0060124;GO:0032024;GO:0046622;GO:0045727;GO:0009791;GO:0006486;GO:0015031;GO:0001501	578.5573676	-0.602032009	0.08342241	8.061841083	0.044750778	0.864689004
ENSMOCG00000011050	ENSMOCT00000014187	NA	Chat	NA	6:60146990-60203634	NA	1317.967586	0.09792916	0.176734103	8.079297005	0.04440099	0.864689004
ENSMOCG00000011050	ENSMOCT00000014185	NA	Chat	NA	6:60146990-60203634	NA	1317.967586	0.09792916	0.176734103	8.079297005	0.04440099	0.864689004
ENSMOCG00000011050	ENSMOCT00000014180	NA	Chat	NA	6:60146990-60203634	NA	1317.967586	0.09792916	0.176734103	8.079297005	0.04440099	0.864689004
ENSMOCG00000011268	ENSMOCT00000014460	CLD19_MOUSE	Cldn19	Claudin_19	10:63740355-63744632	GO:0043296;GO:0016323;GO:0005923;GO:0030054;GO:0005737;GO:0016021;GO:0005634;GO:0048471;GO:0005886;GO:0042802;GO:0005198;GO:0031532;GO:0043297;GO:0016338;GO:0030336;GO:0008285;GO:0010629;GO:0061045;GO:0019227;GO:1901890;GO:0010628;GO:0001934;GO:0150111;GO:0120193	36.4033556	-0.418236481	0.290103596	8.088611722	0.044215431	0.864689004
ENSMOCG00000011394	ENSMOCT00000014635	BTF3_MOUSE	none	Transcription_factor_BTF3	19:2064746-2071591	GO:0005829;GO:0005854;GO:0005634;GO:0042788;GO:0001701;GO:0015031	212.9898976	1.107501949	0.266899993	8.037801419	0.04523689	0.864689004
ENSMOCG00000011394	ENSMOCT00000014633	BTF3_HUMAN	none	Transcription_factor_BTF3	19:2064746-2071591	GO:0005829;GO:0005854;GO:0005634;GO:0042788;GO:0003723;GO:0001701;GO:0015031;GO:0006366	212.9898976	1.107501949	0.266899993	8.037801419	0.04523689	0.864689004
ENSMOCG00000011629	ENSMOCT00000014937	RIC3_XENTR	Ric3	Protein_RIC_3	8:298235-349471	GO:0005789;GO:0016021;GO:0043231;GO:0043005;GO:0043025;GO:0045202;GO:0033130;GO:0034394;GO:0007271	1867.011367	-0.409506783	0.136095661	7.96312548	0.04677997	0.864689004
ENSMOCG00000011828	ENSMOCT00000015199	S38A8_XENTR	Slc38a8	Putative_sodium_coupled_neutral_amino_acid_transporter_8	4:27365281-27382174	GO:0016021;GO:0015171;GO:0003333;GO:0006814	213.1287373	0.854988809	0.24299781	8.176084103	0.042509357	0.864689004
ENSMOCG00000011939	ENSMOCT00000015343	NA	4933430I17Rik	NA	10:8232632-8252599		321.194976	0.132992	0.115020954	8.281405539	0.040540195	0.864689004
ENSMOCG00000012160	ENSMOCT00000015667	NA	Sbf2	NA	8:1700974-2111566	NA	4428.138804	0.333734159	0.092659294	8.165217153	0.042717764	0.864689004
ENSMOCG00000012160	ENSMOCT00000015672	NA	Sbf2	NA	8:1700974-2111566	NA	4428.138804	0.333734159	0.092659294	8.165217153	0.042717764	0.864689004
ENSMOCG00000012160	ENSMOCT00000015676	NA	Sbf2	NA	8:1700974-2111566	NA	4428.138804	0.333734159	0.092659294	8.165217153	0.042717764	0.864689004
ENSMOCG00000012243	ENSMOCT00000015734	CDKL3_MOUSE	none	Cyclin_dependent_kinase_like_3	7:46740531-46778070	GO:0005737;GO:0005634;GO:0005524;GO:0004693;GO:0097484;GO:0030517;GO:0050775;GO:0006468	190.0720052	-0.202105117	0.228621454	8.018817366	0.045624404	0.864689004
ENSMOCG00000012249	ENSMOCT00000015742	NA	Nt5e	NA	5:51799123-51851778	NA	1333.407227	-1.201539392	0.235764228	8.023460407	0.04552933	0.864689004
ENSMOCG00000012421	ENSMOCT00000015996	NA	Add3	NA	8:80549317-80577821	NA	8113.776203	0.114819553	0.108476432	7.965354951	0.046733167	0.864689004
ENSMOCG00000012421	ENSMOCT00000015999	NA	Add3	NA	8:80549317-80577821	NA	8113.776203	0.114819553	0.108476432	7.965354951	0.046733167	0.864689004
ENSMOCG00000012542	ENSMOCT00000016176	FKB1B_RAT	Fkbp1b	Peptidyl_prolyl_cis_trans_isomerase_FKBP1B	LG3:13727163-13737191	GO:0034704;GO:0005623;GO:0005737;GO:0043231;GO:0016020;GO:0016529;GO:0033017;GO:0030018;GO:0019855;GO:0030551;GO:0005528;GO:0044325;GO:0003755;GO:0005102;GO:0061077;GO:0030073;GO:0010459;GO:0061179;GO:0032515;GO:0051280;GO:0060315;GO:0019227;GO:0048680;GO:0007204;GO:0051284;GO:0000413;GO:0010881;GO:0051480;GO:0002027;GO:0010880;GO:0060314;GO:0051209;GO:0009749;GO:0042542;GO:0010033;GO:0051775;GO:…	288.3163679	1.286783334	0.139137688	8.139452287	0.043215873	0.864689004
ENSMOCG00000012836	ENSMOCT00000016602	ELOV7_HUMAN	Elovl7	Elongation_of_very_long_chain_fatty_acids_protein_7	19:54686942-54712138	GO:0005783;GO:0005789;GO:0030176;GO:0102336;GO:0102337;GO:0102338;GO:0009922;GO:0102756;GO:0034625;GO:0034626;GO:0019367;GO:0035338;GO:0030148;GO:0006636;GO:0042761	1087.776273	-0.193923685	0.104434404	8.428979057	0.037930058	0.864689004
ENSMOCG00000012878	ENSMOCT00000016673	PLK2_RAT	Plk5	Serine/threonine_protein_kinase_PLK2	LG1:3432595-3440448	GO:0005814;GO:0005813;GO:0000785;GO:0005737;GO:0030425;GO:0005634;GO:0000922;GO:0005524;GO:0043008;GO:0004674;GO:0044877;GO:0000082;GO:0060292;GO:0060291;GO:0007613;GO:0000278;GO:0007093;GO:0007052;GO:0016525;GO:0043066;GO:0071866;GO:2000773;GO:0061000;GO:0018105;GO:0010508;GO:0090050;GO:0032436;GO:0032092;GO:0045732;GO:0006468;GO:0032486;GO:0007265;GO:0046599;GO:0032465;GO:0048167	373.1603691	4.451205616	0.378433246	7.997854895	0.046056059	0.864689004
ENSMOCG00000013036	ENSMOCT00000016894	NA	Pcdhga6	NA	18:26087773-26090474	NA	158.3522468	-0.347462868	0.241596518	8.317218076	0.039891115	0.864689004
ENSMOCG00000013355	ENSMOCT00000017372	HA2B_MOUSE	none	H_2_class_II_histocompatibility_antigen,_A_B_alpha_chain	LG2:53882936-53890078	GO:0009897;GO:0016021;GO:0005764;GO:0042613;GO:0005886;GO:0042605;GO:0044877;GO:0002250;GO:0019882;GO:0019886;GO:0048002;GO:0042130;GO:0045582;GO:0034341	47.58975508	0.459786031	0.738035946	8.004528474	0.045918208	0.864689004
ENSMOCG00000013355	ENSMOCT00000017374	HA2B_MOUSE	none	H_2_class_II_histocompatibility_antigen,_A_B_alpha_chain	LG2:53882936-53890078	GO:0009897;GO:0016021;GO:0005764;GO:0042613;GO:0005886;GO:0042605;GO:0044877;GO:0002250;GO:0019882;GO:0019886;GO:0048002;GO:0042130;GO:0045582;GO:0034341	47.58975508	0.459786031	0.738035946	8.004528474	0.045918208	0.864689004
ENSMOCG00000013366	ENSMOCT00000017391	S19A2_HUMAN	Slc19a3	Thiamine_transporter_1	LG4:50612763-50634329	GO:0016021;GO:0005886;GO:0008517;GO:0015234;GO:0071934;GO:0015888;GO:0042723;GO:0055085	237.3970591	-0.059682032	0.316727825	8.009038881	0.045825268	0.864689004
ENSMOCG00000013779	ENSMOCT00000017967	RAP2A_PONAB	Rap2a	Ras_related_protein_Rap_2a	17:32345883-32368317	GO:0030496;GO:0055038;GO:0005525;GO:0003924;GO:0031532;GO:0034613;GO:0031954;GO:0032486;GO:0048814;GO:0046328	2893.326608	-0.358588586	0.089990948	8.124867977	0.043500335	0.864689004
ENSMOCG00000014255	ENSMOCT00000018645	STAC3_XENTR	Stac3	SH3_and_cysteine_rich_domain_containing_protein_3	24:8951326-8957348	GO:0005829;GO:0031234;GO:0045202;GO:0030315;GO:0005891;GO:0046872;GO:0035556;GO:0007274;GO:1903078;GO:1901387;GO:0003009	21.887474	-0.352837384	0.416091777	8.254568908	0.041033334	0.864689004
ENSMOCG00000014390	ENSMOCT00000018851	SUWA_DROME	Sfswap	Protein_suppressor_of_white_apricot	2:19589864-19664296	GO:0016607;GO:0003723;GO:0000395	3900.731841	0.450199572	0.097680387	8.11699351	0.043654681	0.864689004
ENSMOCG00000014537	ENSMOCT00000019089	NA	Celsr3	NA	5:81782552-81808011	NA	2672.597054	0.661778668	0.200533875	8.278876363	0.040586422	0.864689004
ENSMOCG00000014537	ENSMOCT00000019092	NA	Celsr3	NA	5:81782552-81808011	NA	2672.597054	0.661778668	0.200533875	8.278876363	0.040586422	0.864689004
ENSMOCG00000014604	ENSMOCT00000019169	NA	Slc6a18	NA	19:52198480-52211265	NA	45.85672147	7.822486927	1.161650412	8.281230343	0.040543395	0.864689004
ENSMOCG00000014604	ENSMOCT00000019176	NA	Slc6a18	NA	19:52198480-52211265	NA	45.85672147	7.822486927	1.161650412	8.281230343	0.040543395	0.864689004
ENSMOCG00000014750	ENSMOCT00000019371	LRC39_DANRE	Lrrc2	Leucine_rich_repeat_containing_protein_39	5:83302776-83326017	GO:0031430;GO:0055008;GO:0060047;GO:0045214	239.9464892	-0.688017759	0.334601025	8.021171199	0.045576181	0.864689004
ENSMOCG00000014750	ENSMOCT00000019374	LRC39_DANRE	Lrrc2	Leucine_rich_repeat_containing_protein_39	5:83302776-83326017	GO:0031430;GO:0055008;GO:0060047;GO:0045214	239.9464892	-0.688017759	0.334601025	8.021171199	0.045576181	0.864689004
ENSMOCG00000014822	ENSMOCT00000019478	NA	Ptgs2	NA	6:40219569-40227667	NA	200.3988843	0.314295463	0.320656822	8.394009053	0.03853333	0.864689004
ENSMOCG00000015227	ENSMOCT00000020051	LYVE1_MOUSE	Lyve1	Lymphatic_vessel_endothelial_hyaluronic_acid_receptor_1	8:2369970-2381826	GO:0071944;GO:0016021;GO:0005886;GO:0005540;GO:0004888;GO:0007155;GO:0006027	74.97364922	0.817672861	0.30138106	8.144586004	0.043116174	0.864689004
ENSMOCG00000015383	ENSMOCT00000020279	SENP1_MOUSE	none	Sentrin_specific_protease_1	15:6804038-6811556	GO:0005737;GO:0005925;GO:0031965;GO:0005654;GO:0005634;GO:0070140;GO:0006919;GO:0097190;GO:0007275;GO:0032435;GO:0045944;GO:0016926;GO:0010724	123.1015551	0.204817304	0.140289148	8.19043821	0.042235593	0.864689004
ENSMOCG00000015486	ENSMOCT00000020424	GBG11_RAT	Gng11	Guanine_nucleotide_binding_protein_G(I)/G(S)/G(O)_subunit_gamma_11	LG10:595472-600495	GO:0031680;GO:0005834;GO:0031681;GO:0003924;GO:0007186	157.5424582	-0.161090512	0.145586495	8.407341699	0.03830223	0.864689004
ENSMOCG00000015894	ENSMOCT00000021021	ARHGG_HUMAN	none	Rho_guanine_nucleotide_exchange_factor_16	1:109957278-110066104	GO:0005829;GO:0045296;GO:0030165;GO:0030971;GO:0017048;GO:0005089;GO:0090630;GO:0060326;GO:0007186;GO:0043065;GO:1903078;GO:0051056	1681.089165	-0.632574896	0.150651898	8.27877652	0.040588248	0.864689004
ENSMOCG00000016000	ENSMOCT00000021172	EAF1_MOUSE	Eaf1	ELL_associated_factor_1	6:64949418-64965246	GO:0015030;GO:0032783;GO:0045171;GO:0043231;GO:0016604;GO:0016607;GO:0005654;GO:0005634;GO:0008023;GO:0008134;GO:0045944	754.7774017	-0.241060296	0.092238009	8.001709279	0.045976393	0.864689004
ENSMOCG00000016116	ENSMOCT00000021341	FNDC5_RAT	Fndc5	Fibronectin_type_III_domain_containing_protein_5	10:55483516-55489908	GO:0005783;GO:0005576;GO:0016021;GO:0005778;GO:0005886;GO:0005179;GO:0090336;GO:0014850	1798.471794	-0.910830302	0.211115346	8.181478737	0.042406267	0.864689004
ENSMOCG00000016397	ENSMOCT00000021758	PTN5_RAT	Ptprr	Tyrosine_protein_phosphatase_non_receptor_type_5	24:10534888-10649418	GO:0030424;GO:0005829;GO:0005783;GO:0016020;GO:0043025;GO:0043204;GO:1990635;GO:0097060;GO:0008021;GO:0035254;GO:0042802;GO:0051019;GO:0001784;GO:0019901;GO:0004725;GO:0007568;GO:0035640;GO:0043407;GO:0035335;GO:1900273;GO:1901216;GO:0010976;GO:0042307;GO:0001934;GO:1903955;GO:0002092;GO:2001025;GO:0006470;GO:1903492;GO:0001975;GO:0042493;GO:0035902	1402.350273	0.672030463	0.144781663	8.110789571	0.04377666	0.864689004
ENSMOCG00000016600	ENSMOCT00000022049	NRF6_CAEEL	Oacyl	Nose_resistant_to_fluoxetine_protein_6	18:51106042-51140339	GO:0016021;GO:0008289;GO:0016747;GO:0006869;GO:0007275	51.91374377	-0.164517171	0.264051732	8.291597317	0.040354433	0.864689004
ENSMOCG00000016600	ENSMOCT00000022046	NRF6_CAEEL	Oacyl	Nose_resistant_to_fluoxetine_protein_6	18:51106042-51140339	GO:0016021;GO:0008289;GO:0016747;GO:0006869;GO:0007275	51.91374377	-0.164517171	0.264051732	8.291597317	0.040354433	0.864689004
ENSMOCG00000016620	ENSMOCT00000022083	KS6R_MOUSE	Rskr	Ribosomal_protein_S6_kinase_related_protein	7:20810446-20813222	GO:0005524;GO:0004674	112.2861781	0.900827598	0.351350288	8.031490736	0.045365351	0.864689004
ENSMOCG00000016787	ENSMOCT00000022318	NA	Fmo5	NA	21:5742769-5764706	NA	184.051811	-0.187832464	0.212705275	8.076691045	0.04445304	0.864689004
ENSMOCG00000017000	ENSMOCT00000022626	VOPP1_RAT	Vopp1	Vesicular,_overexpressed_in_cancer,_prosurvival_protein_1	LG3:47866307-47936466	GO:0030659;GO:0005768;GO:0031301	2475.506895	-0.606811295	0.104627928	8.097795103	0.044033227	0.864689004
ENSMOCG00000017209	ENSMOCT00000022935	COLC2_HUMAN	Colca2	Colorectal_cancer_associated_protein_2	5:45558218-45565500	GO:0005737	29.68894692	0.750796356	0.378807544	8.053926035	0.044910265	0.864689004
ENSMOCG00000017459	ENSMOCT00000023293	DHB7_HUMAN	Hsd17b7	3_keto_steroid_reductase	6:68091927-68110584	GO:0005783;GO:0005789;GO:0016021;GO:0005886;GO:0000253;GO:0004303;GO:0030154;GO:0006695;GO:0048706;GO:0006703;GO:0007399	250.7313715	0.110482994	0.158499993	8.078003897	0.04442681	0.864689004
ENSMOCG00000017459	ENSMOCT00000023290	ERG27_SCHPO	Hsd17b7	3_keto_steroid_reductase	6:68091927-68110584	GO:0005789;GO:0005811;GO:0000253;GO:0006696	250.7313715	0.110482994	0.158499993	8.078003897	0.04442681	0.864689004
ENSMOCG00000017598	ENSMOCT00000023499	S7A13_MOUSE	Slc7a12	Solute_carrier_family_7_member_13	LG5:5590141-5624544	GO:0016021;GO:0015179	36.06857886	3.702804967	0.496661576	8.391131463	0.038583387	0.864689004
ENSMOCG00000017642	ENSMOCT00000023554	ANO8_HUMAN	Ano10	Anoctamin_8	5:94455988-94567883	GO:0005788;GO:0016021;GO:0005886;GO:0005229;GO:0044267;GO:0006821;GO:0034220;GO:0043687	1036.107616	0.041934324	0.0910542	8.177862367	0.042475348	0.864689004
ENSMOCG00000017896	ENSMOCT00000023944	LONF3_HUMAN	Lonrf2	LON_peptidase_N_terminal_domain_and_RING_finger_protein_3	LG2:23914914-23948270	GO:0046872	23045.14878	-0.971338594	0.107483307	8.283723705	0.040497869	0.864689004
ENSMOCG00000018049	ENSMOCT00000024158	BCDO1_MOUSE	Bco2	Beta,beta_carotene_15,15'_dioxygenase	5:44769297-44798947	GO:0003834;GO:0010436;GO:0046872;GO:0004744;GO:1901810;GO:0016121;GO:0042574;GO:0001523;GO:0042572	20.54286421	0.968665218	0.48615805	8.197342325	0.042104529	0.864689004
ENSMOCG00000018104	ENSMOCT00000024243	ATS7_RAT	Adamtsl2	A_disintegrin_and_metalloproteinase_with_thrombospondin_motifs_7	4:50109862-50142065	GO:0009986;GO:0005576;GO:0046872;GO:0004222;GO:0008237;GO:0071773;GO:0071347;GO:0071356;GO:0032331;GO:0006508;GO:0051603	327.266127	1.727065434	0.187043849	8.15481835	0.042918126	0.864689004
ENSMOCG00000018104	ENSMOCT00000024235	THSD4_HUMAN	Adamtsl2	Thrombospondin_type_1_domain_containing_protein_4	4:50109862-50142065	GO:0062023;GO:0070062;GO:0001527;GO:0008233;GO:0048251	327.266127	1.727065434	0.187043849	8.15481835	0.042918126	0.864689004
ENSMOCG00000018104	ENSMOCT00000024240	ATS7_RAT	Adamtsl2	A_disintegrin_and_metalloproteinase_with_thrombospondin_motifs_7	4:50109862-50142065	GO:0009986;GO:0005576;GO:0046872;GO:0004222;GO:0008237;GO:0071773;GO:0071347;GO:0071356;GO:0032331;GO:0006508;GO:0051603	327.266127	1.727065434	0.187043849	8.15481835	0.042918126	0.864689004
ENSMOCG00000018330	ENSMOCT00000024571	NA	Fndc3a	NA	17:18351675-18488150	NA	5521.541136	-0.56558443	0.094549074	7.991365404	0.046190494	0.864689004
ENSMOCG00000018704	ENSMOCT00000025131	ZN536_MOUSE	Zfp217	Zinc_finger_protein_536	LG8:8456372-8464747	GO:0005634;GO:0001227;GO:0046872;GO:0044323;GO:0000978;GO:0045665;GO:0048387;GO:0000122	393.2555188	-0.134765888	0.129516638	8.394575472	0.038523485	0.864689004
ENSMOCG00000018841	ENSMOCT00000025353	IF4B_MOUSE	none	Eukaryotic_translation_initiation_factor_4B	4:576483-578316	GO:0005829;GO:0030425;GO:0043025;GO:0005844;GO:0098794;GO:0033592;GO:0003743;GO:0097010	111.8781108	-6.134409755	0.379318482	8.213085959	0.041807142	0.864689004
ENSMOCG00000019070	ENSMOCT00000025693	NA	Uhrf1bp1	NA	LG2:52456559-52507808	NA	986.0350262	0.188648185	0.095019877	8.0789178	0.04440856	0.864689004
ENSMOCG00000019133	ENSMOCT00000025782	P2RX1_HUMAN	P2rx4	P2X_purinoceptor_1	2:14932539-14951909	GO:0009897;GO:0098978;GO:0005639;GO:0005887;GO:0099055;GO:0099059;GO:0045121;GO:0043005;GO:0005886;GO:0032991;GO:0030667;GO:0035579;GO:0005524;GO:0005261;GO:0004931;GO:0042802;GO:0044877;GO:0001614;GO:0008270;GO:0006919;GO:0006915;GO:0007596;GO:0046513;GO:0007320;GO:0006811;GO:0019228;GO:0043312;GO:0030168;GO:0043270;GO:0008217;GO:0051924;GO:0099509;GO:2000300;GO:0003056;GO:0033198;GO:0002554;GO:…	1099.488671	1.119455559	0.127326939	7.98558614	0.046310538	0.864689004
ENSMOCG00000019133	ENSMOCT00000025785	P2RX1_HUMAN	P2rx4	P2X_purinoceptor_1	2:14932539-14951909	GO:0009897;GO:0098978;GO:0005639;GO:0005887;GO:0099055;GO:0099059;GO:0045121;GO:0043005;GO:0005886;GO:0032991;GO:0030667;GO:0035579;GO:0005524;GO:0005261;GO:0004931;GO:0042802;GO:0044877;GO:0001614;GO:0008270;GO:0006919;GO:0006915;GO:0007596;GO:0046513;GO:0007320;GO:0006811;GO:0019228;GO:0043312;GO:0030168;GO:0043270;GO:0008217;GO:0051924;GO:0099509;GO:2000300;GO:0003056;GO:0033198;GO:0002554;GO:…	1099.488671	1.119455559	0.127326939	7.98558614	0.046310538	0.864689004
ENSMOCG00000019133	ENSMOCT00000025783	P2RX5_HUMAN	P2rx4	P2X_purinoceptor_5	2:14932539-14951909	GO:0005623;GO:0005829;GO:0005639;GO:0005887;GO:0005886;GO:0098794;GO:0005524;GO:0004931;GO:0005216;GO:0001614;GO:0004888;GO:0007596;GO:0007399;GO:0010524;GO:0050850;GO:0033198;GO:0007165	1099.488671	1.119455559	0.127326939	7.98558614	0.046310538	0.864689004
ENSMOCG00000019246	ENSMOCT00000025952	RA51D_HUMAN	Rad51d	DNA_repair_protein_RAD51_homolog_4	7:16159812-16175003	GO:0005813;GO:0000781;GO:0005737;GO:0000784;GO:0005654;GO:0005634;GO:0033063;GO:0005657;GO:0005524;GO:0003677;GO:0008094;GO:0043015;GO:0003697;GO:0006281;GO:0000724;GO:0036297;GO:0007131;GO:0051726;GO:0042148;GO:0000723	315.9439394	0.913497399	0.184255741	8.267110761	0.040802146	0.864689004
ENSMOCG00000019246	ENSMOCT00000025954	RA51D_MOUSE	Rad51d	DNA_repair_protein_RAD51_homolog_4	7:16159812-16175003	GO:0005813;GO:0000781;GO:0005737;GO:0000784;GO:0005634;GO:0033063;GO:0005657;GO:0005524;GO:0008094;GO:0000400;GO:0043015;GO:0003697;GO:0006974;GO:0051276;GO:0000724;GO:0036297;GO:0006289;GO:0007131;GO:0051726;GO:0042148;GO:0000723;GO:0000722	315.9439394	0.913497399	0.184255741	8.267110761	0.040802146	0.864689004
ENSMOCG00000019246	ENSMOCT00000025953	RA51D_MOUSE	Rad51d	DNA_repair_protein_RAD51_homolog_4	7:16159812-16175003	GO:0005813;GO:0000781;GO:0005737;GO:0000784;GO:0005634;GO:0033063;GO:0005657;GO:0005524;GO:0008094;GO:0000400;GO:0043015;GO:0003697;GO:0006974;GO:0051276;GO:0000724;GO:0036297;GO:0006289;GO:0007131;GO:0051726;GO:0042148;GO:0000723;GO:0000722	315.9439394	0.913497399	0.184255741	8.267110761	0.040802146	0.864689004
ENSMOCG00000019408	ENSMOCT00000026169	F110A_MOUSE	Fam110a	Protein_FAM110A	LG8:24617391-24627732	GO:0005737;GO:0005815;GO:0000922	250.8031961	0.306850252	0.175171346	8.064163083	0.044704094	0.864689004
ENSMOCG00000019932	ENSMOCT00000026967	NA	none	NA	2:25504516-25525684	NA	40.07783729	0.19729975	0.229185421	8.205864561	0.041943294	0.864689004
ENSMOCG00000019991	ENSMOCT00000027049	PP1R7_RAT	none	Protein_phosphatase_1_regulatory_subunit_7	24:21161841-21293007	GO:0005694;GO:0005634;GO:0007059;GO:0035307	81.77672508	0.01465025	0.431903035	8.169341583	0.042638549	0.864689004
ENSMOCG00000020189	ENSMOCT00000027341	NA	Usp44	NA	24:28436253-28446158	NA	123.1426453	-1.671536417	0.41056119	8.21371883	0.041795231	0.864689004
ENSMOCG00000020270	ENSMOCT00000027460	PTTG_RAT	Pttg1ip	Pituitary_tumor_transforming_gene_1_protein_interacting_protein	LG2:47556419-47574008	GO:0005737;GO:0016021;GO:0005654;GO:0005634;GO:0005886;GO:0002039;GO:0043518;GO:1902254;GO:1903364;GO:0031398;GO:0006606	7380.16651	0.226278945	0.139528051	8.033904217	0.04531618	0.864689004
ENSMOCG00000020270	ENSMOCT00000027463	PTTG_MOUSE	Pttg1ip	Pituitary_tumor_transforming_gene_1_protein_interacting_protein	LG2:47556419-47574008	GO:0005737;GO:0016021;GO:0005654;GO:0005634;GO:0005886;GO:0002039;GO:0043518;GO:1902254;GO:1903364;GO:0031398;GO:0006606	7380.16651	0.226278945	0.139528051	8.033904217	0.04531618	0.864689004
ENSMOCG00000020308	ENSMOCT00000027510	TM177_HUMAN	Tmem177	Transmembrane_protein_177	6:10870871-10874281	GO:0031305	131.2017466	-0.453560984	0.12615488	8.448880236	0.037590867	0.864689004
ENSMOCG00000020322	ENSMOCT00000027532	CD34_MOUSE	Cd34	Hematopoietic_progenitor_cell_antigen_CD34	6:80956381-80978244	GO:0016324;GO:0009925;GO:0071944;GO:0009986;GO:0005737;GO:0009897;GO:0005576;GO:0036053;GO:0045171;GO:0005764;GO:0016020;GO:0048471;GO:0005886;GO:0030246;GO:0043199;GO:0008134;GO:0098609;GO:0007160;GO:0001935;GO:0071971;GO:0072011;GO:0003094;GO:0071425;GO:0030097;GO:0050900;GO:0035759;GO:0072254;GO:0030195;GO:1900035;GO:1900038;GO:0010629;GO:1900041;GO:1901215;GO:0045019;GO:0032720;GO:0038001;GO:…	258.3510335	-0.640540429	0.168649365	8.225632692	0.041571611	0.864689004
ENSMOCG00000020540	ENSMOCT00000027826	BATF3_MOUSE	Batf3	Basic_leucine_zipper_transcriptional_factor_ATF_like_3	6:77181726-77193114	GO:0005634;GO:0000981;GO:0001227;GO:0000978;GO:0097028;GO:0043011;GO:0000122;GO:0006357;GO:0009615	12.25470215	-1.888079021	0.414137013	7.972938419	0.04657431	0.864689004
ENSMOCG00000020552	ENSMOCT00000027852	NA	Plk1	NA	8:13451003-13461350	NA	125.4608228	0.862387922	0.157662591	8.406822939	0.038311197	0.864689004
ENSMOCG00000020671	ENSMOCT00000028019	MMP24_HUMAN	Mmp11	Matrix_metalloproteinase_24	LG2:46090457-46098686	GO:0070062;GO:0031012;GO:0005615;GO:0005887;GO:0032588;GO:0045296;GO:0008047;GO:0004222;GO:0008270;GO:0044331;GO:0098742;GO:0030574;GO:0050965;GO:0030198;GO:0010001;GO:0097150;GO:0006508	206.1176111	-0.124015681	0.169483502	8.081727768	0.044352494	0.864689004
ENSMOCG00000020878	ENSMOCT00000028323	NA	Actr1a	NA	8:73996704-74015656	NA	8084.240142	-0.350086804	0.054673066	8.304868623	0.040113787	0.864689004
ENSMOCG00000020957	ENSMOCT00000028449	DNSL2_HUMAN	Dnase1l2	Deoxyribonuclease_1_like_2	7:3595772-3598364	GO:0005737;GO:0005576;GO:0005634;GO:0005509;GO:0004536;GO:0004530;GO:0003677;GO:0003335;GO:0006308;GO:0000737;GO:0006259;GO:0001942	243.2831254	1.497095796	0.152016395	8.083935952	0.044308483	0.864689004
ENSMOCG00000021182	ENSMOCT00000028779	NA	Slc38a11	NA	4:76085834-76132524	NA	69.26563043	1.544799081	0.411085243	8.413975297	0.038187752	0.864689004
ENSMOCG00000021285	ENSMOCT00000028914	ACPM_MOUSE	none	Acyl_carrier_protein,_mitochondrial	8:13521070-13531677	GO:0005762;GO:0005747;GO:0005739;GO:0005654;GO:0000035;GO:0000036;GO:0032981;GO:0055114;GO:0009249	1222.482352	0.987616286	0.091437764	8.120309758	0.043589615	0.864689004
ENSMOCG00000021444	ENSMOCT00000029154	XRCC5_DICDI	Xrcc5	X_ray_repair_cross_complementing_protein_5	LG4:58636137-58737514	GO:0043564;GO:0000790;GO:0000784;GO:0005634;GO:0005524;GO:0003684;GO:0003678;GO:0003690;GO:0042162;GO:0006974;GO:0071480;GO:0071481;GO:0006310;GO:0006302;GO:0006303;GO:0030587;GO:0000723	993.851149	0.790951668	0.265652091	8.129918219	0.043401626	0.864689004
ENSMOCG00000021444	ENSMOCT00000029158	XRCC5_DICDI	Xrcc5	X_ray_repair_cross_complementing_protein_5	LG4:58636137-58737514	GO:0043564;GO:0000790;GO:0000784;GO:0005634;GO:0005524;GO:0003684;GO:0003678;GO:0003690;GO:0042162;GO:0006974;GO:0071480;GO:0071481;GO:0006310;GO:0006302;GO:0006303;GO:0030587;GO:0000723	993.851149	0.790951668	0.265652091	8.129918219	0.043401626	0.864689004
ENSMOCG00000021583	ENSMOCT00000029355	TGDS_DICDI	Tgds	dTDP_D_glucose_4,6_dehydratase	17:30223212-30239117	GO:0008460;GO:0009225	969.6722936	-0.326593925	0.179452213	8.139880705	0.043207544	0.864689004
ENSMOCG00000021753	ENSMOCT00000029619	APOB_RABIT	Apob	Apolipoprotein_B_(Fragment)	LG3:16581555-16619456	GO:0042627;GO:0005737;GO:0034362;GO:0034361;GO:0008201;GO:0008203;GO:0006869	15.24169419	4.599033085	0.733162593	8.026305934	0.045471158	0.864689004
ENSMOCG00000021753	ENSMOCT00000029618	APOB_RABIT	Apob	Apolipoprotein_B_(Fragment)	LG3:16581555-16619456	GO:0042627;GO:0005737;GO:0034362;GO:0034361;GO:0008201;GO:0008203;GO:0006869	15.24169419	4.599033085	0.733162593	8.026305934	0.045471158	0.864689004
ENSMOCG00000021898	ENSMOCT00000029816	NA	Dipk1a	NA	LG1:57265838-57346054	NA	2111.766075	-0.359484533	0.09000694	8.195637411	0.042136857	0.864689004
ENSMOCG00000021925	ENSMOCT00000029850	RSAD1_DANRE	Rsad1	Radical_S_adenosyl_methionine_domain_containing_protein_1,_mitochondrial	7:70487066-70493654	GO:0005739;GO:0051539;GO:0004109;GO:0046872;GO:0006779	293.7899706	1.523313558	0.181691882	7.967736795	0.046683216	0.864689004
ENSMOCG00000022001	ENSMOCT00000029958	MYOZ3_MOUSE	Myoz3	Myozenin_3	18:46406541-46418115	GO:0015629;GO:0030018;GO:0003779;GO:0051373;GO:0031433	12.25414036	-0.024173794	0.872188622	8.338053428	0.039518166	0.864689004
ENSMOCG00000022205	ENSMOCT00000030259	NA	Grik2	NA	LG9:19717071-20298232	NA	8270.898927	0.123322626	0.142767704	8.289995781	0.040383569	0.864689004
ENSMOCG00000022205	ENSMOCT00000030255	NA	Grik2	NA	LG9:19717071-20298232	NA	8270.898927	0.123322626	0.142767704	8.289995781	0.040383569	0.864689004
ENSMOCG00000022205	ENSMOCT00000030254	NA	Grik2	NA	LG9:19717071-20298232	NA	8270.898927	0.123322626	0.142767704	8.289995781	0.040383569	0.864689004
ENSMOCG00000022205	ENSMOCT00000030257	NA	Grik2	NA	LG9:19717071-20298232	NA	8270.898927	0.123322626	0.142767704	8.289995781	0.040383569	0.864689004
ENSMOCG00000022205	ENSMOCT00000030253	NA	Grik2	NA	LG9:19717071-20298232	NA	8270.898927	0.123322626	0.142767704	8.289995781	0.040383569	0.864689004
ENSMOCG00000022377	ENSMOCT00000030516	LMF2_XENTR	Lmf1	Lipase_maturation_factor_2	7:2348718-2439252	GO:0005789;GO:0016021;GO:0051604	1289.806366	0.79821294	0.140881622	8.24552295	0.041200874	0.864689004
ENSMOCG00000022496	ENSMOCT00000030713	NA	Kirrel	NA	21:1828879-1884905	NA	523.0775961	0.117047637	0.134580675	8.445415797	0.0376497	0.864689004
ENSMOCG00000022729	ENSMOCT00000031077	NEBL_MOUSE	Neb	Nebulette	4:65241381-65427820	GO:0030018;GO:0051015;GO:0071691;GO:0048747	177.1240247	-0.54994906	0.253029721	7.960962126	0.046825428	0.864689004
ENSMOCG00000022729	ENSMOCT00000031073	NEBL_MOUSE	Neb	Nebulette	4:65241381-65427820	GO:0030018;GO:0051015;GO:0071691;GO:0048747	177.1240247	-0.54994906	0.253029721	7.960962126	0.046825428	0.864689004
ENSMOCG00000022729	ENSMOCT00000031080	NRAP_HUMAN	Neb	Nebulin_related_anchoring_protein	4:65241381-65427820	GO:0005916;GO:0005927;GO:0030018;GO:0003779;GO:0051015;GO:0046872;GO:0051371;GO:0071691;GO:0048747	177.1240247	-0.54994906	0.253029721	7.960962126	0.046825428	0.864689004
ENSMOCG00000022729	ENSMOCT00000031072	NEBL_MOUSE	Neb	Nebulette	4:65241381-65427820	GO:0030018;GO:0051015;GO:0071691;GO:0048747	177.1240247	-0.54994906	0.253029721	7.960962126	0.046825428	0.864689004
ENSMOCG00000023025	ENSMOCT00000031501	SPC24_MOUSE	Spc24	Kinetochore_protein_Spc24	5:15917625-15919781	GO:0000777;GO:0031262;GO:0005730;GO:0005654;GO:0007049;GO:0051301	72.45482736	-1.288344054	0.240729567	8.231071852	0.041469908	0.864689004
ENSMOCG00000020178	ENSMOCT00000027326	CD302_MOUSE	Cd302	CD302_antigen	4:71688160-71725567	GO:0005938;GO:0030175;GO:0016021;GO:0005902;GO:0030246;GO:0038023;GO:0006909	300.5219667	0.395163358	0.19842256	7.955803861	0.046933992	0.865268286
ENSMOCG00000020178	ENSMOCT00000027327	CD302_MOUSE	Cd302	CD302_antigen	4:71688160-71725567	GO:0005938;GO:0030175;GO:0016021;GO:0005902;GO:0030246;GO:0038023;GO:0006909	300.5219667	0.395163358	0.19842256	7.955803861	0.046933992	0.865268286
ENSMOCG00000001034	ENSMOCT00000001426	RHPN2_HUMAN	Rhpn1	Rhophilin_2	15:10395065-10405247	GO:0005829;GO:0048471;GO:0007165	1414.641174	1.908955248	0.273205516	7.920275418	0.04768843	0.871649274
ENSMOCG00000001034	ENSMOCT00000001427	RHPN2_HUMAN	Rhpn1	Rhophilin_2	15:10395065-10405247	GO:0005829;GO:0048471;GO:0007165	1414.641174	1.908955248	0.273205516	7.920275418	0.04768843	0.871649274
ENSMOCG00000003008	ENSMOCT00000004048	PPR42_MACFA	Lrrcc1	Protein_phosphatase_1_regulatory_subunit_42	LG5:5807315-5846597	GO:0005813;GO:0005737;GO:0002177;GO:0015630;GO:0005815;GO:0003779;GO:0070840;GO:0015631	2444.182831	0.397067944	0.146844729	7.924054749	0.047607619	0.871649274
ENSMOCG00000005759	ENSMOCT00000007506	CRBG1_HUMAN	none	Beta/gamma_crystallin_domain_containing_protein_1	2:90253220-90331394	GO:0030246	2401.594596	0.245266784	0.1141294	7.913109485	0.047842022	0.871649274
ENSMOCG00000005759	ENSMOCT00000007508	CRBG1_HUMAN	none	Beta/gamma_crystallin_domain_containing_protein_1	2:90253220-90331394	GO:0030246	2401.594596	0.245266784	0.1141294	7.913109485	0.047842022	0.871649274
ENSMOCG00000010182	ENSMOCT00000013186	UNC79_CAEEL	Unc79	Uncoordinated_protein_79	1:38663246-38903670	GO:0030424;GO:0040017;GO:0072347;GO:0042493;GO:0045471;GO:1901424	3759.342468	0.400699704	0.08717868	7.929335976	0.047494917	0.871649274
ENSMOCG00000010182	ENSMOCT00000013183	UNC79_CAEEL	Unc79	Uncoordinated_protein_79	1:38663246-38903670	GO:0030424;GO:0040017;GO:0072347;GO:0042493;GO:0045471;GO:1901424	3759.342468	0.400699704	0.08717868	7.929335976	0.047494917	0.871649274
ENSMOCG00000010182	ENSMOCT00000013173	UNC79_CAEEL	Unc79	Uncoordinated_protein_79	1:38663246-38903670	GO:0030424;GO:0040017;GO:0072347;GO:0042493;GO:0045471;GO:1901424	3759.342468	0.400699704	0.08717868	7.929335976	0.047494917	0.871649274
ENSMOCG00000015926	ENSMOCT00000021066	CAC1H_RAT	Cacna1i	Voltage_dependent_T_type_calcium_channel_subunit_alpha_1H	15:13508795-13622363	GO:0005901;GO:0005737;GO:0030425;GO:0098978;GO:0016021;GO:0005887;GO:0099055;GO:0099059;GO:0043005;GO:0005634;GO:0043204;GO:0005886;GO:0042383;GO:0005891;GO:0001518;GO:0005261;GO:0008332;GO:0046872;GO:0097110;GO:0005244;GO:0005248;GO:0032342;GO:0070509;GO:0006816;GO:0032870;GO:0035865;GO:0034651;GO:0098662;GO:0086010;GO:0019228;GO:2000344;GO:0045956;GO:0106134;GO:0034765;GO:0042391;GO:0019233	2493.974992	0.572150766	0.189035035	7.912892352	0.047846683	0.871649274
ENSMOCG00000018706	ENSMOCT00000025138	PHF11_BOVIN	Phf6	PHD_finger_protein_11	X:10836318-10874961	GO:0005634;GO:0046872	781.4250228	0.061012019	0.106326207	7.915291495	0.047795203	0.871649274
ENSMOCG00000021748	ENSMOCT00000029600	GSTA2_MOUSE	none	Glutathione_S_transferase_A2	5:61198984-61220114	GO:0005829;GO:0043295;GO:0004364;GO:0006749;GO:0009617;GO:0035634;GO:0006805	61.42668169	-3.190770437	0.489864876	7.927615053	0.047531614	0.871649274
ENSMOCG00000022507	ENSMOCT00000030731	CWC21_NEUCR	Srrm2	Pre_mRNA_splicing_factor_cwc_21	7:4194937-4212612	GO:0005737;GO:0005681;GO:0006397;GO:0008380	31553.96124	0.630651031	0.135486776	7.910307122	0.047902217	0.871649274
ENSMOCG00000022507	ENSMOCT00000030723	CWC21_GIBZE	Srrm2	Pre_mRNA_splicing_factor_CWC21	7:4194937-4212612	GO:0005737;GO:0005681;GO:0006397;GO:0008380	31553.96124	0.630651031	0.135486776	7.910307122	0.047902217	0.871649274
ENSMOCG00000002694	ENSMOCT00000003616	BCL6B_MOUSE	Bcl6	B_cell_CLL/lymphoma_6_member_B_protein	2:33655239-33678423	GO:0005634;GO:0003677;GO:0001227;GO:0046872;GO:0000977;GO:0000122;GO:0045595;GO:0042127;GO:0050727;GO:0042092	1091.010285	0.627823826	0.15098736	7.885721139	0.048433501	0.878464585
ENSMOCG00000003484	ENSMOCT00000004694	NA	AW554918	NA	18:1960887-2214197	NA	375.2890911	0.227771596	0.133450226	7.888444804	0.048374363	0.878464585
ENSMOCG00000003484	ENSMOCT00000004692	NA	AW554918	NA	18:1960887-2214197	NA	375.2890911	0.227771596	0.133450226	7.888444804	0.048374363	0.878464585
ENSMOCG00000003484	ENSMOCT00000004693	NA	AW554918	NA	18:1960887-2214197	NA	375.2890911	0.227771596	0.133450226	7.888444804	0.048374363	0.878464585
ENSMOCG00000022149	ENSMOCT00000030157	NA	Bub3	NA	8:24337819-24348027	NA	1653.775202	-0.443545151	0.082453288	7.880871479	0.048538974	0.878955339
ENSMOCG00000022149	ENSMOCT00000030160	BUB3_MOUSE	Bub3	Mitotic_checkpoint_protein_BUB3	8:24337819-24348027	GO:1990298;GO:0000777;GO:0000776;GO:0033597;GO:0005654;GO:0043130;GO:0008608;GO:0051301;GO:0007059;GO:0051321;GO:0000070;GO:0007094;GO:0034501;GO:0051983	1653.775202	-0.443545151	0.082453288	7.880871479	0.048538974	0.878955339
ENSMOCG00000011067	ENSMOCT00000014212	NA	Slc12a4	NA	4:4931101-4954891	NA	1227.706914	0.289770985	0.129709997	7.866731448	0.048847775	0.882320869
ENSMOCG00000016307	ENSMOCT00000021633	NA	Gsn	NA	4:41238843-41295399	NA	3280.180446	0.412012109	0.167689232	7.865157743	0.048882261	0.882320869
ENSMOCG00000016307	ENSMOCT00000021634	NA	Gsn	NA	4:41238843-41295399	NA	3280.180446	0.412012109	0.167689232	7.865157743	0.048882261	0.882320869
ENSMOCG00000006534	ENSMOCT00000008481	SRP19_PONAB	none	Signal_recognition_particle_19_kDa_protein	18:22824247-22830624	GO:0005786;GO:0008312;GO:0006614	576.3947804	0.868337395	0.142007204	7.860034496	0.048994695	0.882928508
ENSMOCG00000006534	ENSMOCT00000008475	SRP19_PONAB	none	Signal_recognition_particle_19_kDa_protein	18:22824247-22830624	GO:0005786;GO:0008312;GO:0006614	576.3947804	0.868337395	0.142007204	7.860034496	0.048994695	0.882928508
ENSMOCG00000017915	ENSMOCT00000023968	NA	none	NA	2:68078869-68104562	NA	708.4599283	-0.394918327	0.099470857	7.849617281	0.049224086	0.885638486
ENSMOCG00000013889	ENSMOCT00000018116	RACA_DICDI	Rhobtb3	Rho_related_protein_racA	19:23277154-23332821	GO:0005938;GO:0042995;GO:0005737;GO:0031410;GO:0005856;GO:0043231;GO:0005886;GO:0005525;GO:0003924;GO:0019901;GO:0030036;GO:0007015;GO:0030865;GO:0007163;GO:0032956;GO:0008360;GO:0007266	830.4355756	-0.293552778	0.142882999	7.838138971	0.049478053	0.888781239
ENSMOCG00000013889	ENSMOCT00000018118	RACA_DICDI	Rhobtb3	Rho_related_protein_racA	19:23277154-23332821	GO:0005938;GO:0042995;GO:0005737;GO:0031410;GO:0005856;GO:0043231;GO:0005886;GO:0005525;GO:0003924;GO:0019901;GO:0030036;GO:0007015;GO:0030865;GO:0007163;GO:0032956;GO:0008360;GO:0007266	830.4355756	-0.293552778	0.142882999	7.838138971	0.049478053	0.888781239
ENSMOCG00000015132	ENSMOCT00000019938	BNC2_HUMAN	Bnc2	Zinc_finger_protein_basonuclin_2	10:22077951-22478793	GO:0005654;GO:0003677;GO:0046872;GO:0003416;GO:0060485;GO:0060021;GO:0043586	54.75030585	-0.061068286	0.199365535	7.834436687	0.04956024	0.888833176
ENSMOCG00000015132	ENSMOCT00000019931	BNC1_HUMAN	Bnc2	Zinc_finger_protein_basonuclin_1	10:22077951-22478793	GO:0005737;GO:0043231;GO:0005654;GO:0005634;GO:0003677;GO:0003700;GO:0046872;GO:0030154;GO:0008544;GO:0008284;GO:0007283	54.75030585	-0.061068286	0.199365535	7.834436687	0.04956024	0.888833176
ENSMOCG00000015132	ENSMOCT00000019935	BNC1_HUMAN	Bnc2	Zinc_finger_protein_basonuclin_1	10:22077951-22478793	GO:0005737;GO:0043231;GO:0005654;GO:0005634;GO:0003677;GO:0003700;GO:0046872;GO:0030154;GO:0008544;GO:0008284;GO:0007283	54.75030585	-0.061068286	0.199365535	7.834436687	0.04956024	0.888833176
ENSMOCG00000015132	ENSMOCT00000019932	BNC1_HUMAN	Bnc2	Zinc_finger_protein_basonuclin_1	10:22077951-22478793	GO:0005737;GO:0043231;GO:0005654;GO:0005634;GO:0003677;GO:0003700;GO:0046872;GO:0030154;GO:0008544;GO:0008284;GO:0007283	54.75030585	-0.061068286	0.199365535	7.834436687	0.04956024	0.888833176
ENSMOCG00000015132	ENSMOCT00000019937	BNC1_HUMAN	Bnc2	Zinc_finger_protein_basonuclin_1	10:22077951-22478793	GO:0005737;GO:0043231;GO:0005654;GO:0005634;GO:0003677;GO:0003700;GO:0046872;GO:0030154;GO:0008544;GO:0008284;GO:0007283	54.75030585	-0.061068286	0.199365535	7.834436687	0.04956024	0.888833176
ENSMOCG00000016648	ENSMOCT00000022120	PDI_ARTBC	Txndc11	Protein_disulfide_isomerase	7:12287409-12366088	GO:0005623;GO:0005788;GO:0003756;GO:0045454	1346.831484	0.519082869	0.062495708	7.829665585	0.049666351	0.889313303
ENSMOCG00000020247	ENSMOCT00000027426	GRAP_MOUSE	Grap	GRB2_related_adapter_protein	7:37005967-37025620	GO:0030054;GO:0016020;GO:0098793;GO:0007605	179.0817104	0.312667655	0.175009963	7.820515779	0.049870464	0.891543903
ENSMOCG00000006415	ENSMOCT00000008335	MPU1_MOUSE	none	Mannose_P_dolichol_utilization_defect_1_protein	21:42802451-42803272	GO:0016021;GO:0009312	17.50916918	-1.975373161	0.633904475	7.814131067	0.050013376	0.892675053
ENSMOCG00000006515	ENSMOCT00000008457	B4GN2_HUMAN	B4galnt2	Beta_1,4_N_acetylgalactosaminyltransferase_2	7:71751754-71791286	GO:0000139;GO:0030173;GO:0016021;GO:0008376;GO:0030259;GO:0022408;GO:0018279;GO:0019276;GO:0006047	29.34010651	1.194692012	0.767161881	7.801433985	0.050298767	0.89634162
ENSMOCG00000018391	ENSMOCT00000024673	NA	Nav3	NA	24:16005732-16317150	NA	1858.825113	-0.348530355	0.060027173	7.790899544	0.05053675	0.897728103
ENSMOCG00000018391	ENSMOCT00000024678	NA	Nav3	NA	24:16005732-16317150	NA	1858.825113	-0.348530355	0.060027173	7.790899544	0.05053675	0.897728103
ENSMOCG00000019324	ENSMOCT00000026056	NA	Fbxo4	NA	19:25275829-25288646	NA	155.7758231	0.206285623	0.208468077	7.794058915	0.050465262	0.897728103
ENSMOCG00000001767	ENSMOCT00000002380	NA	Asz1	NA	LG10:12891224-12935696	NA	26.61410978	1.186021727	0.970137394	7.777805788	0.050834078	0.898171829
ENSMOCG00000011642	ENSMOCT00000014952	AP5B1_XENTR	Ap5b1	AP_5_complex_subunit_beta_1	8:40346234-40349505	GO:0030119;GO:0016197;GO:0015031	378.2466676	-0.252911869	0.176528219	7.776717695	0.050858862	0.898171829
ENSMOCG00000014792	ENSMOCT00000019437	STK36_MOUSE	none	Serine/threonine_protein_kinase_36	LG4:56386573-56391416	GO:0005737;GO:0005829;GO:0005576;GO:0005634;GO:0005524;GO:0046872;GO:0004674;GO:0008134;GO:0007420;GO:0060271;GO:0003351;GO:0007228;GO:0045880;GO:0009791;GO:0051090	59.83291196	0.230394324	0.200319964	7.777101335	0.050850123	0.898171829
ENSMOCG00000022801	ENSMOCT00000031159	TNF13_MOUSE	Tnfsfm13	Tumor_necrosis_factor_ligand_superfamily_member_13	7:29080417-29092777	GO:0005737;GO:0009897;GO:0005615;GO:0005125;GO:0005164;GO:0016064;GO:0002426;GO:0008284;GO:0002636;GO:0048298;GO:0050776	1024.058901	0.068275419	0.099336667	7.775691508	0.050882247	0.898171829
ENSMOCG00000022801	ENSMOCT00000031157	TNF13_MOUSE	Tnfsfm13	Tumor_necrosis_factor_ligand_superfamily_member_13	7:29080417-29092777	GO:0005737;GO:0009897;GO:0005615;GO:0005125;GO:0005164;GO:0016064;GO:0002426;GO:0008284;GO:0002636;GO:0048298;GO:0050776	1024.058901	0.068275419	0.099336667	7.775691508	0.050882247	0.898171829
ENSMOCG00000022801	ENSMOCT00000031158	TNF13_MOUSE	Tnfsfm13	Tumor_necrosis_factor_ligand_superfamily_member_13	7:29080417-29092777	GO:0005737;GO:0009897;GO:0005615;GO:0005125;GO:0005164;GO:0016064;GO:0002426;GO:0008284;GO:0002636;GO:0048298;GO:0050776	1024.058901	0.068275419	0.099336667	7.775691508	0.050882247	0.898171829
ENSMOCG00000006055	ENSMOCT00000007895	COBL_MOUSE	Cobll1	Protein_cordon_bleu	4:75888066-76028495	GO:0030424;GO:0044295;GO:0005938;GO:0005856;GO:0030425;GO:0044294;GO:0016020;GO:0043025;GO:0048471;GO:0005886;GO:0001726;GO:0003785;GO:0051764;GO:0051639;GO:0030041;GO:0048669;GO:0048565;GO:0000578;GO:0033504;GO:0001889;GO:0001843;GO:0030903;GO:1900006;GO:1900029;GO:0001757	501.3506977	0.626972721	0.152849146	7.740966608	0.051679763	0.898703049
ENSMOCG00000006055	ENSMOCT00000007898	COBL_MOUSE	Cobll1	Protein_cordon_bleu	4:75888066-76028495	GO:0030424;GO:0044295;GO:0005938;GO:0005856;GO:0030425;GO:0044294;GO:0016020;GO:0043025;GO:0048471;GO:0005886;GO:0001726;GO:0003785;GO:0051764;GO:0051639;GO:0030041;GO:0048669;GO:0048565;GO:0000578;GO:0033504;GO:0001889;GO:0001843;GO:0030903;GO:1900006;GO:1900029;GO:0001757	501.3506977	0.626972721	0.152849146	7.740966608	0.051679763	0.898703049
ENSMOCG00000009308	ENSMOCT00000011987	MYO3B_MOUSE	Myo3b	Myosin_IIIb	4:79994008-80305906	GO:0005737;GO:0032433;GO:0016459;GO:0001917;GO:0001750;GO:0032426;GO:0003779;GO:0005524;GO:0000146;GO:0004674;GO:0060088;GO:0090103;GO:0018105;GO:0018107;GO:0051491;GO:0046777;GO:0050896;GO:0007605;GO:0007601	223.4854683	-0.866287881	0.26237775	7.767762386	0.051063292	0.898703049
ENSMOCG00000009308	ENSMOCT00000011984	NINAC_DROME	Myo3b	Neither_inactivation_nor_afterpotential_protein_C	4:79994008-80305906	GO:0005737;GO:0016027;GO:0042385;GO:0005634;GO:0016028;GO:0033583;GO:0016461;GO:0003779;GO:0005524;GO:0005516;GO:0003774;GO:0035091;GO:0004672;GO:0004674;GO:0004713;GO:0016062;GO:0007010;GO:0016059;GO:0033227;GO:0006886;GO:0045494;GO:0007602;GO:0007604;GO:0007603;GO:0008104;GO:1990146;GO:0009416;GO:0007601	223.4854683	-0.866287881	0.26237775	7.767762386	0.051063292	0.898703049
ENSMOCG00000012831	ENSMOCT00000016621	FBXL2_BOVIN	Fbxl13	F_box/LRR_repeat_protein_2	26:13433510-13575941	GO:0016020;GO:0019005;GO:0005516;GO:0016567;GO:0010506;GO:0014066;GO:0031146;GO:0006511	302.1921244	0.074787818	0.356315843	7.756130021	0.051330026	0.898703049
ENSMOCG00000012831	ENSMOCT00000016617	FXL20_HUMAN	Fbxl13	F_box/LRR_repeat_protein_20	26:13433510-13575941	GO:0005829;GO:0098978;GO:0098793;GO:0019005;GO:0098685;GO:0001662;GO:0043687;GO:0000209;GO:0099575;GO:2000300;GO:0031146;GO:0006511	302.1921244	0.074787818	0.356315843	7.756130021	0.051330026	0.898703049
ENSMOCG00000013111	ENSMOCT00000017015	NA	Coro6	NA	7:21642067-21649475	NA	767.9002212	1.146352775	0.274228939	7.749320808	0.051486792	0.898703049
ENSMOCG00000013111	ENSMOCT00000017022	NA	Coro6	NA	7:21642067-21649475	NA	767.9002212	1.146352775	0.274228939	7.749320808	0.051486792	0.898703049
ENSMOCG00000013111	ENSMOCT00000017019	NA	Coro6	NA	7:21642067-21649475	NA	767.9002212	1.146352775	0.274228939	7.749320808	0.051486792	0.898703049
ENSMOCG00000013111	ENSMOCT00000017017	NA	Coro6	NA	7:21642067-21649475	NA	767.9002212	1.146352775	0.274228939	7.749320808	0.051486792	0.898703049
ENSMOCG00000016166	ENSMOCT00000021409	HUS1_HUMAN	Hus1	Checkpoint_protein_HUS1	LG1:8701012-8713985	GO:0030896;GO:0005829;GO:0005730;GO:0005654;GO:0005634;GO:0035861;GO:0006974;GO:0071479;GO:0000077;GO:0006281;GO:0006260;GO:0000724;GO:0009792;GO:0031573;GO:0044778;GO:0033314;GO:0008156;GO:0006289;GO:0006468;GO:0001932;GO:1901796;GO:0009411;GO:0000723	983.5741268	1.467095562	0.178908267	7.743746035	0.051615484	0.898703049
ENSMOCG00000017248	ENSMOCT00000022990	PDIA1_RABIT	Pdia2	Protein_disulfide_isomerase	7:1767946-1771151	GO:0005623;GO:0005783;GO:0005788;GO:0042470;GO:0005886;GO:0003756;GO:0046982;GO:0045454	210.9387614	-0.179328413	0.25152404	7.755180896	0.051351849	0.898703049
ENSMOCG00000018861	ENSMOCT00000025404	PK1L2_MOUSE	Pkd1	Polycystic_kidney_disease_protein_1_like_2	7:3443296-3492514	GO:0016021;GO:0016020;GO:0005262;GO:0005509;GO:0030246;GO:0001965;GO:0050982	5620.335853	0.426662194	0.11034327	7.739482812	0.051714111	0.898703049
ENSMOCG00000019248	ENSMOCT00000025949	NA	Mfn1	NA	1:64036990-64078879	NA	4819.050911	0.011065422	0.097972061	7.763334248	0.051164671	0.898703049
ENSMOCG00000022008	ENSMOCT00000029965	ARMX1_PONAB	none	Armadillo_repeat_containing_X_linked_protein_1	X:38669191-38673827	GO:0016021;GO:0005741	6601.49289	-0.52502095	0.087393138	7.74368104	0.051616986	0.898703049
ENSMOCG00000022485	ENSMOCT00000030693	NA	Rbm10	NA	X:58697252-58724128	NA	3166.761904	0.491867505	0.103933276	7.759545968	0.051251557	0.898703049
ENSMOCG00000022485	ENSMOCT00000030696	NA	Rbm10	NA	X:58697252-58724128	NA	3166.761904	0.491867505	0.103933276	7.759545968	0.051251557	0.898703049
ENSMOCG00000022485	ENSMOCT00000030695	NA	Rbm10	NA	X:58697252-58724128	NA	3166.761904	0.491867505	0.103933276	7.759545968	0.051251557	0.898703049
ENSMOCG00000002259	ENSMOCT00000003027	AAKG2_PONAB	Prkag3	5'_AMP_activated_protein_kinase_subunit_gamma_2	LG4:56247613-56255536	GO:0005524;GO:0006633;GO:0071900	19.63177905	1.30193667	0.417668504	7.731627798	0.051896311	0.900473293
ENSMOCG00000002259	ENSMOCT00000003029	AAKG2_PONAB	Prkag3	5'_AMP_activated_protein_kinase_subunit_gamma_2	LG4:56247613-56255536	GO:0005524;GO:0006633;GO:0071900	19.63177905	1.30193667	0.417668504	7.731627798	0.051896311	0.900473293
ENSMOCG00000000595	ENSMOCT00000000791	S35A5_XENLA	Slc35a5	Probable_UDP_sugar_transporter_protein_SLC35A5	2:55953147-55971028	GO:0000139;GO:0016021;GO:0015165;GO:0008643	1666.006273	-0.566480777	0.142601132	7.673686264	0.053259702	0.90057197
ENSMOCG00000000595	ENSMOCT00000000798	S35A5_MOUSE	Slc35a5	Probable_UDP_sugar_transporter_protein_SLC35A5	2:55953147-55971028	GO:0005794;GO:0030173;GO:0015165;GO:0008643	1666.006273	-0.566480777	0.142601132	7.673686264	0.053259702	0.90057197
ENSMOCG00000000595	ENSMOCT00000000787	S35A5_XENLA	Slc35a5	Probable_UDP_sugar_transporter_protein_SLC35A5	2:55953147-55971028	GO:0000139;GO:0016021;GO:0015165;GO:0008643	1666.006273	-0.566480777	0.142601132	7.673686264	0.053259702	0.90057197
ENSMOCG00000000595	ENSMOCT00000000793	S35A5_MOUSE	Slc35a5	Probable_UDP_sugar_transporter_protein_SLC35A5	2:55953147-55971028	GO:0005794;GO:0030173;GO:0015165;GO:0008643	1666.006273	-0.566480777	0.142601132	7.673686264	0.053259702	0.90057197
ENSMOCG00000001098	ENSMOCT00000001490	TOM7_MOUSE	none	Mitochondrial_import_receptor_subunit_TOM7_homolog	4:85365687-85365854	GO:0016021;GO:0005742;GO:0005739;GO:0098779;GO:1903955;GO:0030150;GO:0031647	516.4160178	-0.927192822	0.155645518	7.688912905	0.052898077	0.90057197
ENSMOCG00000002171	ENSMOCT00000002917	LERL1_MOUSE	Leprotl1	Leptin_receptor_overlapping_transcript_like_1	LG7_11:10048786-10063636	GO:0005768;GO:0016021;GO:0032511;GO:2000009	2623.668933	-0.158985308	0.069682963	7.649527222	0.053838404	0.90057197
ENSMOCG00000002171	ENSMOCT00000002914	LERL1_MOUSE	Leprotl1	Leptin_receptor_overlapping_transcript_like_1	LG7_11:10048786-10063636	GO:0005768;GO:0016021;GO:0032511;GO:2000009	2623.668933	-0.158985308	0.069682963	7.649527222	0.053838404	0.90057197
ENSMOCG00000002411	ENSMOCT00000003235	GRPL2_MOUSE	Glipr1l2	GLIPR1_like_protein_2	24:14200969-14215839	GO:0005615;GO:0016021	25.84495057	-0.134588465	0.647282837	7.62911198	0.054332187	0.90057197
ENSMOCG00000004941	ENSMOCT00000006469	SCN2B_RAT	Scn2b	Sodium_channel_subunit_beta_2	5:39042435-39053179	GO:0001518;GO:0017080;GO:0005244;GO:0005248;GO:0086006;GO:0086002;GO:0060048;GO:0086012;GO:0007399;GO:0060371;GO:0086091;GO:2000649;GO:0046684;GO:0035725	5748.27363	-0.324977498	0.110885862	7.702270651	0.052582802	0.90057197
ENSMOCG00000005950	ENSMOCT00000007735	M2GD_HUMAN	Sardh	Dimethylglycine_dehydrogenase,_mitochondrial	4:49972049-50028002	GO:0005737;GO:0005759;GO:0005739;GO:0047865;GO:0009055;GO:0016491;GO:0003723;GO:0006579;GO:0042426;GO:0019695	192.1093197	-0.532114177	0.234621258	7.71857753	0.052200397	0.90057197
ENSMOCG00000006368	ENSMOCT00000008276	NA	Slc12a2	NA	18:44146420-44217765	NA	4707.785384	-0.580934992	0.146617388	7.613448267	0.054714025	0.90057197
ENSMOCG00000006614	ENSMOCT00000008587	HYOU1_CRIGR	Hyou1	Hypoxia_up_regulated_protein_1	5:38272134-38284958	GO:0005788;GO:0005524	7647.959051	-0.27926509	0.068660665	7.631308067	0.05427886	0.90057197
ENSMOCG00000006614	ENSMOCT00000008583	NA	Hyou1	NA	5:38272134-38284958	NA	7647.959051	-0.27926509	0.068660665	7.631308067	0.05427886	0.90057197
ENSMOCG00000006666	ENSMOCT00000008634	NA	none	NA	21:32666029-32684177	NA	1467.543029	-0.698140438	0.104748655	7.638269959	0.054110141	0.90057197
ENSMOCG00000007312	ENSMOCT00000009492	SYT3_HUMAN	Tc2n	Synaptotagmin_3	1:37398213-37450401	GO:0005768;GO:0070382;GO:0016021;GO:0005886;GO:0098793;GO:0030658;GO:0005509;GO:0005544;GO:0030276;GO:0001786;GO:0000149;GO:0019905;GO:0048791;GO:0017156;GO:0071277;GO:1903861;GO:0017158;GO:0014059;GO:0016192	22.27377746	-1.217208522	0.319781343	7.613626855	0.054709657	0.90057197
ENSMOCG00000007472	ENSMOCT00000009632	FIGL1_HUMAN	Fign	Fidgetin_like_protein_1	4:75002948-75122870	GO:0005737;GO:0070062;GO:0000228;GO:0005634;GO:0048471;GO:0005524;GO:0016887;GO:0016787;GO:0000287;GO:0008568;GO:0046034;GO:0071479;GO:0031122;GO:0007140;GO:0043066;GO:2001243;GO:0001649;GO:0033687;GO:0051726;GO:0010569	102.5969151	-0.561994044	0.219543856	7.714284647	0.052300805	0.90057197
ENSMOCG00000007472	ENSMOCT00000009630	FIGL1_HUMAN	Fign	Fidgetin_like_protein_1	4:75002948-75122870	GO:0005737;GO:0070062;GO:0000228;GO:0005634;GO:0048471;GO:0005524;GO:0016887;GO:0016787;GO:0000287;GO:0008568;GO:0046034;GO:0071479;GO:0031122;GO:0007140;GO:0043066;GO:2001243;GO:0001649;GO:0033687;GO:0051726;GO:0010569	102.5969151	-0.561994044	0.219543856	7.714284647	0.052300805	0.90057197
ENSMOCG00000008066	NA	NA	NA	NA	NA	NA	19.52491721	-0.132839984	0.347788994	7.693989972	0.05277803	0.90057197
ENSMOCG00000008585	ENSMOCT00000011058	NA	Bmp1	NA	17:16394969-16440748	NA	1073.901931	0.845670017	0.199944437	7.659421629	0.05360066	0.90057197
ENSMOCG00000009367	ENSMOCT00000012033	TCTP_RAT	none	Translationally_controlled_tumor_protein	21:10744905-10745427	GO:0005737;GO:0005881;GO:0005615;GO:0005771;GO:0005654;GO:0005634;GO:0000922;GO:0005509;GO:0008134;GO:0008283;GO:2000384;GO:1902230;GO:0009615;GO:0007283;GO:0019827	202.6640449	0.395783332	0.169039563	7.703263856	0.052559434	0.90057197
ENSMOCG00000009520	ENSMOCT00000012237	ESPN_RAT	none	Espin	10:80713934-80723708	GO:0015629;GO:0005903;GO:0030054;GO:0005737;GO:0043197;GO:0031941;GO:0005902;GO:0032420;GO:0032421;GO:0032426;GO:0051015;GO:0017124;GO:0051017;GO:0007015;GO:0007626;GO:0051494;GO:0030046;GO:0051491;GO:0007605	74.37830355	2.651253008	0.488979192	7.67197174	0.053300572	0.90057197
ENSMOCG00000012319	ENSMOCT00000015844	FRRS1_DANRE	Frrs1	Putative_ferric_chelate_reductase_1	21:14187036-14226321	GO:0016021;GO:0016491	92.64175591	-0.281575705	0.235841406	7.627110032	0.054380844	0.90057197
ENSMOCG00000012319	ENSMOCT00000015848	FRRS1_MOUSE	Frrs1	Ferric_chelate_reductase_1	21:14187036-14226321	GO:0016021;GO:0000293;GO:0046872	92.64175591	-0.281575705	0.235841406	7.627110032	0.054380844	0.90057197
ENSMOCG00000012637	ENSMOCT00000016388	NA	Dock9	NA	17:33223562-33413741	NA	6215.78231	0.062606085	0.109216589	7.642401898	0.054010247	0.90057197
ENSMOCG00000012637	ENSMOCT00000016378	NA	Dock9	NA	17:33223562-33413741	NA	6215.78231	0.062606085	0.109216589	7.642401898	0.054010247	0.90057197
ENSMOCG00000012806	ENSMOCT00000016566	MANF_RAT	Manf	Mesencephalic_astrocyte_derived_neurotrophic_factor	5:79681677-79685211	GO:0005788;GO:0005615;GO:0048471;GO:0033018;GO:0008083;GO:0120146;GO:0071542;GO:0031175;GO:1905897;GO:0006986;GO:0002014	1237.436626	-0.530897797	0.087540345	7.72714787	0.052000504	0.90057197
ENSMOCG00000012806	ENSMOCT00000016564	MANF_RAT	Manf	Mesencephalic_astrocyte_derived_neurotrophic_factor	5:79681677-79685211	GO:0005788;GO:0005615;GO:0048471;GO:0033018;GO:0008083;GO:0120146;GO:0071542;GO:0031175;GO:1905897;GO:0006986;GO:0002014	1237.436626	-0.530897797	0.087540345	7.72714787	0.052000504	0.90057197
ENSMOCG00000012890	ENSMOCT00000016683	NA	Arhgef3	NA	6:62292602-62462305	NA	2562.401287	-0.727648354	0.133090422	7.695058106	0.052752808	0.90057197
ENSMOCG00000012890	ENSMOCT00000016684	NA	Arhgef3	NA	6:62292602-62462305	NA	2562.401287	-0.727648354	0.133090422	7.695058106	0.052752808	0.90057197
ENSMOCG00000012899	ENSMOCT00000016705	RAI14_MOUSE	Uaca	Ankycorbin	5:78933082-79020848	GO:0005938;GO:0030054;GO:0005856;GO:0005829;GO:0001650;GO:0005739;GO:0005654;GO:0003779;GO:0030154;GO:0007283	452.1787291	-0.973481658	0.171462228	7.682208575	0.053057006	0.90057197
ENSMOCG00000013063	ENSMOCT00000016927	COPT2_MOUSE	Slc31a2	Probable_low_affinity_copper_uptake_protein_2	10:8488807-8504784	GO:0005623;GO:0016021;GO:0005770;GO:0016020;GO:0005886;GO:0055037;GO:0006878;GO:0035434;GO:1902311	887.0290079	-0.581049808	0.078342093	7.615955383	0.054652734	0.90057197
ENSMOCG00000013465	ENSMOCT00000017536	FUCM_MOUSE	Fuom	Fucose_mutarotase	8:33011510-33017053	GO:0042806;GO:0036373;GO:0016857;GO:0060180;GO:0006004;GO:0036065;GO:0045665	216.8766621	-0.316091982	0.322530669	7.672446306	0.053289256	0.90057197
ENSMOCG00000013465	ENSMOCT00000017533	FUCM_MOUSE	Fuom	Fucose_mutarotase	8:33011510-33017053	GO:0042806;GO:0036373;GO:0016857;GO:0060180;GO:0006004;GO:0036065;GO:0045665	216.8766621	-0.316091982	0.322530669	7.672446306	0.053289256	0.90057197
ENSMOCG00000013465	ENSMOCT00000017540	FUCM_MOUSE	Fuom	Fucose_mutarotase	8:33011510-33017053	GO:0042806;GO:0036373;GO:0016857;GO:0060180;GO:0006004;GO:0036065;GO:0045665	216.8766621	-0.316091982	0.322530669	7.672446306	0.053289256	0.90057197
ENSMOCG00000013486	ENSMOCT00000017557	MUC24_RAT	Cd164	Sialomucin_core_protein_24	LG9:27250872-27263642	GO:0031410;GO:0005768;GO:0010008;GO:0016021;GO:0005765;GO:0005764;GO:0005886;GO:0007155;GO:0007157;GO:0007517	3560.823605	-0.235855458	0.142664475	7.622744067	0.054487106	0.90057197
ENSMOCG00000013695	ENSMOCT00000017853	TNR17_MOUSE	Tnfrsf17	Tumor_necrosis_factor_receptor_superfamily_member_17	7:12560450-12566593	GO:0016021;GO:0038023;GO:0002250;GO:0002260;GO:0007165	28.42961296	3.34911656	0.93630894	7.620646004	0.054538242	0.90057197
ENSMOCG00000014119	ENSMOCT00000018508	MOR2_SCHPO	Fry	Cell_polarity_protein_mor2	2:31691419-31922596	GO:0005938;GO:0051285;GO:1902716;GO:0032153;GO:0051286;GO:0005737;GO:0031097;GO:0016020;GO:0030427;GO:0000902;GO:2000100	6043.133158	0.145760696	0.078903586	7.623563965	0.054467135	0.90057197
ENSMOCG00000014200	ENSMOCT00000018577	RS2_RAT	none	40S_ribosomal_protein_S2	7:3313906-3315808	GO:0022627;GO:0005654;GO:1990904;GO:0045202;GO:0019899;GO:0017134;GO:0003729;GO:0044877;GO:0003735;GO:0071353;GO:0001731;GO:0051443;GO:0045471;GO:0000028;GO:0006412	268.9159041	3.836259297	0.202808946	7.684967859	0.05299154	0.90057197
ENSMOCG00000014906	ENSMOCT00000019607	NA	none	NA	LG4:35057460-35093834	NA	3132.487697	-0.262237138	0.112314543	7.633549565	0.054224482	0.90057197
ENSMOCG00000015528	ENSMOCT00000020479	RM49_MOUSE	Mrpl49	39S_ribosomal_protein_L49,_mitochondrial	8:40833313-40836810	GO:0005762;GO:0005761;GO:0005739;GO:0003735;GO:0006412	1129.826023	-0.254145562	0.107080391	7.650985395	0.053803303	0.90057197
ENSMOCG00000016080	ENSMOCT00000021290	TIG1_HUMAN	Rarres1	Retinoic_acid_receptor_responder_protein_1	1:113297060-113329285	GO:0070062;GO:0005615;GO:0016021;GO:0008191;GO:0008285	149.1441224	-1.338005111	0.39371661	7.64874426	0.053857261	0.90057197
ENSMOCG00000016160	ENSMOCT00000021464	CP250_MOUSE	Cep250	Centrosome_associated_protein_CEP250	LG8:22199271-22239558	GO:0005814;GO:0005813;GO:0036064;GO:0048471;GO:0001917;GO:0001750;GO:0032991;GO:0031616;GO:0008022;GO:0019904;GO:0019901;GO:0010457;GO:0060271;GO:0050908;GO:0000278;GO:1905515;GO:1904781;GO:0008104;GO:0033365;GO:0030997	1610.430418	0.475221547	0.162799586	7.670881935	0.053326565	0.90057197
ENSMOCG00000016160	ENSMOCT00000021460	CROCC_HUMAN	Cep250	Rootletin	LG8:22199271-22239558	GO:0015629;GO:0005814;GO:0005813;GO:0035253;GO:0005829;GO:0070062;GO:0001917;GO:0005886;GO:0003779;GO:0019894;GO:0005200;GO:0005198;GO:0010457;GO:0007098;GO:0032053;GO:0010669;GO:0051656;GO:0045494;GO:0045724;GO:1903566;GO:0008104;GO:0033365	1610.430418	0.475221547	0.162799586	7.670881935	0.053326565	0.90057197
ENSMOCG00000016571	ENSMOCT00000022005	NA	Fgfr4	NA	16:56049894-56065320	NA	28.08141638	1.747168623	0.343020391	7.704674802	0.052526253	0.90057197
ENSMOCG00000017575	ENSMOCT00000023478	PKHA5_HUMAN	Plekha7	Pleckstrin_homology_domain_containing_family_A_member_5	8:7885504-8072189	GO:0005829;GO:0098978;GO:0016020;GO:0005654;GO:0014069;GO:0080025;GO:0032266;GO:0070273;GO:0010314;GO:0061458	1604.503779	0.056680238	0.118929826	7.631062111	0.05428483	0.90057197
ENSMOCG00000018568	ENSMOCT00000024923	TTC9A_MOUSE	Ttc9	Tetratricopeptide_repeat_protein_9A	1:19441580-19480346	GO:0060348	3357.066294	-0.046465475	0.087922594	7.633907771	0.054215797	0.90057197
ENSMOCG00000019985	ENSMOCT00000027039	PTCD2_XENLA	Ptcd2	Pentatricopeptide_repeat_containing_protein_2,_mitochondrial	19:988216-1016839	GO:0005739;GO:0006397;GO:0050684	657.8629257	0.096552008	0.104409311	7.666061401	0.053441691	0.90057197
ENSMOCG00000021302	ENSMOCT00000028955	NA	Aldh3b3	NA	8:38691845-38702178	NA	19.47213733	-1.124053837	0.59281964	7.645532284	0.053934685	0.90057197
ENSMOCG00000021302	ENSMOCT00000028953	NA	Aldh3b3	NA	8:38691845-38702178	NA	19.47213733	-1.124053837	0.59281964	7.645532284	0.053934685	0.90057197
ENSMOCG00000021302	ENSMOCT00000028950	NA	Aldh3b3	NA	8:38691845-38702178	NA	19.47213733	-1.124053837	0.59281964	7.645532284	0.053934685	0.90057197
ENSMOCG00000007430	ENSMOCT00000009597	KLH24_HUMAN	Klhl29	Kelch_like_protein_24	LG3:13975372-14104834	GO:0005912;GO:0030424;GO:0031463;GO:0005737;GO:0030057;GO:0043204;GO:0045109;GO:0051865;GO:0016567;GO:2000312	1864.546797	0.472682304	0.148061537	7.605161494	0.054917088	0.902588906
ENSMOCG00000017178	ENSMOCT00000022901	YLM7_SCHPO	Zfp277	Zinc_finger_protein_C19B12.07c	1:75696116-75789300	GO:0005829;GO:0005634;GO:0046872;GO:0003676	971.8736444	-0.352388837	0.106541822	7.600589115	0.055029444	0.903111327
ENSMOCG00000017178	ENSMOCT00000022898	YLM7_SCHPO	Zfp277	Zinc_finger_protein_C19B12.07c	1:75696116-75789300	GO:0005829;GO:0005634;GO:0046872;GO:0003676	971.8736444	-0.352388837	0.106541822	7.600589115	0.055029444	0.903111327
ENSMOCG00000004851	ENSMOCT00000006373	CAND_DROME	Capn15	Calpain_D	7:2024166-2050477	GO:0005737;GO:0004198;GO:0046872;GO:0007399;GO:0006508;GO:0050896;GO:0007601	1778.315528	0.580421133	0.155871662	7.594359534	0.055182882	0.904305444
ENSMOCG00000004851	ENSMOCT00000006377	DEK1_ARATH	Capn15	Calpain_type_cysteine_protease_DEK1	7:2024166-2050477	GO:0005737;GO:0005789;GO:0010008;GO:0005887;GO:0004198;GO:0008234;GO:0009793;GO:0090628;GO:0032877;GO:0006508;GO:2000011;GO:0001558;GO:0042127;GO:2000014;GO:2000024;GO:0009934;GO:0097264;GO:0090392	1778.315528	0.580421133	0.155871662	7.594359534	0.055182882	0.904305444
ENSMOCG00000007764	ENSMOCT00000010013	PRUN2_HUMAN	Prune1	Protein_prune_homolog_2	21:3292466-3334241	GO:0005737;GO:0004309;GO:0046872;GO:0006915;GO:0006798	1286.023355	-0.277686663	0.069933569	7.586578757	0.055375111	0.906130824
ENSMOCG00000001151	ENSMOCT00000001561	COX17_CANLF	none	Cytochrome_c_oxidase_copper_chaperone	X:60344925-60345116	GO:0005758;GO:0016531;GO:1903136;GO:0006825;GO:0033617;GO:0008284;GO:1904960	200.15649	-2.807983081	0.362386523	7.582868724	0.055466998	0.906311342
ENSMOCG00000000869	ENSMOCT00000001173	APTX_MOUSE	Aptx	Aprataxin	LG5:36832238-36849575	GO:0000785;GO:0000790;GO:0005730;GO:0005654;GO:0005634;GO:0003682;GO:0003684;GO:0033699;GO:0120108;GO:0003690;GO:0003725;GO:0046872;GO:0030983;GO:0008967;GO:0051219;GO:0046403;GO:0047485;GO:1990165;GO:0003697;GO:0006974;GO:0006266;GO:0006302;GO:0031647;GO:0042542;GO:0000012	543.670971	0.696800081	0.122400297	7.507106612	0.057376134	0.906370267
ENSMOCG00000000869	ENSMOCT00000001172	NA	Aptx	NA	LG5:36832238-36849575	NA	543.670971	0.696800081	0.122400297	7.507106612	0.057376134	0.906370267
ENSMOCG00000000869	ENSMOCT00000001171	NA	Aptx	NA	LG5:36832238-36849575	NA	543.670971	0.696800081	0.122400297	7.507106612	0.057376134	0.906370267
ENSMOCG00000002435	ENSMOCT00000003278	Z280B_HUMAN	Zfp280c	Zinc_finger_protein_280B	X:111360-159265	GO:0005634;GO:0003677;GO:0003700;GO:0046872;GO:0006355	1307.125178	0.410213596	0.145415768	7.572079711	0.055735055	0.906370267
ENSMOCG00000002435	ENSMOCT00000003280	Z280B_HUMAN	Zfp280c	Zinc_finger_protein_280B	X:111360-159265	GO:0005634;GO:0003677;GO:0003700;GO:0046872;GO:0006355	1307.125178	0.410213596	0.145415768	7.572079711	0.055735055	0.906370267
ENSMOCG00000003789	ENSMOCT00000005062	NA	Anxa2	NA	5:69989733-70030275	NA	294.5361261	-0.569283442	0.187342651	7.520923197	0.057023276	0.906370267
ENSMOCG00000003789	ENSMOCT00000005067	ANXA2_SHEEP	Anxa2	Annexin_A2	5:69989733-70030275	GO:0005604;GO:0016323;GO:0005737;GO:0005829;GO:0005769;GO:0005768;GO:0019897;GO:0035749;GO:0042383;GO:0043220;GO:0005509;GO:0005544;GO:0008092;GO:0004859;GO:0001525;GO:0030199;GO:0042730;GO:0032804;GO:1905581;GO:1905597;GO:1905599;GO:0001921;GO:1905602	294.5361261	-0.569283442	0.187342651	7.520923197	0.057023276	0.906370267
ENSMOCG00000005728	ENSMOCT00000007462	COMDA_MOUSE	Commd10	COMM_domain_containing_protein_10	18:34621609-34752484	GO:0005737;GO:0005654	268.9972049	1.023522155	0.192414801	7.543335138	0.056455379	0.906370267
ENSMOCG00000005728	ENSMOCT00000007464	COMDA_MOUSE	Commd10	COMM_domain_containing_protein_10	18:34621609-34752484	GO:0005737;GO:0005654	268.9972049	1.023522155	0.192414801	7.543335138	0.056455379	0.906370267
ENSMOCG00000006390	ENSMOCT00000008303	MTDC_MOUSE	Mthfd2l	Bifunctional_methylenetetrahydrofolate_dehydrogenase/cyclohydrolase,_mitochondrial	LG1:44073926-44165223	GO:0005739;GO:0000287;GO:0004477;GO:0004487;GO:0004488;GO:0042301;GO:0006730;GO:0035999;GO:0046653	391.3678068	1.16724605	0.143446046	7.508414808	0.057342633	0.906370267
ENSMOCG00000006390	ENSMOCT00000008308	NA	Mthfd2l	NA	LG1:44073926-44165223	NA	391.3678068	1.16724605	0.143446046	7.508414808	0.057342633	0.906370267
ENSMOCG00000006677	ENSMOCT00000008642	TPPC1_HUMAN	Trappc1	Trafficking_protein_particle_complex_subunit_1	7:29466302-29467943	GO:0035578;GO:0005829;GO:0005783;GO:0005576;GO:0000139;GO:0030008;GO:0048208;GO:0006888;GO:0043312	876.9690896	-0.350372813	0.084148974	7.505735448	0.057411267	0.906370267
ENSMOCG00000007863	ENSMOCT00000010122	CCG3_PONAB	Cacng2	Voltage_dependent_calcium_channel_gamma_3_subunit	15:15787741-15914098	GO:0032281;GO:0098978;GO:0099061;GO:0098685;GO:0036477;GO:0005262;GO:0005244;GO:0099645;GO:0008104;GO:0006605;GO:2000311	570.9019227	0.280361781	0.134665009	7.539485416	0.056552535	0.906370267
ENSMOCG00000008273	NA	NA	NA	NA	NA	NA	12.4540427	0.572806694	0.425139531	7.554823779	0.056166402	0.906370267
ENSMOCG00000009603	ENSMOCT00000012330	RHPN1_MOUSE	none	Rhophilin_1	10:8124543-8164408	GO:0005829;GO:0007165	987.7819458	-1.174999246	0.17778629	7.544202753	0.056433506	0.906370267
ENSMOCG00000010790	NA	NA	NA	NA	NA	NA	1401.686983	0.257097819	0.192133229	7.524096972	0.05694252	0.906370267
ENSMOCG00000011047	ENSMOCT00000014170	TEN1_MOUSE	Nagpa	Teneurin_1	7:6147230-6154822	GO:0005737;GO:0005856;GO:0005783;GO:0005576;GO:0005794;GO:0005887;GO:0043005;GO:0016363;GO:0016607;GO:0005634;GO:0048471;GO:0005886;GO:0050839;GO:0042802;GO:0046982;GO:0042803;GO:0007157;GO:0048666;GO:0007218;GO:0030838;GO:0051491;GO:0090316;GO:0043406;GO:0033138;GO:0006359	311.0656562	0.086864237	0.165598956	7.531295567	0.056759764	0.906370267
ENSMOCG00000011047	ENSMOCT00000014173	TEN1_MOUSE	Nagpa	Teneurin_1	7:6147230-6154822	GO:0005737;GO:0005856;GO:0005783;GO:0005576;GO:0005794;GO:0005887;GO:0043005;GO:0016363;GO:0016607;GO:0005634;GO:0048471;GO:0005886;GO:0050839;GO:0042802;GO:0046982;GO:0042803;GO:0007157;GO:0048666;GO:0007218;GO:0030838;GO:0051491;GO:0090316;GO:0043406;GO:0033138;GO:0006359	311.0656562	0.086864237	0.165598956	7.531295567	0.056759764	0.906370267
ENSMOCG00000014168	ENSMOCT00000018531	NA	Rpn2	NA	LG8:20863941-20905190	NA	5779.075142	-0.434813264	0.074994723	7.542214517	0.056483644	0.906370267
ENSMOCG00000014509	ENSMOCT00000019025	CXB5_MOUSE	Gjb5	Gap_junction_beta_5_protein	10:57221708-57224842	GO:0005922;GO:0016021;GO:0007154;GO:1905867;GO:0060713;GO:0060708;GO:0060707	13.57988856	-3.355464484	0.574232644	7.538760359	0.056570852	0.906370267
ENSMOCG00000015231	ENSMOCT00000020057	NA	Slc41a1	NA	6:22304941-22325794	NA	3753.526282	0.400745348	0.059120186	7.517239433	0.057117148	0.906370267
ENSMOCG00000015879	ENSMOCT00000021007	TNR6A_HUMAN	Tnrc6c	Trinucleotide_repeat_containing_gene_6A_protein	7:80782195-80855171	GO:0005829;GO:0005794;GO:0043231;GO:0005654;GO:0000932;GO:0016442;GO:0003723;GO:0009267;GO:0035195;GO:0035278;GO:0010629;GO:0010628;GO:0060213;GO:0035194;GO:0060964;GO:0045652;GO:0007223	2823.859078	0.045847545	0.070762684	7.552405893	0.0562271	0.906370267
ENSMOCG00000015879	ENSMOCT00000021013	TNR6A_HUMAN	Tnrc6c	Trinucleotide_repeat_containing_gene_6A_protein	7:80782195-80855171	GO:0005829;GO:0005794;GO:0043231;GO:0005654;GO:0000932;GO:0016442;GO:0003723;GO:0009267;GO:0035195;GO:0035278;GO:0010629;GO:0010628;GO:0060213;GO:0035194;GO:0060964;GO:0045652;GO:0007223	2823.859078	0.045847545	0.070762684	7.552405893	0.0562271	0.906370267
ENSMOCG00000015933	ENSMOCT00000021095	NA	Ablim1	NA	8:84403426-84609012	NA	1872.448151	0.471218514	0.081668182	7.539149871	0.056561011	0.906370267
ENSMOCG00000015933	ENSMOCT00000021103	ABLM2_RAT	Ablim1	Actin_binding_LIM_protein_2	8:84403426-84609012	GO:0015629;GO:0030016;GO:0051015;GO:0046872;GO:0030036;GO:0030032;GO:0045944;GO:0006351	1872.448151	0.471218514	0.081668182	7.539149871	0.056561011	0.906370267
ENSMOCG00000015933	ENSMOCT00000021108	ABLM1_MOUSE	Ablim1	Actin_binding_LIM_protein_1	8:84403426-84609012	GO:0015629;GO:0005737;GO:0030027;GO:0014069;GO:0001725;GO:0003779;GO:0051015;GO:0046872;GO:0007411;GO:0060271;GO:0007010;GO:0030032;GO:0045944	1872.448151	0.471218514	0.081668182	7.539149871	0.056561011	0.906370267
ENSMOCG00000015933	ENSMOCT00000021100	NA	Ablim1	NA	8:84403426-84609012	NA	1872.448151	0.471218514	0.081668182	7.539149871	0.056561011	0.906370267
ENSMOCG00000015933	ENSMOCT00000021099	NA	Ablim1	NA	8:84403426-84609012	NA	1872.448151	0.471218514	0.081668182	7.539149871	0.056561011	0.906370267
ENSMOCG00000015933	ENSMOCT00000021094	ABLM2_HUMAN	Ablim1	Actin_binding_LIM_protein_2	8:84403426-84609012	GO:0015629;GO:0005737;GO:0051015;GO:0046872;GO:0030036;GO:0030032;GO:0006351	1872.448151	0.471218514	0.081668182	7.539149871	0.056561011	0.906370267
ENSMOCG00000015933	ENSMOCT00000021107	ABLM3_HUMAN	Ablim1	Actin_binding_LIM_protein_3	8:84403426-84609012	GO:0015629;GO:0005737;GO:0098978;GO:0030027;GO:0001725;GO:0051015;GO:0046872;GO:0030036;GO:0060271;GO:0030032;GO:1903955;GO:0045944;GO:0006351	1872.448151	0.471218514	0.081668182	7.539149871	0.056561011	0.906370267
ENSMOCG00000016240	ENSMOCT00000021529	NA	Cpxm2	NA	8:24830821-24946642	NA	69.07882381	0.14687515	0.236264192	7.510071702	0.057300231	0.906370267
ENSMOCG00000018743	ENSMOCT00000025194	STAU2_XENTR	Stau1	Double_stranded_RNA_binding_protein_Staufen_homolog_2	LG8:11541152-11583507	GO:0005874;GO:0003723	2242.907263	-0.171618083	0.050763188	7.547335937	0.056354583	0.906370267
ENSMOCG00000018743	ENSMOCT00000025192	STAU2_XENTR	Stau1	Double_stranded_RNA_binding_protein_Staufen_homolog_2	LG8:11541152-11583507	GO:0005874;GO:0003723	2242.907263	-0.171618083	0.050763188	7.547335937	0.056354583	0.906370267
ENSMOCG00000018820	ENSMOCT00000025313	PKNX1_MOUSE	Pknox2	Homeobox_protein_PKNOX1	5:30491399-30585324	GO:0005737;GO:0005654;GO:0005634;GO:0005667;GO:0003682;GO:0003677;GO:0000981;GO:0000978;GO:0043565;GO:0001525;GO:0043010;GO:0030218;GO:0030097;GO:0045944;GO:0045893;GO:0006357;GO:0030217	1889.138003	0.20379215	0.075669024	7.560172631	0.056032351	0.906370267
ENSMOCG00000018877	ENSMOCT00000025406	NA	Grm6	NA	7:47883834-47897477	NA	76.88833213	1.037894223	0.502892746	7.554771927	0.056167703	0.906370267
ENSMOCG00000019039	ENSMOCT00000025656	PDZD7_MOUSE	Whrn	PDZ_domain_containing_protein_7	10:7186704-7274761	GO:0005929;GO:0005654;GO:0005634;GO:0005886;GO:0002141;GO:0002142;GO:0032420;GO:0032426;GO:1990696;GO:0042802;GO:0060117;GO:0060088;GO:0050910;GO:0045184;GO:0042491;GO:0060119;GO:0007605	1373.148336	1.282272314	0.198388915	7.514232373	0.057193887	0.906370267
ENSMOCG00000019039	ENSMOCT00000025654	PDZD7_MOUSE	Whrn	PDZ_domain_containing_protein_7	10:7186704-7274761	GO:0005929;GO:0005654;GO:0005634;GO:0005886;GO:0002141;GO:0002142;GO:0032420;GO:0032426;GO:1990696;GO:0042802;GO:0060117;GO:0060088;GO:0050910;GO:0045184;GO:0042491;GO:0060119;GO:0007605	1373.148336	1.282272314	0.198388915	7.514232373	0.057193887	0.906370267
ENSMOCG00000020199	ENSMOCT00000027358	NA	none	NA	8:47620856-47913286	NA	309.5935757	1.332618582	0.25649632	7.522724537	0.056977427	0.906370267
ENSMOCG00000021812	ENSMOCT00000029686	OSMR_HUMAN	Lifr	Oncostatin_M_specific_receptor_subunit_beta	19:27735552-27795527	GO:0016324;GO:0009897;GO:0005900;GO:0005886;GO:0043235;GO:0019955;GO:0004896;GO:0019838;GO:0019221;GO:0038165;GO:0002675;GO:0008284;GO:0034097	1966.08421	0.18584942	0.088130067	7.529009781	0.056817733	0.906370267
ENSMOCG00000022154	ENSMOCT00000030162	MUSK_CHICK	Ror2	Muscle,_skeletal_receptor_tyrosine_protein_kinase	16:54135140-54306880	GO:0030054;GO:0005887;GO:0005886;GO:0045211;GO:0043235;GO:0005524;GO:0004714;GO:0007275;GO:0007399;GO:0033674;GO:0043410;GO:0010976;GO:0014068;GO:0043408;GO:0008582;GO:0007169	75.16930478	-0.045733776	0.244158428	7.545517113	0.056400385	0.906370267
ENSMOCG00000002335	ENSMOCT00000003161	NA	Rapgef3	NA	15:7139373-7162672	NA	1407.474921	1.219383963	0.211773379	7.471761814	0.058288468	0.912294902
ENSMOCG00000002335	ENSMOCT00000003159	NA	Rapgef3	NA	15:7139373-7162672	NA	1407.474921	1.219383963	0.211773379	7.471761814	0.058288468	0.912294902
ENSMOCG00000011098	ENSMOCT00000014244	F117B_HUMAN	Glcci1	Protein_FAM117B	LG10:4844928-4911515		1503.72166	-0.392506004	0.137629809	7.485397765	0.057934835	0.912294902
ENSMOCG00000012118	ENSMOCT00000015566	NA	Adamts15	NA	5:25114513-25136366	NA	121.6883925	-0.002307657	0.201866245	7.469156529	0.058356271	0.912294902
ENSMOCG00000015240	ENSMOCT00000020070	TPGS2_RAT	Tpgs2	Tubulin_polyglutamylase_complex_subunit_2	18:2214548-2271626	GO:0005737;GO:0005874;GO:0018095	3112.705877	0.568864536	0.120841438	7.472275717	0.058275103	0.912294902
ENSMOCG00000015240	ENSMOCT00000020068	TPGS2_RAT	Tpgs2	Tubulin_polyglutamylase_complex_subunit_2	18:2214548-2271626	GO:0005737;GO:0005874;GO:0018095	3112.705877	0.568864536	0.120841438	7.472275717	0.058275103	0.912294902
ENSMOCG00000015629	ENSMOCT00000020632	NA	Shmt1	NA	7:37854514-37874834	NA	113.295691	0.492809453	0.168480357	7.477791893	0.058131827	0.912294902
ENSMOCG00000021183	ENSMOCT00000028778	NA	Sdr42e1	NA	4:25694926-25710341	NA	129.8883647	0.223921819	0.32734517	7.474330493	0.058221693	0.912294902
ENSMOCG00000022841	ENSMOCT00000031226	NA	Cacna1s	NA	6:26683655-26750310	NA	41.6683996	-0.270985149	0.407931447	7.472322748	0.05827388	0.912294902
ENSMOCG00000022841	ENSMOCT00000031223	NA	Cacna1s	NA	6:26683655-26750310	NA	41.6683996	-0.270985149	0.407931447	7.472322748	0.05827388	0.912294902
ENSMOCG00000022841	ENSMOCT00000031227	NA	Cacna1s	NA	6:26683655-26750310	NA	41.6683996	-0.270985149	0.407931447	7.472322748	0.05827388	0.912294902
ENSMOCG00000010842	ENSMOCT00000013915	NUCG_MOUSE	Endog	Endonuclease_G,_mitochondrial	4:46925020-46927258	GO:0005623;GO:0005829;GO:0005743;GO:0005739;GO:0005634;GO:0043204;GO:0004536;GO:0004519;GO:0004521;GO:0046872;GO:0004518;GO:0003676;GO:0000014;GO:0007568;GO:0006309;GO:0071277;GO:0071333;GO:0071456;GO:0006308;GO:0000737;GO:0001701;GO:0036475;GO:1902512;GO:0043065;GO:1901300;GO:0046677;GO:0032355;GO:0009612;GO:0034612	478.3258988	-0.398257565	0.139042266	7.464155979	0.058486626	0.912409402
ENSMOCG00000014497	ENSMOCT00000019009	NA	Aldoa	NA	8:19598214-19606594	NA	77.70798673	-0.026727358	0.187369488	7.46263256	0.058526395	0.912409402
ENSMOCG00000021772	ENSMOCT00000029632	ZN852_HUMAN	Zkscan7	Zinc_finger_protein_852	5:95142713-95151829	GO:0005634;GO:0046872;GO:0003676;GO:0006355	158.0191218	1.263874665	0.344352097	7.459260088	0.058614526	0.912514204
ENSMOCG00000017098	ENSMOCT00000022780	AKAP8_CANLF	Akap8l	A_kinase_anchor_protein_8	LG3:28473846-28509776	GO:0005737;GO:0016363;GO:0005730;GO:0003677;GO:0046872;GO:0034237;GO:0045087;GO:0015031	7343.68824	0.790420091	0.152713834	7.455848254	0.058703818	0.912636744
ENSMOCG00000017098	ENSMOCT00000022784	AKAP8_CANLF	Akap8l	A_kinase_anchor_protein_8	LG3:28473846-28509776	GO:0005737;GO:0016363;GO:0005730;GO:0003677;GO:0046872;GO:0034237;GO:0045087;GO:0015031	7343.68824	0.790420091	0.152713834	7.455848254	0.058703818	0.912636744
ENSMOCG00000021954	ENSMOCT00000029906	PKDRE_MOUSE	Pkd1l3	Polycystic_kidney_disease_and_receptor_for_egg_jelly_related_protein	4:18219532-18282098	GO:0016021;GO:0016020;GO:0005886;GO:0005262;GO:0005509;GO:0050982;GO:0060046	113.8174152	0.787425369	0.299620714	7.449627423	0.058866963	0.913905527
ENSMOCG00000021954	ENSMOCT00000029905	PKDRE_MOUSE	Pkd1l3	Polycystic_kidney_disease_and_receptor_for_egg_jelly_related_protein	4:18219532-18282098	GO:0016021;GO:0016020;GO:0005886;GO:0005262;GO:0005509;GO:0050982;GO:0060046	113.8174152	0.787425369	0.299620714	7.449627423	0.058866963	0.913905527
ENSMOCG00000002899	ENSMOCT00000003920	TBK1_HUMAN	Ikbke	Serine/threonine_protein_kinase_TBK1	6:21756473-21779138	GO:0005737;GO:0005829;GO:0010008;GO:0043231;GO:0005654;GO:0005524;GO:0042802;GO:0003676;GO:0051219;GO:0004672;GO:0019903;GO:0004674;GO:0071345;GO:0050830;GO:0051607;GO:0044565;GO:0007249;GO:0006954;GO:0045087;GO:0010629;GO:0032480;GO:0018105;GO:0018107;GO:0043123;GO:0032727;GO:0045359;GO:0032728;GO:0016239;GO:0033138;GO:0045944;GO:0032481;GO:0060340;GO:1904417;GO:0006468;GO:1901214;GO:0032479;GO:…	43.4607023	0.45073604	0.28895361	7.438156546	0.059168949	0.91617323
ENSMOCG00000002899	ENSMOCT00000003914	TBK1_HUMAN	Ikbke	Serine/threonine_protein_kinase_TBK1	6:21756473-21779138	GO:0005737;GO:0005829;GO:0010008;GO:0043231;GO:0005654;GO:0005524;GO:0042802;GO:0003676;GO:0051219;GO:0004672;GO:0019903;GO:0004674;GO:0071345;GO:0050830;GO:0051607;GO:0044565;GO:0007249;GO:0006954;GO:0045087;GO:0010629;GO:0032480;GO:0018105;GO:0018107;GO:0043123;GO:0032727;GO:0045359;GO:0032728;GO:0016239;GO:0033138;GO:0045944;GO:0032481;GO:0060340;GO:1904417;GO:0006468;GO:1901214;GO:0032479;GO:…	43.4607023	0.45073604	0.28895361	7.438156546	0.059168949	0.91617323
ENSMOCG00000011177	ENSMOCT00000014344	MASU1_MOUSE	Malsu1	Mitochondrial_assembly_of_ribosomal_large_subunit_protein_1	LG3:45185172-45197816	GO:0005829;GO:0005762;GO:0005739;GO:0043023;GO:0070130;GO:0090071;GO:0017148;GO:0042273	456.1262489	-0.503788609	0.140217462	7.437870349	0.059176503	0.91617323
ENSMOCG00000001186	ENSMOCT00000001598	NA	none	NA	18:25474250-25476787	NA	87.12283564	0.843943448	0.192429143	7.350441843	0.061528363	0.918273269
ENSMOCG00000001960	ENSMOCT00000002663	NA	Abcc4	NA	17:30571174-30772295	NA	890.5658648	1.103086216	0.269789503	7.295650947	0.063048191	0.918273269
ENSMOCG00000001960	ENSMOCT00000002667	NA	Abcc4	NA	17:30571174-30772295	NA	890.5658648	1.103086216	0.269789503	7.295650947	0.063048191	0.918273269
ENSMOCG00000002194	ENSMOCT00000002947	IMA5_XENLA	none	Importin_subunit_alpha_5	LG10:11590897-11593636	GO:0005737;GO:0005634;GO:0061608;GO:0006606	17.11302113	-3.43190904	0.505854598	7.341593478	0.061771377	0.918273269
ENSMOCG00000002195	ENSMOCT00000002938	ID4_HUMAN	Id4	DNA_binding_protein_inhibitor_ID_4	16:51832171-51836473	GO:0005737;GO:0005654;GO:0005634;GO:0000981;GO:0046983;GO:0001085;GO:0003714;GO:0030154;GO:0034613;GO:0022010;GO:0021895;GO:0032922;GO:0045444;GO:0000082;GO:0021766;GO:0048712;GO:0045599;GO:0045665;GO:0048715;GO:0000122;GO:0045892;GO:0007405;GO:0001649;GO:0008284;GO:0045944;GO:0060740;GO:0060741;GO:0006357;GO:0061682	2290.041384	-0.514414378	0.147139323	7.260496801	0.064042417	0.918273269
ENSMOCG00000002593	ENSMOCT00000003479	LIN41_DANRE	Nhlrc1	E3_ubiquitin_protein_ligase_TRIM71	16:50617623-50618810	GO:0000932;GO:0035198;GO:0030371;GO:0061630;GO:0004842;GO:0008270;GO:0010172;GO:0008543;GO:0000082;GO:0035278;GO:0010586;GO:0017148;GO:0021915;GO:0043161;GO:0051865;GO:0000209;GO:0060964;GO:2000177;GO:0072089	398.6348068	0.00428362	0.220469588	7.323388746	0.062274288	0.918273269
ENSMOCG00000003186	ENSMOCT00000004288	MED30_MOUSE	Med30	Mediator_of_RNA_polymerase_II_transcription_subunit_30	LG3:1900749-1917756	GO:0016592;GO:0005654;GO:0005634;GO:0000151;GO:0046966;GO:0003712;GO:0061630;GO:0045893;GO:0016567;GO:0019827;GO:0006367	446.5049475	-0.406213064	0.109886865	7.291051652	0.063177412	0.918273269
ENSMOCG00000003662	ENSMOCT00000004904	SYAP1_HUMAN	Syap1	Synapse_associated_protein_1	X:46697893-46732055	GO:0030424;GO:0030054;GO:0005829;GO:0030425;GO:0070062;GO:0031234;GO:0005794;GO:0030426;GO:0005654;GO:0043204;GO:0048471;GO:0045211;GO:0042734;GO:0030154;GO:0071364;GO:0032869;GO:1990314;GO:0036120;GO:0045600;GO:0071902;GO:0038203	1744.230739	-0.799773399	0.139483329	7.399009554	0.060210904	0.918273269
ENSMOCG00000004113	ENSMOCT00000005441	SIM35_MOUSE	BC049352	Small_integral_membrane_protein_35	5:39119740-39176412	GO:0016021	10.15061811	-0.619103991	0.617501509	7.259751068	0.064063672	0.918273269
ENSMOCG00000005225	ENSMOCT00000006838	ST1A1_RAT	Sult1a1	Sulfotransferase_1A1	8:19460479-19463970	GO:0005829;GO:0050656;GO:0004062;GO:0047894;GO:0042802;GO:0000166;GO:0050294;GO:0008146;GO:0050427;GO:0018960;GO:0006584;GO:0017144;GO:0008210;GO:0006068;GO:0009812;GO:0008217;GO:0014823;GO:0051384;GO:0017085;GO:0051923;GO:0006805	433.6038025	-2.721528972	0.217461655	7.364392102	0.06114711	0.918273269
ENSMOCG00000005225	ENSMOCT00000006833	ST1A1_RAT	Sult1a1	Sulfotransferase_1A1	8:19460479-19463970	GO:0005829;GO:0050656;GO:0004062;GO:0047894;GO:0042802;GO:0000166;GO:0050294;GO:0008146;GO:0050427;GO:0018960;GO:0006584;GO:0017144;GO:0008210;GO:0006068;GO:0009812;GO:0008217;GO:0014823;GO:0051384;GO:0017085;GO:0051923;GO:0006805	433.6038025	-2.721528972	0.217461655	7.364392102	0.06114711	0.918273269
ENSMOCG00000005406	ENSMOCT00000007091	NA	Capn2	NA	6:82109459-82165761	NA	3074.46966	0.003191704	0.118947708	7.360141192	0.061263041	0.918273269
ENSMOCG00000005406	ENSMOCT00000007083	NA	Capn2	NA	6:82109459-82165761	NA	3074.46966	0.003191704	0.118947708	7.360141192	0.061263041	0.918273269
ENSMOCG00000005495	ENSMOCT00000007196	NA	Shank2	NA	8:36607385-36996940	NA	3688.575769	0.446439147	0.16908079	7.263437036	0.063958683	0.918273269
ENSMOCG00000005495	ENSMOCT00000007203	SHAN1_MOUSE	Shank2	SH3_and_multiple_ankyrin_repeat_domains_protein_1	8:36607385-36996940	GO:0030054;GO:0005737;GO:0030425;GO:0043197;GO:0060076;GO:0098978;GO:0016020;GO:0043005;GO:0044309;GO:0017146;GO:0005886;GO:0014069;GO:0045211;GO:0098685;GO:0045202;GO:0071532;GO:0030160;GO:0042802;GO:0035255;GO:0008022;GO:0044877;GO:0030159;GO:0097110;GO:0017124;GO:0031877;GO:0098919;GO:0030534;GO:0008306;GO:0048854;GO:0060997;GO:0050894;GO:0046959;GO:0007616;GO:0060291;GO:0051705;GO:0032232;GO:…	3688.575769	0.446439147	0.16908079	7.263437036	0.063958683	0.918273269
ENSMOCG00000005495	ENSMOCT00000007206	SHAN1_RAT	Shank2	SH3_and_multiple_ankyrin_repeat_domains_protein_1	8:36607385-36996940	GO:0005623;GO:0030054;GO:0005829;GO:0030425;GO:0043197;GO:0060076;GO:0098978;GO:0008328;GO:0016020;GO:0043005;GO:0044309;GO:0005886;GO:0014069;GO:0045211;GO:0098685;GO:0045202;GO:0071532;GO:0030160;GO:0042802;GO:0035255;GO:0008022;GO:0044877;GO:0030159;GO:0097110;GO:0017124;GO:0031877;GO:0030534;GO:0008306;GO:0048854;GO:0007016;GO:0060997;GO:0050894;GO:0046959;GO:0007616;GO:0060291;GO:0051705;GO:…	3688.575769	0.446439147	0.16908079	7.263437036	0.063958683	0.918273269
ENSMOCG00000006183	ENSMOCT00000008032	NA	Prkab1	NA	2:5987802-5998220	NA	957.789526	0.067722949	0.058661514	7.343613414	0.061715819	0.918273269
ENSMOCG00000007619	ENSMOCT00000009826	NA	6330403K07Rik	NA	7:27735313-27735705	NA	2100.615299	-0.009927205	0.239438785	7.311610969	0.062601764	0.918273269
ENSMOCG00000008378	ENSMOCT00000010772	NA	Slfn14	NA	7:15841227-15848502	NA	35.04988526	0.212661266	0.39884624	7.426114603	0.059487586	0.918273269
ENSMOCG00000008502	ENSMOCT00000010932	HAUS7_MOUSE	none	HAUS_augmin_like_complex_subunit_7	4:11675859-11677768	GO:0005813;GO:0005737;GO:0070652;GO:0005874;GO:0005819;GO:0051011;GO:0031996;GO:0051301;GO:0007098;GO:0051225	33.2977986	-2.798390928	0.494724933	7.378568525	0.060762024	0.918273269
ENSMOCG00000009421	ENSMOCT00000012099	SHL2A_MOUSE	Shisal2a	Protein_shisa_like_2A	10:75703688-75720093	GO:0016021	36.27595646	2.367335795	0.354782504	7.340944961	0.061789224	0.918273269
ENSMOCG00000010413	ENSMOCT00000013377	NA	Arntl	NA	8:4902885-4979496	NA	1538.171238	-0.024471926	0.101822841	7.287378004	0.063280811	0.918273269
ENSMOCG00000010413	ENSMOCT00000013374	NA	Arntl	NA	8:4902885-4979496	NA	1538.171238	-0.024471926	0.101822841	7.287378004	0.063280811	0.918273269
ENSMOCG00000010582	ENSMOCT00000013605	NA	Cngb1	NA	4:13908586-13968078	NA	76.33477066	2.097955037	0.312831355	7.319829808	0.062373067	0.918273269
ENSMOCG00000010582	ENSMOCT00000013611	NA	Cngb1	NA	4:13908586-13968078	NA	76.33477066	2.097955037	0.312831355	7.319829808	0.062373067	0.918273269
ENSMOCG00000010694	ENSMOCT00000013729	KMT2D_MOUSE	none	Histone_lysine_N_methyltransferase_2D	15:5915136-5917784	GO:0035097;GO:0044666;GO:0005654;GO:0001228;GO:0042393;GO:0042800;GO:0046872;GO:0003713;GO:0044212;GO:0006342;GO:0044648;GO:0051568;GO:0097692;GO:0080182;GO:0001701;GO:0001555;GO:0048477;GO:0008284;GO:0033148;GO:0045944;GO:0010468;GO:0043627	624.2750917	0.418416005	0.185001068	7.304352535	0.062804413	0.918273269
ENSMOCG00000011037	ENSMOCT00000014158	CPT1B_MOUSE	none	Carnitine_O_palmitoyltransferase_1,_muscle_isoform	15:21805749-21815500	GO:0016021;GO:0043231;GO:0005741;GO:0005739;GO:0004095;GO:0009437;GO:0006635;GO:0006631;GO:0015909	113.6917324	1.458811406	0.317842649	7.333033375	0.06200736	0.918273269
ENSMOCG00000011836	ENSMOCT00000015207	GABR2_HUMAN	Gpr156	Gamma_aminobutyric_acid_type_B_receptor_subunit_2	2:48830714-48888035	GO:0030054;GO:0005737;GO:0038039;GO:1902710;GO:0005887;GO:0043005;GO:0005886;GO:0045211;GO:0004965;GO:0046982;GO:0004888;GO:0007268;GO:0007186;GO:0007214;GO:0007194;GO:0150099	100.227876	1.655239139	0.248915166	7.37272782	0.060920394	0.918273269
ENSMOCG00000011836	ENSMOCT00000015210	GABR2_HUMAN	Gpr156	Gamma_aminobutyric_acid_type_B_receptor_subunit_2	2:48830714-48888035	GO:0030054;GO:0005737;GO:0038039;GO:1902710;GO:0005887;GO:0043005;GO:0005886;GO:0045211;GO:0004965;GO:0046982;GO:0004888;GO:0007268;GO:0007186;GO:0007214;GO:0007194;GO:0150099	100.227876	1.655239139	0.248915166	7.37272782	0.060920394	0.918273269
ENSMOCG00000011965	ENSMOCT00000015369	GSTA2_MOUSE	none	Glutathione_S_transferase_A2	5:61290266-61320711	GO:0005829;GO:0043295;GO:0004364;GO:0006749;GO:0009617;GO:0035634;GO:0006805	612.4300418	0.339179448	0.316761134	7.339364832	0.061832732	0.918273269
ENSMOCG00000012607	ENSMOCT00000016274	NA	2310030G06Rik	NA	5:45032046-45037843		19.99223452	2.680563182	0.539495634	7.344203553	0.061699596	0.918273269
ENSMOCG00000013338	ENSMOCT00000017357	BNIP2_HUMAN	Bnipl	BCL2/adenovirus_E1B_19_kDa_protein_interacting_protein_2	21:3337009-3347374	GO:0005737;GO:0005829;GO:0043231;GO:0005635;GO:0048471;GO:0005509;GO:0004309;GO:0005096;GO:0006915;GO:0043066;GO:0006798;GO:0051149	49.73181619	0.506873197	0.268964148	7.38233025	0.060660236	0.918273269
ENSMOCG00000013495	ENSMOCT00000017569	STMD1_MOUSE	Stmnd1	Stathmin_domain_containing_protein_1	16:49972144-49985137	GO:0005737;GO:0043005;GO:0015631;GO:0007019;GO:0031175;GO:0051493;GO:0031110	19.06366638	1.035436449	0.6139354	7.295820192	0.063043441	0.918273269
ENSMOCG00000013548	ENSMOCT00000017645	FBX16_HUMAN	Fbxo16	F_box_only_protein_16	17:13038355-13086104		1124.179553	0.3920985	0.120576837	7.3914102	0.060415225	0.918273269
ENSMOCG00000013548	ENSMOCT00000017647	FBX16_HUMAN	Fbxo16	F_box_only_protein_16	17:13038355-13086104		1124.179553	0.3920985	0.120576837	7.3914102	0.060415225	0.918273269
ENSMOCG00000013745	ENSMOCT00000017953	TM131_HUMAN	Tmem131l	Transmembrane_protein_131	1:124016039-124134649	GO:0016021;GO:0016020	1783.068379	0.441640602	0.100346487	7.410051826	0.059915209	0.918273269
ENSMOCG00000013745	ENSMOCT00000017951	TM131_HUMAN	Tmem131l	Transmembrane_protein_131	1:124016039-124134649	GO:0016021;GO:0016020	1783.068379	0.441640602	0.100346487	7.410051826	0.059915209	0.918273269
ENSMOCG00000013745	ENSMOCT00000017958	TM131_HUMAN	Tmem131l	Transmembrane_protein_131	1:124016039-124134649	GO:0016021;GO:0016020	1783.068379	0.441640602	0.100346487	7.410051826	0.059915209	0.918273269
ENSMOCG00000014540	ENSMOCT00000019070	NA	Anxa1	NA	8:49964976-49983918	NA	95.91280572	-3.811151254	0.501299696	7.396717826	0.06027245	0.918273269
ENSMOCG00000014582	ENSMOCT00000019131	BCAR1_HUMAN	Nedd9	Breast_cancer_anti_estrogen_resistance_protein_1	16:45295255-45404785	GO:0015629;GO:0005737;GO:0005829;GO:0005925;GO:0030027;GO:0001726;GO:0019901;GO:0017124;GO:0007015;GO:0090527;GO:0050851;GO:0050853;GO:0007155;GO:0060326;GO:0051301;GO:0016477;GO:0035729;GO:0086100;GO:0007173;GO:0007186;GO:0048012;GO:0008286;GO:0007229;GO:0048011;GO:0048008;GO:0030335;GO:0010595;GO:0042981;GO:0001558;GO:0050852;GO:0007169;GO:0048010	618.793853	0.438812275	0.137671767	7.397136925	0.060261191	0.918273269
ENSMOCG00000014582	ENSMOCT00000019127	BCAR1_HUMAN	Nedd9	Breast_cancer_anti_estrogen_resistance_protein_1	16:45295255-45404785	GO:0015629;GO:0005737;GO:0005829;GO:0005925;GO:0030027;GO:0001726;GO:0019901;GO:0017124;GO:0007015;GO:0090527;GO:0050851;GO:0050853;GO:0007155;GO:0060326;GO:0051301;GO:0016477;GO:0035729;GO:0086100;GO:0007173;GO:0007186;GO:0048012;GO:0008286;GO:0007229;GO:0048011;GO:0048008;GO:0030335;GO:0010595;GO:0042981;GO:0001558;GO:0050852;GO:0007169;GO:0048010	618.793853	0.438812275	0.137671767	7.397136925	0.060261191	0.918273269
ENSMOCG00000014582	ENSMOCT00000019125	BCAR1_HUMAN	Nedd9	Breast_cancer_anti_estrogen_resistance_protein_1	16:45295255-45404785	GO:0015629;GO:0005737;GO:0005829;GO:0005925;GO:0030027;GO:0001726;GO:0019901;GO:0017124;GO:0007015;GO:0090527;GO:0050851;GO:0050853;GO:0007155;GO:0060326;GO:0051301;GO:0016477;GO:0035729;GO:0086100;GO:0007173;GO:0007186;GO:0048012;GO:0008286;GO:0007229;GO:0048011;GO:0048008;GO:0030335;GO:0010595;GO:0042981;GO:0001558;GO:0050852;GO:0007169;GO:0048010	618.793853	0.438812275	0.137671767	7.397136925	0.060261191	0.918273269
ENSMOCG00000014779	ENSMOCT00000019422	DAPK1_MOUSE	Dapk2	Death_associated_protein_kinase_1	5:73290603-73398619	GO:0015629;GO:0005737;GO:0005829;GO:0005634;GO:0005886;GO:0005524;GO:0005516;GO:0004683;GO:0005525;GO:0042802;GO:0004672;GO:0004674;GO:0017075;GO:0006915;GO:0097190;GO:0071447;GO:0071346;GO:0008625;GO:0035556;GO:0043066;GO:1902042;GO:0017148;GO:0010508;GO:0043280;GO:0046777;GO:0006468;GO:2000310	93.44699156	0.806744069	0.283287831	7.282749513	0.063411318	0.918273269
ENSMOCG00000014779	ENSMOCT00000019418	DAPK1_MOUSE	Dapk2	Death_associated_protein_kinase_1	5:73290603-73398619	GO:0015629;GO:0005737;GO:0005829;GO:0005634;GO:0005886;GO:0005524;GO:0005516;GO:0004683;GO:0005525;GO:0042802;GO:0004672;GO:0004674;GO:0017075;GO:0006915;GO:0097190;GO:0071447;GO:0071346;GO:0008625;GO:0035556;GO:0043066;GO:1902042;GO:0017148;GO:0010508;GO:0043280;GO:0046777;GO:0006468;GO:2000310	93.44699156	0.806744069	0.283287831	7.282749513	0.063411318	0.918273269
ENSMOCG00000014951	ENSMOCT00000019679	S39A9_MOUSE	Slc39a9	Zinc_transporter_ZIP9	1:18459527-18510771	GO:0016021;GO:0046873;GO:0006829	2903.070188	-0.077752401	0.064678437	7.362186944	0.061207223	0.918273269
ENSMOCG00000015560	ENSMOCT00000020532	MFRN2_DANRE	Slc25a28	Mitoferrin_2	8:71271976-71283132	GO:0016021;GO:0005743;GO:0005381;GO:0048250;GO:0055072	4017.455614	0.624405929	0.09545221	7.328468621	0.062133557	0.918273269
ENSMOCG00000015880	ENSMOCT00000021000	NA	Lck	NA	10:55064203-55093047	NA	415.4718839	1.021482832	0.175248418	7.331211556	0.062057696	0.918273269
ENSMOCG00000015880	ENSMOCT00000020998	NA	Lck	NA	10:55064203-55093047	NA	415.4718839	1.021482832	0.175248418	7.331211556	0.062057696	0.918273269
ENSMOCG00000016576	ENSMOCT00000022022	TSHR_RAT	Tshr	Thyrotropin_receptor	1:28230893-28344033	GO:0016323;GO:0005887;GO:0045121;GO:0005886;GO:0043235;GO:0008528;GO:0044877;GO:0038023;GO:0004996;GO:0007190;GO:0007189;GO:0007166;GO:1904588;GO:1905229;GO:0009755;GO:0008284;GO:0120162;GO:0038194	74.37656332	-0.472010635	0.289970368	7.402232635	0.060124449	0.918273269
ENSMOCG00000016576	ENSMOCT00000022018	NA	Tshr	NA	1:28230893-28344033	NA	74.37656332	-0.472010635	0.289970368	7.402232635	0.060124449	0.918273269
ENSMOCG00000016576	ENSMOCT00000022024	TSHR_MOUSE	Tshr	Thyrotropin_receptor	1:28230893-28344033	GO:0016323;GO:0005887;GO:0045121;GO:0005886;GO:0043235;GO:0008528;GO:0044877;GO:0038023;GO:0004996;GO:0007190;GO:0007189;GO:0008344;GO:0030183;GO:0007166;GO:1904588;GO:1905229;GO:0090103;GO:0071542;GO:0009755;GO:0060119;GO:0060122;GO:0008284;GO:0120162;GO:0040018;GO:0040012;GO:0038194	74.37656332	-0.472010635	0.289970368	7.402232635	0.060124449	0.918273269
ENSMOCG00000016576	ENSMOCT00000022014	NA	Tshr	NA	1:28230893-28344033	NA	74.37656332	-0.472010635	0.289970368	7.402232635	0.060124449	0.918273269
ENSMOCG00000017116	ENSMOCT00000022800	TRI16_MOUSE	Trim47	Tripartite_motif_containing_protein_16	7:79118784-79122956	GO:0005737;GO:0005829;GO:0005886;GO:0016605;GO:0003677;GO:0019966;GO:0032089;GO:0016740;GO:0008270;GO:0043966;GO:0043967;GO:0050718;GO:0045618;GO:0048386;GO:0045893;GO:0060416	209.799979	0.588830462	0.26251941	7.319653866	0.062377954	0.918273269
ENSMOCG00000017165	ENSMOCT00000022867	NA	Dph1	NA	7:23962837-23976731	NA	1120.860132	1.042239943	0.183093924	7.420882095	0.05962656	0.918273269
ENSMOCG00000017165	ENSMOCT00000022869	NA	Dph1	NA	7:23962837-23976731	NA	1120.860132	1.042239943	0.183093924	7.420882095	0.05962656	0.918273269
ENSMOCG00000017481	ENSMOCT00000023337	DC1I2_BOVIN	Wdr60	Cytoplasmic_dynein_1_intermediate_chain_2	1:50663435-50713654	GO:0005737;GO:0005868;GO:0005874;GO:0031982;GO:0045504;GO:0045503;GO:0003774;GO:0007018;GO:2000582;GO:0010970	1255.021313	0.552894502	0.119273671	7.289966963	0.063207925	0.918273269
ENSMOCG00000018026	ENSMOCT00000024120	F104A_HUMAN	Fam104a	Protein_FAM104A	7:76666586-76695415		212.2931966	-0.216044405	0.158464914	7.318350702	0.062414165	0.918273269
ENSMOCG00000018409	ENSMOCT00000024714	NA	Otogl	NA	24:17942764-18063743	NA	38.90768874	2.401917428	0.364510835	7.285040703	0.063346682	0.918273269
ENSMOCG00000018409	ENSMOCT00000024710	NA	Otogl	NA	24:17942764-18063743	NA	38.90768874	2.401917428	0.364510835	7.285040703	0.063346682	0.918273269
ENSMOCG00000018475	ENSMOCT00000024777	SAE1_MOUSE	none	SUMO_activating_enzyme_subunit_1	X:58993196-58994372	GO:0005737;GO:0031510;GO:0043008;GO:0008022;GO:0046982;GO:0044388;GO:0019948;GO:0033235;GO:0032446;GO:0016925	116.1849184	-1.727014856	0.165266265	7.268530429	0.06381388	0.918273269
ENSMOCG00000018716	ENSMOCT00000025165	YHGF_ECOLI	Srbd1	Protein_YhgF	16:9002566-9178982	GO:0005829;GO:0003729;GO:0003735;GO:0006139;GO:0010212;GO:0006412	808.0327324	-0.511159082	0.150084039	7.424338856	0.059534714	0.918273269
ENSMOCG00000018716	ENSMOCT00000025169	YHGF_ECOLI	Srbd1	Protein_YhgF	16:9002566-9178982	GO:0005829;GO:0003729;GO:0003735;GO:0006139;GO:0010212;GO:0006412	808.0327324	-0.511159082	0.150084039	7.424338856	0.059534714	0.918273269
ENSMOCG00000019494	ENSMOCT00000026310	NA	Sobp	NA	LG9:28709109-28879327	NA	1972.234899	-0.081652548	0.079925651	7.370012601	0.060994153	0.918273269
ENSMOCG00000019494	ENSMOCT00000026312	SOBP_CHICK	Sobp	Sine_oculis_binding_protein_homolog	LG9:28709109-28879327	GO:0005634;GO:0046872;GO:0032184;GO:0090102;GO:0050890;GO:0042472;GO:0007626;GO:0007605	1972.234899	-0.081652548	0.079925651	7.370012601	0.060994153	0.918273269
ENSMOCG00000019510	ENSMOCT00000026342	NA	Nfrkb	NA	5:25617910-25648123	NA	1254.618172	0.298612732	0.060110073	7.395420753	0.060307311	0.918273269
ENSMOCG00000019716	ENSMOCT00000026646	NSRP1_RAT	Nsrp1	Nuclear_speckle_splicing_regulatory_protein_1	7:22033419-22066417	GO:0016607;GO:0005634;GO:1990904;GO:0003729;GO:0032502;GO:0001701;GO:0006397;GO:0000381;GO:0008380	1101.850265	0.051915843	0.080888419	7.408952808	0.059944576	0.918273269
ENSMOCG00000019716	ENSMOCT00000026643	NSRP1_RAT	Nsrp1	Nuclear_speckle_splicing_regulatory_protein_1	7:22033419-22066417	GO:0016607;GO:0005634;GO:1990904;GO:0003729;GO:0032502;GO:0001701;GO:0006397;GO:0000381;GO:0008380	1101.850265	0.051915843	0.080888419	7.408952808	0.059944576	0.918273269
ENSMOCG00000019716	ENSMOCT00000026641	NSRP1_RAT	Nsrp1	Nuclear_speckle_splicing_regulatory_protein_1	7:22033419-22066417	GO:0016607;GO:0005634;GO:1990904;GO:0003729;GO:0032502;GO:0001701;GO:0006397;GO:0000381;GO:0008380	1101.850265	0.051915843	0.080888419	7.408952808	0.059944576	0.918273269
ENSMOCG00000020134	ENSMOCT00000027265	CDN1A_MOUSE	Cdkn1a	Cyclin_dependent_kinase_inhibitor_1	LG2:51234255-51241507	GO:0000307;GO:0005737;GO:0005829;GO:0016604;GO:0005730;GO:0005654;GO:0005634;GO:0070557;GO:0048471;GO:0032991;GO:0030332;GO:0019912;GO:0004861;GO:0046872;GO:0019901;GO:0004860;GO:0140311;GO:0044877;GO:0031625;GO:0031100;GO:0007050;GO:0034198;GO:0006974;GO:0031668;GO:0071480;GO:0034605;GO:0071479;GO:0071493;GO:0090398;GO:0006977;GO:0006978;GO:0000082;GO:0000086;GO:0007507;GO:0060574;GO:0042771;GO:…	606.1076001	1.648967135	0.189607371	7.262682497	0.063980161	0.918273269
ENSMOCG00000020860	ENSMOCT00000028293	CEBOS_MOUSE	Cebpzos	Protein_CEBPZOS	LG3:37325243-37335555	GO:0016021;GO:0031966	11.00822879	-2.019996077	0.560523289	7.309960417	0.06264779	0.918273269
ENSMOCG00000020860	ENSMOCT00000028290	CEBOS_HUMAN	Cebpzos	Protein_CEBPZOS	LG3:37325243-37335555	GO:0016021;GO:0031966	11.00822879	-2.019996077	0.560523289	7.309960417	0.06264779	0.918273269
ENSMOCG00000020864	ENSMOCT00000028315	UACA_HUMAN	Rai14	Uveal_autoantigen_with_coiled_coil_domains_and_ankyrin_repeats	19:30586839-30714276	GO:0005856;GO:0005829;GO:0070062;GO:0005576;GO:0005654;GO:0097190;GO:1901222	484.1282344	-0.117173821	0.158696189	7.306847111	0.062734695	0.918273269
ENSMOCG00000020864	ENSMOCT00000028317	UACA_HUMAN	Rai14	Uveal_autoantigen_with_coiled_coil_domains_and_ankyrin_repeats	19:30586839-30714276	GO:0005856;GO:0005829;GO:0070062;GO:0005576;GO:0005654;GO:0097190;GO:1901222	484.1282344	-0.117173821	0.158696189	7.306847111	0.062734695	0.918273269
ENSMOCG00000020864	ENSMOCT00000028321	UACA_HUMAN	Rai14	Uveal_autoantigen_with_coiled_coil_domains_and_ankyrin_repeats	19:30586839-30714276	GO:0005856;GO:0005829;GO:0070062;GO:0005576;GO:0005654;GO:0097190;GO:1901222	484.1282344	-0.117173821	0.158696189	7.306847111	0.062734695	0.918273269
ENSMOCG00000020889	ENSMOCT00000028334	NA	Slc26a2	NA	18:47011531-47015832	NA	102.9308308	-0.956519973	0.31251205	7.261649007	0.064009591	0.918273269
ENSMOCG00000021056	ENSMOCT00000028594	F1711_XENLA	Fam171b	Protein_FAM171A1	4:91584393-91627321	GO:0016021;GO:0005886;GO:0008360;GO:0043149	3845.666452	-0.425375582	0.082028982	7.313694278	0.062543717	0.918273269
ENSMOCG00000021195	ENSMOCT00000028792	NA	Tfip11	NA	2:1960919-1972473	NA	1407.010174	0.450528724	0.095364011	7.269676916	0.06378133	0.918273269
ENSMOCG00000021204	ENSMOCT00000028805	IFRD2_HUMAN	Ifrd1	Interferon_related_developmental_regulator_2	1:75852950-75870281	GO:0005634	1446.138769	-0.036420006	0.101591713	7.274695159	0.063639045	0.918273269
ENSMOCG00000021210	ENSMOCT00000028815	SULF1_MOUSE	Gns	Extracellular_sulfatase_Sulf_1	24:3861227-3897127	GO:0009986;GO:0005783;GO:0005615;GO:0005794;GO:0005795;GO:0045121;GO:0005886;GO:0004065;GO:0005509;GO:0005539;GO:0008449;GO:0006915;GO:0060348;GO:0001502;GO:0051216;GO:0007155;GO:0002063;GO:0048706;GO:0014846;GO:0035860;GO:0032836;GO:0003094;GO:0030201;GO:0060384;GO:0001822;GO:0036022;GO:0016525;GO:0030336;GO:0001937;GO:0040037;GO:0060686;GO:0030513;GO:0048661;GO:0010575;GO:0030177;GO:0040036;GO:…	3881.552773	0.161636508	0.062911894	7.365043798	0.061129355	0.918273269
ENSMOCG00000021316	ENSMOCT00000028968	NA	Slc8a3	NA	1:19038380-19172819	NA	1259.312305	0.296651884	0.10468282	7.290567215	0.063191038	0.918273269
ENSMOCG00000021316	ENSMOCT00000028967	NA	Slc8a3	NA	1:19038380-19172819	NA	1259.312305	0.296651884	0.10468282	7.290567215	0.063191038	0.918273269
ENSMOCG00000021316	ENSMOCT00000028969	NA	Slc8a3	NA	1:19038380-19172819	NA	1259.312305	0.296651884	0.10468282	7.290567215	0.063191038	0.918273269
ENSMOCG00000021700	ENSMOCT00000029540	NA	Denn2b	NA	8:817362-869175	NA	2097.733891	-0.019612766	0.076403201	7.285556698	0.063332135	0.918273269
ENSMOCG00000021700	ENSMOCT00000029546	NA	Denn2b	NA	8:817362-869175	NA	2097.733891	-0.019612766	0.076403201	7.285556698	0.063332135	0.918273269
ENSMOCG00000022372	ENSMOCT00000030509	NA	Sfmbt1	NA	6:65684864-65773386	NA	2239.028331	-0.404022669	0.112887543	7.316008811	0.062479289	0.918273269
ENSMOCG00000022426	ENSMOCT00000030595	CSN7A_PONAB	Cops7b	COP9_signalosome_complex_subunit_7a	LG4:65336272-65356873	GO:0008180;GO:0005829;GO:0005654;GO:0010387;GO:0000338	788.2749146	0.305870964	0.087313221	7.388027597	0.060506388	0.918273269
ENSMOCG00000022661	ENSMOCT00000030942	MYO16_HUMAN	Nyap2	Unconventional_myosin_XVI	LG2:31215960-31459046	GO:0005737;GO:0016459;GO:0005654;GO:0048471;GO:0005886;GO:0051015;GO:0005524;GO:0003774;GO:0021549;GO:0008285;GO:2000134	1273.293187	-0.339592629	0.102538078	7.391750921	0.06040605	0.918273269
ENSMOCG00000022970	ENSMOCT00000031419	EFHD1_MOUSE	Efhd1	EF_hand_domain_containing_protein_D1	LG4:64627627-64675349	GO:0005743;GO:0005739;GO:0061891;GO:0031175;GO:1900069	237.7944819	-0.637273625	0.31305747	7.376568628	0.060816206	0.918273269
ENSMOCG00000002298	ENSMOCT00000003072	SBSN_MOUSE	none	Suprabasin	LG4:21823020-21827436	GO:0005737;GO:0005576	75.76355287	2.780169461	0.39474637	7.233792126	0.064807812	0.920833108
ENSMOCG00000008115	ENSMOCT00000010456	DPH7_DICDI	Dph7	Diphthine_methyltransferase_homolog	4:52447948-52457559	GO:0061685;GO:0017183	818.2592627	1.312236163	0.137722668	7.233462385	0.064817318	0.920833108
ENSMOCG00000008169	ENSMOCT00000010526	SOX2_XENTR	Sox2	Transcription_factor_Sox_2	1:66075942-66076901	GO:0044798;GO:0005634;GO:0000981;GO:0043565;GO:0009653;GO:0030154;GO:0045165;GO:0030900;GO:0048839;GO:0000122;GO:0007399;GO:0045944;GO:0045893;GO:0006355	500.1159886	0.361703158	0.290197229	7.239752668	0.06463621	0.920833108
ENSMOCG00000013607	ENSMOCT00000017729	NA	Gm12695	NA	10:64525457-64589976	NA	10.31621771	-2.934163765	0.906653983	7.235515662	0.064758147	0.920833108
ENSMOCG00000014623	ENSMOCT00000019192	GSTT3_MOUSE	Gstt3	Glutathione_S_transferase_theta_3	LG2:45921316-45929061	GO:0005737;GO:0004364;GO:0006749	116.8127177	-0.822249968	0.435404044	7.23710023	0.064712519	0.920833108
ENSMOCG00000016968	ENSMOCT00000022607	NA	Flt4	NA	7:49157724-49198621	NA	134.5111158	0.928979881	0.218376555	7.236624636	0.06472621	0.920833108
ENSMOCG00000016968	ENSMOCT00000022610	NA	Flt4	NA	7:49157724-49198621	NA	134.5111158	0.928979881	0.218376555	7.236624636	0.06472621	0.920833108
ENSMOCG00000020815	ENSMOCT00000028220	COXM1_MOUSE	Cmc1	COX_assembly_mitochondrial_protein_homolog	5:90090794-90172708	GO:0005739;GO:0046872	210.8824714	0.851765892	0.356580722	7.242497486	0.064557336	0.920833108
ENSMOCG00000016767	ENSMOCT00000022285	ARF6_CHICK	Arf6	ADP_ribosylation_factor_6	1:7619515-7623438	GO:0005938;GO:0032154;GO:0005737;GO:0005829;GO:0030139;GO:0005768;GO:0031527;GO:0090543;GO:0005886;GO:0055038;GO:0001726;GO:0032587;GO:0005525;GO:0003924;GO:0047485;GO:0031996;GO:0030866;GO:0032456;GO:0090162;GO:0097284;GO:0006886;GO:0001889;GO:0033028;GO:2000009;GO:0030838;GO:0120183;GO:0051549;GO:1903078;GO:0050714;GO:0034394;GO:0036010;GO:0060998;GO:0051489;GO:0035020;GO:0097178;GO:0016192	1984.009146	-0.561159411	0.100665087	7.227571859	0.064987363	0.922080188
ENSMOCG00000005960	ENSMOCT00000007750	NPGR1_ARATH	Ttc7b	Protein_NPGR1	1:36318187-36508308	GO:0005886;GO:0005516	5249.937481	0.265048899	0.056646105	7.223707598	0.065099149	0.922498555
ENSMOCG00000002396	ENSMOCT00000003220	NA	Gnpda2	NA	LG1:25995788-26014137	NA	1268.467167	-0.255023959	0.145605028	7.189223529	0.06610499	0.923471655
ENSMOCG00000002396	ENSMOCT00000003222	NA	Gnpda2	NA	LG1:25995788-26014137	NA	1268.467167	-0.255023959	0.145605028	7.189223529	0.06610499	0.923471655
ENSMOCG00000002623	NA	NA	NA	NA	NA	NA	451.5621766	8.306436264	0.510571207	7.198650012	0.06582855	0.923471655
ENSMOCG00000003794	ENSMOCT00000005073	NA	Dchs2	NA	1:123429476-123614635	NA	2494.943302	0.073085138	0.117428742	7.211836007	0.065443738	0.923471655
ENSMOCG00000004160	ENSMOCT00000005521	BAZ2A_HUMAN	Baz2b	Bromodomain_adjacent_to_zinc_finger_domain_protein_2A	4:71352232-71454690	GO:0005677;GO:0005829;GO:0016607;GO:0005730;GO:0033553;GO:0042393;GO:0070577;GO:0046872;GO:0016922;GO:0003723;GO:0001164;GO:0006338;GO:0000183;GO:0006306;GO:0016575;GO:0006355;GO:0006351	3704.769529	0.274365433	0.090957092	7.199994017	0.065789228	0.923471655
ENSMOCG00000008368	ENSMOCT00000010756	NEDD8_RABIT	none	NEDD8	X:33087072-33087347	GO:0005829;GO:0005654;GO:0031625;GO:0008104;GO:0045116;GO:0006357	113.7670315	-2.283323977	0.274576474	7.188059457	0.066139205	0.923471655
ENSMOCG00000011217	ENSMOCT00000014398	PAR12_HUMAN	Tiparp	Protein_mono_ADP_ribosyltransferase_PARP12	1:111755866-111784052	GO:0005634;GO:0046872;GO:0003950;GO:1990404;GO:0003723;GO:0070213;GO:0140289	995.8339469	-0.290640994	0.169973958	7.214488121	0.065366604	0.923471655
ENSMOCG00000011424	ENSMOCT00000014673	UNK_HUMAN	Unkl	RING_finger_protein_unkempt_homolog	7:2780053-2820788	GO:0005737;GO:0005844;GO:0046872;GO:1990715;GO:1905538;GO:0003723;GO:0048667;GO:0001701;GO:2000766;GO:0001764	2758.544678	0.165932077	0.060954045	7.201557162	0.065743522	0.923471655
ENSMOCG00000011424	ENSMOCT00000014678	UNKL_MOUSE	Unkl	Putative_E3_ubiquitin_protein_ligase_UNKL	7:2780053-2820788	GO:0005829;GO:0005634;GO:0046872;GO:0016740;GO:0016567	2758.544678	0.165932077	0.060954045	7.201557162	0.065743522	0.923471655
ENSMOCG00000011424	ENSMOCT00000014681	UNKL_HUMAN	Unkl	Putative_E3_ubiquitin_protein_ligase_UNKL	7:2780053-2820788	GO:0005829;GO:0005634;GO:0046872;GO:0016740;GO:0000209	2758.544678	0.165932077	0.060954045	7.201557162	0.065743522	0.923471655
ENSMOCG00000012165	ENSMOCT00000015629	JUPI1_MOUSE	none	Jupiter_microtubule_associated_homolog_1	7:78509230-78529371	GO:0005737;GO:0031965;GO:0005730;GO:0005654	1291.074691	-0.31982221	0.099403751	7.187472692	0.066156458	0.923471655
ENSMOCG00000012165	ENSMOCT00000015635	JUPI1_RAT	none	Jupiter_microtubule_associated_homolog_1	7:78509230-78529371	GO:0005737;GO:0005634	1291.074691	-0.31982221	0.099403751	7.187472692	0.066156458	0.923471655
ENSMOCG00000015355	ENSMOCT00000020249	EAF2_RAT	Eaf2	ELL_associated_factor_2	2:67174764-67216003	GO:0032783;GO:0016607;GO:0005654;GO:0008023;GO:0001228;GO:0000977;GO:0006915;GO:0030308;GO:0060770;GO:0045944;GO:0045893	665.3037114	-0.60478446	0.144132666	7.213752977	0.065387976	0.923471655
ENSMOCG00000015355	ENSMOCT00000020245	EAF2_RAT	Eaf2	ELL_associated_factor_2	2:67174764-67216003	GO:0032783;GO:0016607;GO:0005654;GO:0008023;GO:0001228;GO:0000977;GO:0006915;GO:0030308;GO:0060770;GO:0045944;GO:0045893	665.3037114	-0.60478446	0.144132666	7.213752977	0.065387976	0.923471655
ENSMOCG00000017079	ENSMOCT00000022741	HDC_HUMAN	none	Headcase_protein_homolog	LG4:9178970-9188373	GO:0005737;GO:0016020;GO:0005634;GO:0045930;GO:0030323	545.5434936	0.450593818	0.074706151	7.18751065	0.066155342	0.923471655
ENSMOCG00000018233	ENSMOCT00000024423	SFXN2_DROME	Sfxn2	Sideroflexin_2	8:74230637-74258267	GO:0031305;GO:0005739;GO:0022889;GO:0022857;GO:1990542;GO:0006730;GO:0140300	1698.76294	0.803854438	0.117579034	7.194805586	0.065941156	0.923471655
ENSMOCG00000021169	ENSMOCT00000028757	CP1A1_STECH	Cyp1b1	Cytochrome_P450_1A1	LG3:36562215-36568319	GO:0005789;GO:0070330;GO:0020037;GO:0005506	43.16385854	-0.353390261	0.412239907	7.192242298	0.06601634	0.923471655
ENSMOCG00000019130	ENSMOCT00000025816	ITSN1_RAT	Itsn1	Intersectin_1	2:72316446-72441919	GO:0097440;GO:0044305;GO:0030054;GO:0005905;GO:0005737;GO:0043197;GO:0030139;GO:0098978;GO:0097708;GO:0030027;GO:0043025;GO:0005635;GO:0005886;GO:0098871;GO:0098833;GO:0055037;GO:0045202;GO:0043195;GO:0005509;GO:0005085;GO:0019209;GO:0060090;GO:0070064;GO:0007420;GO:0034613;GO:0006887;GO:0043524;GO:2001288;GO:0060999;GO:0060124;GO:0051897;GO:0015031;GO:1905274;GO:0007264;GO:0048488	4510.589964	-0.009922722	0.050400927	7.183846197	0.066263188	0.923811032
ENSMOCG00000019130	ENSMOCT00000025818	ITSN2_HUMAN	Itsn1	Intersectin_2	2:72316446-72441919	GO:0005813;GO:0005737;GO:0070062;GO:0005509;GO:0005085;GO:0005070;GO:0006897;GO:1903861;GO:0016032	4510.589964	-0.009922722	0.050400927	7.183846197	0.066263188	0.923811032
ENSMOCG00000019130	ENSMOCT00000025803	NA	Itsn1	NA	2:72316446-72441919	NA	4510.589964	-0.009922722	0.050400927	7.183846197	0.066263188	0.923811032
ENSMOCG00000019130	ENSMOCT00000025817	NA	Itsn1	NA	2:72316446-72441919	NA	4510.589964	-0.009922722	0.050400927	7.183846197	0.066263188	0.923811032
ENSMOCG00000019130	ENSMOCT00000025812	NA	Itsn1	NA	2:72316446-72441919	NA	4510.589964	-0.009922722	0.050400927	7.183846197	0.066263188	0.923811032
ENSMOCG00000019130	ENSMOCT00000025805	NA	Itsn1	NA	2:72316446-72441919	NA	4510.589964	-0.009922722	0.050400927	7.183846197	0.066263188	0.923811032
ENSMOCG00000001104	ENSMOCT00000001498	OLFL3_CHICK	Olfml3	Olfactomedin_like_protein_3	21:11540486-11543116	GO:0005576;GO:0007275	65.12238282	-0.604507346	0.248832043	7.114430149	0.068338562	0.925993061
ENSMOCG00000002520	ENSMOCT00000003383	COQ1_NEUCR	Pdss2	Probable_hexaprenyl_pyrophosphate_synthase,_mitochondrial	LG9:28918117-29161521	GO:0031314;GO:0046872;GO:0000010;GO:0008299;GO:0006744	664.3768914	0.059993869	0.11979002	7.060790495	0.069985207	0.925993061
ENSMOCG00000002588	ENSMOCT00000003496	NA	Mphosph9	NA	2:13235413-13303784	NA	2053.64391	-0.012309248	0.115137127	7.112306544	0.068403034	0.925993061
ENSMOCG00000002588	ENSMOCT00000003493	NA	Mphosph9	NA	2:13235413-13303784	NA	2053.64391	-0.012309248	0.115137127	7.112306544	0.068403034	0.925993061
ENSMOCG00000002702	ENSMOCT00000003639	HPLN1_CHICK	Hapln3	Hyaluronan_and_proteoglycan_link_protein_1	22:15495355-15510380	GO:0031012;GO:0045202;GO:0005540;GO:0007155;GO:0007417;GO:0001501	33.19120743	0.103938652	0.325732504	7.078247039	0.069445152	0.925993061
ENSMOCG00000003198	ENSMOCT00000004304	TTLL5_MOUSE	none	Tubulin_polyglutamylase_TTLL5	1:23821653-23882930	GO:0097731;GO:0005813;GO:0036064;GO:0005929;GO:0005829;GO:0005874;GO:0005634;GO:0005886;GO:0005524;GO:0016874;GO:0009566;GO:0030317;GO:0018095;GO:0060041;GO:0007288;GO:0007283	360.3590786	-0.093725687	0.132660113	7.148024766	0.067326425	0.925993061
ENSMOCG00000003846	ENSMOCT00000005125	LAP2B_MOUSE	Tmpo	Lamina_associated_polypeptide_2,_isoforms_beta/delta/epsilon/gamma	24:30659539-30682938	GO:0000785;GO:0016021;GO:0005635;GO:0005637;GO:0031965;GO:0005634;GO:0003677;GO:0006355	1566.960534	-0.089817047	0.0982726	7.091412807	0.069040511	0.925993061
ENSMOCG00000003846	ENSMOCT00000005122	LAP2A_MOUSE	Tmpo	Lamina_associated_polypeptide_2,_isoforms_alpha/zeta	24:30659539-30682938	GO:0000785;GO:0005635;GO:0005637;GO:0031965;GO:0005634;GO:0003677;GO:0042802;GO:0006355	1566.960534	-0.089817047	0.0982726	7.091412807	0.069040511	0.925993061
ENSMOCG00000003846	ENSMOCT00000005129	LAP2B_MOUSE	Tmpo	Lamina_associated_polypeptide_2,_isoforms_beta/delta/epsilon/gamma	24:30659539-30682938	GO:0000785;GO:0016021;GO:0005635;GO:0005637;GO:0031965;GO:0005634;GO:0003677;GO:0006355	1566.960534	-0.089817047	0.0982726	7.091412807	0.069040511	0.925993061
ENSMOCG00000003846	ENSMOCT00000005133	LAP2A_MOUSE	Tmpo	Lamina_associated_polypeptide_2,_isoforms_alpha/zeta	24:30659539-30682938	GO:0000785;GO:0005635;GO:0005637;GO:0031965;GO:0005634;GO:0003677;GO:0042802;GO:0006355	1566.960534	-0.089817047	0.0982726	7.091412807	0.069040511	0.925993061
ENSMOCG00000003846	ENSMOCT00000005132	LAP2B_MOUSE	Tmpo	Lamina_associated_polypeptide_2,_isoforms_beta/delta/epsilon/gamma	24:30659539-30682938	GO:0000785;GO:0016021;GO:0005635;GO:0005637;GO:0031965;GO:0005634;GO:0003677;GO:0006355	1566.960534	-0.089817047	0.0982726	7.091412807	0.069040511	0.925993061
ENSMOCG00000004106	ENSMOCT00000005432	CLUA1_DANRE	none	Clusterin_associated_protein_1_homolog	7:4844201-4877514	GO:0005813;GO:0005929;GO:0030992;GO:0005634;GO:0060271;GO:0001822;GO:0045494	1197.84503	0.048948382	0.096114951	7.149978652	0.067268007	0.925993061
ENSMOCG00000004106	ENSMOCT00000005435	CLUA1_DANRE	none	Clusterin_associated_protein_1_homolog	7:4844201-4877514	GO:0005813;GO:0005929;GO:0030992;GO:0005634;GO:0060271;GO:0001822;GO:0045494	1197.84503	0.048948382	0.096114951	7.149978652	0.067268007	0.925993061
ENSMOCG00000004812	ENSMOCT00000006290	PRDX1_HUMAN	none	Peroxiredoxin_1	6:33720338-33720937	GO:0005623;GO:0005737;GO:0005829;GO:0070062;GO:0005615;GO:0042470;GO:0005634;GO:0045296;GO:0042802;GO:0004601;GO:0003723;GO:0008379;GO:0008283;GO:0045454;GO:0034599;GO:0034101;GO:0042744;GO:0045321;GO:0030101;GO:0042267;GO:1901222;GO:0032872;GO:0019430;GO:0006979;GO:0001895;GO:0001501	945.5671164	-0.39506709	0.134930902	7.17097065	0.06664347	0.925993061
ENSMOCG00000005497	ENSMOCT00000007176	ZDH20_HUMAN	Zdhhc2	Palmitoyltransferase_ZDHHC20	LG7_11:14941524-14994297	GO:0005783;GO:0005794;GO:0030173;GO:0043231;GO:0016020;GO:0048471;GO:0005886;GO:0016409;GO:0019706;GO:0008270;GO:0018230;GO:0018345;GO:0006612	3071.657018	-0.148479439	0.150958896	7.093061612	0.068989997	0.925993061
ENSMOCG00000005497	ENSMOCT00000007180	ZDH20_HUMAN	Zdhhc2	Palmitoyltransferase_ZDHHC20	LG7_11:14941524-14994297	GO:0005783;GO:0005794;GO:0030173;GO:0043231;GO:0016020;GO:0048471;GO:0005886;GO:0016409;GO:0019706;GO:0008270;GO:0018230;GO:0018345;GO:0006612	3071.657018	-0.148479439	0.150958896	7.093061612	0.068989997	0.925993061
ENSMOCG00000006653	ENSMOCT00000008618	NA	Adamts16	NA	19:49769912-49865561	NA	381.0684641	3.914217764	0.256300931	7.082532491	0.069313191	0.925993061
ENSMOCG00000006858	ENSMOCT00000008909	NA	Mst1	NA	5:80995841-81000565	NA	64.11520204	1.020298159	0.261254884	7.110553331	0.068456306	0.925993061
ENSMOCG00000006858	ENSMOCT00000008902	NA	Mst1	NA	5:80995841-81000565	NA	64.11520204	1.020298159	0.261254884	7.110553331	0.068456306	0.925993061
ENSMOCG00000007313	ENSMOCT00000009439	CLTR2_RAT	none	Cysteinyl_leukotriene_receptor_2	17:18758583-18759563	GO:0005887;GO:0016020;GO:0001631;GO:0008528;GO:0004966;GO:0007188;GO:0007218;GO:0045766;GO:0010942;GO:0070374	11.2119165	-0.693195751	0.437954442	7.093430479	0.068978701	0.925993061
ENSMOCG00000007752	ENSMOCT00000010001	REEP2_MOUSE	Reep2	Receptor_expression_enhancing_protein_2	18:23357320-23365067	GO:0005881;GO:0005783;GO:0005789;GO:0005887;GO:0031883;GO:0071786;GO:0032596;GO:0032386;GO:0050913;GO:0050916	2968.859923	0.223720536	0.117258013	7.05608536	0.070131464	0.925993061
ENSMOCG00000009025	ENSMOCT00000011634	NA	Klhl3	NA	16:58841938-58953785	NA	1008.550907	0.806258174	0.143976755	7.100382806	0.068766131	0.925993061
ENSMOCG00000009025	ENSMOCT00000011622	NA	Klhl3	NA	16:58841938-58953785	NA	1008.550907	0.806258174	0.143976755	7.100382806	0.068766131	0.925993061
ENSMOCG00000009025	ENSMOCT00000011629	NA	Klhl3	NA	16:58841938-58953785	NA	1008.550907	0.806258174	0.143976755	7.100382806	0.068766131	0.925993061
ENSMOCG00000009792	ENSMOCT00000012586	NA	Ints9	NA	17:13299677-13387232	NA	750.8829975	0.81045516	0.118634922	7.065523169	0.069838392	0.925993061
ENSMOCG00000009792	ENSMOCT00000012583	NA	Ints9	NA	17:13299677-13387232	NA	750.8829975	0.81045516	0.118634922	7.065523169	0.069838392	0.925993061
ENSMOCG00000010520	ENSMOCT00000013502	NA	Scnn1g	NA	8:13860438-13893041	NA	58.72168772	0.247165024	0.412665457	7.136114486	0.067683586	0.925993061
ENSMOCG00000011210	ENSMOCT00000014391	RAC2_MOUSE	Rac2	Ras_related_C3_botulinum_toxin_substrate_2	15:15383428-15395621	GO:0005884;GO:0005938;GO:0042995;GO:0005737;GO:0031410;GO:0005856;GO:0005829;GO:0043231;GO:0030027;GO:0016020;GO:0005635;GO:0005886;GO:0005525;GO:0003924;GO:0019901;GO:0019887;GO:0030036;GO:0007015;GO:0045453;GO:0030031;GO:0006935;GO:0030865;GO:0043652;GO:0007163;GO:0007186;GO:0071593;GO:0008045;GO:0008284;GO:0010592;GO:0090023;GO:0016601;GO:0032956;GO:0008360;GO:0010810;GO:0060753;GO:0043304;GO:…	145.9296833	0.14994479	0.233053349	7.046949108	0.070416305	0.925993061
ENSMOCG00000011210	ENSMOCT00000014395	RAC2_MOUSE	Rac2	Ras_related_C3_botulinum_toxin_substrate_2	15:15383428-15395621	GO:0005884;GO:0005938;GO:0042995;GO:0005737;GO:0031410;GO:0005856;GO:0005829;GO:0043231;GO:0030027;GO:0016020;GO:0005635;GO:0005886;GO:0005525;GO:0003924;GO:0019901;GO:0019887;GO:0030036;GO:0007015;GO:0045453;GO:0030031;GO:0006935;GO:0030865;GO:0043652;GO:0007163;GO:0007186;GO:0071593;GO:0008045;GO:0008284;GO:0010592;GO:0090023;GO:0016601;GO:0032956;GO:0008360;GO:0010810;GO:0060753;GO:0043304;GO:…	145.9296833	0.14994479	0.233053349	7.046949108	0.070416305	0.925993061
ENSMOCG00000012289	ENSMOCT00000015797	SHOT1_DANRE	Shtn1	Shootin_1	8:86467098-86572375	GO:0030424;GO:0044295;GO:0031252;GO:0030175;GO:0030426;GO:0030027;GO:0005875;GO:0015630;GO:0043204;GO:0048471;GO:0051015;GO:0061573;GO:0007409;GO:0032488;GO:0060327;GO:0061163;GO:0038007;GO:0048812;GO:0045773;GO:2001224;GO:0007265;GO:2000114;GO:0006930	4189.716874	0.106317225	0.09546999	7.060421322	0.069996672	0.925993061
ENSMOCG00000012289	ENSMOCT00000015796	SHOT1_DANRE	Shtn1	Shootin_1	8:86467098-86572375	GO:0030424;GO:0044295;GO:0031252;GO:0030175;GO:0030426;GO:0030027;GO:0005875;GO:0015630;GO:0043204;GO:0048471;GO:0051015;GO:0061573;GO:0007409;GO:0032488;GO:0060327;GO:0061163;GO:0038007;GO:0048812;GO:0045773;GO:2001224;GO:0007265;GO:2000114;GO:0006930	4189.716874	0.106317225	0.09546999	7.060421322	0.069996672	0.925993061
ENSMOCG00000012405	ENSMOCT00000015972	AHNK_HUMAN	none	Neuroblast_differentiation_associated_protein_AHNAK	8:43099897-43177992	GO:0015629;GO:0044291;GO:0043034;GO:0005737;GO:0005829;GO:0070062;GO:0005925;GO:0005765;GO:0016020;GO:0005634;GO:0005886;GO:0042383;GO:0030315;GO:0031982;GO:0045296;GO:0042802;GO:0003723;GO:0044548;GO:0097493;GO:0043484;GO:1901385	4007.66388	-0.277541393	0.152132001	7.160768509	0.066946291	0.925993061
ENSMOCG00000013409	ENSMOCT00000017450	NA	Ptafr	NA	10:52243225-52261296	NA	179.6096668	0.682203757	0.239560513	7.073317902	0.069597236	0.925993061
ENSMOCG00000013561	ENSMOCT00000017660	ERP29_RAT	Erp29	Endoplasmic_reticulum_resident_protein_29	2:16262237-16268734	GO:0009986;GO:0005783;GO:0005788;GO:0042470;GO:0005790;GO:0030133;GO:0051087;GO:0042803;GO:0000187;GO:0006886;GO:0010629;GO:0050709;GO:0010628;GO:0001934;GO:0006457;GO:0009306;GO:1902235;GO:0034976	3014.317119	-0.223453685	0.119450101	7.046885387	0.070418295	0.925993061
ENSMOCG00000013561	ENSMOCT00000017663	NA	Erp29	NA	2:16262237-16268734	NA	3014.317119	-0.223453685	0.119450101	7.046885387	0.070418295	0.925993061
ENSMOCG00000014327	ENSMOCT00000018764	MTCL1_HUMAN	Soga3	Microtubule_cross_linking_factor_1	LG9:39802062-39852438	GO:0016324;GO:0016327;GO:0005737;GO:0005856;GO:0005615;GO:0016328;GO:0097427;GO:0030496;GO:0000922;GO:0008017;GO:0042803;GO:0003723;GO:0045197;GO:0001578;GO:2000576;GO:0090314;GO:0010506	2595.407894	0.065522326	0.102279527	7.135649519	0.067697567	0.925993061
ENSMOCG00000014495	ENSMOCT00000019020	USF1_XENBO	Usf1	Upstream_stimulatory_factor_1	6:69565382-69574534	GO:0005634;GO:0003677;GO:0046983	2254.708778	0.504750724	0.125468253	7.160548797	0.066952828	0.925993061
ENSMOCG00000014495	ENSMOCT00000019023	USF1_HUMAN	Usf1	Upstream_stimulatory_factor_1	6:69565382-69574534	GO:0000790;GO:0005654;GO:0005634;GO:0005667;GO:0043425;GO:0000981;GO:0003690;GO:0019899;GO:0042826;GO:0042802;GO:0046982;GO:0042803;GO:0019901;GO:0044877;GO:0043565;GO:0045990;GO:0032869;GO:0042593;GO:0006006;GO:0019086;GO:0055088;GO:0051918;GO:0045944;GO:0000432;GO:0006357;GO:0000430;GO:0001666;GO:0009411;GO:0006366	2254.708778	0.504750724	0.125468253	7.160548797	0.066952828	0.925993061
ENSMOCG00000014495	ENSMOCT00000019014	USF1_HUMAN	Usf1	Upstream_stimulatory_factor_1	6:69565382-69574534	GO:0000790;GO:0005654;GO:0005634;GO:0005667;GO:0043425;GO:0000981;GO:0003690;GO:0019899;GO:0042826;GO:0042802;GO:0046982;GO:0042803;GO:0019901;GO:0044877;GO:0043565;GO:0045990;GO:0032869;GO:0042593;GO:0006006;GO:0019086;GO:0055088;GO:0051918;GO:0045944;GO:0000432;GO:0006357;GO:0000430;GO:0001666;GO:0009411;GO:0006366	2254.708778	0.504750724	0.125468253	7.160548797	0.066952828	0.925993061
ENSMOCG00000014572	ENSMOCT00000019117	TFAM_RAT	Tfam	Transcription_factor_A,_mitochondrial	LG2:42450454-42467032	GO:0005829;GO:0005759;GO:0042645;GO:0005739;GO:0005634;GO:0032991;GO:0003682;GO:0003677;GO:0008301;GO:0003700;GO:0031072;GO:0001018;GO:0043565;GO:0001223;GO:0033108;GO:0006390;GO:0045893;GO:0006391	1574.009181	-0.276143875	0.111768832	7.070366506	0.069688452	0.925993061
ENSMOCG00000014707	ENSMOCT00000019311	ZEB1_MOUSE	Zfp438	Zinc_finger_E_box_binding_homeobox_1	16:18144258-18189061	GO:0005829;GO:0005654;GO:0005634;GO:0003682;GO:0001227;GO:0003690;GO:0070888;GO:0046872;GO:0043565;GO:0048513;GO:0051216;GO:0071230;GO:0007417;GO:0090103;GO:0048596;GO:0048598;GO:0048704;GO:0008285;GO:0045602;GO:0030857;GO:0000122;GO:0045892;GO:0007389;GO:0045666;GO:0045944;GO:0010464;GO:0051150;GO:0033081;GO:0017015;GO:0048752	462.7179599	0.530296253	0.136914773	7.061202623	0.06997241	0.925993061
ENSMOCG00000014746	ENSMOCT00000019410	UNC80_DROME	Unc80	Protein_unc_80_homolog	LG4:41774379-41971741	GO:0030424;GO:0034703;GO:0005261;GO:0055080;GO:0045475	13444.44245	0.127521237	0.070172637	7.045843922	0.070450837	0.925993061
ENSMOCG00000014888	ENSMOCT00000019569	VPS45_DICDI	Vps45	Vacuolar_protein_sorting_associated_protein_45	21:2418567-2480370	GO:0010008;GO:0000139;GO:0045335;GO:0051082;GO:0006896;GO:0015031;GO:0006904	1455.92485	-0.291001576	0.070098125	7.095239333	0.068923334	0.925993061
ENSMOCG00000015194	ENSMOCT00000020009	NA	Slc25a25	NA	4:44509899-44544336	NA	3754.683931	-0.201578315	0.067508408	7.070493771	0.069684516	0.925993061
ENSMOCG00000015194	ENSMOCT00000020008	NA	Slc25a25	NA	4:44509899-44544336	NA	3754.683931	-0.201578315	0.067508408	7.070493771	0.069684516	0.925993061
ENSMOCG00000015194	ENSMOCT00000020011	NA	Slc25a25	NA	4:44509899-44544336	NA	3754.683931	-0.201578315	0.067508408	7.070493771	0.069684516	0.925993061
ENSMOCG00000015194	ENSMOCT00000020007	NA	Slc25a25	NA	4:44509899-44544336	NA	3754.683931	-0.201578315	0.067508408	7.070493771	0.069684516	0.925993061
ENSMOCG00000015621	ENSMOCT00000020618	PHF3_HUMAN	none	PHD_finger_protein_3	LG2:17086779-17092949	GO:0046872;GO:0007275;GO:0006351	388.1823422	-0.535378733	0.152093058	7.127717129	0.067936504	0.925993061
ENSMOCG00000016283	ENSMOCT00000021599	HELZ_DANRE	Helz2	Probable_helicase_with_zinc_finger_domain	LG8:640597-653783	GO:0005829;GO:0005634;GO:0043186;GO:0005524;GO:0003677;GO:0003700;GO:0004386;GO:0046872;GO:0003723;GO:0035194	409.6349261	0.494459904	0.171563172	7.175224848	0.066517588	0.925993061
ENSMOCG00000016283	ENSMOCT00000021602	HELZ_DANRE	Helz2	Probable_helicase_with_zinc_finger_domain	LG8:640597-653783	GO:0005829;GO:0005634;GO:0043186;GO:0005524;GO:0003677;GO:0003700;GO:0004386;GO:0046872;GO:0003723;GO:0035194	409.6349261	0.494459904	0.171563172	7.175224848	0.066517588	0.925993061
ENSMOCG00000016764	ENSMOCT00000022297	HMCN1_HUMAN	Fstl5	Hemicentin_1	1:118741058-119139730	GO:0005912;GO:0005604;GO:0005938;GO:0032154;GO:0062023;GO:0070062;GO:0005509;GO:0050839;GO:0005201;GO:0042803;GO:0038023;GO:0007049;GO:0051301;GO:0007157;GO:0007156;GO:0009617;GO:0007601	2235.954405	-0.653523287	0.113837183	7.074025714	0.069575377	0.925993061
ENSMOCG00000016764	ENSMOCT00000022293	HMCN1_HUMAN	Fstl5	Hemicentin_1	1:118741058-119139730	GO:0005912;GO:0005604;GO:0005938;GO:0032154;GO:0062023;GO:0070062;GO:0005509;GO:0050839;GO:0005201;GO:0042803;GO:0038023;GO:0007049;GO:0051301;GO:0007157;GO:0007156;GO:0009617;GO:0007601	2235.954405	-0.653523287	0.113837183	7.074025714	0.069575377	0.925993061
ENSMOCG00000016878	ENSMOCT00000022455	KSR1_HUMAN	Ksr2	Kinase_suppressor_of_Ras_1	2:7450431-7797141	GO:0005829;GO:0005783;GO:0005789;GO:0016020;GO:0032991;GO:0032587;GO:0071889;GO:0005524;GO:0051087;GO:0051879;GO:0005078;GO:0046872;GO:0031434;GO:0008022;GO:0004674;GO:0000185;GO:0019933;GO:0000165;GO:0043410;GO:0007265;GO:0042127;GO:0043405	1267.874936	0.355092243	0.135286392	7.060852139	0.069983293	0.925993061
ENSMOCG00000017175	ENSMOCT00000022889	NDUB4_MOUSE	Ndufb4	NADH_dehydrogenase_[ubiquinone]_1_beta_subcomplex_subunit_4	2:48543513-48550149	GO:0016021;GO:0005743;GO:0005747;GO:0005739;GO:0031965;GO:0008137;GO:0032981;GO:0006979	2476.339114	-0.305834084	0.076512942	7.140913422	0.067539458	0.925993061
ENSMOCG00000017345	ENSMOCT00000023121	NA	Farp1	NA	17:32813641-32980691	NA	4501.217203	0.427778496	0.145788226	7.060992444	0.069978936	0.925993061
ENSMOCG00000017786	ENSMOCT00000023795	NA	Dgat1	NA	15:11172852-11182723	NA	913.5648375	0.081000867	0.082773555	7.126348354	0.067977817	0.925993061
ENSMOCG00000017786	ENSMOCT00000023803	NA	Dgat1	NA	15:11172852-11182723	NA	913.5648375	0.081000867	0.082773555	7.126348354	0.067977817	0.925993061
ENSMOCG00000017786	ENSMOCT00000023808	NA	Dgat1	NA	15:11172852-11182723	NA	913.5648375	0.081000867	0.082773555	7.126348354	0.067977817	0.925993061
ENSMOCG00000017958	ENSMOCT00000024025	NECP2_MOUSE	Necap2	Adaptin_ear_binding_coat_associated_protein_2	10:43817566-43832174	GO:0030125;GO:0005886;GO:0006897;GO:0015031	355.9641508	0.783126767	0.125224355	7.134412825	0.067734764	0.925993061
ENSMOCG00000018071	ENSMOCT00000024190	NA	2310009B15Rik	NA	6:29638927-29643624		171.3555892	2.118072702	0.17478754	7.120840235	0.068144309	0.925993061
ENSMOCG00000018694	ENSMOCT00000025122	TMPS6_MOUSE	Tmprss9	Transmembrane_protease_serine_6	LG1:2893127-2914322	GO:0005623;GO:0005615;GO:0016021;GO:0005886;GO:0004252;GO:0006879;GO:0042730;GO:0055072;GO:0033619;GO:0030514;GO:0000122;GO:0045892;GO:0045944;GO:0006508;GO:0097264	745.6343561	2.855980656	0.433278532	7.045305463	0.070467667	0.925993061
ENSMOCG00000018722	ENSMOCT00000025160	MYL6_RAT	none	Myosin_light_polypeptide_6	X:32345564-32346020	GO:0016459;GO:0016461;GO:0030898;GO:0005509;GO:0003774;GO:0008307;GO:0006936;GO:0030049;GO:0007519	43.18455894	-5.948656385	0.58959762	7.143665469	0.067456938	0.925993061
ENSMOCG00000019424	ENSMOCT00000026278	STAB1_MOUSE	Stab1	Stabilin_1	6:65322917-65347250	GO:0005737;GO:0005887;GO:0005509;GO:0005540;GO:0030169;GO:0005041;GO:0005044;GO:0007155;GO:0007267;GO:0042742;GO:0006954;GO:0016525	785.4510462	1.233513752	0.195620338	7.106832637	0.068569493	0.925993061
ENSMOCG00000019424	ENSMOCT00000026277	NA	Stab1	NA	6:65322917-65347250	NA	785.4510462	1.233513752	0.195620338	7.106832637	0.068569493	0.925993061
ENSMOCG00000019424	ENSMOCT00000026270	NA	Stab1	NA	6:65322917-65347250	NA	785.4510462	1.233513752	0.195620338	7.106832637	0.068569493	0.925993061
ENSMOCG00000019425	ENSMOCT00000026225	NA	Sulf1	NA	LG5:14810991-14882260	NA	1093.822468	-0.078541266	0.164005446	7.147631408	0.067338192	0.925993061
ENSMOCG00000019425	ENSMOCT00000026222	NA	Sulf1	NA	LG5:14810991-14882260	NA	1093.822468	-0.078541266	0.164005446	7.147631408	0.067338192	0.925993061
ENSMOCG00000019904	ENSMOCT00000026932	NA	Aloxe3	NA	7:29637758-29662352	NA	172.2935182	-0.282843959	0.338708845	7.125613136	0.068000017	0.925993061
ENSMOCG00000020795	ENSMOCT00000028216	TMTC4_DROME	Tmtc4	Protein_O_mannosyl_transferase_TMTC4	17:34506808-34557682	GO:0005783;GO:0016021;GO:0004169;GO:0000030;GO:0035269	1197.230966	1.101123404	0.170815517	7.060757581	0.069986229	0.925993061
ENSMOCG00000020795	ENSMOCT00000028222	TMTC4_DROME	Tmtc4	Protein_O_mannosyl_transferase_TMTC4	17:34506808-34557682	GO:0005783;GO:0016021;GO:0004169;GO:0000030;GO:0035269	1197.230966	1.101123404	0.170815517	7.060757581	0.069986229	0.925993061
ENSMOCG00000020973	ENSMOCT00000028472	RING1_PANTR	Ring1	E3_ubiquitin_protein_ligase_RING1	LG2:53532052-53535794	GO:0016607;GO:0031519;GO:0035102;GO:0000151;GO:0003682;GO:0046872;GO:0061630;GO:0035518;GO:0045892	976.4813089	1.137742051	0.237817611	7.15088542	0.067240913	0.925993061
ENSMOCG00000021764	ENSMOCT00000029621	WN10B_DANRE	Wnt10b	Protein_Wnt_10b	15:5974495-5980707	GO:0005615;GO:0005109;GO:0045165;GO:0030917;GO:0030182;GO:0016055	37.01588926	-1.840396828	0.483110194	7.105463071	0.068611202	0.925993061
ENSMOCG00000021908	ENSMOCT00000029826	ZMYM1_HUMAN	Thap12	Zinc_finger_MYM_type_protein_1	22:1631301-1644706	GO:0005634;GO:0000981;GO:0046983;GO:0008270;GO:0022604;GO:0006357	3455.692274	-0.333987786	0.10785319	7.070732152	0.069677145	0.925993061
ENSMOCG00000022233	ENSMOCT00000030296	KHDR1_RAT	Khdrbs1	KH_domain_containing,_RNA_binding,_signal_transduction_associated_protein_1	10:54884690-54916715	GO:0005737;GO:0070618;GO:0016020;GO:0005654;GO:0005634;GO:0042802;GO:0008143;GO:0008266;GO:0019904;GO:0044877;GO:0003723;GO:0017124;GO:0005070;GO:0007166;GO:0000086;GO:0006397;GO:0000122;GO:0045892;GO:0046833;GO:0045948;GO:0051259;GO:0000381;GO:0048024;GO:0046831;GO:0009966;GO:0007283	4666.538615	-0.41536982	0.092517751	7.066760702	0.069800051	0.925993061
ENSMOCG00000022568	ENSMOCT00000030809	ERIC2_RAT	Erich2	Glutamate_rich_protein_2	4:80382067-80406646		225.5852607	2.982677534	0.360743202	7.079068415	0.069419841	0.925993061
ENSMOCG00000022874	ENSMOCT00000031264	PLAC9_MOUSE	none	Placenta_specific_protein_9	6:64675543-64702449	GO:0005576	67.15685183	0.676171905	0.388022964	7.055184167	0.070159511	0.925993061
ENSMOCG00000022874	ENSMOCT00000031263	PLAC9_MOUSE	none	Placenta_specific_protein_9	6:64675543-64702449	GO:0005576	67.15685183	0.676171905	0.388022964	7.055184167	0.070159511	0.925993061
ENSMOCG00000004079	ENSMOCT00000005402	PRDX6_BOVIN	none	Peroxiredoxin_6	10:27918475-27919148	GO:0005623;GO:0005737;GO:0005829;GO:0005764;GO:0005739;GO:0004601;GO:0051920;GO:0004623;GO:0102567;GO:0102568;GO:0045454;GO:0016042;GO:0000302	291.8357543	-1.110072608	0.236626054	7.030598202	0.070928872	0.930962209
ENSMOCG00000000499	ENSMOCT00000000654	NA	Kif3c	NA	LG3:46070548-46108949	NA	3672.408738	-0.06666644	0.083956888	7.017957136	0.071327615	0.932975698
ENSMOCG00000006737	ENSMOCT00000008741	SRRM4_MOUSE	Srrm4	Serine/arginine_repetitive_matrix_protein_4	2:6436833-6585012	GO:0005634;GO:0003729;GO:0030154;GO:0006397;GO:0007399;GO:0042551;GO:0000381;GO:0043484;GO:0008380;GO:0007605	847.5837318	1.135792363	0.197325376	7.022047235	0.071198362	0.932975698
ENSMOCG00000006737	ENSMOCT00000008747	SRRM4_MOUSE	Srrm4	Serine/arginine_repetitive_matrix_protein_4	2:6436833-6585012	GO:0005634;GO:0003729;GO:0030154;GO:0006397;GO:0007399;GO:0042551;GO:0000381;GO:0043484;GO:0008380;GO:0007605	847.5837318	1.135792363	0.197325376	7.022047235	0.071198362	0.932975698
ENSMOCG00000014069	ENSMOCT00000018401	NA	Mgat5b	NA	7:80004335-80066934	NA	2094.928921	0.599809237	0.15471473	7.017819093	0.071331981	0.932975698
ENSMOCG00000014069	ENSMOCT00000018403	NA	Mgat5b	NA	7:80004335-80066934	NA	2094.928921	0.599809237	0.15471473	7.017819093	0.071331981	0.932975698
ENSMOCG00000000721	ENSMOCT00000000966	DNAK_CAMLR	Hspa12a	Chaperone_protein_DnaK	8:86286134-86350973	GO:0005524;GO:0051082;GO:0006457	2292.935454	0.166252138	0.132285351	6.984364854	0.072397791	0.935125115
ENSMOCG00000000721	ENSMOCT00000000968	DNAK_CAMLR	Hspa12a	Chaperone_protein_DnaK	8:86286134-86350973	GO:0005524;GO:0051082;GO:0006457	2292.935454	0.166252138	0.132285351	6.984364854	0.072397791	0.935125115
ENSMOCG00000001037	ENSMOCT00000001433	NA	Stau2	NA	LG5:11388636-11697452	NA	5138.791177	-0.178024792	0.090276302	6.916354439	0.074612171	0.935125115
ENSMOCG00000001037	ENSMOCT00000001419	STAU2_RAT	Stau2	Double_stranded_RNA_binding_protein_Staufen_homolog_2	LG5:11388636-11697452	GO:0030424;GO:0005737;GO:0010494;GO:0030425;GO:0032839;GO:0043198;GO:0005783;GO:1990124;GO:0005874;GO:0043025;GO:0031965;GO:0005730;GO:0005634;GO:0003725;GO:0030544;GO:0019894;GO:0051019;GO:0043022;GO:0098964;GO:0034599;GO:0048592;GO:0061003;GO:1900454;GO:0051965;GO:0032956;GO:0051489;GO:0010468	5138.791177	-0.178024792	0.090276302	6.916354439	0.074612171	0.935125115
ENSMOCG00000001037	ENSMOCT00000001437	NA	Stau2	NA	LG5:11388636-11697452	NA	5138.791177	-0.178024792	0.090276302	6.916354439	0.074612171	0.935125115
ENSMOCG00000001057	ENSMOCT00000001445	CCD69_MOUSE	Ccdc69	Coiled_coil_domain_containing_protein_69	7:43639160-43663015	GO:0005737;GO:0030496;GO:0005634;GO:0051233;GO:0008017;GO:0051255	10.61427652	1.110355828	0.459656096	6.928356112	0.074216705	0.935125115
ENSMOCG00000001121	ENSMOCT00000001542	NA	Iqca	NA	LG4:61661838-61777602	NA	150.4010125	0.220376303	0.444140229	6.934723727	0.07400771	0.935125115
ENSMOCG00000001121	ENSMOCT00000001549	NA	Iqca	NA	LG4:61661838-61777602	NA	150.4010125	0.220376303	0.444140229	6.934723727	0.07400771	0.935125115
ENSMOCG00000001828	ENSMOCT00000002470	F161A_XENTR	Fam161b	Protein_FAM161A	1:22152642-22164942	GO:0005737;GO:0005856;GO:0032391;GO:0044782	307.8173875	-0.29499603	0.127055402	6.87280596	0.076064295	0.935125115
ENSMOCG00000002453	ENSMOCT00000003287	KCD14_HUMAN	none	BTB/POZ_domain_containing_protein_KCTD14	18:52981281-52992864	GO:0051260	166.4321121	-1.08436796	0.272109015	6.931480256	0.074114095	0.935125115
ENSMOCG00000002453	ENSMOCT00000003285	KCD14_HUMAN	none	BTB/POZ_domain_containing_protein_KCTD14	18:52981281-52992864	GO:0051260	166.4321121	-1.08436796	0.272109015	6.931480256	0.074114095	0.935125115
ENSMOCG00000002533	ENSMOCT00000003395	HYKK_XENLA	Hykk	Hydroxylysine_kinase	5:49087823-49110991	GO:0005737;GO:0047992	27.70837075	2.042960655	0.444808636	6.97836728	0.072590486	0.935125115
ENSMOCG00000002538	ENSMOCT00000003468	CREM_CANLF	Crem	cAMP_responsive_element_modulator	16:16285001-16345766	GO:0005634;GO:0005667;GO:0001227;GO:0000977;GO:0006687;GO:0045944;GO:0007283	374.6230565	-0.014053408	0.161453976	6.978246164	0.072594383	0.935125115
ENSMOCG00000002538	ENSMOCT00000003457	CREM_RAT	Crem	cAMP_responsive_element_modulator	16:16285001-16345766	GO:0005737;GO:0005634;GO:0005667;GO:0003677;GO:0001227;GO:0000978;GO:0000977;GO:0019933;GO:0032922;GO:0007623;GO:0006631;GO:0006006;GO:0006687;GO:0000122;GO:0045892;GO:0045944;GO:0042752;GO:0006355;GO:0051591;GO:0048384;GO:0007283	374.6230565	-0.014053408	0.161453976	6.978246164	0.072594383	0.935125115
ENSMOCG00000002538	ENSMOCT00000003465	CREM_RAT	Crem	cAMP_responsive_element_modulator	16:16285001-16345766	GO:0005737;GO:0005634;GO:0005667;GO:0003677;GO:0001227;GO:0000978;GO:0000977;GO:0019933;GO:0032922;GO:0007623;GO:0006631;GO:0006006;GO:0006687;GO:0000122;GO:0045892;GO:0045944;GO:0042752;GO:0006355;GO:0051591;GO:0048384;GO:0007283	374.6230565	-0.014053408	0.161453976	6.978246164	0.072594383	0.935125115
ENSMOCG00000002538	ENSMOCT00000003454	CREM_MOUSE	Crem	cAMP_responsive_element_modulator	16:16285001-16345766	GO:0005737;GO:0005634;GO:0005667;GO:0003677;GO:0001227;GO:0000978;GO:0000977;GO:0032922;GO:0007623;GO:0006631;GO:0006006;GO:0006687;GO:0000122;GO:0045892;GO:0045944;GO:0042752;GO:0006355;GO:0051591;GO:0048384;GO:0048511;GO:0007283	374.6230565	-0.014053408	0.161453976	6.978246164	0.072594383	0.935125115
ENSMOCG00000002538	ENSMOCT00000003458	CREM_MOUSE	Crem	cAMP_responsive_element_modulator	16:16285001-16345766	GO:0005737;GO:0005634;GO:0005667;GO:0003677;GO:0001227;GO:0000978;GO:0000977;GO:0032922;GO:0007623;GO:0006631;GO:0006006;GO:0006687;GO:0000122;GO:0045892;GO:0045944;GO:0042752;GO:0006355;GO:0051591;GO:0048384;GO:0048511;GO:0007283	374.6230565	-0.014053408	0.161453976	6.978246164	0.072594383	0.935125115
ENSMOCG00000002538	ENSMOCT00000003448	CREM_HUMAN	Crem	cAMP_responsive_element_modulator	16:16285001-16345766	GO:0005737;GO:0000790;GO:0005634;GO:0005667;GO:0008140;GO:0003677;GO:0000981;GO:0001227;GO:0000977;GO:0030154;GO:0006631;GO:0006006;GO:0006687;GO:0007275;GO:0000122;GO:0045944;GO:0042752;GO:0006355;GO:0048384;GO:0048511;GO:0007165;GO:0007283	374.6230565	-0.014053408	0.161453976	6.978246164	0.072594383	0.935125115
ENSMOCG00000002538	ENSMOCT00000003464	CREM_RAT	Crem	cAMP_responsive_element_modulator	16:16285001-16345766	GO:0005737;GO:0005634;GO:0005667;GO:0003677;GO:0001227;GO:0000978;GO:0000977;GO:0019933;GO:0032922;GO:0007623;GO:0006631;GO:0006006;GO:0006687;GO:0000122;GO:0045892;GO:0045944;GO:0042752;GO:0006355;GO:0051591;GO:0048384;GO:0007283	374.6230565	-0.014053408	0.161453976	6.978246164	0.072594383	0.935125115
ENSMOCG00000002538	ENSMOCT00000003411	CREM_CANLF	Crem	cAMP_responsive_element_modulator	16:16285001-16345766	GO:0005634;GO:0005667;GO:0001227;GO:0000977;GO:0006687;GO:0045944;GO:0007283	374.6230565	-0.014053408	0.161453976	6.978246164	0.072594383	0.935125115
ENSMOCG00000002538	ENSMOCT00000003466	CREM_RAT	Crem	cAMP_responsive_element_modulator	16:16285001-16345766	GO:0005737;GO:0005634;GO:0005667;GO:0003677;GO:0001227;GO:0000978;GO:0000977;GO:0019933;GO:0032922;GO:0007623;GO:0006631;GO:0006006;GO:0006687;GO:0000122;GO:0045892;GO:0045944;GO:0042752;GO:0006355;GO:0051591;GO:0048384;GO:0007283	374.6230565	-0.014053408	0.161453976	6.978246164	0.072594383	0.935125115
ENSMOCG00000002538	ENSMOCT00000003463	CREM_BOVIN	Crem	cAMP_responsive_element_modulator	16:16285001-16345766	GO:0005634;GO:0005667;GO:0003677;GO:0003700	374.6230565	-0.014053408	0.161453976	6.978246164	0.072594383	0.935125115
ENSMOCG00000002802	ENSMOCT00000003758	NA	Ttc30a2	NA	4:85382455-85384449	NA	75.86678623	-0.342599731	0.265658078	6.953948079	0.073380179	0.935125115
ENSMOCG00000003549	ENSMOCT00000004834	NA	Itih3	NA	6:65583360-65608080	NA	2245.354045	-1.097644623	0.203889848	6.929377728	0.074183136	0.935125115
ENSMOCG00000003549	ENSMOCT00000004842	NA	Itih3	NA	6:65583360-65608080	NA	2245.354045	-1.097644623	0.203889848	6.929377728	0.074183136	0.935125115
ENSMOCG00000003549	ENSMOCT00000004849	ITIH3_MESAU	Itih3	Inter_alpha_trypsin_inhibitor_heavy_chain_H3	6:65583360-65608080	GO:0005576;GO:0004867;GO:0030212	2245.354045	-1.097644623	0.203889848	6.929377728	0.074183136	0.935125115
ENSMOCG00000003549	ENSMOCT00000004814	NA	Itih3	NA	6:65583360-65608080	NA	2245.354045	-1.097644623	0.203889848	6.929377728	0.074183136	0.935125115
ENSMOCG00000003549	ENSMOCT00000004822	NA	Itih3	NA	6:65583360-65608080	NA	2245.354045	-1.097644623	0.203889848	6.929377728	0.074183136	0.935125115
ENSMOCG00000003698	ENSMOCT00000004948	NA	Eif2b2	NA	1:23051760-23060005	NA	1765.101982	-0.303253718	0.097131823	6.934193015	0.074025107	0.935125115
ENSMOCG00000003704	ENSMOCT00000004952	FOXB1_XENLA	Foxb1	Forkhead_box_protein_B1	5:69730058-69732007	GO:0005634;GO:0003677;GO:0003700;GO:0043565;GO:0007412;GO:0061381;GO:0007398;GO:0033504;GO:0021855;GO:0061379;GO:0021767;GO:0061374;GO:0030901;GO:0043524;GO:0022008;GO:0006355;GO:0001756;GO:0022029;GO:0008542	28.82063306	1.247249231	0.463868053	6.91772615	0.074566869	0.935125115
ENSMOCG00000004256	ENSMOCT00000005610	TEDC2_HUMAN	Tedc2	Tubulin_epsilon_and_delta_complex_protein_2	7:3820671-3824828	GO:0005814;GO:0005929;GO:0005737;GO:0045880	175.5030887	1.583656774	0.254415369	6.958170178	0.07324305	0.935125115
ENSMOCG00000006417	ENSMOCT00000008341	NA	Bckdha	NA	LG4:21125456-21151437	NA	1411.549325	0.489228083	0.123157921	6.872064612	0.07608925	0.935125115
ENSMOCG00000008328	ENSMOCT00000010739	NALD2_HUMAN	Naaladl1	N_acetylated_alpha_linked_acidic_dipeptidase_2	8:40893084-40905050	GO:0016021;GO:0005886;GO:0004180;GO:0016805;GO:0008239;GO:0046872;GO:0008237;GO:0050129;GO:0008236;GO:0008652;GO:0042135;GO:0006508	14.78738855	1.340787345	0.525036279	6.892757954	0.07539564	0.935125115
ENSMOCG00000008328	ENSMOCT00000010745	NALD2_HUMAN	Naaladl1	N_acetylated_alpha_linked_acidic_dipeptidase_2	8:40893084-40905050	GO:0016021;GO:0005886;GO:0004180;GO:0016805;GO:0008239;GO:0046872;GO:0008237;GO:0050129;GO:0008236;GO:0008652;GO:0042135;GO:0006508	14.78738855	1.340787345	0.525036279	6.892757954	0.07539564	0.935125115
ENSMOCG00000008328	ENSMOCT00000010741	NALD2_HUMAN	Naaladl1	N_acetylated_alpha_linked_acidic_dipeptidase_2	8:40893084-40905050	GO:0016021;GO:0005886;GO:0004180;GO:0016805;GO:0008239;GO:0046872;GO:0008237;GO:0050129;GO:0008236;GO:0008652;GO:0042135;GO:0006508	14.78738855	1.340787345	0.525036279	6.892757954	0.07539564	0.935125115
ENSMOCG00000008342	ENSMOCT00000010727	NA	1110032F04Rik	NA	1:114369542-114370285	GO:0016021	25.02667806	0.066718107	0.394930274	6.915437549	0.074642467	0.935125115
ENSMOCG00000008851	ENSMOCT00000011385	ZN740_HUMAN	Zfp740	Zinc_finger_protein_740	15:2116166-2122990	GO:0000790;GO:0005654;GO:0003700;GO:0000981;GO:0046872;GO:0044212;GO:0045944	793.9458517	0.138340402	0.108397788	6.991086126	0.072182431	0.935125115
ENSMOCG00000009666	ENSMOCT00000012410	CND1_SCHPO	none	Condensin_complex_subunit_1	X:8045641-8049786	GO:0000779;GO:0000778;GO:0005737;GO:0000799;GO:0005730;GO:0005634;GO:0035327;GO:0003682;GO:0042393;GO:0051301;GO:0051304;GO:0010032;GO:0007076	99.16218038	-0.948523393	0.156790538	6.930069683	0.074160407	0.935125115
ENSMOCG00000009758	ENSMOCT00000012548	NA	none	NA	LG9:3604195-3623893	NA	962.2680531	-0.341025502	0.129662417	6.918489189	0.074541681	0.935125115
ENSMOCG00000009758	ENSMOCT00000012552	NA	none	NA	LG9:3604195-3623893	NA	962.2680531	-0.341025502	0.129662417	6.918489189	0.074541681	0.935125115
ENSMOCG00000009830	ENSMOCT00000012620	NA	Dennd2c	NA	21:10879877-10919699	NA	153.3037943	0.187734067	0.279551078	6.887824343	0.075560451	0.935125115
ENSMOCG00000009830	ENSMOCT00000012617	NA	Dennd2c	NA	21:10879877-10919699	NA	153.3037943	0.187734067	0.279551078	6.887824343	0.075560451	0.935125115
ENSMOCG00000010017	ENSMOCT00000012846	TGFB1_SHEEP	none	Transforming_growth_factor_beta_1_proprotein	LG4:21076418-21095026	GO:0072562;GO:0009986;GO:0005737;GO:0005615;GO:0005634;GO:0003823;GO:0008083;GO:0034713;GO:0005114;GO:0034714;GO:0006754;GO:0007050;GO:0016477;GO:0045216;GO:0071407;GO:0071560;GO:0002062;GO:0007182;GO:0007173;GO:0001837;GO:0085029;GO:0097191;GO:0002244;GO:0030214;GO:0006954;GO:0031663;GO:0000165;GO:0031293;GO:0007093;GO:0043537;GO:0045786;GO:0030308;GO:0008285;GO:0022408;GO:0050680;GO:0045599;GO:…	275.1369982	0.803650696	0.198145888	6.909985951	0.074822844	0.935125115
ENSMOCG00000010477	ENSMOCT00000013464	NA	Plk4	NA	1:93617233-93634223	NA	116.316268	0.698157229	0.192210781	6.973687173	0.072741197	0.935125115
ENSMOCG00000011090	ENSMOCT00000014230	RFA3_MOUSE	Rpa3	Replication_protein_A_14_kDa_subunit	LG10:4590129-4593780	GO:0005662;GO:0005654;GO:0035861;GO:0003684;GO:0003697;GO:0006284;GO:0006260;GO:0000724;GO:0006298;GO:0006289;GO:0042127;GO:0007346	585.1548204	-0.106956974	0.164483456	6.93293304	0.074066425	0.935125115
ENSMOCG00000011511	ENSMOCT00000014797	NRG1_HUMAN	Nrg2	Pro_neuregulin_1,_membrane_bound_isoform	18:24547996-24729910	GO:0016324;GO:0030424;GO:0005737;GO:0005576;GO:0005615;GO:0098982;GO:0098978;GO:0005887;GO:0099061;GO:0099059;GO:0016020;GO:0031594;GO:0005654;GO:0045499;GO:0005125;GO:0005176;GO:0043125;GO:0008083;GO:0005178;GO:0030296;GO:0030971;GO:0005102;GO:0003712;GO:0030297;GO:0000187;GO:0032148;GO:0007171;GO:0048513;GO:0003161;GO:0055007;GO:0060379;GO:0007154;GO:0030154;GO:0000902;GO:0008283;GO:0043624;GO:…	971.3865423	0.722882991	0.155074672	6.891005349	0.075454147	0.935125115
ENSMOCG00000011511	ENSMOCT00000014798	NRG2_RAT	Nrg2	Pro_neuregulin_2,_membrane_bound_isoform	18:24547996-24729910	GO:0005615;GO:0098982;GO:0098978;GO:0016021;GO:0005886;GO:0005154;GO:0005006;GO:0043125;GO:0008083;GO:0005102;GO:0048513;GO:0007173;GO:0035556;GO:0007399;GO:0051963;GO:0090128	971.3865423	0.722882991	0.155074672	6.891005349	0.075454147	0.935125115
ENSMOCG00000011511	ENSMOCT00000014796	NRG1_HUMAN	Nrg2	Pro_neuregulin_1,_membrane_bound_isoform	18:24547996-24729910	GO:0016324;GO:0030424;GO:0005737;GO:0005576;GO:0005615;GO:0098982;GO:0098978;GO:0005887;GO:0099061;GO:0099059;GO:0016020;GO:0031594;GO:0005654;GO:0045499;GO:0005125;GO:0005176;GO:0043125;GO:0008083;GO:0005178;GO:0030296;GO:0030971;GO:0005102;GO:0003712;GO:0030297;GO:0000187;GO:0032148;GO:0007171;GO:0048513;GO:0003161;GO:0055007;GO:0060379;GO:0007154;GO:0030154;GO:0000902;GO:0008283;GO:0043624;GO:…	971.3865423	0.722882991	0.155074672	6.891005349	0.075454147	0.935125115
ENSMOCG00000011708	ENSMOCT00000015040	BPNT1_DICDI	Bpnt1	3'(2'),5'_bisphosphate_nucleotidase_1	6:71458369-71485089	GO:0008441;GO:0046872;GO:0046854	1952.252336	-0.317336797	0.093750185	6.972148625	0.072790809	0.935125115
ENSMOCG00000012266	ENSMOCT00000015766	RS8_RAT	none	40S_ribosomal_protein_S8	2:31332936-31333567	GO:0022627;GO:0016020;GO:1990904;GO:0003735;GO:0000462;GO:0006412	14.7414295	-3.474820411	1.092306768	6.947507702	0.073589834	0.935125115
ENSMOCG00000012276	ENSMOCT00000015781	SAT1_CRIGR	Sat1	Diamine_acetyltransferase_1	X:54144933-54148138	GO:0005737;GO:0004145;GO:0042802;GO:0001525;GO:0009447;GO:0042127	639.9157701	-0.351861211	0.155209293	6.993106154	0.072117828	0.935125115
ENSMOCG00000012817	ENSMOCT00000016594	NA	Trpm6	NA	8:48692501-48805082	NA	38.72864388	0.728952634	0.306424951	6.884509218	0.07567139	0.935125115
ENSMOCG00000014001	ENSMOCT00000018277	NA	B3galnt1	NA	1:114941062-114959479	NA	2320.905553	-0.146130763	0.097900579	7.007020488	0.071674342	0.935125115
ENSMOCG00000014246	ENSMOCT00000018637	DOC2B_RAT	Doc2a	Double_C2_like_domain_containing_protein_beta	8:19639900-19645218	GO:0005737;GO:0005886;GO:0098793;GO:0005509;GO:0005544;GO:0019905;GO:0048791;GO:0006887;GO:0045956;GO:0032024;GO:0031340;GO:0008104;GO:0061669	354.4087581	0.362970556	0.185908213	6.900488262	0.075138101	0.935125115
ENSMOCG00000014895	ENSMOCT00000019585	PDCD1_MOUSE	Pdcd1	Programmed_cell_death_protein_1	LG4:34616815-34629916	GO:0009897;GO:0016021;GO:0005886;GO:0002250;GO:0006915;GO:0043066;GO:0050777;GO:0002644;GO:0043065;GO:0070234	85.26625515	0.277180041	0.350873037	6.913533414	0.074705421	0.935125115
ENSMOCG00000015166	ENSMOCT00000019974	SSXA1_MOUSE	none	Protein_SSXA1	10:35503468-35505969	GO:0005634;GO:0003676;GO:0006355	56.59427263	0.36923018	0.536324612	6.935286941	0.073989252	0.935125115
ENSMOCG00000015337	ENSMOCT00000020218	NA	Ranbp10	NA	4:5076175-5136566	NA	826.8295927	0.549070927	0.108120187	6.943686588	0.073714497	0.935125115
ENSMOCG00000015337	ENSMOCT00000020219	NA	Ranbp10	NA	4:5076175-5136566	NA	826.8295927	0.549070927	0.108120187	6.943686588	0.073714497	0.935125115
ENSMOCG00000015671	ENSMOCT00000020694	C1C1L_HUMAN	none	C1GALT1_specific_chaperone_1_like_protein	X:9303232-9307268	GO:0016021;GO:0016263;GO:0016267	223.479253	-0.627740833	0.134231278	6.891294455	0.075444493	0.935125115
ENSMOCG00000016261	ENSMOCT00000021562	CLCB_MOUSE	Cltb	Clathrin_light_chain_B	16:55487455-55508934	GO:0060170;GO:0030118;GO:0030132;GO:0030130;GO:0030125;GO:0005829;GO:0043231;GO:0005886;GO:0099631;GO:0098835;GO:0030672;GO:0005802;GO:0032050;GO:0042277;GO:0005198;GO:0048268;GO:0072583;GO:0006886	6445.475041	0.491463171	0.103806135	6.908742078	0.074864059	0.935125115
ENSMOCG00000016261	ENSMOCT00000021561	CLCB_MOUSE	Cltb	Clathrin_light_chain_B	16:55487455-55508934	GO:0060170;GO:0030118;GO:0030132;GO:0030130;GO:0030125;GO:0005829;GO:0043231;GO:0005886;GO:0099631;GO:0098835;GO:0030672;GO:0005802;GO:0032050;GO:0042277;GO:0005198;GO:0048268;GO:0072583;GO:0006886	6445.475041	0.491463171	0.103806135	6.908742078	0.074864059	0.935125115
ENSMOCG00000017196	ENSMOCT00000022922	RN217_XENLA	Rnf217	Probable_E3_ubiquitin_protein_ligase_RNF217	LG9:37614367-37727128	GO:0016021;GO:0046872;GO:0004842	707.9437668	-0.338613349	0.120003839	6.877966797	0.075890792	0.935125115
ENSMOCG00000017196	ENSMOCT00000022920	RN217_XENLA	Rnf217	Probable_E3_ubiquitin_protein_ligase_RNF217	LG9:37614367-37727128	GO:0016021;GO:0046872;GO:0004842	707.9437668	-0.338613349	0.120003839	6.877966797	0.075890792	0.935125115
ENSMOCG00000017295	ENSMOCT00000023054	CEL3B_XENLA	Rbm45	CUGBP_Elav_like_family_member_3_B	4:85702394-85717012	GO:0005737;GO:0005634;GO:0003723;GO:0006397;GO:0048026	1845.10827	0.632226051	0.073702297	6.879964173	0.075823745	0.935125115
ENSMOCG00000017336	ENSMOCT00000023126	NA	A830018L16Rik	NA	LG5:15587739-15969197		2092.112286	-0.969352455	0.164472246	6.874041429	0.076022725	0.935125115
ENSMOCG00000017336	ENSMOCT00000023120	NA	A830018L16Rik	NA	LG5:15587739-15969197		2092.112286	-0.969352455	0.164472246	6.874041429	0.076022725	0.935125115
ENSMOCG00000017336	ENSMOCT00000023122	NA	A830018L16Rik	NA	LG5:15587739-15969197		2092.112286	-0.969352455	0.164472246	6.874041429	0.076022725	0.935125115
ENSMOCG00000017640	ENSMOCT00000023553	ZBT7A_HUMAN	Zbtb7c	Zinc_finger_and_BTB_domain_containing_protein_7A	18:60263484-60270780	GO:0005737;GO:0070418;GO:0005634;GO:0035861;GO:0033613;GO:0050681;GO:0003677;GO:0003700;GO:0001227;GO:0035035;GO:0046872;GO:0000978;GO:0046332;GO:0003714;GO:0001222;GO:0030183;GO:0006974;GO:0006325;GO:0006338;GO:0097680;GO:0043249;GO:0045444;GO:0060766;GO:0045746;GO:0045892;GO:0030512;GO:0051092;GO:0034504;GO:0000381;GO:0042981;GO:0051090;GO:0006110;GO:2000677;GO:0006355;GO:0006351	69.90972729	-0.601265048	0.236593696	6.88604951	0.075619825	0.935125115
ENSMOCG00000018032	ENSMOCT00000024134	NA	Hunk	NA	2:97782686-97887954	NA	301.1256866	0.389818152	0.142648661	6.966984625	0.072957563	0.935125115
ENSMOCG00000018032	ENSMOCT00000024133	NA	Hunk	NA	2:97782686-97887954	NA	301.1256866	0.389818152	0.142648661	6.966984625	0.072957563	0.935125115
ENSMOCG00000018344	ENSMOCT00000024586	F168B_RAT	Fam168b	Myelin_associated_neurite_outgrowth_inhibitor	LG2:20157412-20181262	GO:0030424;GO:0016021;GO:0048471;GO:0005886	14812.14105	-0.337711645	0.098541242	6.879121653	0.075852019	0.935125115
ENSMOCG00000018344	ENSMOCT00000024590	F168B_RAT	Fam168b	Myelin_associated_neurite_outgrowth_inhibitor	LG2:20157412-20181262	GO:0030424;GO:0016021;GO:0048471;GO:0005886	14812.14105	-0.337711645	0.098541242	6.879121653	0.075852019	0.935125115
ENSMOCG00000018437	ENSMOCT00000024737	GNL3_XENTR	Gnl3	Guanine_nucleotide_binding_protein_like_3	6:65473018-65479610	GO:0005730;GO:0005634;GO:0005525;GO:0042127	1490.995746	-0.321598205	0.11755086	6.942012311	0.073769184	0.935125115
ENSMOCG00000018437	ENSMOCT00000024732	GNL3_XENTR	Gnl3	Guanine_nucleotide_binding_protein_like_3	6:65473018-65479610	GO:0005730;GO:0005634;GO:0005525;GO:0042127	1490.995746	-0.321598205	0.11755086	6.942012311	0.073769184	0.935125115
ENSMOCG00000019357	ENSMOCT00000026106	LYRM1_RAT	Lyrm1	LYR_motif_containing_protein_1	8:15692845-15715361		957.2632262	0.044154352	0.131304479	6.952725236	0.073419942	0.935125115
ENSMOCG00000019442	ENSMOCT00000026251	NA	Scn4a	NA	7:59035301-59066462	NA	18.91253888	-0.810186559	0.412720402	6.890565739	0.07546883	0.935125115
ENSMOCG00000019442	ENSMOCT00000026254	NA	Scn4a	NA	7:59035301-59066462	NA	18.91253888	-0.810186559	0.412720402	6.890565739	0.07546883	0.935125115
ENSMOCG00000019564	ENSMOCT00000026411	SC31A_PONAB	none	Protein_transport_protein_Sec31A	LG1:50591760-50616446	GO:0030127;GO:0030134;GO:0070971;GO:0005789;GO:0006888;GO:0015031	729.5332603	0.353819799	0.099850786	6.899184576	0.075181474	0.935125115
ENSMOCG00000020487	ENSMOCT00000027756	NA	Cyp26a1	NA	8:65859752-65863248	NA	45.61691216	0.06507546	0.299974733	6.988492563	0.072265459	0.935125115
ENSMOCG00000020608	ENSMOCT00000027928	NA	Grm3	NA	26:5095940-5201405	NA	4093.907149	-0.346220463	0.107702892	6.934614611	0.074011286	0.935125115
ENSMOCG00000020730	ENSMOCT00000028095	NDUS6_MOUSE	Ndufs6	NADH_dehydrogenase_[ubiquinone]_iron_sulfur_protein_6,_mitochondrial	19:51908341-51915568	GO:0005747;GO:0005739;GO:0072358;GO:0006631;GO:0001822;GO:0006120;GO:0032981;GO:0070584;GO:0010259;GO:0035264;GO:0006936;GO:0061458;GO:0022904	920.3379612	0.191561923	0.135635566	6.965562803	0.073003541	0.935125115
ENSMOCG00000020947	ENSMOCT00000028437	NA	Zfp879	NA	7:47906100-47913320	NA	262.4300141	0.550780114	0.140572832	6.956680195	0.073291414	0.935125115
ENSMOCG00000020982	ENSMOCT00000028483	NA	Ptgfr	NA	21:47804509-47837727	NA	92.60996298	-2.453626181	0.420493337	6.907332788	0.074910782	0.935125115
ENSMOCG00000021150	ENSMOCT00000028747	NA	Myh7b	NA	LG8:22600599-22624329	NA	31.75991387	0.551397334	0.394261543	6.913471229	0.074707478	0.935125115
ENSMOCG00000021168	ENSMOCT00000028758	GDPD5_HUMAN	Gdpd2	Glycerophosphodiester_phosphodiesterase_domain_containing_protein_5	X:23239484-23248595	GO:0030426;GO:0016021;GO:0043025;GO:0097038;GO:0047389;GO:0004435;GO:0021895;GO:0006629;GO:0045746;GO:0031175;GO:0045787;GO:0045666;GO:0048505;GO:0021522	1200.67368	0.095377146	0.223856423	6.970016113	0.072859626	0.935125115
ENSMOCG00000021168	ENSMOCT00000028763	GDPD5_HUMAN	Gdpd2	Glycerophosphodiester_phosphodiesterase_domain_containing_protein_5	X:23239484-23248595	GO:0030426;GO:0016021;GO:0043025;GO:0097038;GO:0047389;GO:0004435;GO:0021895;GO:0006629;GO:0045746;GO:0031175;GO:0045787;GO:0045666;GO:0048505;GO:0021522	1200.67368	0.095377146	0.223856423	6.970016113	0.072859626	0.935125115
ENSMOCG00000021880	ENSMOCT00000029789	RNGB_DICDI	Fbxo42	RING_finger_protein_B	10:43680574-43743219	GO:0005737;GO:0046872	1192.324906	0.017243526	0.075145816	6.869721098	0.076168189	0.935125115
ENSMOCG00000022038	ENSMOCT00000030008	BBP_NEUCR	Sf1	Branchpoint_bridging_protein	8:41146775-41161090	GO:0005634;GO:0005681;GO:0045131;GO:0003723;GO:0008270;GO:0000398	6817.113797	0.203096913	0.091451768	6.872643606	0.07606976	0.935125115
ENSMOCG00000022038	ENSMOCT00000030009	BBP_NEUCR	Sf1	Branchpoint_bridging_protein	8:41146775-41161090	GO:0005634;GO:0005681;GO:0045131;GO:0003723;GO:0008270;GO:0000398	6817.113797	0.203096913	0.091451768	6.872643606	0.07606976	0.935125115
ENSMOCG00000022235	ENSMOCT00000030310	NA	Myo1h	NA	2:4067984-4135580	NA	105.8033638	1.123606086	0.397814327	6.98145379	0.072491258	0.935125115
ENSMOCG00000022235	ENSMOCT00000030307	NA	Myo1h	NA	2:4067984-4135580	NA	105.8033638	1.123606086	0.397814327	6.98145379	0.072491258	0.935125115
ENSMOCG00000023035	ENSMOCT00000031516	ASPP1_HUMAN	Trp53bp2	Apoptosis_stimulating_of_p53_protein_1	6:82169991-82223154	GO:0005737;GO:0005829;GO:0005739;GO:0005654;GO:0005634;GO:0048471;GO:0005886;GO:0002039;GO:0008134;GO:0072332;GO:0045786;GO:1901216;GO:1900740;GO:0042981;GO:1901796	2253.561989	0.213331052	0.118973928	6.903452884	0.075039559	0.935125115
ENSMOCG00000003491	ENSMOCT00000004676	GON1_MOUSE	Gnrh1	Progonadoliberin_1	17:10660070-10664405	GO:0043679;GO:0098556;GO:0030425;GO:0005615;GO:0005798;GO:0005739;GO:0043005;GO:1990008;GO:0043204;GO:0005183;GO:0031530;GO:0007568;GO:0044849;GO:0007565;GO:0030238;GO:0007275;GO:0043066;GO:0033087;GO:2001223;GO:0010468;GO:2000354;GO:0000003;GO:0031960;GO:0045471;GO:0032496;GO:0035864;GO:1990637;GO:0034695;GO:0048545;GO:0033574	98.91251406	1.857961712	0.249418093	6.835304111	0.077336631	0.935130853
ENSMOCG00000006366	NA	NA	NA	NA	NA	NA	29.6371409	2.718254743	0.47594944	6.847744307	0.076912309	0.935130853
ENSMOCG00000006393	ENSMOCT00000008310	CBPB1_BOVIN	Cpb2	Carboxypeptidase_B	17:20786127-20822175	GO:0005615;GO:0004181;GO:0008270;GO:0006508	17.20245925	-1.084482141	0.392558404	6.846268275	0.076962537	0.935130853
ENSMOCG00000009977	ENSMOCT00000012805	NA	none	NA	19:131072-171821	NA	81.39631517	-0.235379465	0.400430636	6.835423749	0.07733254	0.935130853
ENSMOCG00000010754	ENSMOCT00000013803	NA	none	NA	4:27785833-32214213	NA	24125.96921	0.215024154	0.030807672	6.857184478	0.076591815	0.935130853
ENSMOCG00000010754	ENSMOCT00000013806	NA	none	NA	4:27785833-32214213	NA	24125.96921	0.215024154	0.030807672	6.857184478	0.076591815	0.935130853
ENSMOCG00000012669	ENSMOCT00000016361	NA	Trip4	NA	5:73730106-73789857	GO:0099053;GO:0005829;GO:0005634;GO:0003713;GO:0008270;GO:0006357	724.0175482	-0.036974703	0.093899734	6.852184872	0.076761391	0.935130853
ENSMOCG00000012669	ENSMOCT00000016358	NA	Trip4	NA	5:73730106-73789857	GO:0099053;GO:0005829;GO:0005634;GO:0003713;GO:0008270;GO:0006357	724.0175482	-0.036974703	0.093899734	6.852184872	0.076761391	0.935130853
ENSMOCG00000013910	ENSMOCT00000018154	NA	Eya2	NA	LG8:12740063-12828536	NA	805.6203448	0.288591062	0.227104582	6.849294131	0.076859604	0.935130853
ENSMOCG00000014659	ENSMOCT00000019243	NA	Prkar1a	NA	7:72759878-72777295	NA	18018.43849	-0.428804145	0.099569119	6.855478837	0.076649626	0.935130853
ENSMOCG00000016714	ENSMOCT00000022203	T106C_MOUSE	Tmem106c	Transmembrane_protein_106C	15:6944598-6950604	GO:0005789;GO:0016021	624.1344169	-0.143933119	0.121376984	6.840425389	0.077161677	0.935130853
ENSMOCG00000016779	ENSMOCT00000022316	LSR_MOUSE	Lsr	Lipolysis_stimulated_lipoprotein_receptor	LG4:21487812-21503303	GO:0042627;GO:0016021;GO:0034362;GO:0005886;GO:0061689;GO:0034361;GO:0030228;GO:0030169;GO:0060856;GO:0061436;GO:0042953;GO:0001889;GO:0061833;GO:0019216;GO:1904274	609.5894895	1.292510006	0.183361334	6.853724822	0.07670912	0.935130853
ENSMOCG00000016779	ENSMOCT00000022320	LSR_RAT	Lsr	Lipolysis_stimulated_lipoprotein_receptor	LG4:21487812-21503303	GO:0042627;GO:0016021;GO:0034362;GO:0005886;GO:0061689;GO:0034361;GO:0005504;GO:0017129;GO:0060856;GO:0061436;GO:0001889;GO:0061833;GO:0019216;GO:1904274	609.5894895	1.292510006	0.183361334	6.853724822	0.07670912	0.935130853
ENSMOCG00000016779	ENSMOCT00000022314	ILDR2_HUMAN	Lsr	Immunoglobulin_like_domain_containing_receptor_2	LG4:21487812-21503303	GO:0005789;GO:0016021;GO:0030154;GO:0048873;GO:0030073;GO:0031016;GO:0009749	609.5894895	1.292510006	0.183361334	6.853724822	0.07670912	0.935130853
ENSMOCG00000016779	ENSMOCT00000022312	ILDR2_HUMAN	Lsr	Immunoglobulin_like_domain_containing_receptor_2	LG4:21487812-21503303	GO:0005789;GO:0016021;GO:0030154;GO:0048873;GO:0030073;GO:0031016;GO:0009749	609.5894895	1.292510006	0.183361334	6.853724822	0.07670912	0.935130853
ENSMOCG00000017177	ENSMOCT00000022893	NA	Ift52	NA	LG8:15450358-15480817	NA	1284.66281	-0.181611631	0.081538296	6.837930929	0.077246845	0.935130853
ENSMOCG00000017683	ENSMOCT00000023636	UBP2L_HUMAN	Ubap2	Ubiquitin_associated_protein_2_like	LG5:37366945-37417287	GO:0005737;GO:0005634;GO:0031519;GO:0003723;GO:0007339;GO:0061484	1819.603685	0.354272425	0.078296214	6.849355723	0.07685751	0.935130853
ENSMOCG00000017683	ENSMOCT00000023632	UBP2L_HUMAN	Ubap2	Ubiquitin_associated_protein_2_like	LG5:37366945-37417287	GO:0005737;GO:0005634;GO:0031519;GO:0003723;GO:0007339;GO:0061484	1819.603685	0.354272425	0.078296214	6.849355723	0.07685751	0.935130853
ENSMOCG00000021686	ENSMOCT00000029512	NEIL2_MOUSE	Neil2	Endonuclease_8_like_2	17:15131325-15140505	GO:0005737;GO:0043231;GO:0015630;GO:0005654;GO:0140078;GO:0003684;GO:0019104;GO:0003906;GO:0008017;GO:0008270;GO:0006284;GO:0006289	43.3736398	-0.097129935	0.268775912	6.838200349	0.077237642	0.935130853
ENSMOCG00000022712	ENSMOCT00000031021	TMEDA_MESAU	Tmed10	Transmembrane_protein_Tmp21	1:23170576-23208782	GO:0005623;GO:0030137;GO:0005789;GO:0033116;GO:0070765;GO:0000139;GO:0016021;GO:0042470;GO:0005886;GO:0030140;GO:0030658;GO:0042589;GO:0019905;GO:0035964;GO:0007030;GO:0006886;GO:0045055;GO:1902003;GO:0006890	6582.066394	-0.212642531	0.115161881	6.861124376	0.076458437	0.935130853
ENSMOCG00000003654	ENSMOCT00000004891	DYL2_RAT	Dynll2	Dynein_light_chain_2,_cytoplasmic	7:64206352-64214404	GO:0005813;GO:0005737;GO:0005868;GO:0030286;GO:0098978;GO:0005874;GO:0031475;GO:0098794;GO:0014069;GO:0045505;GO:0051959;GO:0042802;GO:0003774;GO:0044877;GO:0097110;GO:0007017;GO:2000582	31533.01063	-0.744958629	0.126386677	6.831671458	0.077460963	0.935551773
ENSMOCG00000012599	ENSMOCT00000016269	NA	Avil	NA	24:8441567-8460183	NA	63.87492554	0.698696256	0.366305342	6.82941265	0.077538371	0.935551773
ENSMOCG00000007554	ENSMOCT00000009751	TAF4B_HUMAN	Taf4	Transcription_initiation_factor_TFIID_subunit_4B	LG8:1913254-1940308	GO:0005737;GO:0001650;GO:0005654;GO:0005669;GO:0003677;GO:0003700;GO:0051059;GO:0046982;GO:0008134;GO:0048477;GO:0045944;GO:1901796;GO:0007283;GO:0006366;GO:0006367	1747.27322	0.247245386	0.089108203	6.823117102	0.077754509	0.935956362
ENSMOCG00000013913	ENSMOCT00000018152	P2RX5_RAT	none	P2X_purinoceptor_5	7:25786200-25791874	GO:0005639;GO:0005887;GO:0005886;GO:0098794;GO:0005524;GO:0008144;GO:0004931;GO:0005525;GO:0042802;GO:0001614;GO:0008270;GO:0006812;GO:0019228;GO:0043416;GO:0033198;GO:0048630	22.0356103	0.972373486	0.398559761	6.821142956	0.077822404	0.935956362
ENSMOCG00000016694	ENSMOCT00000022183	OXND1_XENTR	Oxnad1	Oxidoreductase_NAD_binding_domain_containing_protein_1	6:60482495-60504681	GO:0016491	851.631404	-0.3148025	0.192191012	6.824202679	0.077717197	0.935956362
ENSMOCG00000018904	ENSMOCT00000025468	NA	Cep192	NA	18:53071310-53152611	NA	1018.800374	-0.22675845	0.135961119	6.816673039	0.077976347	0.936802654
ENSMOCG00000018904	ENSMOCT00000025455	NA	Cep192	NA	18:53071310-53152611	NA	1018.800374	-0.22675845	0.135961119	6.816673039	0.077976347	0.936802654
ENSMOCG00000002610	ENSMOCT00000003509	HMGB1_RAT	none	High_mobility_group_protein_B1	19:9838519-9839150	GO:0035868;GO:0005623;GO:0009986;GO:0000793;GO:0005737;GO:0005829;GO:0005769;GO:0005793;GO:0005615;GO:0045121;GO:0043005;GO:0000790;GO:0005634;GO:0017053;GO:0008097;GO:0003681;GO:0000405;GO:0019958;GO:0010858;GO:0000402;GO:0005125;GO:0003684;GO:0008301;GO:0070182;GO:0003690;GO:0003725;GO:0000400;GO:0051861;GO:0008201;GO:0005178;GO:0001530;GO:0016829;GO:0000401;GO:0042277;GO:0001786;GO:0030295;GO:…	14.99774771	-8.137013744	2.096821473	6.793264653	0.078787338	0.938498699
ENSMOCG00000002831	ENSMOCT00000003804	OAZ3_RAT	Oaz3	Ornithine_decarboxylase_antizyme_3	21:4216514-4219523	GO:0005737;GO:0005634;GO:0036126;GO:0071532;GO:0008073;GO:0015489;GO:1902268;GO:0090316;GO:0045732;GO:0043666;GO:0007283	10.05007226	3.064365814	0.813955693	6.802075966	0.078481117	0.938498699
ENSMOCG00000002831	ENSMOCT00000003811	OAZ3_MOUSE	Oaz3	Ornithine_decarboxylase_antizyme_3	21:4216514-4219523	GO:0005737;GO:0005654;GO:0005634;GO:0036126;GO:0071532;GO:0008073;GO:1902268;GO:0006596;GO:0006595;GO:0090316;GO:0045732;GO:0043666;GO:0007283	10.05007226	3.064365814	0.813955693	6.802075966	0.078481117	0.938498699
ENSMOCG00000002831	ENSMOCT00000003806	OAZ3_MOUSE	Oaz3	Ornithine_decarboxylase_antizyme_3	21:4216514-4219523	GO:0005737;GO:0005654;GO:0005634;GO:0036126;GO:0071532;GO:0008073;GO:1902268;GO:0006596;GO:0006595;GO:0090316;GO:0045732;GO:0043666;GO:0007283	10.05007226	3.064365814	0.813955693	6.802075966	0.078481117	0.938498699
ENSMOCG00000010641	ENSMOCT00000013658	FAAA_DICDI	Fah	Fumarylacetoacetase	22:14252320-14275573	GO:0004334;GO:0046872;GO:1902000;GO:0006559;GO:0006572	390.7269831	0.064902043	0.181938088	6.797347881	0.07864529	0.938498699
ENSMOCG00000011747	ENSMOCT00000015089	ATGA1_MOUSE	Atg101	Autophagy_related_protein_101	15:3112146-3122594	GO:0000407;GO:0042802;GO:0044877;GO:0000045	871.0312214	-0.124418315	0.097719797	6.805987339	0.078345552	0.938498699
ENSMOCG00000018350	ENSMOCT00000024605	NA	Rnf207	NA	10:80509241-80523357	NA	165.3197632	1.217176677	0.364961304	6.799053073	0.078586043	0.938498699
ENSMOCG00000020104	ENSMOCT00000027223	TF2AA_RAT	Gtf2a1	Transcription_initiation_factor_IIA_subunit_1	1:28360014-28390030	GO:0005737;GO:0005829;GO:0005634;GO:0005672;GO:0005669;GO:0003677;GO:0046982;GO:0016251;GO:0001103;GO:0017025;GO:0008134;GO:0006366;GO:0006367	1303.073936	-0.428268929	0.108082861	6.803553959	0.078429865	0.938498699
ENSMOCG00000021711	ENSMOCT00000029557	NA	Trank1	NA	5:83660152-83742077	NA	11477.18836	-0.076885663	0.111372526	6.794841126	0.078732466	0.938498699
ENSMOCG00000022168	ENSMOCT00000030190	RES18_MOUSE	Resp18	Regulated_endocrine_specific_protein_18	LG4:55769093-55775856	GO:0005783;GO:0005794;GO:0043204;GO:0048237;GO:0030141;GO:0001701	6396.150259	-0.609722678	0.108930622	6.798584768	0.07860231	0.938498699
ENSMOCG00000010264	ENSMOCT00000013178	UPK3B_MOUSE	Upk3b	Uroplakin_3b	2:21500624-21506601	GO:0016021;GO:0005886;GO:0046325	9.120781881	2.496120312	0.596784338	6.787821919	0.078977067	0.93976002
ENSMOCG00000018573	ENSMOCT00000024939	Y1510_DICDI	Garnl3	GTPase_activating_protein_DDB_G0291510	4:43825369-43973367	GO:0005096;GO:0051056	2483.243271	0.699704772	0.096424203	6.779942684	0.07925251	0.940739972
ENSMOCG00000018573	ENSMOCT00000024942	Y1510_DICDI	Garnl3	GTPase_activating_protein_DDB_G0291510	4:43825369-43973367	GO:0005096;GO:0051056	2483.243271	0.699704772	0.096424203	6.779942684	0.07925251	0.940739972
ENSMOCG00000018800	ENSMOCT00000025289	RA51C_HUMAN	none	DNA_repair_protein_RAD51_homolog_3	7:63622608-63632711	GO:0030054;GO:0005737;GO:0005829;GO:0043231;GO:0005739;GO:0005654;GO:0005634;GO:0048471;GO:0033063;GO:0033065;GO:0005657;GO:0005524;GO:0008821;GO:0003677;GO:0008094;GO:0007596;GO:0006310;GO:0006281;GO:0000724;GO:0007066;GO:0007141;GO:0010971;GO:0007131;GO:0007062;GO:0007283;GO:0000722	51.66632527	-0.425799486	0.308615846	6.778267144	0.079311203	0.940739972
ENSMOCG00000021617	ENSMOCT00000029410	NEUM_MOUSE	none	Neuromodulin	2:52972471-53063284	GO:0030424;GO:0030054;GO:0071944;GO:0005737;GO:0030425;GO:0031527;GO:0098982;GO:0032584;GO:0043204;GO:0005886;GO:0014069;GO:0005516;GO:0035727;GO:1901981;GO:0001786;GO:0016198;GO:0007411;GO:0031103;GO:0045165;GO:0010001;GO:0007399;GO:0051489;GO:0040008;GO:0099150;GO:0042246	1628.075066	0.790376953	0.143692482	6.778628582	0.079298538	0.940739972
ENSMOCG00000021617	ENSMOCT00000029407	NEUM_MOUSE	none	Neuromodulin	2:52972471-53063284	GO:0030424;GO:0030054;GO:0071944;GO:0005737;GO:0030425;GO:0031527;GO:0098982;GO:0032584;GO:0043204;GO:0005886;GO:0014069;GO:0005516;GO:0035727;GO:1901981;GO:0001786;GO:0016198;GO:0007411;GO:0031103;GO:0045165;GO:0010001;GO:0007399;GO:0051489;GO:0040008;GO:0099150;GO:0042246	1628.075066	0.790376953	0.143692482	6.778628582	0.079298538	0.940739972
ENSMOCG00000001461	ENSMOCT00000001987	ATS6_HUMAN	Papln	A_disintegrin_and_metalloproteinase_with_thrombospondin_motifs_6	1:21558072-21586337	GO:0005576;GO:0046872;GO:0004222;GO:0008237;GO:0035904;GO:0003279;GO:0060976	56.62892116	0.564392615	0.44368319	6.692698024	0.082365017	0.941025523
ENSMOCG00000001461	ENSMOCT00000001983	ATS6_HUMAN	Papln	A_disintegrin_and_metalloproteinase_with_thrombospondin_motifs_6	1:21558072-21586337	GO:0005576;GO:0046872;GO:0004222;GO:0008237;GO:0035904;GO:0003279;GO:0060976	56.62892116	0.564392615	0.44368319	6.692698024	0.082365017	0.941025523
ENSMOCG00000001461	ENSMOCT00000001981	ATS6_HUMAN	Papln	A_disintegrin_and_metalloproteinase_with_thrombospondin_motifs_6	1:21558072-21586337	GO:0005576;GO:0046872;GO:0004222;GO:0008237;GO:0035904;GO:0003279;GO:0060976	56.62892116	0.564392615	0.44368319	6.692698024	0.082365017	0.941025523
ENSMOCG00000003615	ENSMOCT00000004871	NA	Msh2	NA	16:10803861-10859756	NA	1545.663679	-0.429035836	0.113807657	6.716775663	0.081494451	0.941025523
ENSMOCG00000003615	ENSMOCT00000004877	NA	Msh2	NA	16:10803861-10859756	NA	1545.663679	-0.429035836	0.113807657	6.716775663	0.081494451	0.941025523
ENSMOCG00000003821	ENSMOCT00000005096	NA	none	NA	24:34027015-34070123	NA	3160.576765	-0.854416621	0.10110477	6.682995929	0.08271834	0.941025523
ENSMOCG00000004966	ENSMOCT00000006497	NA	Prkaa1	NA	19:26130010-26170050	NA	946.6733281	-0.007241423	0.095464092	6.686837322	0.082578273	0.941025523
ENSMOCG00000005035	ENSMOCT00000006603	TACC1_HUMAN	none	Transforming_acidic_coiled_coil_containing_protein_1	8:23499214-23536051	GO:0005737;GO:0005829;GO:0016020;GO:0005815;GO:0030496;GO:0005634;GO:0030331;GO:0035259;GO:0016922;GO:0042975;GO:0042974;GO:0046965;GO:0046966;GO:0051301;GO:0008283;GO:0021987;GO:0000226;GO:0007052;GO:2000327	3321.585457	0.618314602	0.078596552	6.767230706	0.079698851	0.941025523
ENSMOCG00000005035	ENSMOCT00000006614	TACC1_MOUSE	none	Transforming_acidic_coiled_coil_containing_protein_1	8:23499214-23536051	GO:0005737;GO:0005829;GO:0005815;GO:0030496;GO:0005634;GO:0030331;GO:0035259;GO:0016922;GO:0042975;GO:0019904;GO:0042974;GO:0046965;GO:0046966;GO:0051301;GO:0008283;GO:0021987;GO:0022027;GO:0000226;GO:0007052;GO:0022008;GO:2000327;GO:0032886	3321.585457	0.618314602	0.078596552	6.767230706	0.079698851	0.941025523
ENSMOCG00000005035	ENSMOCT00000006611	TACC1_MOUSE	none	Transforming_acidic_coiled_coil_containing_protein_1	8:23499214-23536051	GO:0005737;GO:0005829;GO:0005815;GO:0030496;GO:0005634;GO:0030331;GO:0035259;GO:0016922;GO:0042975;GO:0019904;GO:0042974;GO:0046965;GO:0046966;GO:0051301;GO:0008283;GO:0021987;GO:0022027;GO:0000226;GO:0007052;GO:0022008;GO:2000327;GO:0032886	3321.585457	0.618314602	0.078596552	6.767230706	0.079698851	0.941025523
ENSMOCG00000005539	ENSMOCT00000007233	TRI16_MOUSE	Trim29	Tripartite_motif_containing_protein_16	5:37182338-37206789	GO:0005737;GO:0005829;GO:0005886;GO:0016605;GO:0003677;GO:0019966;GO:0032089;GO:0016740;GO:0008270;GO:0043966;GO:0043967;GO:0050718;GO:0045618;GO:0048386;GO:0045893;GO:0060416	13.92711521	-0.030643905	0.56644523	6.667865031	0.083272281	0.941025523
ENSMOCG00000005540	ENSMOCT00000007228	TMED9_RAT	Tmed9	Transmembrane_emp24_domain_containing_protein_9	16:56483432-56488710	GO:0030134;GO:0005829;GO:0005783;GO:0005789;GO:0005793;GO:0033116;GO:0005794;GO:0000139;GO:0016021;GO:0008021;GO:0019905;GO:0048205;GO:0006888;GO:0007030;GO:0006886;GO:0010638	747.8104367	-0.257731214	0.073804655	6.660544223	0.083541577	0.941025523
ENSMOCG00000005743	ENSMOCT00000007480	IRPL2_HUMAN	Il1rap	X_linked_interleukin_1_receptor_accessory_protein_like_2	2:36189992-36326135	GO:0098978;GO:0016021;GO:0005886;GO:0004908;GO:0004910;GO:0050135;GO:0061809;GO:0007417;GO:1905606	1350.041132	-1.170491911	0.139762871	6.753153899	0.080195944	0.941025523
ENSMOCG00000005762	ENSMOCT00000007532	NA	Cep164	NA	5:39705693-39768934	NA	1114.397455	1.120361075	0.168992002	6.774524392	0.079442461	0.941025523
ENSMOCG00000005762	ENSMOCT00000007541	NA	Cep164	NA	5:39705693-39768934	NA	1114.397455	1.120361075	0.168992002	6.774524392	0.079442461	0.941025523
ENSMOCG00000006730	ENSMOCT00000008712	TMOD3_HUMAN	Tmod1	Tropomodulin_3	LG5:41137811-41205418	GO:0005912;GO:0005856;GO:0030016;GO:0005865;GO:0003779;GO:0098641;GO:0005523;GO:0007015;GO:0048821;GO:0006936;GO:0030239;GO:0051694;GO:1901992	1481.300672	0.30648904	0.129729813	6.702029959	0.082026547	0.941025523
ENSMOCG00000006980	ENSMOCT00000009033	NA	Slc43a2	NA	7:23555486-23596777	NA	1915.899534	-0.391793651	0.112552079	6.73420298	0.08086988	0.941025523
ENSMOCG00000007113	ENSMOCT00000009200	TPBGL_MOUSE	Tpbg	Trophoblast_glycoprotein_like	5:54165506-54169097	GO:0016021	684.6952896	-0.014446878	0.200178525	6.730857916	0.080989404	0.941025523
ENSMOCG00000008437	ENSMOCT00000010858	NA	Dcaf17	NA	4:80868050-80894859	NA	741.335998	-0.231788405	0.12988996	6.674243204	0.083038342	0.941025523
ENSMOCG00000008675	ENSMOCT00000011165	RAP2B_RAT	Rap2b	Ras_related_protein_Rap_2b	1:109414301-109414852	GO:0005923;GO:0044291;GO:0005829;GO:0070062;GO:0016020;GO:0045121;GO:0005886;GO:0055037;GO:0055038;GO:0019003;GO:0005525;GO:0003924;GO:0019904;GO:0030336;GO:0030168;GO:0070527;GO:0031954;GO:0032486;GO:0061097	292.708515	-0.331477369	0.151778457	6.718312954	0.08143917	0.941025523
ENSMOCG00000009465	ENSMOCT00000012160	OPALI_MOUSE	Opalin	Opalin	8:68541501-68559334	GO:0044291;GO:0005794;GO:0016021;GO:0005886;GO:0048713	2257.374486	0.299547249	0.218517068	6.709819883	0.081745033	0.941025523
ENSMOCG00000010067	ENSMOCT00000012915	NA	Fzd8	NA	4:36544317-36546374	NA	289.9703684	-0.2429791	0.240591653	6.772029351	0.079530078	0.941025523
ENSMOCG00000010770	ENSMOCT00000013817	NA	Pdgfrl	NA	LG7_11:15311844-15364139	NA	63.32293177	0.335099885	0.275137658	6.668106135	0.083263426	0.941025523
ENSMOCG00000011659	ENSMOCT00000014974	IFIT3_HUMAN	none	Interferon_induced_protein_with_tetratricopeptide_repeats_3	8:62932133-62936506	GO:0005737;GO:0005829;GO:0005739;GO:0042802;GO:0035457;GO:0051607;GO:0043066;GO:0008285;GO:0009615;GO:0060337	24.95064123	0.556629771	0.411551406	6.66532445	0.083365641	0.941025523
ENSMOCG00000012040	ENSMOCT00000015470	MOT14_HUMAN	Slc16a9	Monocarboxylate_transporter_14	LG2:41659839-41684094	GO:0016021;GO:0005886;GO:0008028;GO:0015293	165.390843	-0.321275421	0.258140344	6.735399454	0.08082717	0.941025523
ENSMOCG00000012146	ENSMOCT00000015603	SYNP2_MOUSE	Synpo2	Synaptopodin_2	21:19777942-19918606	GO:0015629;GO:0005829;GO:0005925;GO:0043231;GO:0005654;GO:0005634;GO:0001725;GO:0030018;GO:0071889;GO:0003779;GO:0051393;GO:0031005;GO:0051371;GO:0030674;GO:0000045;GO:0061684;GO:0032233;GO:0030335;GO:2000298	153.6438901	0.214560881	0.291825683	6.753878208	0.080170294	0.941025523
ENSMOCG00000012146	ENSMOCT00000015599	SYP2L_HUMAN	Synpo2	Synaptopodin_2_like_protein	21:19777942-19918606	GO:0015629;GO:0030054;GO:0005829;GO:0016607;GO:0005654;GO:0005634;GO:0030018;GO:0003779;GO:0003007;GO:0032233;GO:0035025;GO:0051496;GO:0045214	153.6438901	0.214560881	0.291825683	6.753878208	0.080170294	0.941025523
ENSMOCG00000012146	ENSMOCT00000015606	SYP2L_MOUSE	Synpo2	Synaptopodin_2_like_protein	21:19777942-19918606	GO:0015629;GO:0030054;GO:0005829;GO:0016607;GO:0005654;GO:0005634;GO:0030018;GO:0003779;GO:0003007;GO:0032233;GO:0035025;GO:0051496;GO:0045214	153.6438901	0.214560881	0.291825683	6.753878208	0.080170294	0.941025523
ENSMOCG00000012610	ENSMOCT00000016278	NA	D030056L22Rik	NA	8:48635970-48642523		339.0494191	-0.235287693	0.124188112	6.68914085	0.08249439	0.941025523
ENSMOCG00000012616	ENSMOCT00000016286	SVIP_RAT	Svip	Small_VCP/p97_interacting_protein	22:32887524-32896521	GO:0031225;GO:0005789;GO:0000139;GO:0005886;GO:0030868;GO:0051117;GO:0043621;GO:1903070;GO:0031333;GO:1904153;GO:1904240;GO:0010508;GO:1903061	2331.568297	-0.105299937	0.142586103	6.694425419	0.082302263	0.941025523
ENSMOCG00000012846	ENSMOCT00000016651	RKP_ARATH	Rnf123	E3_ubiquitin_protein_ligase_RKP	5:80964358-80994747	GO:0005737;GO:0016021;GO:0000151;GO:0046872;GO:0061630;GO:0004842;GO:0034450;GO:2000060;GO:0030163;GO:0016567;GO:0051603;GO:0006511	3194.783824	0.30709079	0.107722522	6.704588394	0.081933987	0.941025523
ENSMOCG00000013434	ENSMOCT00000017485	HNRPQ_RAT	Hnrnpr	Heterogeneous_nuclear_ribonucleoprotein_Q	10:48485766-48520970	GO:0071013;GO:0070937;GO:0005737;GO:0005783;GO:0097452;GO:0071204;GO:0016020;GO:0043025;GO:0005654;GO:0005634;GO:1990635;GO:1990904;GO:0003730;GO:0048027;GO:0003729;GO:0008143;GO:0003723;GO:0071346;GO:0007623;GO:0070934;GO:0006397;GO:0090367;GO:0017148;GO:0045727;GO:0008380	3116.264889	-0.422029573	0.097410574	6.658501631	0.083616863	0.941025523
ENSMOCG00000013678	ENSMOCT00000017814	NDUAC_MOUSE	Ndufa12	NADH_dehydrogenase_[ubiquinone]_1_alpha_subcomplex_subunit_12	24:28074653-28098424	GO:0005829;GO:0005747;GO:0005739;GO:0009055;GO:0008137;GO:0042775;GO:0006979	1990.007972	-0.397233905	0.069117226	6.733977845	0.080877919	0.941025523
ENSMOCG00000013804	ENSMOCT00000018008	S39A4_BOVIN	Slc39a12	Zinc_transporter_ZIP4	16:2393376-2488982	GO:0005623;GO:0005887;GO:0055038;GO:0005385;GO:0006882;GO:0007165;GO:0071578	1097.455946	-0.602302009	0.156927351	6.768317791	0.079660587	0.941025523
ENSMOCG00000013804	ENSMOCT00000018005	S39A4_BOVIN	Slc39a12	Zinc_transporter_ZIP4	16:2393376-2488982	GO:0005623;GO:0005887;GO:0055038;GO:0005385;GO:0006882;GO:0007165;GO:0071578	1097.455946	-0.602302009	0.156927351	6.768317791	0.079660587	0.941025523
ENSMOCG00000013843	ENSMOCT00000018057	KCNJ2_CHICK	Kcnj16	Inward_rectifier_potassium_channel_2	7:73948525-73975941	GO:0016021;GO:0031224;GO:0005242;GO:1990573;GO:0006813;GO:0051289;GO:0034765	3065.923536	-0.255780353	0.186393531	6.697889791	0.082176546	0.941025523
ENSMOCG00000014039	ENSMOCT00000018328	NA	none	NA	2:3318581-3363971	NA	236.2333196	0.515830306	0.168944389	6.753588822	0.080180541	0.941025523
ENSMOCG00000014829	ENSMOCT00000019499	NA	Tm9sf2	NA	17:33787792-33835085	NA	5801.369369	-0.400329462	0.081321323	6.658816787	0.083605243	0.941025523
ENSMOCG00000014829	ENSMOCT00000019500	TMN7_ARATH	Tm9sf2	Transmembrane_9_superfamily_member_7	17:33787792-33835085	GO:0005623;GO:0005737;GO:0005768;GO:0010008;GO:0005794;GO:0000139;GO:0000138;GO:0016021;GO:0016020;GO:0005634;GO:0005802;GO:0005774;GO:0006878;GO:0006882;GO:0006811;GO:0072657	5801.369369	-0.400329462	0.081321323	6.658816787	0.083605243	0.941025523
ENSMOCG00000014882	ENSMOCT00000019563	ANGP4_BOVIN	Angpt4	Angiopoietin_4	LG8:24563657-24597123	GO:0005576;GO:0030971;GO:0001525	67.80866307	-3.170041076	0.870864025	6.721069187	0.081340147	0.941025523
ENSMOCG00000015053	ENSMOCT00000019815	BPIA5_MOUSE	Bpifa5	BPI_fold_containing_family_A_member_5	LG8:24052693-24057262	GO:0005576;GO:0008289	10.6078862	0.089716161	0.482554314	6.76492224	0.079780166	0.941025523
ENSMOCG00000015353	ENSMOCT00000020234	FABP7_RAT	Fabp7	Fatty_acid_binding_protein,_brain	LG9:35496770-35500774	GO:0044297;GO:0071944;GO:0042995;GO:0005911;GO:0005737;GO:0043025;GO:0005634;GO:0005504;GO:0021846;GO:0050673;GO:0022008;GO:0060134;GO:0001964	209.1911601	-1.415272801	0.354892517	6.67850666	0.08288232	0.941025523
ENSMOCG00000015488	ENSMOCT00000020431	VEGFC_HUMAN	Vegfd	Vascular_endothelial_growth_factor_C	X:45134491-45167582	GO:0005576;GO:0005615;GO:0016020;GO:0031093;GO:0042056;GO:0008083;GO:0043185;GO:0005172;GO:0001525;GO:0009887;GO:1990830;GO:0050930;GO:0016331;GO:0045776;GO:0045668;GO:0002576;GO:0045766;GO:0043536;GO:0051781;GO:0008284;GO:0001938;GO:1901492;GO:0060754;GO:1902462;GO:0002052;GO:0031954;GO:0045860;GO:0001934;GO:0050714;GO:0030947;GO:0042493;GO:0001666;GO:0007165;GO:0002040;GO:0006929;GO:0048010;GO:…	172.711254	1.472004586	0.229865955	6.68662306	0.082586079	0.941025523
ENSMOCG00000015488	ENSMOCT00000020427	VEGFC_HUMAN	Vegfd	Vascular_endothelial_growth_factor_C	X:45134491-45167582	GO:0005576;GO:0005615;GO:0016020;GO:0031093;GO:0042056;GO:0008083;GO:0043185;GO:0005172;GO:0001525;GO:0009887;GO:1990830;GO:0050930;GO:0016331;GO:0045776;GO:0045668;GO:0002576;GO:0045766;GO:0043536;GO:0051781;GO:0008284;GO:0001938;GO:1901492;GO:0060754;GO:1902462;GO:0002052;GO:0031954;GO:0045860;GO:0001934;GO:0050714;GO:0030947;GO:0042493;GO:0001666;GO:0007165;GO:0002040;GO:0006929;GO:0048010;GO:…	172.711254	1.472004586	0.229865955	6.68662306	0.082586079	0.941025523
ENSMOCG00000015771	ENSMOCT00000020842	NA	Atic	NA	LG4:36652251-36677782	NA	1725.494218	-0.305035912	0.148095449	6.669693263	0.08320516	0.941025523
ENSMOCG00000016037	ENSMOCT00000021228	NA	Tas1r2	NA	10:45204923-45217212	NA	34.59416926	-0.583734062	0.867808511	6.714460279	0.081577781	0.941025523
ENSMOCG00000016115	ENSMOCT00000021337	GLYAT_HUMAN	Glyat	Glycine_N_acyltransferase	8:43518580-43531716	GO:0005759;GO:0005739;GO:0047961;GO:0047962;GO:0016746;GO:0006637;GO:1901787;GO:0006544;GO:0032787;GO:0009636;GO:0006805	12.15598044	-1.603829929	0.884296228	6.683923443	0.082684499	0.941025523
ENSMOCG00000016401	ENSMOCT00000021777	NA	Cdh6	NA	19:32709339-32765653	NA	648.0659818	-0.051403335	0.140303301	6.735714308	0.080815934	0.941025523
ENSMOCG00000017571	ENSMOCT00000023453	BMP6_RAT	Bmp5	Bone_morphogenetic_protein_6	5:63703620-63825080	GO:0005623;GO:0005737;GO:0005615;GO:0031982;GO:0070700;GO:0005125;GO:0008083;GO:0046982;GO:0030509;GO:0051216;GO:0030154;GO:0006879;GO:0071773;GO:0071281;GO:0071260;GO:0001958;GO:0001654;GO:0006955;GO:0006954;GO:0001822;GO:0030539;GO:0060586;GO:1903392;GO:2000048;GO:0000122;GO:0001503;GO:0001649;GO:0032349;GO:2000860;GO:0030501;GO:0032332;GO:0045603;GO:0001938;GO:0050679;GO:0010628;GO:0031666;GO:…	33.06268889	-0.656157861	0.299373136	6.723636012	0.081248033	0.941025523
ENSMOCG00000017776	ENSMOCT00000023764	NA	Asb8	NA	15:6754011-6762391	NA	2058.396951	-0.493137121	0.079585978	6.673576274	0.083062774	0.941025523
ENSMOCG00000017946	ENSMOCT00000024004	TSN3_MOUSE	Tspan3	Tetraspanin_3	5:50284557-50310305	GO:0005887;GO:0016477	9520.582175	-0.368658622	0.097782164	6.697403355	0.082194186	0.941025523
ENSMOCG00000017963	ENSMOCT00000024036	F118B_MACFA	Fam118a	Protein_FAM118B	15:26106308-26127249	GO:0015030;GO:0030576	701.0336246	1.199055614	0.116294459	6.695256629	0.082272083	0.941025523
ENSMOCG00000017963	ENSMOCT00000024037	F118B_BOVIN	Fam118a	Protein_FAM118B	15:26106308-26127249	GO:0015030;GO:0030576	701.0336246	1.199055614	0.116294459	6.695256629	0.082272083	0.941025523
ENSMOCG00000018443	ENSMOCT00000024736	PPIE_DROME	none	Peptidyl_prolyl_cis_trans_isomerase_E	10:61424140-61437536	GO:0071013;GO:0071011;GO:0000974;GO:0016018;GO:0003729;GO:0003755;GO:0051082;GO:0000398;GO:0042026	392.4446498	0.421942853	0.09904904	6.740462201	0.080646687	0.941025523
ENSMOCG00000018565	ENSMOCT00000024945	ITAD_MOUSE	Itgae	Integrin_alpha_D	7:25802690-25863986	GO:0008305;GO:0046872;GO:0044877;GO:0050798;GO:0034113;GO:0007229	149.234569	-0.159684659	0.144909376	6.695888795	0.082249136	0.941025523
ENSMOCG00000019400	ENSMOCT00000026171	NA	Tfcp2	NA	15:3985770-4029277	NA	909.2278342	0.321278042	0.113414814	6.72952738	0.081036993	0.941025523
ENSMOCG00000019400	ENSMOCT00000026165	NA	Tfcp2	NA	15:3985770-4029277	NA	909.2278342	0.321278042	0.113414814	6.72952738	0.081036993	0.941025523
ENSMOCG00000020123	ENSMOCT00000027252	PQBP1_RAT	Pqbp1	Polyglutamine_binding_protein_1	10:34995162-34999923	GO:0005813;GO:0097546;GO:0005929;GO:0005737;GO:0010494;GO:0071598;GO:0016607;GO:0005634;GO:0003690;GO:0008022;GO:0043021;GO:0002218;GO:0000380;GO:0071360;GO:0051607;GO:0045087;GO:0031175;GO:0002230;GO:1902857;GO:0032481;GO:0048814;GO:0043484	972.8535444	0.208122983	0.082230711	6.720962762	0.081343968	0.941025523
ENSMOCG00000020374	ENSMOCT00000027601	RNF25_MOUSE	none	E3_ubiquitin_protein_ligase_RNF25	LG4:56413583-56420413	GO:0005829;GO:0005634;GO:0046872;GO:0051059;GO:0061630;GO:0004842;GO:0051092;GO:0016567	442.2531571	0.438734159	0.091104747	6.676135325	0.082969065	0.941025523
ENSMOCG00000020523	ENSMOCT00000027806	TRM7_HUMAN	none	Putative_tRNA_(cytidine(32)/guanosine(34)_2'_O)_methyltransferase	24:17211283-17212481	GO:0005737;GO:0005829;GO:0008173;GO:0052666;GO:0009020;GO:0008175;GO:0002181;GO:0001510;GO:0030488;GO:0006400;GO:0002128	27.7911068	-4.800123982	0.530116246	6.726802078	0.081134552	0.941025523
ENSMOCG00000020843	ENSMOCT00000028269	SNX3_RAT	Snx3	Sorting_nexin_3	LG9:28202232-28239019	GO:0030136;GO:0005737;GO:0005829;GO:0005769;GO:0031901;GO:0032009;GO:0010008;GO:0030904;GO:0080025;GO:0032266;GO:0070273;GO:0010314;GO:0019903;GO:0032456;GO:0042541;GO:0070676;GO:0034499;GO:0010324;GO:2000642;GO:0050765;GO:0042177;GO:0051224;GO:0046597;GO:0010976;GO:0022615;GO:0032268;GO:0033157;GO:0030111;GO:0009617;GO:0033572	4676.71043	-0.319857633	0.074412831	6.749644466	0.080320337	0.941025523
ENSMOCG00000020843	ENSMOCT00000028272	SNX3_RAT	Snx3	Sorting_nexin_3	LG9:28202232-28239019	GO:0030136;GO:0005737;GO:0005829;GO:0005769;GO:0031901;GO:0032009;GO:0010008;GO:0030904;GO:0080025;GO:0032266;GO:0070273;GO:0010314;GO:0019903;GO:0032456;GO:0042541;GO:0070676;GO:0034499;GO:0010324;GO:2000642;GO:0050765;GO:0042177;GO:0051224;GO:0046597;GO:0010976;GO:0022615;GO:0032268;GO:0033157;GO:0030111;GO:0009617;GO:0033572	4676.71043	-0.319857633	0.074412831	6.749644466	0.080320337	0.941025523
ENSMOCG00000021292	ENSMOCT00000028926	NA	Ppard	NA	LG2:52028325-52041706	NA	912.5917553	0.701381419	0.167086288	6.749431929	0.080327876	0.941025523
ENSMOCG00000021815	ENSMOCT00000029690	GLHA_MICMO	Cga	Glycoprotein_hormones_alpha_chain	LG5:32734019-32737213	GO:0005615;GO:0016914;GO:0016913;GO:0007186;GO:0010893;GO:0010469	13.37140091	-2.532606192	0.446213331	6.739645334	0.080675781	0.941025523
ENSMOCG00000022525	ENSMOCT00000030743	NA	none	NA	19:29538285-29569074	NA	13.12219958	1.5810159	0.55670423	6.664283855	0.08340391	0.941025523
ENSMOCG00000018633	ENSMOCT00000025028	BRD2_BOVIN	Brdt	Bromodomain_containing_protein_2	LG1:56692096-56744183	GO:0005737;GO:0016607;GO:0003682;GO:0070577;GO:0001843;GO:0006334;GO:0006357	373.287225	-0.3724056	0.231898614	6.648889986	0.08397201	0.944074484
ENSMOCG00000018633	ENSMOCT00000025038	BRD2_RAT	Brdt	Bromodomain_containing_protein_2	LG1:56692096-56744183	GO:0005737;GO:0016607;GO:0003682;GO:0070577;GO:0001843;GO:0006334;GO:0006357	373.287225	-0.3724056	0.231898614	6.648889986	0.08397201	0.944074484
ENSMOCG00000002092	ENSMOCT00000002831	NA	Lars	NA	18:30289294-30345725	NA	2319.854737	-0.271029367	0.104242076	6.633399486	0.084547439	0.945928886
ENSMOCG00000002092	ENSMOCT00000002828	NA	Lars	NA	18:30289294-30345725	NA	2319.854737	-0.271029367	0.104242076	6.633399486	0.084547439	0.945928886
ENSMOCG00000002092	ENSMOCT00000002821	NA	Lars	NA	18:30289294-30345725	NA	2319.854737	-0.271029367	0.104242076	6.633399486	0.084547439	0.945928886
ENSMOCG00000006397	ENSMOCT00000008322	NA	Alox12e	NA	7:28458973-28465715	NA	22.64408312	1.833818834	0.481598536	6.619890924	0.085052343	0.945928886
ENSMOCG00000007081	ENSMOCT00000009181	TCOF_MOUSE	Tcof1	Treacle_protein	18:46640505-46672017	GO:0005829;GO:0001650;GO:0005730;GO:0005654;GO:0046982;GO:0001042;GO:0097110;GO:0014032;GO:0014029;GO:0042790;GO:0006417	1032.110098	0.511475411	0.109728336	6.631558756	0.084616069	0.945928886
ENSMOCG00000007081	ENSMOCT00000009184	TCOF_MOUSE	Tcof1	Treacle_protein	18:46640505-46672017	GO:0005829;GO:0001650;GO:0005730;GO:0005654;GO:0046982;GO:0001042;GO:0097110;GO:0014032;GO:0014029;GO:0042790;GO:0006417	1032.110098	0.511475411	0.109728336	6.631558756	0.084616069	0.945928886
ENSMOCG00000007181	ENSMOCT00000009286	MGAT2_ARATH	Mgat2	Alpha_1,6_mannosyl_glycoprotein_2_beta_N_acetylglucosaminyltransferase	1:7429249-7430577	GO:0000139;GO:0005795;GO:0016021;GO:0008455;GO:0046872;GO:0009312;GO:0006487	659.3248012	-0.216710165	0.079661676	6.617920662	0.085126227	0.945928886
ENSMOCG00000007578	ENSMOCT00000009780	KIRR1_HUMAN	Kirrel2	Kin_of_IRRE_like_protein_1	LG4:22129748-22138311	GO:0031253;GO:0005911;GO:0043198;GO:0016021;GO:0045121;GO:0048471;GO:0005886;GO:0017022;GO:0098609;GO:0007588;GO:0001933;GO:0030838	44.11376687	0.944350968	0.284801664	6.628062336	0.084746577	0.945928886
ENSMOCG00000008300	ENSMOCT00000010680	NA	Chrna7	NA	22:29326504-29435492	NA	1079.061347	0.104858186	0.090726347	6.615048986	0.085234024	0.945928886
ENSMOCG00000011487	ENSMOCT00000014768	NT5D1_MOUSE	Nt5dc1	5'_nucleotidase_domain_containing_protein_1	LG9:21066231-21173311	GO:0008253;GO:0046872	369.9745693	-0.493953978	0.113412297	6.629092462	0.084708106	0.945928886
ENSMOCG00000011487	ENSMOCT00000014764	NT5D3_HUMAN	Nt5dc1	5'_nucleotidase_domain_containing_protein_3	LG9:21066231-21173311	GO:0043235;GO:0008253;GO:0046872	369.9745693	-0.493953978	0.113412297	6.629092462	0.084708106	0.945928886
ENSMOCG00000015469	ENSMOCT00000020402	NA	Npr2	NA	LG5:38857292-38877139	NA	3003.134976	0.959313444	0.160331305	6.62113729	0.085005636	0.945928886
ENSMOCG00000015581	ENSMOCT00000020554	PRT1_ARATH	Bfar	E3_ubiquitin_protein_ligase_PRT1	7:52717281-52748952	GO:0005737;GO:0061630;GO:0008270;GO:0050832;GO:0043161;GO:0071596	878.2001775	-0.083479684	0.079872615	6.634158941	0.084519139	0.945928886
ENSMOCG00000016199	ENSMOCT00000021474	LYRM2_MOUSE	Lyrm2	LYR_motif_containing_protein_2	LG5:30829974-30831417	GO:0005739	501.8319098	-0.720524463	0.113398143	6.641809993	0.084234542	0.945928886
ENSMOCG00000017590	ENSMOCT00000023491	LRRF2_XENLA	none	Leucine_rich_repeat_flightless_interacting_protein_2	LG4:60659036-60793231	GO:0030275;GO:0009950;GO:0006355;GO:0016055	2769.754315	0.753682155	0.101854228	6.617068639	0.085158196	0.945928886
ENSMOCG00000017590	ENSMOCT00000023492	LRRF2_XENLA	none	Leucine_rich_repeat_flightless_interacting_protein_2	LG4:60659036-60793231	GO:0030275;GO:0009950;GO:0006355;GO:0016055	2769.754315	0.753682155	0.101854228	6.617068639	0.085158196	0.945928886
ENSMOCG00000017590	ENSMOCT00000023487	LRRF2_XENTR	none	Leucine_rich_repeat_flightless_interacting_protein_2	LG4:60659036-60793231	GO:0030275;GO:0009950;GO:0006355;GO:0016055	2769.754315	0.753682155	0.101854228	6.617068639	0.085158196	0.945928886
ENSMOCG00000020184	ENSMOCT00000027336	CISD1_MOUSE	Cisd1	CDGSH_iron_sulfur_domain_containing_protein_1	LG2:42537804-42550875	GO:0032473;GO:0016021;GO:0005741;GO:0005739;GO:0051537;GO:0042802;GO:0005506;GO:0043457	2715.750617	-0.58434587	0.109439759	6.618022503	0.085122406	0.945928886
ENSMOCG00000020184	ENSMOCT00000027339	CISD1_MOUSE	Cisd1	CDGSH_iron_sulfur_domain_containing_protein_1	LG2:42537804-42550875	GO:0032473;GO:0016021;GO:0005741;GO:0005739;GO:0051537;GO:0042802;GO:0005506;GO:0043457	2715.750617	-0.58434587	0.109439759	6.618022503	0.085122406	0.945928886
ENSMOCG00000020564	ENSMOCT00000027867	ID1_HUMAN	Id1	DNA_binding_protein_inhibitor_ID_1	LG8:25361348-25362490	GO:0005813;GO:0005794;GO:0005654;GO:0005634;GO:0000981;GO:0042802;GO:0070628;GO:0008022;GO:0046983;GO:0047485;GO:0043621;GO:0003713;GO:0008134;GO:0001525;GO:0043534;GO:0048514;GO:0030509;GO:0007420;GO:0030154;GO:0036164;GO:1903351;GO:0071364;GO:1990090;GO:1901653;GO:0032922;GO:0032963;GO:0001886;GO:0007507;GO:0060425;GO:0060426;GO:0043066;GO:0120163;GO:0050774;GO:0043392;GO:0043433;GO:0045602;GO:…	175.6995015	-0.39753948	0.234370739	6.635141928	0.084482523	0.945928886
ENSMOCG00000016398	ENSMOCT00000021761	CC151_MOUSE	none	Coiled_coil_domain_containing_protein_151	4:51759585-51768900	GO:0005930;GO:0005814;GO:0036064;GO:0005929;GO:0003341;GO:0061371;GO:0007368;GO:0007507;GO:0036158;GO:1902017	756.5164861	3.855391903	0.506936281	6.612161913	0.085342532	0.946196279
ENSMOCG00000015474	ENSMOCT00000020416	ZMY11_MOUSE	none	Zinc_finger_MYND_domain_containing_protein_11	LG8:12637029-12728829	GO:0005694;GO:0005654;GO:0005634;GO:0003690;GO:0042393;GO:0035064;GO:0003714;GO:0008270;GO:0006325;GO:0051607;GO:2001237;GO:0043124;GO:0046329;GO:0034243	4424.854122	0.865124588	0.110125489	6.609601364	0.085438879	0.94632845
ENSMOCG00000015474	ENSMOCT00000020426	ZMY11_HUMAN	none	Zinc_finger_MYND_domain_containing_protein_11	LG8:12637029-12728829	GO:0005694;GO:0005654;GO:0005634;GO:0003690;GO:0035064;GO:0003714;GO:0008270;GO:0007049;GO:0006325;GO:0051607;GO:2001237;GO:0043124;GO:0046329;GO:0045892;GO:0034243;GO:0016032	4424.854122	0.865124588	0.110125489	6.609601364	0.085438879	0.94632845
ENSMOCG00000000493	ENSMOCT00000000643	NA	Utp15	NA	19:2115454-2136752	NA	1373.773261	-0.469047489	0.115509	6.563978271	0.087173221	0.946476817
ENSMOCG00000000753	ENSMOCT00000001006	ZN214_HUMAN	Prdm4	Zinc_finger_protein_214	24:36598362-36620769	GO:0005634;GO:0003677;GO:0008270;GO:0006355	1206.123	-0.35164176	0.088498011	6.539574398	0.088114785	0.946476817
ENSMOCG00000001415	ENSMOCT00000001906	ZBED4_HUMAN	Gm38394	Zinc_finger_BED_domain_containing_protein_4	6:24196337-24199276	GO:0005737;GO:0000790;GO:0005654;GO:0005634;GO:0003677;GO:0000981;GO:0046872;GO:0046983	1466.957396	0.215905917	0.129440147	6.559498522	0.087345332	0.946476817
ENSMOCG00000001588	ENSMOCT00000002141	AKP8L_MOUSE	Akap8	A_kinase_anchor_protein_8_like	LG3:28510003-28527506	GO:0000785;GO:0005737;GO:0016363;GO:0016607;GO:0005634;GO:0016605;GO:1990904;GO:0003677;GO:0042826;GO:0005521;GO:0046872;GO:0034237;GO:0044839;GO:0007076;GO:0006397;GO:0051081;GO:0031065;GO:0045944;GO:0033127;GO:0010793	1655.420825	0.652826383	0.08786256	6.545772586	0.08787472	0.946476817
ENSMOCG00000001588	ENSMOCT00000002145	AKP8L_MOUSE	Akap8	A_kinase_anchor_protein_8_like	LG3:28510003-28527506	GO:0000785;GO:0005737;GO:0016363;GO:0016607;GO:0005634;GO:0016605;GO:1990904;GO:0003677;GO:0042826;GO:0005521;GO:0046872;GO:0034237;GO:0044839;GO:0007076;GO:0006397;GO:0051081;GO:0031065;GO:0045944;GO:0033127;GO:0010793	1655.420825	0.652826383	0.08786256	6.545772586	0.08787472	0.946476817
ENSMOCG00000001588	ENSMOCT00000002149	AKP8L_MOUSE	Akap8	A_kinase_anchor_protein_8_like	LG3:28510003-28527506	GO:0000785;GO:0005737;GO:0016363;GO:0016607;GO:0005634;GO:0016605;GO:1990904;GO:0003677;GO:0042826;GO:0005521;GO:0046872;GO:0034237;GO:0044839;GO:0007076;GO:0006397;GO:0051081;GO:0031065;GO:0045944;GO:0033127;GO:0010793	1655.420825	0.652826383	0.08786256	6.545772586	0.08787472	0.946476817
ENSMOCG00000001595	ENSMOCT00000002139	NA	Lekr1	NA	1:111890429-111903004	NA	86.11068724	0.443884864	0.405101152	6.546564845	0.08784408	0.946476817
ENSMOCG00000001893	ENSMOCT00000002552	AMNLS_CANLF	Amn	Protein_amnionless	1:46801059-46807893	GO:0016324;GO:0005905;GO:0010008;GO:0005576;GO:0016021;GO:0015031	21.82413429	-2.786226797	0.831261178	6.538712925	0.088148201	0.946476817
ENSMOCG00000001893	ENSMOCT00000002555	AMNLS_CANLF	Amn	Protein_amnionless	1:46801059-46807893	GO:0016324;GO:0005905;GO:0010008;GO:0005576;GO:0016021;GO:0015031	21.82413429	-2.786226797	0.831261178	6.538712925	0.088148201	0.946476817
ENSMOCG00000002555	ENSMOCT00000003424	RM21_MOUSE	Mrpl21	39S_ribosomal_protein_L21,_mitochondrial	8:37973733-37982390	GO:0005762;GO:0005739;GO:0003723;GO:0003735;GO:0006412	980.5975506	-0.29683892	0.086005477	6.601198365	0.085755799	0.946476817
ENSMOCG00000002555	ENSMOCT00000003429	RM21_MOUSE	Mrpl21	39S_ribosomal_protein_L21,_mitochondrial	8:37973733-37982390	GO:0005762;GO:0005739;GO:0003723;GO:0003735;GO:0006412	980.5975506	-0.29683892	0.086005477	6.601198365	0.085755799	0.946476817
ENSMOCG00000002555	ENSMOCT00000003426	RM21_MOUSE	Mrpl21	39S_ribosomal_protein_L21,_mitochondrial	8:37973733-37982390	GO:0005762;GO:0005739;GO:0003723;GO:0003735;GO:0006412	980.5975506	-0.29683892	0.086005477	6.601198365	0.085755799	0.946476817
ENSMOCG00000002618	ENSMOCT00000003525	TERB1_DANRE	Terb1	Telomere_repeats_binding_bouquet_formation_protein_1	4:6084729-6127992	GO:0005623;GO:0000781;GO:0000784;GO:0005637;GO:0003677;GO:0070197;GO:0045141;GO:0007129	137.9126788	2.438337782	0.500722982	6.572838007	0.086833792	0.946476817
ENSMOCG00000003573	ENSMOCT00000004825	NA	Megf11	NA	5:75000299-75214209	NA	1379.590887	0.036790224	0.106652563	6.586408254	0.086316361	0.946476817
ENSMOCG00000003573	ENSMOCT00000004818	NA	Megf11	NA	5:75000299-75214209	NA	1379.590887	0.036790224	0.106652563	6.586408254	0.086316361	0.946476817
ENSMOCG00000003573	ENSMOCT00000004836	NA	Megf11	NA	5:75000299-75214209	NA	1379.590887	0.036790224	0.106652563	6.586408254	0.086316361	0.946476817
ENSMOCG00000003573	ENSMOCT00000004831	NA	Megf11	NA	5:75000299-75214209	NA	1379.590887	0.036790224	0.106652563	6.586408254	0.086316361	0.946476817
ENSMOCG00000004122	ENSMOCT00000005479	TNAP3_MACFA	Otud7a	Tumor_necrosis_factor_alpha_induced_protein_3	22:28944182-29026976	GO:0005764;GO:0005634;GO:0003677;GO:0004843;GO:0036459;GO:0004842;GO:0008270;GO:0006915;GO:0070301;GO:0006954;GO:0043124;GO:0050728;GO:0045824;GO:0035871;GO:0071108;GO:0070936;GO:0070536	1409.159526	0.174549031	0.121827905	6.578124761	0.086631855	0.946476817
ENSMOCG00000004122	ENSMOCT00000005482	OTU7A_MOUSE	Otud7a	OTU_domain_containing_protein_7A	22:28944182-29026976	GO:0005737;GO:0005634;GO:0003677;GO:0070530;GO:0004843;GO:0008270;GO:0043124;GO:0071947;GO:0035871;GO:0071108;GO:0070536	1409.159526	0.174549031	0.121827905	6.578124761	0.086631855	0.946476817
ENSMOCG00000006288	ENSMOCT00000008183	MO4L1_PONAB	none	Mortality_factor_4_like_protein_1	LG4:31970306-32060373	GO:0035267;GO:0016580;GO:0000724;GO:0016575;GO:0043968;GO:0043967;GO:0040008;GO:0006355	602.8516573	-0.874461617	0.146320308	6.599773703	0.085809642	0.946476817
ENSMOCG00000006613	ENSMOCT00000008572	NA	Cnst	NA	6:84907135-84991686	NA	2294.857192	0.196428205	0.1033161	6.540402427	0.088082678	0.946476817
ENSMOCG00000006847	ENSMOCT00000008866	DPH52_CANAL	Dph5	Diphthine_methyl_ester_synthase_2	21:13265892-13291312	GO:0005737;GO:0004164;GO:0032259;GO:0017183	760.1263139	-0.77272556	0.151435266	6.540832701	0.088065998	0.946476817
ENSMOCG00000007266	ENSMOCT00000009400	NA	Alg6	NA	10:67397053-67436689	NA	625.6881542	-0.266109539	0.148938106	6.573340431	0.086814581	0.946476817
ENSMOCG00000007266	ENSMOCT00000009393	NA	Alg6	NA	10:67397053-67436689	NA	625.6881542	-0.266109539	0.148938106	6.573340431	0.086814581	0.946476817
ENSMOCG00000007487	ENSMOCT00000009724	NA	Dock2	NA	7:55744747-56158202	NA	814.4593183	0.115313662	0.140067087	6.561864527	0.08725439	0.946476817
ENSMOCG00000011114	ENSMOCT00000014275	TM156_RAT	Tmem156	Transmembrane_protein_156	LG1:21822339-21852793	GO:0016021	38.01791175	0.125773232	0.245435641	6.592106089	0.08609999	0.946476817
ENSMOCG00000011114	ENSMOCT00000014269	TM156_RAT	Tmem156	Transmembrane_protein_156	LG1:21822339-21852793	GO:0016021	38.01791175	0.125773232	0.245435641	6.592106089	0.08609999	0.946476817
ENSMOCG00000011114	ENSMOCT00000014277	TM156_RAT	Tmem156	Transmembrane_protein_156	LG1:21822339-21852793	GO:0016021	38.01791175	0.125773232	0.245435641	6.592106089	0.08609999	0.946476817
ENSMOCG00000012195	ENSMOCT00000015666	NA	none	NA	15:11310288-11323701	NA	3725.496617	0.526859397	0.063023602	6.578623936	0.086612811	0.946476817
ENSMOCG00000012195	ENSMOCT00000015670	CYHR1_HUMAN	none	Cysteine_and_histidine_rich_protein_1	15:11310288-11323701	GO:0005654;GO:0048471;GO:0008270	3725.496617	0.526859397	0.063023602	6.578623936	0.086612811	0.946476817
ENSMOCG00000013295	ENSMOCT00000017296	DPOA2_DROME	Pola2	DNA_polymerase_alpha_subunit_B	8:40729097-40752640	GO:0005658;GO:0005635;GO:0005634;GO:0003677;GO:0003887;GO:0006270;GO:0006261	87.09337191	0.542057568	0.252692797	6.580644044	0.086535785	0.946476817
ENSMOCG00000013295	ENSMOCT00000017298	DPOA2_DROME	Pola2	DNA_polymerase_alpha_subunit_B	8:40729097-40752640	GO:0005658;GO:0005635;GO:0005634;GO:0003677;GO:0003887;GO:0006270;GO:0006261	87.09337191	0.542057568	0.252692797	6.580644044	0.086535785	0.946476817
ENSMOCG00000013295	ENSMOCT00000017290	DPOA2_DROME	Pola2	DNA_polymerase_alpha_subunit_B	8:40729097-40752640	GO:0005658;GO:0005635;GO:0005634;GO:0003677;GO:0003887;GO:0006270;GO:0006261	87.09337191	0.542057568	0.252692797	6.580644044	0.086535785	0.946476817
ENSMOCG00000013962	ENSMOCT00000018229	GCR_PONAB	none	Glucocorticoid_receptor	18:27830989-27925075	GO:0005737;GO:0005829;GO:0005815;GO:0005739;GO:0016607;GO:0005634;GO:0032991;GO:0005819;GO:0001047;GO:0001228;GO:0003700;GO:0001227;GO:0004883;GO:0051879;GO:0004879;GO:0019901;GO:0000978;GO:0005496;GO:1990239;GO:0032183;GO:0008270;GO:0071549;GO:0071385;GO:0071383;GO:0071560;GO:0006325;GO:1902895;GO:0045944;GO:0006351	3236.03348	-0.49500452	0.137860544	6.576394632	0.08669789	0.946476817
ENSMOCG00000014394	ENSMOCT00000018866	NA	Folh1	NA	22:9061472-9097366	NA	1495.409341	-0.309567346	0.191652256	6.562858236	0.087216222	0.946476817
ENSMOCG00000014836	ENSMOCT00000019503	RM28_MOUSE	Mrpl28	39S_ribosomal_protein_L28,_mitochondrial	7:1840224-1843422	GO:0005829;GO:0005762;GO:0005761;GO:0005739;GO:0003735	685.3023304	-0.51779644	0.108267652	6.556412124	0.087464102	0.946476817
ENSMOCG00000015222	ENSMOCT00000020047	NA	none	NA	15:28461030-28465463	NA	11.88009999	3.35245565	0.683503317	6.562517275	0.087229316	0.946476817
ENSMOCG00000015852	ENSMOCT00000020955	DHRS3_MOUSE	Dhrs3	Short_chain_dehydrogenase/reductase_3	10:85496891-85530158	GO:0016021;GO:0005811;GO:0052650;GO:0016616;GO:0004745;GO:0060349;GO:0060411;GO:0048387;GO:0003151;GO:0030278;GO:0048385;GO:0001523;GO:0060021	617.3344553	0.555493496	0.250538647	6.536379851	0.088238761	0.946476817
ENSMOCG00000015852	ENSMOCT00000020953	S16C6_MOUSE	Dhrs3	Short_chain_dehydrogenase/reductase_family_16C_member_6	10:85496891-85530158	GO:0005811;GO:0016616	617.3344553	0.555493496	0.250538647	6.536379851	0.088238761	0.946476817
ENSMOCG00000016514	ENSMOCT00000021936	NA	none	NA	21:38563190-38583687	NA	24.27890126	-4.383794062	0.557562286	6.566334494	0.087082826	0.946476817
ENSMOCG00000016858	ENSMOCT00000022434	NA	Dop1b	NA	2:70301850-70412296	NA	2766.16178	1.070173268	0.125071159	6.567627313	0.087033266	0.946476817
ENSMOCG00000018135	ENSMOCT00000024298	NA	Myt1	NA	LG8:74196-138332	NA	1361.911699	0.091106029	0.090143645	6.539008435	0.088136737	0.946476817
ENSMOCG00000018135	ENSMOCT00000024302	NA	Myt1	NA	LG8:74196-138332	NA	1361.911699	0.091106029	0.090143645	6.539008435	0.088136737	0.946476817
ENSMOCG00000018135	ENSMOCT00000024301	NA	Myt1	NA	LG8:74196-138332	NA	1361.911699	0.091106029	0.090143645	6.539008435	0.088136737	0.946476817
ENSMOCG00000019265	ENSMOCT00000025971	CP089_HUMAN	AU021092	UPF0764_protein_C16orf89	7:6164470-6176321	GO:0005829;GO:0070062;GO:0016020;GO:0042803	67.45049911	1.62913128	0.293160824	6.581847802	0.086489918	0.946476817
ENSMOCG00000019298	ENSMOCT00000026042	NA	Eml6	NA	LG1:5775633-5928367	NA	1044.498551	0.142727654	0.141415018	6.600036675	0.085799701	0.946476817
ENSMOCG00000020558	ENSMOCT00000027857	FETUB_RAT	Fetub	Fetuin_B	2:32626202-32642805	GO:0005576;GO:0005615;GO:0004869;GO:0004866;GO:0008191;GO:0007339;GO:0010951;GO:0007338	2861.536267	6.640378705	0.708213317	6.577867451	0.086641673	0.946476817
ENSMOCG00000020835	ENSMOCT00000028263	NA	Myom3	NA	10:49016007-49062417	NA	13.87301122	2.112620123	0.508951924	6.538504141	0.088156302	0.946476817
ENSMOCG00000020875	ENSMOCT00000028318	CAVN4_XENLA	Cavin4	Caveolae_associated_protein_4	LG5:43544219-43551135	GO:0005901;GO:0005886;GO:0030017;GO:0030154;GO:0007517;GO:0035023	26.2335871	-0.579093355	0.317154986	6.587769947	0.086264604	0.946476817
ENSMOCG00000020897	ENSMOCT00000028350	NA	D430019H16Rik	NA	1:40751019-40778119	GO:0016021	1203.336263	0.303231248	0.130550665	6.550056527	0.087709165	0.946476817
ENSMOCG00000021829	ENSMOCT00000029713	NA	Tubb2b	NA	16:38779128-38782186	NA	3140.019177	0.047233696	0.146738218	6.573736552	0.086799438	0.946476817
ENSMOCG00000022419	ENSMOCT00000030588	VASH2_HUMAN	Vash1	Tubulinyl_Tyr_carboxypeptidase_2	1:24490382-24503360	GO:0005737;GO:0005856;GO:0005576;GO:0003779;GO:0004181;GO:0008017;GO:0061564;GO:0140253;GO:0060716;GO:0045766;GO:0001938;GO:0006508;GO:0045765;GO:0000768	622.2427862	-0.113195016	0.141129511	6.534021624	0.088330388	0.946553846
ENSMOCG00000009974	ENSMOCT00000012797	NA	1810030O07Rik	NA	10:39131839-39151364	NA	1165.513636	0.017572956	0.095887873	6.526848649	0.088609652	0.946830878
ENSMOCG00000011799	ENSMOCT00000015155	C1QT3_MOUSE	C1qtnf3	Complement_C1q_tumor_necrosis_factor_related_protein_3	19:30877000-30898143	GO:0005623;GO:0005581;GO:0005576;GO:0005615;GO:0032991;GO:0042802;GO:0035356;GO:0042593;GO:0010629;GO:0045721;GO:0050728;GO:1900165;GO:0071638;GO:1901223;GO:0070165;GO:0050715;GO:0070374;GO:0051897	30.38776649	-1.385450803	0.554172302	6.52722315	0.088595051	0.946830878
ENSMOCG00000016972	ENSMOCT00000022590	NA	none	NA	LG4:65618040-65628513	NA	7961.643507	-0.200766372	0.110059024	6.527578822	0.088581186	0.946830878
ENSMOCG00000011275	ENSMOCT00000014475	UBAC2_CHICK	none	Ubiquitin_associated_domain_containing_protein_2	17:33553775-33710986	GO:0005789;GO:0016021;GO:0090090;GO:1904153;GO:0070972;GO:0016055	1134.177317	0.312011432	0.112479174	6.521064389	0.088835468	0.947617532
ENSMOCG00000011275	ENSMOCT00000014481	UBAC2_CHICK	none	Ubiquitin_associated_domain_containing_protein_2	17:33553775-33710986	GO:0005789;GO:0016021;GO:0090090;GO:1904153;GO:0070972;GO:0016055	1134.177317	0.312011432	0.112479174	6.521064389	0.088835468	0.947617532
ENSMOCG00000016551	ENSMOCT00000021970	RH41_ORYSJ	Ddx59	DEAD_box_ATP_dependent_RNA_helicase_41	6:27088009-27114422	GO:0005524;GO:0046872;GO:0003723;GO:0003724	331.1573359	0.208222837	0.119438922	6.520632447	0.088852353	0.947617532
ENSMOCG00000016551	ENSMOCT00000021969	RH41_ORYSJ	Ddx59	DEAD_box_ATP_dependent_RNA_helicase_41	6:27088009-27114422	GO:0005524;GO:0046872;GO:0003723;GO:0003724	331.1573359	0.208222837	0.119438922	6.520632447	0.088852353	0.947617532
ENSMOCG00000021848	ENSMOCT00000029736	NA	Nceh1	NA	1:89858797-89923629	NA	4582.67598	-0.270766229	0.11455482	6.512137412	0.089185062	0.950261744
ENSMOCG00000001547	ENSMOCT00000002089	NA	Phtf2	NA	26:12844449-12905673	NA	676.3755216	0.829947812	0.132929244	6.506067214	0.089423535	0.951142566
ENSMOCG00000013181	ENSMOCT00000017106	LAP4A_MACFA	Laptm4a	Lysosomal_associated_transmembrane_protein_4A	LG3:17553480-17576097	GO:0005794;GO:0016021;GO:0031902;GO:0005765	4247.609326	-0.054948316	0.106610679	6.503181696	0.08953711	0.951142566
ENSMOCG00000017160	ENSMOCT00000022859	NA	Hcn1	NA	19:63373554-63525767	NA	824.1878443	-0.426668254	0.111054495	6.497289665	0.089769454	0.951142566
ENSMOCG00000019735	ENSMOCT00000026679	SEC24_USTMA	Sec24a	Protein_transport_protein_SEC24	7:47019814-47085944	GO:0030127;GO:0070971;GO:0005789;GO:0000139;GO:0008270;GO:0006888;GO:0006886	919.8874193	0.263306649	0.07944099	6.495411138	0.089843653	0.951142566
ENSMOCG00000019735	ENSMOCT00000026681	SEC24_USTMA	Sec24a	Protein_transport_protein_SEC24	7:47019814-47085944	GO:0030127;GO:0070971;GO:0005789;GO:0000139;GO:0008270;GO:0006888;GO:0006886	919.8874193	0.263306649	0.07944099	6.495411138	0.089843653	0.951142566
ENSMOCG00000019735	ENSMOCT00000026678	SEC24_USTMA	Sec24a	Protein_transport_protein_SEC24	7:47019814-47085944	GO:0030127;GO:0070971;GO:0005789;GO:0000139;GO:0008270;GO:0006888;GO:0006886	919.8874193	0.263306649	0.07944099	6.495411138	0.089843653	0.951142566
ENSMOCG00000020013	ENSMOCT00000027079	PEBP1_BOVIN	none	Phosphatidylethanolamine_binding_protein_1	2:32841806-32842347	GO:0005737;GO:0005524;GO:0008289;GO:0004867;GO:0043409	61.19795338	-2.899342581	0.359360733	6.499854122	0.089668257	0.951142566
ENSMOCG00000021141	ENSMOCT00000028715	QCR10_MOUSE	Uqcr11	Cytochrome_b_c1_complex_subunit_10	LG1:3393062-3398742	GO:0016021;GO:0005743;GO:0005739;GO:0070469;GO:0008121	821.4649507	0.65370867	0.13101463	6.493333712	0.089925777	0.951142566
ENSMOCG00000021359	ENSMOCT00000029019	NA	Oprk1	NA	LG5:54054407-54074708	NA	1348.356804	-0.084341478	0.161801725	6.492807978	0.089946571	0.951142566
ENSMOCG00000021540	ENSMOCT00000029281	F12AI_BOVIN	Serping1	Factor_XIIa_inhibitor	4:92298005-92308460	GO:0005615;GO:0004867;GO:0007596;GO:0042730;GO:0045916;GO:0010951	339.739352	0.863564155	0.218645358	6.497418607	0.089764363	0.951142566
ENSMOCG00000001447	ENSMOCT00000001941	TT23L_MOUSE	none	Tetratricopeptide_repeat_protein_23_like	19:30530971-30556716	GO:0005737;GO:0005815;GO:0030496;GO:0005819	36.80304973	0.576025368	0.396651405	6.484472686	0.090276878	0.952983831
ENSMOCG00000011715	ENSMOCT00000015049	SPTA3_MOUSE	Spata3	Spermatogenesis_associated_protein_3	LG4:65975399-65984204		55.9736853	2.12577738	0.272904768	6.479844825	0.090460772	0.952983831
ENSMOCG00000011715	ENSMOCT00000015045	SPTA3_MOUSE	Spata3	Spermatogenesis_associated_protein_3	LG4:65975399-65984204		55.9736853	2.12577738	0.272904768	6.479844825	0.090460772	0.952983831
ENSMOCG00000019148	ENSMOCT00000025798	MSD3_MOUSE	Msantd3	Myb/SANT_like_DNA_binding_domain_containing_protein_3	LG5:43418755-43441772	GO:0042802	348.7026775	0.343897019	0.102948351	6.481819607	0.090382258	0.952983831
ENSMOCG00000020077	ENSMOCT00000027196	CY24B_BOVIN	Nox1	Cytochrome_b_245_heavy_chain	X:37896686-37930126	GO:0005764;GO:0045121;GO:0043020;GO:0005886;GO:0046872;GO:0016175;GO:0005244;GO:0006952;GO:0006954;GO:0045087;GO:0055114;GO:0034765;GO:0042554;GO:0006801	1071.738519	-0.169889761	0.137664681	6.483600889	0.090311493	0.952983831
ENSMOCG00000020077	ENSMOCT00000027182	NA	Nox1	NA	X:37896686-37930126	NA	1071.738519	-0.169889761	0.137664681	6.483600889	0.090311493	0.952983831
ENSMOCG00000020077	ENSMOCT00000027191	NA	Nox1	NA	X:37896686-37930126	NA	1071.738519	-0.169889761	0.137664681	6.483600889	0.090311493	0.952983831
ENSMOCG00000020077	ENSMOCT00000027187	NA	Nox1	NA	X:37896686-37930126	NA	1071.738519	-0.169889761	0.137664681	6.483600889	0.090311493	0.952983831
ENSMOCG00000012134	ENSMOCT00000015579	GP135_HUMAN	Gpr135	G_protein_coupled_receptor_135	1:9401858-9403355	GO:0005768;GO:0010008;GO:0016021;GO:0005886;GO:1990763;GO:0004930	130.1512205	0.591587253	0.239281582	6.470022465	0.090852271	0.954417152
ENSMOCG00000013451	ENSMOCT00000017522	NA	Gpat4	NA	LG7_11:1199032-1218088	NA	2039.024981	0.104840314	0.080006225	6.471183815	0.090805897	0.954417152
ENSMOCG00000015651	ENSMOCT00000020666	CCSAP_MOUSE	none	Centriole,_cilia_and_spindle_associated_protein	22:34536512-34537280	GO:0030424;GO:0005930;GO:0005814;GO:0005813;GO:0036064;GO:0035869;GO:0005929;GO:0072686;GO:0061673;GO:0005819;GO:0008017;GO:0007049;GO:0051301;GO:1990755;GO:0007275;GO:0060296;GO:0045995;GO:1901673	35.13214212	-0.811859832	0.549521969	6.472487352	0.090753873	0.954417152
ENSMOCG00000000709	ENSMOCT00000000945	CRACD_MOUSE	none	Capping_protein_inhibiting_regulator_of_actin_dynamics	LG1:32474630-32599089	GO:0005829;GO:0010669;GO:0030277;GO:2000813;GO:0030838	3846.419738	0.125276405	0.067935513	6.416836718	0.093000593	0.955619252
ENSMOCG00000001006	ENSMOCT00000001368	NA	Vps4b	NA	6:20719387-20751976	NA	1738.513809	-0.299380997	0.101047976	6.455806059	0.091421793	0.955619252
ENSMOCG00000001006	ENSMOCT00000001372	NA	Vps4b	NA	6:20719387-20751976	NA	1738.513809	-0.299380997	0.101047976	6.455806059	0.091421793	0.955619252
ENSMOCG00000002081	ENSMOCT00000002797	B4GT3_RAT	B4galt4	Beta_1,4_galactosyltransferase_3	2:49603938-49631045	GO:0005829;GO:0032580;GO:0016021;GO:0003831;GO:0008378;GO:0046872;GO:0003945;GO:0005975;GO:0006682;GO:0006486	1129.031473	-0.262488223	0.106466245	6.40868592	0.093334111	0.955619252
ENSMOCG00000002715	ENSMOCT00000003652	NA	Actl7a	NA	LG5:49935353-49936669	NA	47.2026088	2.452352521	0.484212132	6.432448822	0.092364964	0.955619252
ENSMOCG00000003523	ENSMOCT00000004715	NA	Pyroxd2	NA	8:70249042-70275239	NA	250.3759234	0.34856867	0.292694549	6.409232119	0.093311726	0.955619252
ENSMOCG00000004408	ENSMOCT00000005795	TF3A_XENLA	Gtf3a	Transcription_factor_IIIA	2:28268950-28280527	GO:0005634;GO:0003677;GO:0046872;GO:0003723;GO:0042273	1044.770043	-0.655090854	0.078540658	6.427220766	0.092577352	0.955619252
ENSMOCG00000004408	ENSMOCT00000005798	TF3A_HUMAN	Gtf3a	Transcription_factor_IIIA	2:28268950-28280527	GO:0005654;GO:0008097;GO:0003677;GO:0046872;GO:0042273;GO:0009303;GO:0006383	1044.770043	-0.655090854	0.078540658	6.427220766	0.092577352	0.955619252
ENSMOCG00000007146	ENSMOCT00000009245	GWT1_CHAGB	Pigw	GPI_anchored_wall_transfer_protein_1	7:51702213-51705853	GO:0005789;GO:0016021;GO:0016746;GO:0006506	199.7641803	-0.376562206	0.186156699	6.409219892	0.093312227	0.955619252
ENSMOCG00000008285	ENSMOCT00000010665	RL34_PIG	none	60S_ribosomal_protein_L34	2:2669615-2669968	GO:0005829;GO:0005783;GO:0005840;GO:0003735;GO:0006412	77.24546504	-3.067544307	0.808421077	6.417876888	0.092958113	0.955619252
ENSMOCG00000008644	ENSMOCT00000011170	NA	Abcc2	NA	8:71393120-71453630	NA	17.00327125	-0.195517715	0.488211267	6.455519306	0.091433316	0.955619252
ENSMOCG00000008644	ENSMOCT00000011168	NA	Abcc2	NA	8:71393120-71453630	NA	17.00327125	-0.195517715	0.488211267	6.455519306	0.091433316	0.955619252
ENSMOCG00000008932	ENSMOCT00000011476	TIDC1_RAT	Timmdc1	Complex_I_assembly_factor_TIMMDC1,_mitochondrial	2:49377770-49402663	GO:0016021;GO:0031966;GO:0005654	1406.411075	-0.018728989	0.096917322	6.464668074	0.091066371	0.955619252
ENSMOCG00000012145	ENSMOCT00000015592	RCL1_DROME	Rcl1	Probable_RNA_3'_terminal_phosphate_cyclase_like_protein	8:58221338-58267496	GO:0005730;GO:0004521;GO:0000479	521.2911414	-0.19500973	0.129336517	6.413630047	0.093131668	0.955619252
ENSMOCG00000014134	ENSMOCT00000018477	RIBC1_RAT	Ribc1	RIB43A_like_with_coiled_coils_protein_1	X:57576990-57581889		31.56615274	1.233073273	0.293710057	6.441334911	0.092005045	0.955619252
ENSMOCG00000014237	ENSMOCT00000018622	LRC38_HUMAN	Lrrc38	Leucine_rich_repeat_containing_protein_38	10:41549747-41570508	GO:0005887;GO:0008076;GO:0044325;GO:0099104;GO:0005249;GO:1903818;GO:0071805	129.6396547	0.814979367	0.186227612	6.438117093	0.092135222	0.955619252
ENSMOCG00000014683	ENSMOCT00000019281	NA	none	NA	LG3:31742903-31777078	NA	1952.187738	-0.243477286	0.106743009	6.427399026	0.092570103	0.955619252
ENSMOCG00000014985	ENSMOCT00000019725	NA	none	NA	1:97122163-97123146	NA	431.5441581	-0.266810484	0.134601897	6.438195451	0.09213205	0.955619252
ENSMOCG00000015001	ENSMOCT00000019769	KLP1_CHLRE	Kif9	Kinesin_like_protein_KLP1	5:82788712-82844780	GO:0005737;GO:0005874;GO:0031514;GO:0005524;GO:0008017;GO:0003777;GO:0030030;GO:0007018	429.7872592	0.759666898	0.139739121	6.427233666	0.092576828	0.955619252
ENSMOCG00000015001	ENSMOCT00000019772	KLP1_CHLRE	Kif9	Kinesin_like_protein_KLP1	5:82788712-82844780	GO:0005737;GO:0005874;GO:0031514;GO:0005524;GO:0008017;GO:0003777;GO:0030030;GO:0007018	429.7872592	0.759666898	0.139739121	6.427233666	0.092576828	0.955619252
ENSMOCG00000015001	ENSMOCT00000019748	KIF9_MOUSE	Kif9	Kinesin_like_protein_KIF9	5:82788712-82844780	GO:0005829;GO:0005871;GO:0005874;GO:0002102;GO:0031982;GO:0005524;GO:0016887;GO:0042802;GO:0008017;GO:0003777;GO:0022617;GO:0007018;GO:1903008;GO:0071801	429.7872592	0.759666898	0.139739121	6.427233666	0.092576828	0.955619252
ENSMOCG00000015218	ENSMOCT00000020040	MFSD5_XENLA	Mfsd5	Molybdate_anion_transporter	15:2048163-2050460	GO:0016021;GO:0005886;GO:0015098	921.8222818	-0.075999196	0.081994651	6.425236423	0.092658088	0.955619252
ENSMOCG00000017155	ENSMOCT00000022870	NA	Osbpl6	NA	4:85830998-85901941	NA	3476.200419	0.810972073	0.088065357	6.406126277	0.093439085	0.955619252
ENSMOCG00000017155	ENSMOCT00000022878	NA	Osbpl6	NA	4:85830998-85901941	NA	3476.200419	0.810972073	0.088065357	6.406126277	0.093439085	0.955619252
ENSMOCG00000017155	ENSMOCT00000022874	NA	Osbpl6	NA	4:85830998-85901941	NA	3476.200419	0.810972073	0.088065357	6.406126277	0.093439085	0.955619252
ENSMOCG00000017867	ENSMOCT00000023899	SMIM4_MOUSE	Smim4	Small_integral_membrane_protein_4	6:65357218-65360511	GO:0016021;GO:0005739	184.6915957	0.418501878	0.111722217	6.462402515	0.091157107	0.955619252
ENSMOCG00000019003	ENSMOCT00000025589	NA	Pde4d	NA	19:55207792-56308740	NA	590.5427113	0.425773056	0.108990365	6.453184583	0.091527186	0.955619252
ENSMOCG00000019003	ENSMOCT00000025590	NA	Pde4d	NA	19:55207792-56308740	NA	590.5427113	0.425773056	0.108990365	6.453184583	0.091527186	0.955619252
ENSMOCG00000019003	ENSMOCT00000025591	NA	Pde4d	NA	19:55207792-56308740	NA	590.5427113	0.425773056	0.108990365	6.453184583	0.091527186	0.955619252
ENSMOCG00000019003	ENSMOCT00000025597	NA	Pde4d	NA	19:55207792-56308740	NA	590.5427113	0.425773056	0.108990365	6.453184583	0.091527186	0.955619252
ENSMOCG00000019003	ENSMOCT00000025599	NA	Pde4d	NA	19:55207792-56308740	NA	590.5427113	0.425773056	0.108990365	6.453184583	0.091527186	0.955619252
ENSMOCG00000019003	ENSMOCT00000025593	NA	Pde4d	NA	19:55207792-56308740	NA	590.5427113	0.425773056	0.108990365	6.453184583	0.091527186	0.955619252
ENSMOCG00000019270	ENSMOCT00000025987	NA	Aldh4a1	NA	10:45222629-45237694	NA	480.2306471	-0.090158041	0.173188967	6.41424909	0.09310635	0.955619252
ENSMOCG00000019637	ENSMOCT00000026517	CK068_RAT	AI837181	UPF0696_protein_C11orf68_homolog	8:40193069-40195211		1150.798908	-0.359488802	0.111741039	6.42167798	0.092803038	0.955619252
ENSMOCG00000020601	ENSMOCT00000027930	CFAH_HUMAN	none	Complement_factor_H	6:30441566-30523802	GO:0072562;GO:0070062;GO:0005576;GO:0005615;GO:0043395;GO:0008201;GO:0042802;GO:0006956;GO:0006957;GO:0030449;GO:1903659;GO:0016032	1563.633402	-0.336600782	0.204175136	6.406708557	0.093415195	0.955619252
ENSMOCG00000020601	ENSMOCT00000027934	FHR5_HUMAN	none	Complement_factor_H_related_protein_5	6:30441566-30523802	GO:0005576;GO:0032991;GO:0042802;GO:0046982;GO:0006957;GO:0051838;GO:0032091;GO:0030449	1563.633402	-0.336600782	0.204175136	6.406708557	0.093415195	0.955619252
ENSMOCG00000020601	ENSMOCT00000027937	CFAH_BOVIN	none	Complement_factor_H	6:30441566-30523802	GO:0005576;GO:0006957	1563.633402	-0.336600782	0.204175136	6.406708557	0.093415195	0.955619252
ENSMOCG00000020692	ENSMOCT00000028050	DEN2B_HUMAN	Dennd2d	DENN_domain_containing_protein_2B	21:11756182-11771513	GO:0005938;GO:0005886;GO:0055037;GO:0017112;GO:0070374	27.86732076	-1.844502451	0.357337457	6.454562928	0.091471757	0.955619252
ENSMOCG00000021098	ENSMOCT00000028652	CAH13_HUMAN	Car13	Carbonic_anhydrase_13	LG5:5926574-5951508	GO:0005829;GO:0043231;GO:0043209;GO:0004089;GO:0008270;GO:0015701	161.1963269	-0.837568236	0.228865135	6.42537767	0.092652339	0.955619252
ENSMOCG00000021665	ENSMOCT00000029471	NA	Gja1	NA	LG9:34311337-34322362	NA	7241.585193	0.114297787	0.14595146	6.447793374	0.091744299	0.955619252
ENSMOCG00000021766	ENSMOCT00000029627	NA	Rbbp8	NA	18:5633448-5718539	NA	315.1167768	-0.171562083	0.19267275	6.44184028	0.091984616	0.955619252
ENSMOCG00000022057	ENSMOCT00000030037	CFA91_CHLRE	Maats1	Cilia__and_flagella_associated_protein_91	2:49179722-49223956	GO:0005930;GO:0031514;GO:0003341	146.5479081	-1.003017948	0.367068192	6.429410627	0.092488333	0.955619252
ENSMOCG00000022997	ENSMOCT00000031465	MCA3_CRIGR	Eef1e1	Eukaryotic_translation_elongation_factor_1_epsilon_1	16:42913204-42925856	GO:0017101;GO:0005737;GO:0005634;GO:0008285;GO:0043065;GO:0043517;GO:0006412	1125.888324	-0.709536944	0.104707289	6.450011445	0.091654914	0.955619252
ENSMOCG00000006433	NA	NA	NA	NA	NA	NA	11.40583777	4.189003056	1.123324434	6.398950323	0.093733983	0.95613575
ENSMOCG00000012066	ENSMOCT00000015504	AN33B_MOUSE	Ankrd33b	Ankyrin_repeat_domain_containing_protein_33B	19:45897967-45958581	GO:0003677	505.287367	0.192503141	0.250309695	6.401316998	0.093636625	0.95613575
ENSMOCG00000012066	ENSMOCT00000015501	PANKY_MOUSE	Ankrd33b	Photoreceptor_ankyrin_repeat_protein	19:45897967-45958581	GO:0005829;GO:0005634;GO:0000122;GO:2000678;GO:0035914	505.287367	0.192503141	0.250309695	6.401316998	0.093636625	0.95613575
ENSMOCG00000015595	ENSMOCT00000020574	CR021_MOUSE	none	UPF0711_protein_C18orf21_homolog	6:77974849-77975502		73.53923391	-5.000429512	0.496787766	6.398670775	0.093745489	0.95613575
ENSMOCG00000011686	ENSMOCT00000015010	LHX6_HUMAN	Lhx8	LIM/homeobox_protein_Lhx6	21:45643141-45665376	GO:0000790;GO:0005634;GO:0003700;GO:0000981;GO:0046872;GO:0000977;GO:0048469;GO:0021853;GO:0021799;GO:0021800;GO:0021884;GO:0030182;GO:0045944	1517.102956	0.26639112	0.18763516	6.388749709	0.09415472	0.957925965
ENSMOCG00000017724	ENSMOCT00000023689	RL1D1_MOUSE	Rsl1d1	Ribosomal_L1_domain_containing_protein_1	7:12433996-12446704	GO:0030686;GO:0005730;GO:0003730;GO:0048027;GO:0003723;GO:0000470;GO:0042981;GO:2000772;GO:0032880	1852.627932	-0.365458574	0.116155343	6.392315048	0.094007458	0.957925965
ENSMOCG00000017995	ENSMOCT00000024078	GP180_XENLA	Gpr180	Integral_membrane_protein_GPR180	17:30242430-30269541	GO:0016021;GO:0007186;GO:0019236	772.6903994	0.25235825	0.124364367	6.388201231	0.094177394	0.957925965
ENSMOCG00000000626	ENSMOCT00000000837	RSLBA_RAT	Rasl11a	Ras_like_protein_family_member_11A	2:28160900-28163711	GO:0016020;GO:0005730;GO:0005525;GO:0003924;GO:0045943;GO:0007165	124.794392	0.381229243	0.225135142	6.354480963	0.095581503	0.960656596
ENSMOCG00000001038	ENSMOCT00000001398	NDUF4_RAT	Ndufaf4	NADH_dehydrogenase_[ubiquinone]_1_alpha_subcomplex_assembly_factor_4	LG5:24550583-24556404	GO:0031966;GO:0005739;GO:0005516;GO:0032981;GO:0010257;GO:0043066;GO:0008284	1793.108838	-0.292674137	0.157174161	6.366528537	0.09507755	0.960656596
ENSMOCG00000005022	ENSMOCT00000006570	NA	Sema3g	NA	6:65253769-65265898	NA	332.0536298	0.043893471	0.180452359	6.357309429	0.095462958	0.960656596
ENSMOCG00000005434	ENSMOCT00000007096	SAS10_DROME	Utp3	Something_about_silencing_protein_10	LG1:41859504-41860922	GO:0005730;GO:0032040;GO:0003723;GO:0006325;GO:0000462;GO:0007275	686.7602457	-0.66165975	0.124940071	6.35518693	0.095551902	0.960656596
ENSMOCG00000005881	ENSMOCT00000007652	NA	Zdhhc5	NA	4:92225292-92251621	NA	2410.109289	0.006250828	0.040833313	6.357419786	0.095458335	0.960656596
ENSMOCG00000006551	ENSMOCT00000008503	CRCM_HUMAN	Ushbp1	Colorectal_mutant_cancer_protein	LG1:5147264-5158786	GO:0005737;GO:0036464;GO:0005829;GO:0030027;GO:0005654;GO:0005634;GO:0005886;GO:0038023;GO:0045184;GO:0090090;GO:0010633;GO:0050680;GO:0007165;GO:0016055	198.3737616	1.175766124	0.236177153	6.343501127	0.096043026	0.960656596
ENSMOCG00000010043	ENSMOCT00000012881	NEDD8_RAT	none	NEDD8	2:98047536-98047781	GO:0005737;GO:0005829;GO:0005654;GO:0005634;GO:0031386;GO:0031625;GO:0019941;GO:0008104;GO:0045116;GO:0030162;GO:0006357;GO:0014070	125.2605334	-0.962458631	0.266874861	6.357993744	0.095434298	0.960656596
ENSMOCG00000011465	ENSMOCT00000014774	LVSA_DICDI	Wdfy4	BEACH_domain_containing_protein_lvsA	6:59459334-59664158	GO:0005623;GO:0031164;GO:0000331;GO:0005737;GO:0008289;GO:0044877;GO:0000915;GO:0007155;GO:0006874;GO:0140026;GO:0033298;GO:0007032;GO:0000281;GO:0006909;GO:0006907	171.0983608	0.821944688	0.196490832	6.346777789	0.095905072	0.960656596
ENSMOCG00000011465	ENSMOCT00000014781	LVSA_DICDI	Wdfy4	BEACH_domain_containing_protein_lvsA	6:59459334-59664158	GO:0005623;GO:0031164;GO:0000331;GO:0005737;GO:0008289;GO:0044877;GO:0000915;GO:0007155;GO:0006874;GO:0140026;GO:0033298;GO:0007032;GO:0000281;GO:0006909;GO:0006907	171.0983608	0.821944688	0.196490832	6.346777789	0.095905072	0.960656596
ENSMOCG00000011563	ENSMOCT00000014875	NA	Usp2	NA	5:37932956-37964478	NA	2287.416396	0.182555827	0.104242058	6.360231466	0.095340639	0.960656596
ENSMOCG00000011563	ENSMOCT00000014872	NA	Usp2	NA	5:37932956-37964478	NA	2287.416396	0.182555827	0.104242058	6.360231466	0.095340639	0.960656596
[truncated: 16,938 more rows]
