# Supplementary material for: Comparative neurotranscriptomics reveal widespread species differences associated with bonding
Source: BMC Genomics. 2021 May 31;22:399. doi: 10.1186/s12864-021-07720-0 (PMC8165761; doi:10.1186/s12864-021-07720-0)
Supplement: Supplementary file 6 — Additional file 6: Supplementary Table 6. WGCNA module assignments for all genes in prairie voles, along with module membership scores (MM) and module membership p-values (p.MM) for each module. [file 12864_2021_7720_MOESM6_ESM.csv]

gene	moduleColor	MM.cyan	p.MM.cyan	MM.blue	p.MM.blue	MM.pink	p.MM.pink	MM.brown	p.MM.brown	MM.salmon	p.MM.salmon	MM.midnightblue	p.MM.midnightblue	MM.tan	p.MM.tan	MM.purple	p.MM.purple	MM.grey	p.MM.grey	MM.black	p.MM.black	MM.greenyellow	p.MM.greenyellow	MM.green	p.MM.green	MM.turquoise	p.MM.turquoise	MM.magenta	p.MM.magenta	MM.yellow	p.MM.yellow	MM.red	p.MM.red
ENSMOCG00000014882	black	-0.627918485	2.31E-06	0.442700948	0.001833022	-0.186331073	0.209827383	-0.504902307	0.000295368	0.551660326	5.84E-05	0.383083275	0.007865215	0.011483197	0.93893585	-0.487770974	0.000505658	-0.014903351	0.920799705	0.408156013	0.004399306	-0.087801093	0.557297382	0.06473633	0.665513831	0.236697078	0.109183615	-0.412184048	0.003990703	-0.364969688	0.011655445	0.469801152	0.000863034
ENSMOCG00000007836	black	-0.598418271	8.88E-06	0.432995046	0.002365921	-0.056102666	0.707988603	-0.592877961	1.13E-05	0.760968468	5.37E-10	0.417697645	0.003485516	-0.211517667	0.153507636	-0.731888276	5.07E-09	-0.166516545	0.263280182	0.572505211	2.61E-05	0.113468523	0.447606404	-0.057003802	0.703511338	0.304121263	0.037680028	-0.356620543	0.01387314	-0.432115029	0.00242042	0.442553641	0.001840238
ENSMOCG00000011964	black	-0.569751365	2.91E-05	0.350297658	0.01578346	-0.025467902	0.865069064	-0.512061144	0.000233934	0.722286296	9.99E-09	0.60403628	6.94E-06	-0.176517419	0.235265645	-0.702111351	3.81E-08	0.01462424	0.92227839	0.510015769	0.000250182	0.105946312	0.47846625	-0.102470564	0.493095581	0.354997863	0.014343532	-0.378772747	0.008653852	-0.479261521	0.0006537	0.453780594	0.001357178
ENSMOCG00000001344	black	-0.444344977	0.001754174	0.406244201	0.004605739	-0.005521171	0.970618764	-0.666282537	3.19E-07	0.532470564	0.000116879	0.389564115	0.006796679	-0.30251118	0.038756065	-0.652317957	6.77E-07	0.162601604	0.274828586	0.637287687	1.46E-06	-0.079268426	0.596362858	0.212698843	0.151170842	0.091371669	0.541315631	-0.350008688	0.015875857	-0.22217632	0.133360807	0.438463602	0.002050933
ENSMOCG00000019270	black	-0.127834986	0.391823869	0.155047724	0.298042494	0.203814145	0.169402241	-0.436913908	0.002136183	0.352077994	0.015224223	0.454367719	0.001335358	-0.389564136	0.006796676	-0.542918875	8.05E-05	0.280063566	0.05656356	0.501921941	0.00032499	-0.087710206	0.557707064	0.154892535	0.298532288	0.112459926	0.451679567	-0.307208801	0.035685271	-0.221899688	0.133857357	0.349978205	0.01588563
ENSMOCG00000012020	black	-0.561721715	3.99E-05	0.401948574	0.005100731	-0.0949929	0.525336475	-0.574162874	2.45E-05	0.676826324	1.76E-07	0.415747178	0.003657402	-0.195187145	0.18858042	-0.660872211	4.29E-07	0.10772242	0.471080125	0.520636071	0.000175714	0.13066346	0.381343346	-0.019453206	0.896736159	0.219460087	0.138296385	-0.250542494	0.089396221	-0.303095459	0.038362705	0.347154209	0.016813519
ENSMOCG00000005714	black	-0.423406914	0.003022504	0.39870869	0.0055042	-0.24243797	0.100607964	-0.337170363	0.020471007	0.206378602	0.163983941	0.315584738	0.030708005	0.146453485	0.325948154	-0.129950778	0.383968294	-0.073447008	0.623686699	0.1658073	0.265347953	-0.299902467	0.04055295	0.211928386	0.152692096	0.021587803	0.885476806	-0.393226938	0.006250391	-0.170346562	0.252299879	0.359315279	0.013121038
ENSMOCG00000005049	black	-0.538344931	9.49E-05	0.437875723	0.002082911	0.055393716	0.71151787	-0.712217269	1.98E-08	0.635351847	1.61E-06	0.332818037	0.022263585	-0.345045623	0.017535956	-0.771539739	2.19E-10	0.027001916	0.857023945	0.734969077	4.05E-09	-0.197583381	0.183104921	0.219435551	0.138341581	0.245711381	0.095955926	-0.589160282	1.32E-05	-0.439305194	0.002005911	0.65556196	5.70E-07
ENSMOCG00000005415	black	-0.1419003	0.341376034	0.117819867	0.430266988	0.094425289	0.527825635	-0.285092168	0.052090613	0.329877495	0.023547883	0.154586644	0.299499238	-0.197897245	0.182396251	-0.393939702	0.006148644	0.441650614	0.001885028	0.31464383	0.031236679	0.0786848	0.599078334	-0.009941971	0.94711912	0.120307319	0.420526695	-0.130475719	0.382033801	-0.163470276	0.27223776	0.160348381	0.281624453
ENSMOCG00000018616	black	-0.119526619	0.423570185	0.44001734	0.0019685	0.15418378	0.300775805	-0.755318238	8.50E-10	0.229427005	0.120831644	0.379057336	0.008599757	-0.509065296	0.000258075	-0.521832024	0.000168736	0.385843022	0.007393632	0.720740214	1.11E-08	-0.459708006	0.001150796	0.550318061	6.14E-05	-0.214465306	0.147725156	-0.441955002	0.001869824	-0.00439776	0.976595189	0.421411389	0.003177773
ENSMOCG00000012765	black	-0.295513977	0.043729332	0.480263161	0.000634455	0.001578077	0.991600487	-0.68161902	1.33E-07	0.304399135	0.037496831	0.569530575	2.94E-05	-0.309950468	0.033987693	-0.469532639	0.000869765	0.197852655	0.182496811	0.583705907	1.66E-05	-0.393864082	0.00615937	0.425090805	0.002896724	-0.102078889	0.494758518	-0.458527533	0.001189509	-0.110323027	0.460375836	0.442913874	0.001822636
ENSMOCG00000021219	black	-0.409931018	0.004214943	0.522076105	0.000167343	0.000223155	0.998812209	-0.761067668	5.32E-10	0.518128107	0.000191205	0.213800086	0.149015869	-0.385452277	0.007458876	-0.65537371	5.76E-07	-0.063849947	0.6698298	0.71878778	1.27E-08	-0.139802793	0.348632574	0.246414219	0.094979128	-0.015129986	0.919599225	-0.273526191	0.062834753	-0.120243263	0.420775944	0.338469659	0.01996005
ENSMOCG00000017890	black	-0.221171757	0.135170581	0.426416702	0.002800955	0.081823208	0.584540357	-0.730431705	5.62E-09	0.344659639	0.017671007	0.281239991	0.055490409	-0.455955483	0.001277908	-0.571897293	2.68E-05	0.325125513	0.025754373	0.700265666	4.28E-08	-0.23465549	0.1123643	0.381949272	0.008066408	-0.139451918	0.349855641	-0.285162282	0.05203033	-0.010070843	0.946434641	0.331786516	0.022707237
ENSMOCG00000011066	black	-0.343235118	0.018177077	0.208986936	0.158603487	0.156133391	0.294630507	-0.509354061	0.000255653	0.511202795	0.000240633	0.453403888	0.001371345	-0.367376103	0.011075648	-0.671650785	2.36E-07	0.072316083	0.629055006	0.608657683	5.65E-06	-0.059295293	0.692171108	0.097051345	0.516358486	0.243242591	0.099448689	-0.402136145	0.005078185	-0.366702829	0.011235316	0.499045372	0.000356101
ENSMOCG00000003143	black	-0.511704216	0.000236699	0.539568698	9.09E-05	-0.060033481	0.688531941	-0.761711057	5.05E-10	0.492482932	0.000437371	0.357092623	0.013738786	-0.279942334	0.056675091	-0.623115833	2.90E-06	0.074248076	0.619895796	0.690726586	7.73E-08	-0.304564097	0.037388421	0.344955237	0.017567502	0.042279096	0.777811592	-0.509962382	0.00025062	-0.242435083	0.100612143	0.551938306	5.78E-05
ENSMOCG00000021492	black	-0.315899243	0.030532956	0.678287552	1.62E-07	-0.050990132	0.733571007	-0.903398141	3.69E-18	0.311716251	0.03293009	0.251234496	0.088485909	-0.425612503	0.002858703	-0.529233172	0.000130866	-0.026341493	0.860485817	0.762670122	4.66E-10	-0.442980747	0.001819384	0.544395023	7.63E-05	-0.29991083	0.040547082	-0.377156549	0.008966665	0.068542348	0.647104512	0.353340564	0.014837919
ENSMOCG00000020134	black	0.095239767	0.5242557	0.008702998	0.953701498	0.184467108	0.214504483	-0.125227457	0.401633654	0.119276701	0.424547089	-0.10211894	0.494588336	-0.3269202	0.024901565	-0.206707531	0.163298202	-0.238730285	0.10608481	0.246381559	0.095024347	0.114004841	0.445448762	-0.025544202	0.864668584	-0.045452694	0.76160491	0.085466779	0.567864215	0.044986221	0.763980918	-0.075402585	0.614449447
ENSMOCG00000006417	black	-0.243760418	0.098708081	0.176196387	0.236131934	0.151136821	0.310544045	-0.412143203	0.003994673	0.446590477	0.001651348	0.29679342	0.042782992	-0.330576292	0.023237187	-0.590153706	1.27E-05	-0.303206079	0.038288602	0.505438292	0.000290308	0.034423072	0.818320249	-0.012301974	0.934590968	0.22433872	0.129526688	-0.258734624	0.079076384	-0.31634422	0.030286703	0.325252031	0.025693465
ENSMOCG00000019295	black	-0.342243287	0.018536626	0.360316911	0.012850503	0.013616586	0.927618899	-0.555965444	4.97E-05	0.360411615	0.012825173	0.399393721	0.005416646	-0.225771971	0.127031372	-0.477789928	0.000682926	0.150930565	0.31121251	0.525458164	0.000149089	-0.290378125	0.04770142	0.308629848	0.034796872	0.066006994	0.659345394	-0.509744796	0.00025241	-0.265054822	0.071773865	0.51515806	0.000211148
ENSMOCG00000013728	black	-0.40007822	0.005330376	0.188382483	0.204762929	0.19795771	0.182259955	-0.499123942	0.000355216	0.600692063	8.04E-06	0.368756539	0.010754356	-0.345995577	0.017207296	-0.750386148	1.26E-09	0.062992003	0.674017342	0.631702686	1.92E-06	-0.080454716	0.590860096	0.107769898	0.47088352	0.3972212	0.005698575	-0.623209593	2.89E-06	-0.575441458	2.32E-05	0.692883877	6.78E-08
ENSMOCG00000019509	black	-0.344092318	0.017871103	0.441392327	0.001898016	0.099518571	0.505699807	-0.737558803	3.35E-09	0.385337772	0.00747809	0.230847163	0.118485463	-0.39730565	0.005687382	-0.621602576	3.11E-06	0.046402255	0.756774992	0.729879406	5.85E-09	-0.448279136	0.001577588	0.479149661	0.000655881	0.033209396	0.824623316	-0.675978523	1.85E-07	-0.291674749	0.046671974	0.677379229	1.70E-07
ENSMOCG00000017575	black	-0.546271023	7.12E-05	0.446136467	0.001671695	-0.001815428	0.990337211	-0.662417135	3.94E-07	0.559578696	4.33E-05	0.336955444	0.020556578	-0.238009626	0.10717536	-0.653432303	6.38E-07	0.094667493	0.526762779	0.649166611	7.98E-07	-0.284316595	0.052761218	0.275112973	0.061263786	0.210136443	0.15627373	-0.660153829	4.46E-07	-0.429946519	0.002559477	0.695727873	5.69E-08
ENSMOCG00000004323	black	-0.365345393	0.011563246	0.261360891	0.075974082	-0.035263107	0.813964253	-0.414556669	0.003765937	0.485290673	0.000545333	0.261017946	0.076373656	-0.144693567	0.331858673	-0.501737011	0.000326914	-0.137274441	0.357504488	0.387935757	0.007052552	0.105683254	0.479565376	-0.002353211	0.987475011	0.176782463	0.234552075	-0.22957191	0.120590656	-0.270138062	0.066296805	0.303415742	0.038148473
ENSMOCG00000022958	black	-0.512157429	0.000233194	0.457000114	0.001241322	-0.115678217	0.438753601	-0.599520649	8.47E-06	0.368774241	0.010750288	0.340294189	0.019260728	-0.136952437	0.358644162	-0.450798933	0.001472966	-0.038515079	0.797154633	0.528076151	0.000136223	-0.3133129	0.031997363	0.330295249	0.023361727	0.052569591	0.725635547	-0.458421725	0.001193035	-0.201504741	0.174391627	0.523609466	0.000158829
ENSMOCG00000010981	black	-0.291482778	0.046823239	0.507531817	0.000271285	0.013123754	0.93023204	-0.766435473	3.40E-10	0.281504933	0.055251001	0.176092326	0.236413202	-0.42015997	0.003278689	-0.525628758	0.000148218	-0.228790404	0.121894673	0.698809966	4.69E-08	-0.392613761	0.00633909	0.469850946	0.000861791	-0.162896776	0.273946414	-0.362340029	0.012318586	-0.013189327	0.929884309	0.393211371	0.006252629
ENSMOCG00000017029	black	0.277637768	0.058829086	-0.164571132	0.268977715	0.375744885	0.009247824	-0.143574069	0.335653002	-0.066847607	0.655276876	0.137425723	0.356969815	-0.493943661	0.000417958	-0.255368252	0.083197524	-0.01916314	0.898267773	0.358828583	0.013254238	-0.113265417	0.448425013	0.222790469	0.132263346	-0.048206602	0.747622615	-0.082748687	0.580283765	0.025280346	0.866053649	0.129115266	0.387059214
ENSMOCG00000009270	black	0.046304114	0.757273765	0.098528235	0.509964675	0.404846169	0.004762011	-0.505585457	0.000288932	0.255067333	0.083573945	0.281868901	0.054923468	-0.634774695	1.65E-06	-0.61156993	4.95E-06	0.117032908	0.433374678	0.66976229	2.63E-07	-0.256627379	0.08163685	0.299864499	0.040579597	0.065333132	0.662613903	-0.392629774	0.00633676	-0.204589405	0.167750738	0.421012889	0.003209608
ENSMOCG00000001477	black	-0.411403339	0.004067191	0.440871623	0.00192444	0.138155433	0.354397649	-0.788517982	4.68E-11	0.601131577	7.89E-06	0.414513531	0.003769922	-0.508504996	0.000262832	-0.817247671	2.43E-12	-0.000996375	0.994696611	0.842064834	1.20E-13	-0.181525558	0.222032354	0.270038741	0.066400537	0.122100906	0.413581761	-0.49580951	0.000394292	-0.314044802	0.031577173	0.565647749	3.42E-05
ENSMOCG00000001016	black	-0.186168639	0.210232105	0.312187529	0.03265247	-0.036480575	0.80766096	-0.406236699	0.004606565	0.130394704	0.382331974	0.241516919	0.10194773	-0.146864304	0.324578035	-0.247352702	0.093686854	-0.54631777	7.11E-05	0.318814484	0.028949435	-0.295463343	0.043767132	0.281512165	0.055244478	-0.064486306	0.666730169	-0.334270122	0.021651407	-0.092423865	0.536648617	0.312954009	0.032205089
ENSMOCG00000019193	black	-0.647668269	8.62E-07	0.448077597	0.001586234	-0.065442126	0.662084815	-0.586780444	1.46E-05	0.742875277	2.25E-09	0.357482109	0.013628777	-0.152740509	0.305377851	-0.709517007	2.36E-08	-0.121675577	0.415222711	0.56714696	3.23E-05	0.004013388	0.978640316	-0.000662902	0.996471567	0.344315812	0.017792048	-0.506677803	0.000278904	-0.511758911	0.000236273	0.566255536	3.34E-05
ENSMOCG00000017435	black	-0.34413635	0.017855505	0.309056321	0.034533841	-0.172172912	0.247174111	-0.313678789	0.031786728	0.193298658	0.192977162	0.277764494	0.058708958	0.076841888	0.607688289	-0.153999751	0.301360108	0.36376773	0.011954655	0.165245984	0.266992085	-0.248375035	0.092294672	0.182012798	0.220772966	0.016862429	0.910428559	-0.319253667	0.028716905	-0.126039695	0.398562774	0.306268354	0.036283426
ENSMOCG00000002830	black	-0.344805009	0.017620041	0.560147078	4.24E-05	0.053908753	0.71892957	-0.88626836	1.21E-16	0.35522935	0.014275607	0.339397712	0.019601708	-0.501896541	0.000325254	-0.641028882	1.21E-06	0.063306401	0.672481656	0.84483303	8.31E-14	-0.468766982	0.000889219	0.568992399	3.00E-05	-0.154338949	0.300283705	-0.523205505	0.000161033	-0.078572034	0.599603631	0.550679914	6.05E-05
ENSMOCG00000012551	black	-0.337465886	0.020353832	0.347672505	0.016639858	0.191417214	0.197429381	-0.680002007	1.46E-07	0.519076734	0.000185206	0.379851052	0.008450427	-0.482069106	0.000601038	-0.732653259	4.79E-09	0.317793689	0.029495961	0.77679067	1.38E-10	-0.239407339	0.105068011	0.311007155	0.03335148	0.149122755	0.317110724	-0.535167797	0.000106281	-0.321567549	0.027517302	0.596542721	9.64E-06
ENSMOCG00000006566	black	-0.308340824	0.034976068	0.378948554	0.0086204	0.116372657	0.43599165	-0.667108213	3.05E-07	0.388262695	0.007000518	0.177773674	0.231896608	-0.439241971	0.002009262	-0.62170134	3.10E-06	-0.305239033	0.036947547	0.68837168	8.92E-08	-0.294758164	0.044296347	0.321397801	0.027603862	0.049053231	0.743339904	-0.453887914	0.001353166	-0.227028012	0.124874452	0.498086868	0.00036705
ENSMOCG00000015460	black	-0.278497599	0.058017881	0.602399164	7.46E-06	-0.083753798	0.575676881	-0.776606297	1.40E-10	0.363947432	0.011909507	0.257713041	0.08030969	-0.371904432	0.010051494	-0.488910276	0.000488321	0.100433322	0.501776626	0.638587826	1.37E-06	-0.148716378	0.318446267	0.28526084	0.051945686	-0.291290544	0.04697511	-0.084983525	0.570063298	0.147392117	0.322823059	0.077587591	0.604197988
ENSMOCG00000008636	black	-0.307682848	0.035386856	0.580851848	1.86E-05	-0.030458887	0.838947627	-0.801035286	1.37E-11	0.252426478	0.086934827	0.228895886	0.121718046	-0.337822133	0.020213333	-0.458772667	0.001181376	-0.03861633	0.796632676	0.682752725	1.25E-07	-0.500884217	0.000335918	0.586487128	1.48E-05	-0.230500205	0.119055446	-0.511736532	0.000236448	-0.023973059	0.87292178	0.488938151	0.000487904
ENSMOCG00000022716	black	-0.278386215	0.058122457	0.506059889	0.000284537	0.101832086	0.495807856	-0.845796987	7.30E-14	0.388039991	0.007035926	0.430249	0.002539666	-0.537960985	9.62E-05	-0.665140838	3.40E-07	0.014387759	0.92353143	0.823488298	1.19E-12	-0.331092382	0.023009939	0.468106453	0.000906313	-0.149154163	0.31700765	-0.41052159	0.004155122	-0.058685122	0.695184364	0.442585219	0.001838689
ENSMOCG00000020411	black	-0.51017923	0.000248847	0.341910529	0.018658592	-0.001837084	0.990221948	-0.483577512	0.000574349	0.675408308	1.91E-07	0.452932942	0.00138924	-0.199003139	0.179914925	-0.659606688	4.59E-07	-0.274345925	0.062019219	0.49503058	0.000404021	0.080655099	0.589932823	-0.099532947	0.505638029	0.322543719	0.027023897	-0.362490713	0.012279733	-0.451574556	0.00144203	0.420065381	0.00328643
ENSMOCG00000008760	black	-0.4475223	0.001610276	0.489862507	0.000474243	-0.02323004	0.876829569	-0.683417667	1.20E-07	0.484112422	0.000565143	0.008447296	0.955060378	-0.27403977	0.062322809	-0.586245254	1.49E-05	0.14661349	0.32541409	0.641121879	1.20E-06	-0.238285099	0.106757487	0.294366748	0.044592336	0.054877361	0.714092138	-0.456927186	0.001243846	-0.225210138	0.12800519	0.496390813	0.00038717
ENSMOCG00000001663	black	-0.374927771	0.009414014	0.401950816	0.005100461	0.099213654	0.507010993	-0.735973452	3.76E-09	0.429940866	0.002559849	0.389175012	0.006857077	-0.450927191	0.00146781	-0.687600959	9.34E-08	-0.210807486	0.154925347	0.758855071	6.38E-10	-0.292835773	0.045765585	0.38503859	0.007528494	0.047093529	0.7532646	-0.504576135	0.000298486	-0.233795826	0.113724535	0.581853913	1.79E-05
ENSMOCG00000012528	black	-0.591055941	1.22E-05	0.404208305	0.004834838	0.073580578	0.623053933	-0.690545363	7.82E-08	0.749233254	1.38E-09	0.352285646	0.015160107	-0.370274704	0.010410281	-0.855736118	1.82E-14	-0.055050827	0.713226979	0.766641024	3.34E-10	-0.059753128	0.689913229	0.105556355	0.48009607	0.338318443	0.020018958	-0.558979968	4.43E-05	-0.510948307	0.000242652	0.654903523	5.91E-07
ENSMOCG00000003994	black	-0.060214293	0.687641621	0.183078537	0.218035585	0.415159813	0.003710602	-0.6222346	3.02E-06	0.371352478	0.010171798	0.284468596	0.052629243	-0.675582806	1.89E-07	-0.730138523	5.74E-09	0.360913566	0.012691628	0.800644335	1.42E-11	-0.355692185	0.01414062	0.396287344	0.005823637	0.113464135	0.447624084	-0.633617323	1.75E-06	-0.338983795	0.019760855	0.636398841	1.52E-06
ENSMOCG00000010377	black	-0.255416673	0.083137078	0.530597241	0.000124797	0.080898894	0.588805537	-0.795635231	2.35E-11	0.297382632	0.042352843	0.309236056	0.03442348	-0.471931151	0.000811268	-0.54691847	6.96E-05	-0.004114813	0.978100652	0.747713284	1.55E-09	-0.491635495	0.000449002	0.535867445	0.000103678	-0.174279608	0.241349616	-0.523481288	0.000159526	-0.074212464	0.620064117	0.489643292	0.000477451
ENSMOCG00000018526	black	-0.267623064	0.06896353	0.467448541	0.000923631	0.107814066	0.470700665	-0.752513712	1.06E-09	0.331856805	0.022676772	0.332778834	0.022280311	-0.430726472	0.00250867	-0.562188066	3.92E-05	0.300349459	0.040240307	0.725031649	8.25E-09	-0.477428325	0.000690285	0.539159651	9.22E-05	-0.090394733	0.545666292	-0.621205829	3.17E-06	-0.170667634	0.251393624	0.595868501	9.92E-06
ENSMOCG00000020853	black	-0.365789693	0.01145502	0.291804624	0.046569864	0.204887004	0.167119888	-0.662787294	3.86E-07	0.572761466	2.59E-05	0.633252299	1.78E-06	-0.508801484	0.000260305	-0.805774305	8.39E-12	-0.042532328	0.776514872	0.773849761	1.79E-10	-0.15228134	0.306851378	0.230119353	0.119683497	0.228244006	0.122812697	-0.538356269	9.49E-05	-0.409609872	0.004247789	0.62117102	3.18E-06
ENSMOCG00000017365	black	-0.567149543	3.23E-05	0.393871785	0.006158277	-0.110059894	0.461452895	-0.462194704	0.001072905	0.597333694	9.31E-06	0.431306033	0.002471496	-0.069833519	0.640905654	-0.513043495	0.000226476	0.112140149	0.45297518	0.42041112	0.003258213	-0.020521624	0.891097928	-0.002635174	0.985974401	0.249635951	0.090599764	-0.385419105	0.007464438	-0.376455072	0.009105441	0.418928918	0.003380702
ENSMOCG00000003661	black	-0.198430794	0.18119607	0.483911472	0.000568586	-0.046272305	0.757435445	-0.603181454	7.21E-06	0.115802108	0.438260145	0.077741318	0.603479546	-0.240704097	0.103141426	-0.270662359	0.065751356	-0.228921227	0.121675642	0.47449001	0.00075277	-0.483201159	0.000580906	0.478659657	0.000665515	-0.23220151	0.116280316	-0.372353538	0.009954513	0.043005477	0.774093641	0.332394503	0.022444856
ENSMOCG00000014336	black	-0.580211927	1.91E-05	0.433676966	0.00232444	-0.088542094	0.553962516	-0.543938424	7.76E-05	0.620965337	3.21E-06	0.281579309	0.055183943	-0.118451177	0.427783016	-0.593352213	1.11E-05	-0.104446563	0.48475039	0.501365265	0.000330812	-0.066291905	0.657965344	0.058091032	0.698122681	0.253938003	0.084998524	-0.4678926	0.00091191	-0.41702891	0.003543631	0.508172239	0.000265695
ENSMOCG00000022673	black	-0.445400061	0.001705172	0.351341355	0.015453537	0.059953174	0.68892751	-0.572645231	2.60E-05	0.481618365	0.000609227	0.301722355	0.039292378	-0.275472591	0.060912157	-0.62043845	3.29E-06	-0.398139349	0.005577904	0.613277446	4.58E-06	-0.215742005	0.145271154	0.198676728	0.180644767	0.216591715	0.143654691	-0.552489378	5.66E-05	-0.405370453	0.004702872	0.601097624	7.90E-06
ENSMOCG00000022419	black	-0.243009671	0.099783209	0.344391289	0.017765417	0.216341321	0.144129642	-0.718371706	1.31E-08	0.328055568	0.024374354	0.293935298	0.044920466	-0.517657518	0.000194247	-0.657200224	5.23E-07	0.055471263	0.711131534	0.783355567	7.59E-11	-0.484230348	0.000563132	0.533320984	0.000113438	0.042564664	0.776349333	-0.69575964	5.68E-08	-0.286099585	0.051229845	0.717179232	1.42E-08
ENSMOCG00000022176	black	-0.389085538	0.006871031	0.424039811	0.002974676	0.022118654	0.882680108	-0.687111204	9.62E-08	0.573754452	2.49E-05	0.210946636	0.154646811	-0.386073714	0.007355345	-0.695862166	5.64E-08	0.210425817	0.155691214	0.681748012	1.32E-07	0.059002182	0.693618017	0.101683736	0.496439149	0.04866707	0.745292377	-0.1481174	0.320421265	-0.126212999	0.397909327	0.245476182	0.096284531
ENSMOCG00000019606	black	-0.462690455	0.001057952	0.272171614	0.064201138	0.044069692	0.768655551	-0.500068541	0.00034474	0.551258986	5.93E-05	0.621423083	3.14E-06	-0.24213762	0.101043358	-0.624158405	2.76E-06	0.203880569	0.169260281	0.547868217	6.72E-05	-0.102248139	0.494039575	0.129354395	0.386173079	0.290712133	0.047434489	-0.505599721	0.000288799	-0.437415255	0.002108266	0.570826599	2.79E-05
ENSMOCG00000016939	black	-0.544568676	7.58E-05	0.477562223	0.000687552	-0.028613177	0.848589151	-0.660388771	4.40E-07	0.599302832	8.55E-06	0.347860015	0.016577407	-0.224776295	0.128760993	-0.651104331	7.21E-07	0.166277	0.263977358	0.630562461	2.03E-06	-0.202894995	0.171375491	0.207672373	0.161298786	0.185287072	0.212438146	-0.582763334	1.72E-05	-0.398646492	0.005512211	0.602770274	7.34E-06
ENSMOCG00000015250	black	-0.535064493	0.00010667	0.346227859	0.017127732	0.122920078	0.410431809	-0.667069284	3.05E-07	0.679516301	1.51E-07	0.441764283	0.001879337	-0.389212272	0.006851273	-0.82920478	6.05E-13	-0.019530256	0.896329382	0.76626311	3.45E-10	-0.140877438	0.344902982	0.190342528	0.200004853	0.331314111	0.02291288	-0.64844474	8.28E-07	-0.528996752	0.000131945	0.734414788	4.22E-09
ENSMOCG00000008783	black	-0.310750384	0.033505164	0.389453464	0.006813808	0.024959854	0.867736541	-0.632627783	1.84E-06	0.358285135	0.013404333	0.338878854	0.019801376	-0.351784314	0.015315295	-0.523666192	0.000158522	-0.077528947	0.60447216	0.609048559	5.55E-06	-0.179309215	0.227823727	0.311528335	0.03304133	-0.054776444	0.714595625	-0.277651141	0.0588164	-0.06787521	0.650316742	0.34910115	0.016169032
ENSMOCG00000008204	black	-0.396085895	0.005850926	0.358299229	0.013400422	0.014258468	0.924216583	-0.492391099	0.000438618	0.546721965	7.01E-05	0.350548581	0.015703599	-0.19915492	0.179576272	-0.549052063	6.43E-05	0.362318648	0.012324107	0.485337959	0.000544551	-0.047636917	0.750508647	0.052442322	0.72627393	0.185326843	0.212338275	-0.383554052	0.007782974	-0.335206321	0.021264272	0.385566084	0.007439822
ENSMOCG00000021388	black	-0.148584028	0.318881997	0.457341346	0.001229575	0.222792554	0.13225963	-0.822406611	1.35E-12	0.345129798	0.01750662	0.312937833	0.032214478	-0.634697515	1.66E-06	-0.668104256	2.88E-07	0.028245408	0.850512944	0.850028463	4.09E-14	-0.414010659	0.003816653	0.512520541	0.000230419	-0.153072846	0.304314177	-0.504326774	0.00030089	-0.100273578	0.502460613	0.488801038	0.00048996
ENSMOCG00000013177	black	-0.314462914	0.031339191	0.31330489	0.032001987	0.145735839	0.328350268	-0.629339496	2.15E-06	0.410876221	0.004119559	0.33378816	0.021853006	-0.407241224	0.004497049	-0.623109425	2.90E-06	0.422159112	0.00311879	0.689147024	8.51E-08	-0.309643273	0.034174518	0.377282738	0.008941895	0.104905678	0.482822064	-0.553209326	5.51E-05	-0.282791483	0.054100243	0.597553014	9.22E-06
ENSMOCG00000021601	black	-0.480492585	0.000630119	0.35425147	0.014564422	-0.038814851	0.79560954	-0.486465946	0.000526197	0.507281517	0.000273498	0.453614703	0.0013634	-0.138979318	0.351507161	-0.533736	0.000111792	-0.142873766	0.33804021	0.470447841	0.000847013	-0.115559927	0.439225035	0.109381205	0.464237181	0.221936504	0.133791193	-0.487140201	0.000515494	-0.400824281	0.005237714	0.523342783	0.000160281
ENSMOCG00000020274	black	-0.434608885	0.002268791	0.366968694	0.011172031	-0.0318409	0.831743528	-0.549760059	6.26E-05	0.533307297	0.000113493	0.475993246	0.000720196	-0.247236594	0.093845991	-0.599263141	8.56E-06	0.158954889	0.285881974	0.513043854	0.000226473	0.006250756	0.966738277	0.047358649	0.751919583	0.135452236	0.3639829	-0.248246363	0.092469005	-0.23655774	0.109398483	0.315585244	0.030707722
ENSMOCG00000009426	black	-0.411824717	0.00402575	0.561409556	4.04E-05	-0.005370745	0.971418925	-0.813239605	3.78E-12	0.50044496	0.000340643	0.350298292	0.015783257	-0.387010674	0.007201603	-0.653793846	6.26E-07	0.04876944	0.744774631	0.741641003	2.47E-09	-0.252122124	0.087328841	0.345011578	0.017547833	-0.059826737	0.689550464	-0.424512834	0.002939366	-0.14882167	0.318099889	0.446156907	0.001670774
ENSMOCG00000001269	black	0.337571509	0.020312091	-0.19865084	0.180702744	0.374393061	0.009524155	-0.093143184	0.533469373	-0.140513326	0.346163881	0.104889761	0.482888849	-0.461782631	0.001085478	-0.18411111	0.215405957	-0.249622481	0.090617741	0.282288667	0.054547666	-0.13775482	0.355808371	0.21564896	0.145448974	-0.092759166	0.53516551	-0.10297166	0.490972303	0.033574527	0.822725888	0.111711145	0.454716522
ENSMOCG00000004477	black	-0.3234814	0.026556915	0.321974092	0.02731091	0.202078029	0.173143281	-0.665239438	3.38E-07	0.522210418	0.000166581	0.347113033	0.016827381	-0.462130912	0.001074843	-0.730577994	5.57E-09	0.304392503	0.037501195	0.748123929	1.50E-09	-0.228511809	0.122362102	0.311209499	0.033230782	0.157783455	0.289493388	-0.601830243	7.65E-06	-0.365446218	0.011538609	0.639532957	1.30E-06
ENSMOCG00000022830	black	-0.407302189	0.004490477	0.454250931	0.001339673	0.099264181	0.506793599	-0.766810982	3.29E-10	0.543891457	7.77E-05	0.462530293	0.001062762	-0.467067054	0.000933808	-0.747176841	1.62E-09	0.135395933	0.364184195	0.783725005	7.34E-11	-0.257908205	0.080072919	0.322987093	0.026802242	0.083583503	0.576456246	-0.539177782	9.21E-05	-0.29655359	0.042959097	0.56907695	2.99E-05
ENSMOCG00000020851	black	-0.436621439	0.002152619	0.342512007	0.018438623	0.208345828	0.159913829	-0.708464195	2.53E-08	0.66291185	3.84E-07	0.344026448	0.01789446	-0.495146114	0.000402564	-0.86278997	6.36E-15	0.238368517	0.106631194	0.826351498	8.51E-13	-0.176645933	0.234919465	0.229645986	0.120467602	0.286778792	0.050656029	-0.638581111	1.37E-06	-0.487255356	0.000513685	0.710087157	2.27E-08
ENSMOCG00000014123	black	-0.245619558	0.096084111	0.258159588	0.079768752	0.270409049	0.066014437	-0.626149303	2.51E-06	0.439988558	0.00197	0.266215163	0.070493124	-0.54743936	6.83E-05	-0.732838852	4.73E-09	-0.203568338	0.169928324	0.776718705	1.39E-10	-0.258028514	0.079927234	0.293171522	0.04550616	0.170240676	0.252599236	-0.54442817	7.62E-05	-0.349665554	0.015986169	0.609911843	5.34E-06
ENSMOCG00000010199	black	-0.408739452	0.004337942	0.33041116	0.023310295	0.201011118	0.175471693	-0.70776839	2.65E-08	0.584090594	1.63E-05	0.305028126	0.037084851	-0.516939873	0.000198969	-0.819433348	1.90E-12	0.089458533	0.5498512	0.837589102	2.14E-13	-0.188809494	0.20371963	0.276688661	0.059735056	0.224538806	0.129176142	-0.540442792	8.80E-05	-0.381138137	0.008213035	0.643757717	1.05E-06
ENSMOCG00000009075	black	-0.622093969	3.04E-06	0.375836199	0.00922941	-0.169643121	0.25429309	-0.487721953	0.000506417	0.580973705	1.86E-05	0.3331334	0.022129411	-0.071904881	0.631011634	-0.541773206	8.39E-05	0.040435733	0.787268683	0.454414068	0.001333649	0.091556074	0.540496292	-0.020196948	0.892810751	0.230515262	0.119030668	-0.198625123	0.180760349	-0.25851482	0.079340478	0.340786861	0.019075479
ENSMOCG00000022979	black	-0.193930933	0.191497083	0.185061376	0.213005516	0.314837286	0.031127369	-0.519432447	0.000183	0.566718666	3.28E-05	0.378342502	0.008736191	-0.548063936	6.67E-05	-0.762284886	4.81E-10	-0.0600122	0.688636757	0.69221595	7.06E-08	-0.009359728	0.950212035	0.072515867	0.628105274	0.255293159	0.083291334	-0.418915619	0.003381819	-0.40896783	0.004314128	0.466707579	0.00094349
ENSMOCG00000002928	black	-0.394552278	0.006062353	0.591049746	1.22E-05	0.085895609	0.565916085	-0.915693639	1.97E-19	0.503602526	0.000307972	0.308239043	0.035039354	-0.540382969	8.82E-05	-0.748230505	1.49E-09	0.007407748	0.960586119	0.899197448	9.18E-18	-0.373049342	0.009805849	0.472399024	0.000800277	-0.073626731	0.622835349	-0.539342419	9.16E-05	-0.168115887	0.258656894	0.560711855	4.14E-05
ENSMOCG00000020272	black	-0.501952942	0.000324669	0.579091356	2.00E-05	-0.091141401	0.542339594	-0.784878354	6.59E-11	0.395588261	0.005918816	0.247029233	0.094130718	-0.274070026	0.062292754	-0.544477829	7.61E-05	0.001380622	0.992651436	0.696855911	5.30E-08	-0.424215639	0.002961507	0.478513159	0.000668419	-0.053080474	0.723074821	-0.543607224	7.85E-05	-0.156873825	0.29231807	0.579592983	1.96E-05
ENSMOCG00000019336	black	-0.197103631	0.184191951	0.400274511	0.005305859	0.064783104	0.665286378	-0.628907367	2.20E-06	0.145911021	0.327762875	0.235709297	0.110713825	-0.318154972	0.029301561	-0.361357844	0.01257442	0.342411214	0.018475331	0.569706815	2.92E-05	-0.569286928	2.97E-05	0.587575393	1.41E-05	-0.157742362	0.289620609	-0.59771942	9.16E-06	-0.090005961	0.547402288	0.547354822	6.85E-05
ENSMOCG00000021168	black	-0.397555016	0.005654441	0.496671035	0.000383779	0.039644494	0.791337416	-0.71970469	1.19E-08	0.554899484	5.17E-05	0.328870301	0.024001818	-0.370322554	0.010399592	-0.663909389	3.63E-07	0.078811556	0.598488106	0.678917614	1.56E-07	-0.207033108	0.16262151	0.27157074	0.064814791	0.048886571	0.744182362	-0.507880765	0.000268226	-0.277683176	0.05878602	0.50349975	0.00030899
ENSMOCG00000002648	black	0.168033358	0.258894125	-0.201210581	0.175034681	0.349735813	0.015963529	-0.081331271	0.586808636	0.027464922	0.854598498	-0.135172924	0.364982156	-0.435162772	0.002236278	-0.277755439	0.058717535	-0.002441959	0.987002687	0.333305227	0.022056592	-0.03641412	0.808004715	0.145324649	0.329731594	0.096429254	0.519063631	-0.103661821	0.48805569	-0.074415176	0.619106249	0.187066479	0.208001861
ENSMOCG00000011577	black	-0.442639792	0.001836015	0.34096536	0.019008734	0.205640395	0.165530557	-0.660494838	4.38E-07	0.675779372	1.87E-07	0.316838171	0.03001528	-0.448491408	0.001568526	-0.836323341	2.51E-13	0.038486703	0.797300928	0.781892581	8.69E-11	-0.17163248	0.248683471	0.191307164	0.197692033	0.324325365	0.026142382	-0.691951517	7.18E-08	-0.55318428	5.51E-05	0.73397896	4.35E-09
ENSMOCG00000020121	black	0.367437185	0.011061259	0.028670729	0.848288172	0.535569941	0.000104778	-0.498583941	0.000361334	-0.061467311	0.681483292	0.067896348	0.650214868	-0.834346905	3.22E-13	-0.45388579	0.001353245	0.062868453	0.674621187	0.721989525	1.02E-08	-0.436091491	0.002182687	0.562160362	3.92E-05	-0.233343917	0.11444459	-0.332084719	0.022578225	0.071982407	0.630642551	0.315548876	0.030728018
ENSMOCG00000005496	black	-0.322104849	0.027244803	0.293112585	0.045551612	0.209358148	0.157848374	-0.612188663	4.81E-06	0.401691545	0.005131769	0.334224183	0.021670555	-0.418104848	0.00345054	-0.653851833	6.24E-07	-0.040321439	0.787856064	0.700271114	4.28E-08	-0.465591729	0.000974117	0.411480714	0.004059554	0.210655515	0.155229963	-0.811186192	4.72E-12	-0.474980958	0.000741989	0.817374823	2.39E-12
ENSMOCG00000001821	black	0.32708974	0.024822239	-0.188289878	0.204989682	0.748571432	1.45E-09	-0.371852623	0.010062734	0.078916118	0.598001418	0.14477502	0.331583655	-0.881238713	3.02E-16	-0.636036602	1.55E-06	0.147054746	0.323944124	0.772161636	2.08E-10	-0.446047135	0.001675725	0.480893071	0.000622614	0.145585607	0.328854527	-0.680924802	1.39E-07	-0.344356792	0.017777585	0.682167802	1.29E-07
ENSMOCG00000017733	black	-0.484324997	0.000561522	0.485556175	0.000540956	0.071365587	0.633581559	-0.796799385	2.09E-11	0.557256315	4.73E-05	0.366967393	0.01117234	-0.433660752	0.002325418	-0.750660614	1.23E-09	0.024668028	0.869269414	0.821891701	1.43E-12	-0.305429655	0.036823808	0.386036502	0.00736151	0.103462336	0.488897784	-0.608794966	5.61E-06	-0.322121695	0.027236296	0.664862385	3.45E-07
ENSMOCG00000015296	black	-0.216726994	0.143398574	0.330360707	0.02333267	0.253267301	0.08585351	-0.696197881	5.53E-08	0.29428651	0.044653211	0.276224017	0.060182639	-0.512399066	0.000231344	-0.63394936	1.72E-06	0.071887565	0.631094086	0.775762429	1.51E-10	-0.579402022	1.98E-05	0.557540764	4.68E-05	0.05982243	0.689571689	-0.798351698	1.79E-11	-0.343166553	0.018201741	0.788599965	4.65E-11
ENSMOCG00000017606	black	-0.225043058	0.128295867	0.256294495	0.082047207	0.138823016	0.352054414	-0.540297092	8.85E-05	0.418005972	0.003459005	0.550156081	6.17E-05	-0.401716243	0.005128779	-0.592456831	1.15E-05	0.210639162	0.155262768	0.59193659	1.17E-05	-0.072247386	0.629381715	0.182221665	0.220234619	0.065144975	0.663527654	-0.321275847	0.027666191	-0.209936987	0.156676168	0.362470715	0.012284883
ENSMOCG00000020427	black	0.200685104	0.176187662	0.054962919	0.713665373	0.270265863	0.066163516	-0.317588023	0.029607104	0.052839975	0.724279917	-0.084560609	0.571991024	-0.512983906	0.000226922	-0.296846574	0.042744042	0.233537305	0.11413603	0.458138455	0.001202521	-0.034369869	0.818596319	0.236726931	0.10913762	-0.187407131	0.20716003	0.033681607	0.82216963	0.164679387	0.268658539	-0.010078466	0.946394156
ENSMOCG00000016810	black	0.139415683	0.349982096	-0.122748958	0.411088676	0.293943527	0.044914189	-0.074847582	0.617065114	0.057516654	0.700967667	-0.05520755	0.712445628	-0.358528278	0.013337001	-0.228871249	0.121759282	0.045275416	0.762507629	0.286178977	0.051162502	-0.065703847	0.660815007	0.072597318	0.627718244	0.092750727	0.53520281	-0.155947069	0.295214265	-0.124233297	0.405410948	0.156982743	0.291978906
ENSMOCG00000014952	black	-0.201559327	0.174272487	0.343447335	0.018100918	0.108642346	0.467278556	-0.550035292	6.20E-05	0.218459401	0.140148561	0.301294991	0.039585472	-0.303094425	0.038363398	-0.411832627	0.004024975	-0.037112675	0.804393066	0.534247087	0.000109796	-0.497519933	0.000373668	0.457322747	0.001230213	-0.015567688	0.917281235	-0.667055063	3.06E-07	-0.261463027	0.0758554	0.601503343	7.76E-06
ENSMOCG00000011652	black	-0.51577541	0.000206854	0.626598609	2.46E-06	-0.038350009	0.798005772	-0.892775641	3.44E-17	0.58047922	1.89E-05	0.271011725	0.065389882	-0.429468374	0.002591072	-0.73603213	3.75E-09	0.009790874	0.947921681	0.844775685	8.37E-14	-0.212760442	0.1510497	0.349207732	0.016134365	-0.041204161	0.783322611	-0.38953344	0.006801424	-0.139378069	0.350113395	0.45623257	0.001268111
ENSMOCG00000020062	black	-0.310756779	0.03350133	0.323721683	0.026438339	0.223361502	0.131249007	-0.655652739	5.67E-07	0.420419033	0.003257569	0.425115774	0.002894894	-0.461767874	0.00108593	-0.677179102	1.72E-07	0.074487708	0.618763671	0.751180465	1.18E-09	-0.442252316	0.001855077	0.428053795	0.002686569	0.167444826	0.260590095	-0.773407627	1.86E-10	-0.430140426	0.002546762	0.773352128	1.87E-10
ENSMOCG00000008555	black	-0.178284482	0.230536231	0.480080178	0.000637932	0.121120509	0.417369785	-0.776827514	1.37E-10	0.225021199	0.128333933	0.527288424	0.000139984	-0.51134168	0.000239537	-0.519753622	0.00018103	-0.15722791	0.291216406	0.74726094	1.61E-09	-0.538380369	9.48E-05	0.596226195	9.77E-06	-0.207773326	0.161090623	-0.565428084	3.45E-05	-0.070249445	0.638913927	0.52242517	0.000165369
ENSMOCG00000015737	black	-0.230460723	0.119120438	0.503454563	0.000309438	-0.014824332	0.921218309	-0.707208606	2.75E-08	0.301130975	0.039698432	0.088520765	0.554058374	-0.408056977	0.004409797	-0.479936602	0.000640673	-0.399102608	0.005453704	0.641422319	1.19E-06	-0.158742107	0.286535763	0.314037628	0.03158127	-0.23338926	0.114372187	-0.091056387	0.542717871	0.12358428	0.407887901	0.138310086	0.353853969
ENSMOCG00000007593	black	-0.369227008	0.0106467	0.365762193	0.011461693	0.058972502	0.693764588	-0.539305151	9.17E-05	0.671246688	2.42E-07	0.310843451	0.033449394	-0.325083632	0.025774562	-0.678811589	1.57E-07	0.02609458	0.861780779	0.566287471	3.34E-05	0.17498285	0.239426282	-0.09548599	0.523178835	0.177156392	0.233547881	-0.206495895	0.163739174	-0.300542364	0.040105994	0.23743667	0.108048501
ENSMOCG00000013618	black	-0.224718531	0.128861878	0.496354984	0.000387606	0.064411351	0.667094982	-0.761925381	4.96E-10	0.146492507	0.325817854	0.218075227	0.140864509	-0.406158175	0.004615223	-0.441196892	0.001907896	0.035249185	0.814036398	0.698528993	4.78E-08	-0.674788992	1.98E-07	0.683234971	1.21E-07	-0.192485959	0.194891495	-0.653866203	6.24E-07	-0.079930545	0.593288746	0.612151142	4.82E-06
ENSMOCG00000017248	black	-0.261139978	0.076231284	0.431945743	0.00243103	0.173598093	0.24322353	-0.722368881	9.93E-09	0.391421773	0.006514652	0.2695883	0.066872609	-0.465322009	0.000981652	-0.618327141	3.63E-06	0.170974003	0.250530915	0.741685204	2.46E-09	-0.465550873	0.000975255	0.480271088	0.000634305	0.00893492	0.952469102	-0.699018021	4.63E-08	-0.287778418	0.049820986	0.660859477	4.29E-07
ENSMOCG00000001051	black	-0.37885924	0.00863738	0.569433002	2.95E-05	-0.06118655	0.682861412	-0.815951791	2.80E-12	0.352800936	0.015001994	0.237804998	0.107486575	-0.397477853	0.005664617	-0.551708222	5.83E-05	0.133520679	0.37092697	0.725442199	8.01E-09	-0.321686236	0.027456914	0.446777932	0.001643012	-0.182906147	0.218476766	-0.310124585	0.033882175	0.026840736	0.857868596	0.349160069	0.01614986
ENSMOCG00000021844	black	-0.254646338	0.084102805	0.495272703	0.000400974	0.191989422	0.196067702	-0.885386525	1.42E-16	0.408531211	0.004359758	0.22462648	0.129022766	-0.644132755	1.03E-06	-0.744151433	2.04E-09	0.001766737	0.990596362	0.925917518	1.20E-20	-0.399491293	0.005404275	0.521651144	0.000169775	-0.103792919	0.487502698	-0.507247504	0.0002738	-0.120894824	0.418244568	0.538678444	9.38E-05
ENSMOCG00000010275	black	-0.376673016	0.009062128	0.421277627	0.003188428	0.135546431	0.363646283	-0.760610874	5.53E-10	0.629498805	2.14E-06	0.318104365	0.029328727	-0.543096815	8.00E-05	-0.81277603	3.97E-12	0.046377543	0.756900577	0.818049685	2.22E-12	-0.041802092	0.780255798	0.20387147	0.169279723	0.08531421	0.568558069	-0.360792448	0.012723742	-0.241808718	0.101521802	0.433020603	0.002364355
ENSMOCG00000001200	black	-0.264707079	0.072161256	0.149799322	0.314895097	0.369713027	0.01053646	-0.562300608	3.90E-05	0.618968623	3.52E-06	0.378885693	0.008632348	-0.594412277	1.06E-05	-0.873673786	1.12E-15	-0.097311129	0.515230917	0.793316324	2.95E-11	-0.068305181	0.648245731	0.134157621	0.368628396	0.366159928	0.0113655	-0.580666943	1.88E-05	-0.537403574	9.82E-05	0.658665827	4.83E-07
ENSMOCG00000015023	black	-0.462406573	0.001066492	0.537661666	9.73E-05	0.050180864	0.737647639	-0.819237147	1.94E-12	0.521736324	0.000169285	0.292865664	0.04574244	-0.412963317	0.003915616	-0.709399576	2.38E-08	0.015179603	0.919336433	0.807220092	7.21E-12	-0.350225081	0.015806623	0.416423646	0.003596963	0.041049966	0.784114011	-0.613076768	4.62E-06	-0.282274298	0.054560496	0.642225086	1.14E-06
ENSMOCG00000010721	black	-0.108072783	0.46963032	0.366401148	0.011307498	0.115170416	0.440779381	-0.58035131	1.90E-05	0.295791774	0.043522421	0.200406426	0.176801341	-0.427249203	0.002742261	-0.483066154	0.000583275	0.063012108	0.673919099	0.557712079	4.65E-05	-0.173244704	0.244199096	0.282329254	0.05451144	-0.124220396	0.405460101	-0.225950728	0.126722706	-0.013550726	0.927968061	0.221710454	0.134197824
ENSMOCG00000008812	black	-0.066481543	0.657047398	0.257157243	0.08098699	0.157533314	0.290268375	-0.530323461	0.000125994	0.169303178	0.255260108	0.257475687	0.080598385	-0.441456606	0.001894776	-0.418188434	0.003443399	0.033386823	0.823701182	0.576521116	2.22E-05	-0.267541642	0.069051266	0.381114774	0.008217293	-0.140067679	0.347710988	-0.288223183	0.049453051	-0.002144843	0.988583972	0.301061612	0.039746283
ENSMOCG00000021230	black	0.354218844	0.014574144	-0.02081922	0.889528394	0.465894149	0.00096573	-0.40070582	0.005252333	-0.160070466	0.282470226	0.103645103	0.488126236	-0.698233728	4.87E-08	-0.329467916	0.023731601	-0.017556098	0.906759794	0.596831534	9.52E-06	-0.511689447	0.000236814	0.602862446	7.31E-06	-0.219737908	0.137785411	-0.411429468	0.004064611	0.041742518	0.780561208	0.381576286	0.008133549
ENSMOCG00000014699	black	-0.643529179	1.07E-06	0.430684713	0.002511368	-0.103350885	0.489368583	-0.556574414	4.85E-05	0.709272217	2.40E-08	0.22497185	0.128419901	-0.151983676	0.307809044	-0.665262347	3.37E-07	-0.224967407	0.128427643	0.554917395	5.17E-05	0.100499094	0.501495144	-0.037425404	0.802777504	0.292112143	0.046328811	-0.318823005	0.028944909	-0.389815895	0.006757844	0.419708518	0.00331578
ENSMOCG00000005946	black	-0.475039555	0.000740712	0.261289688	0.076056907	0.144016858	0.334149036	-0.523708817	0.000158292	0.736805931	3.54E-09	0.455994503	0.001276524	-0.319363459	0.028659017	-0.791872375	3.39E-11	0.280756719	0.055929255	0.629467824	2.14E-06	0.045844782	0.759609466	-0.007406065	0.960595065	0.403808256	0.004881008	-0.535593049	0.000104692	-0.57001295	2.88E-05	0.597222067	9.36E-06
ENSMOCG00000003921	black	0.162581136	0.274889828	0.053784928	0.719548766	0.478080807	0.000677058	-0.451324585	0.001451936	0.115561099	0.439220364	0.135973137	0.362123765	-0.703236682	3.55E-08	-0.51553746	0.000208499	0.255518971	0.083009489	0.69701379	5.25E-08	-0.415510533	0.003678755	0.44330536	0.001803676	-0.019811055	0.89484715	-0.533702549	0.000111924	-0.179838868	0.226430363	0.491170843	0.000455497
ENSMOCG00000009099	black	-0.144054921	0.334019949	0.213834708	0.148948489	0.049825394	0.739440564	-0.376700979	0.009056583	0.281577143	0.055185895	-0.041320527	0.782725507	-0.29438838	0.044575936	-0.37286975	0.009844036	0.041653097	0.781019692	0.416466714	0.003593145	0.113271457	0.448400656	0.023907602	0.873265924	-0.037302132	0.803414231	0.120948011	0.418038316	0.06908229	0.644509365	-0.029489299	0.844009693
ENSMOCG00000014202	black	-0.263325573	0.073716643	0.233515496	0.114170795	0.14495065	0.330991137	-0.473768445	0.00076887	0.459327388	0.001163154	0.152122442	0.307362358	-0.37768694	0.00886295	-0.574861419	2.38E-05	0.348116624	0.016492264	0.572987373	2.56E-05	-0.026935978	0.857369468	0.104180033	0.485871687	0.143363215	0.336370658	-0.267558894	0.069032668	-0.216209762	0.144379649	0.329540902	0.023698775
ENSMOCG00000017445	black	-0.161048503	0.279501149	0.174237539	0.241465006	0.095052678	0.525074667	-0.33686159	0.020594041	0.378178268	0.008767799	0.407446358	0.004474967	-0.249025928	0.091416702	-0.41617616	0.003618972	-0.007296427	0.96117796	0.369076498	0.01068104	0.076899129	0.607420062	0.008973038	0.952266561	0.076213086	0.61063816	-0.165885861	0.265118381	-0.172709852	0.245680654	0.189259693	0.202623733
ENSMOCG00000006569	black	-0.327888279	0.024451443	0.391817272	0.006455938	-0.006832529	0.963644511	-0.572010343	2.66E-05	0.306916601	0.035870243	0.720407041	1.14E-08	-0.254949857	0.083721258	-0.443877458	0.001776283	0.096662018	0.518050638	0.511829811	0.000235723	-0.341973036	0.01863563	0.34722684	0.016789091	0.000125879	0.99932998	-0.489835434	0.000474639	-0.200451099	0.176702863	0.482128332	0.000599969
ENSMOCG00000003189	black	-0.132326956	0.375257918	0.150241266	0.313453135	0.13980407	0.34862813	-0.384623045	0.00759899	0.24400876	0.09835441	0.611248801	5.02E-06	-0.354509178	0.01448783	-0.419574406	0.00332687	0.159904087	0.282977361	0.44278347	0.00182899	-0.142304558	0.339988279	0.164306491	0.269759041	0.044440005	0.766765827	-0.24207548	0.101133617	-0.131640301	0.377762792	0.290132312	0.047898644
ENSMOCG00000019765	black	0.242389401	0.100678273	-0.067948891	0.649961662	0.523180425	0.000161171	-0.317695329	0.029549072	0.178542918	0.22985006	-0.037416021	0.802825968	-0.69615939	5.54E-08	-0.527697096	0.000138021	-0.100296114	0.502364089	0.596489356	9.66E-06	-0.117409511	0.431885917	0.204604324	0.167719071	0.054709254	0.71493091	-0.321054021	0.027779863	-0.189731407	0.201479922	0.304727427	0.037281338
ENSMOCG00000012370	black	-0.508172461	0.000265693	0.222617001	0.132572639	-0.005075494	0.972989546	-0.39645553	0.005800939	0.597328659	9.31E-06	0.275763072	0.060629311	-0.164717183	0.268547159	-0.608038711	5.81E-06	0.116516569	0.43542049	0.460030482	0.001140418	0.155722926	0.295917511	-0.103861678	0.487212788	0.332043024	0.022596227	-0.22283751	0.132179563	-0.364130017	0.011863784	0.347470717	0.016707288
ENSMOCG00000010593	black	-0.008541859	0.954557825	0.561759428	3.98E-05	0.079657719	0.594554585	-0.818767777	2.04E-12	-0.035338381	0.813574186	0.084648179	0.571591619	-0.510394988	0.000247095	-0.31895023	0.028877396	-0.046689586	0.75531529	0.690137897	8.01E-08	-0.74424293	2.02E-09	0.813874837	3.52E-12	-0.488751084	0.000490711	-0.47824402	0.000673785	0.21064223	0.155256613	0.386462462	0.007291216
ENSMOCG00000004209	black	-0.241027718	0.102664883	0.568546326	3.06E-05	-0.004458922	0.976269782	-0.830842651	4.96E-13	0.203747773	0.169544176	0.162459237	0.275254746	-0.453133256	0.001381603	-0.473153645	0.000782831	-0.181169132	0.222956764	0.746936489	1.65E-09	-0.435952693	0.002190623	0.569853425	2.90E-05	-0.320285528	0.028176682	-0.30126475	0.039606279	0.138526768	0.35309308	0.324225367	0.026191214
ENSMOCG00000004466	black	-0.430176895	0.002544376	0.394695475	0.006042335	0.042674255	0.775788369	-0.614054128	4.42E-06	0.41638916	0.003600023	0.1841578	0.215287576	-0.267670093	0.068912894	-0.561429514	4.03E-05	0.131396214	0.378655599	0.62295346	2.92E-06	-0.361255696	0.012601286	0.362594698	0.012252983	0.133873509	0.369652627	-0.635279039	1.61E-06	-0.335767575	0.021034989	0.657419547	5.16E-07
ENSMOCG00000021639	black	-0.550502962	6.09E-05	0.35414346	0.014596626	-0.023696005	0.874378555	-0.532100473	0.000118406	0.74088287	2.61E-09	0.325771875	0.025444463	-0.252224136	0.087196623	-0.707051727	2.77E-08	0.136769202	0.359293674	0.572954746	2.57E-05	0.22151058	0.134558136	-0.100044353	0.503442931	0.278784654	0.057749068	-0.221255021	0.135019883	-0.34562183	0.017335975	0.323590559	0.026502992
ENSMOCG00000017415	black	-0.259882481	0.077708442	0.332687947	0.022319131	0.097245604	0.515515203	-0.595235401	1.02E-05	0.368407066	0.010834928	0.191754587	0.196625731	-0.413328758	0.003880833	-0.554437902	5.26E-05	0.037156242	0.804167951	0.615119603	4.21E-06	-0.152783484	0.305240172	0.26617582	0.07053625	-0.01594361	0.91529096	-0.264745739	0.072118107	-0.090819125	0.543774259	0.321566333	0.027517921
ENSMOCG00000017851	black	-0.279068409	0.057484329	0.323611236	0.026492788	0.039112876	0.794074214	-0.522543567	0.000164705	0.3900418	0.006723164	-0.179735757	0.226701157	-0.316763076	0.030056414	-0.515510125	0.000208689	-0.003844331	0.979539861	0.532899545	0.000115131	-0.03521972	0.814189101	0.110485639	0.45971091	0.025824895	0.863195581	-0.138243469	0.354088099	-0.089006491	0.551877326	0.210543705	0.155454362
ENSMOCG00000014021	black	-0.18843971	0.204622891	0.457454735	0.001225694	0.027171037	0.856137857	-0.652976636	6.54E-07	0.204706086	0.167503191	0.177780123	0.231879399	-0.3285668	0.024140032	-0.378067372	0.008789198	0.449965552	0.001506863	0.568091437	3.11E-05	-0.43853166	0.002047259	0.506290502	0.000282423	-0.206944111	0.162806282	-0.443745056	0.00178259	-0.00359699	0.980855997	0.397545264	0.005655727
ENSMOCG00000021292	black	-0.332818714	0.022263296	0.642511425	1.12E-06	0.018575606	0.901371197	-0.92977916	3.74E-21	0.394666124	0.006046433	0.216190881	0.144415557	-0.521508934	0.000170596	-0.628605325	2.23E-06	0.054420845	0.716370705	0.852641213	2.83E-14	-0.403545773	0.004911511	0.546725117	7.01E-05	-0.236362734	0.10969974	-0.415215083	0.003705567	0.015333114	0.918523414	0.42296783	0.003056083
ENSMOCG00000015750	black	0.071521365	0.632838781	-0.214379012	0.147892122	0.66896116	2.75E-07	-0.321045251	0.027784366	0.398012055	0.0055945	0.184685548	0.213952643	-0.796766858	2.10E-11	-0.808802472	6.09E-12	0.082975308	0.579243601	0.769635877	2.58E-10	-0.111630427	0.455044568	0.167962413	0.259098173	0.418238526	0.003439126	-0.613322193	4.57E-06	-0.557697148	4.65E-05	0.690514913	7.83E-08
ENSMOCG00000010388	black	0.358807675	0.013259986	-0.287726118	0.049864397	0.754528474	9.06E-10	-0.28355693	0.053424808	0.005261532	0.971999883	0.108904593	0.466197846	-0.835535727	2.78E-13	-0.587087348	1.44E-05	-0.111204856	0.456776246	0.70937355	2.38E-08	-0.444205939	0.001760723	0.469559424	0.000869092	0.190248482	0.200231355	-0.69746076	5.11E-08	-0.38484872	0.007560634	0.71471922	1.67E-08
ENSMOCG00000020712	black	-0.543020672	8.02E-05	0.468289932	0.000901535	0.086457096	0.563370005	-0.789019912	4.46E-11	0.683936729	1.16E-07	0.297108064	0.042552847	-0.463196022	0.001042895	-0.850017366	4.10E-14	-0.039007767	0.794615611	0.85748376	1.41E-14	-0.152475638	0.306227299	0.238264678	0.106788422	0.205615776	0.165582317	-0.540737185	8.71E-05	-0.389907465	0.006743768	0.628766781	2.21E-06
ENSMOCG00000009223	black	-0.300276691	0.040291069	0.280054499	0.056571896	0.300262137	0.040301228	-0.703974529	3.38E-08	0.577580741	2.13E-05	0.301994337	0.039106777	-0.625898963	2.54E-06	-0.876232811	7.25E-16	-0.148580972	0.318892063	0.880029058	3.75E-16	-0.153442633	0.303133436	0.24688834	0.094324558	0.221338036	0.134869762	-0.53930224	9.17E-05	-0.406281878	0.00460159	0.626822318	2.43E-06
ENSMOCG00000001254	black	0.250523861	0.089420833	-0.194655331	0.189811293	0.6914601	7.40E-08	-0.346018283	0.017199505	0.192919187	0.193869348	0.093181276	0.53330127	-0.837890569	2.06E-13	-0.682406952	1.27E-07	0.051638941	0.730307898	0.755533492	8.36E-10	-0.212609147	0.151347369	0.294078973	0.04481098	0.192693331	0.19440175	-0.495687208	0.000395806	-0.330069319	0.02346225	0.541868491	8.36E-05
ENSMOCG00000022209	black	-0.394604909	0.006054989	0.647106935	8.87E-07	-0.08122765	0.587286929	-0.882420465	2.44E-16	0.402131232	0.005078774	0.165113937	0.267379843	-0.417782257	0.003478223	-0.57241885	2.62E-05	0.173829406	0.242586401	0.773219937	1.89E-10	-0.274452477	0.061913837	0.428939708	0.002626405	-0.249679308	0.090541918	-0.226103353	0.12645961	0.100119087	0.503122557	0.274067529	0.062295234
ENSMOCG00000011172	black	-0.386624758	0.007264586	0.354403641	0.014519155	0.036248952	0.808859246	-0.596767645	9.54E-06	0.355973859	0.014059003	0.18861524	0.204193779	-0.309025271	0.034552936	-0.529632957	0.00012906	0.063969789	0.669245647	0.618019244	3.68E-06	-0.286275844	0.051080433	0.326818242	0.024949373	0.076232845	0.610545369	-0.415217515	0.003705346	-0.190752657	0.199019202	0.498913285	0.000357592
ENSMOCG00000002071	black	-0.070749174	0.636524223	0.142609521	0.338943704	0.269348366	0.067125151	-0.482136345	0.000599825	0.304213146	0.03761937	0.239777526	0.104515235	-0.462715375	0.001057205	-0.553930773	5.36E-05	0.155154634	0.297705372	0.588538865	1.36E-05	-0.159073666	0.285517447	0.262832983	0.074277594	0.056258511	0.707213585	-0.410598926	0.004147344	-0.22668607	0.125458895	0.425855256	0.002841161
ENSMOCG00000013100	black	-0.333683586	0.021896956	0.266518857	0.070160926	0.295103712	0.044036375	-0.645708003	9.54E-07	0.55393128	5.36E-05	0.348468792	0.016376019	-0.524229007	0.000155503	-0.815171156	3.06E-12	-0.045025846	0.763778999	0.802434872	1.19E-11	-0.303462463	0.038117304	0.317943932	0.029414988	0.301755174	0.039269944	-0.771469565	2.20E-10	-0.544818135	7.51E-05	0.815711437	2.88E-12
ENSMOCG00000022467	black	-0.297132823	0.042534781	0.277455795	0.059001928	0.290009077	0.047997769	-0.653464822	6.37E-07	0.485973362	0.000534142	0.382826297	0.007910423	-0.519874346	0.000180294	-0.763103107	4.50E-10	0.076263683	0.61040057	0.789034914	4.46E-11	-0.390793207	0.00660892	0.38836943	0.006983603	0.23232486	0.116081036	-0.820422444	1.69E-12	-0.508514317	0.000262753	0.82937911	5.92E-13
ENSMOCG00000015946	black	-0.414673854	0.003755129	0.361471236	0.012544654	0.023838106	0.873631325	-0.586664616	1.47E-05	0.462151891	0.001074205	0.102839337	0.491532527	-0.298652272	0.041437959	-0.595276125	1.02E-05	-0.205633376	0.165545313	0.596015703	9.86E-06	-0.139365577	0.350157007	0.198098522	0.181942825	0.128208516	0.390430213	-0.38696502	0.00720903	-0.2528581	0.086378433	0.460733338	0.001118088
ENSMOCG00000014990	black	-0.324933544	0.025847022	0.37367062	0.009674726	0.271796308	0.06458388	-0.780714392	9.68E-11	0.631071643	1.98E-06	0.346471322	0.017044672	-0.639622789	1.30E-06	-0.894785972	2.29E-17	0.097964277	0.512401453	0.916619381	1.55E-19	-0.168785806	0.256736583	0.279414826	0.057162451	0.163307078	0.272723263	-0.552157819	5.73E-05	-0.372016396	0.01002724	0.6103958	5.22E-06
ENSMOCG00000018611	black	-0.145205852	0.330131349	0.296289656	0.043153585	0.293769758	0.045046884	-0.689864821	8.15E-08	0.24599938	0.095554732	0.313603502	0.031829975	-0.569674364	2.92E-05	-0.621760014	3.09E-06	-0.025043139	0.867299159	0.784614095	6.76E-11	-0.596756784	9.55E-06	0.609207256	5.51E-06	0.019069401	0.898762816	-0.796696724	2.12E-11	-0.310216523	0.033826569	0.780117264	1.02E-10
ENSMOCG00000007156	black	-0.414994068	0.003725736	0.398900018	0.005479623	-0.15372098	0.302246612	-0.432476909	0.002397876	0.289338976	0.048539689	0.310208587	0.033831366	-0.012847634	0.931696429	-0.292422192	0.046086803	-0.139481279	0.349753195	0.32217092	0.02721145	-0.261148409	0.076221456	0.211237285	0.154066211	0.052931463	0.72382141	-0.390849831	0.00660038	-0.193154152	0.193316569	0.387954585	0.007049546
ENSMOCG00000010426	black	-0.199783528	0.178178593	0.566464395	3.32E-05	0.070346068	0.638451592	-0.835433178	2.81E-13	0.181569985	0.221917317	0.15845088	0.287432162	-0.466606937	0.000946216	-0.470954902	0.000834638	0.024173202	0.87186967	0.755358165	8.48E-10	-0.638149239	1.40E-06	0.704895487	3.19E-08	-0.282405362	0.054443563	-0.59857181	8.82E-06	-0.00332389	0.98230926	0.543481043	7.89E-05
ENSMOCG00000015249	black	0.188874614	0.203560856	-0.073360673	0.624095839	0.653336261	6.41E-07	-0.4736919	0.000770596	0.149205688	0.316838604	0.142853582	0.338109167	-0.847520918	5.78E-14	-0.671833803	2.34E-07	0.071728253	0.631852855	0.830849848	4.96E-13	-0.480678932	0.000626617	0.511912942	0.000235079	0.127810046	0.391917027	-0.725663733	7.89E-09	-0.356878768	0.013799511	0.721593873	1.05E-08
ENSMOCG00000019502	black	-0.467018903	0.0009351	0.302877637	0.038508966	-0.053986531	0.718540725	-0.395581096	0.005919799	0.47940798	0.000650854	0.101634366	0.496649333	-0.138075779	0.354677874	-0.446992512	0.001633515	-0.113841452	0.446105481	0.430007685	0.00255546	0.005596994	0.970215444	0.014239941	0.924314768	0.195883137	0.186978169	-0.22765909	0.123801209	-0.244818904	0.097207455	0.304005582	0.03775651
ENSMOCG00000018566	black	-0.312261331	0.03260917	0.505379757	0.000290856	-0.125607042	0.40019683	-0.67973875	1.49E-07	0.242579435	0.100403395	0.243445982	0.099157286	-0.291008633	0.047198552	-0.388261736	0.00700067	-0.046491282	0.756322628	0.574731313	2.39E-05	-0.166840173	0.262340239	0.344369379	0.017773144	-0.26605287	0.07067116	-0.021093741	0.888080932	0.204624632	0.167675974	0.104872499	0.482961283
ENSMOCG00000018814	black	-0.592900031	1.13E-05	0.442143365	0.001860469	-0.07569556	0.6130706	-0.559994922	4.26E-05	0.642429391	1.13E-06	0.202153101	0.172980289	-0.15182919	0.308306821	-0.626780006	2.44E-06	-0.131237015	0.379238582	0.544044336	7.73E-05	-0.026861605	0.857759223	0.02258345	0.880232563	0.264917241	0.071926935	-0.395976469	0.005865796	-0.389263753	0.006843261	0.467279631	0.000928125
ENSMOCG00000016655	black	-0.392630458	0.00633666	0.349916383	0.015905468	0.235468894	0.111088706	-0.751473647	1.16E-09	0.644630702	1.01E-06	0.312580816	0.032422277	-0.578359588	2.06E-05	-0.884500681	1.67E-16	0.046851688	0.754492148	0.890023984	5.90E-17	-0.13252872	0.374523785	0.249253374	0.091111443	0.202311991	0.172635684	-0.541831182	8.37E-05	-0.392196821	0.006400025	0.622799175	2.94E-06
ENSMOCG00000015096	black	-0.236194387	0.109960321	0.35532162	0.014248609	0.157776472	0.289515003	-0.650054374	7.62E-07	0.230713885	0.118704167	0.344125784	0.017859247	-0.420278976	0.003268972	-0.511464317	0.000238574	0.08190908	0.584144811	0.677523377	1.69E-07	-0.586401657	1.48E-05	0.581337356	1.83E-05	-0.000366522	0.998049108	-0.743661709	2.12E-09	-0.264695035	0.072174704	0.716758012	1.46E-08
ENSMOCG00000021924	black	0.015397171	0.91818418	0.245383467	0.096414306	0.187006807	0.20814957	-0.423099194	0.003046003	0.117065739	0.433244781	0.105294092	0.481193835	-0.390627826	0.006633919	-0.311232944	0.033216821	0.079068363	0.597293092	0.465366035	0.000980419	-0.338165032	0.020078871	0.360269606	0.012863172	-0.13215861	0.375871115	-0.385847547	0.007392879	-0.062392531	0.676949127	0.311795955	0.032883001
ENSMOCG00000018641	black	-0.390654777	0.00662984	0.292197228	0.046262296	0.139991681	0.347975246	-0.508251926	0.000265007	0.667508734	2.98E-07	0.232318092	0.116091964	-0.374975346	0.009404268	-0.732706944	4.77E-09	-0.167646899	0.260006947	0.610910716	5.10E-06	0.11066719	0.458969155	-0.049546833	0.740846525	0.296711875	0.042842804	-0.321459869	0.027572186	-0.403168302	0.004955667	0.398891884	0.005480666
ENSMOCG00000018740	black	-0.447584516	0.001607566	0.392607954	0.006339935	0.012380874	0.934172379	-0.632366915	1.86E-06	0.524687259	0.000153083	0.133384299	0.371420248	-0.346623122	0.016993057	-0.663230088	3.77E-07	-0.110382148	0.46013403	0.656138445	5.53E-07	-0.049100883	0.743099086	0.113934693	0.445730645	0.125196564	0.401750724	-0.257868758	0.080120732	-0.215415753	0.145895369	0.35969288	0.013018484
ENSMOCG00000012281	black	-0.370591839	0.010339613	0.562731806	3.83E-05	-0.047468357	0.75136322	-0.784372132	6.91E-11	0.413187463	0.003894249	0.393163822	0.006259471	-0.400044793	0.005334561	-0.558184794	4.57E-05	0.086435616	0.56346731	0.699064808	4.62E-08	-0.199542771	0.178712976	0.330834163	0.023123405	-0.175820018	0.237150317	-0.198653097	0.180697689	0.044942636	0.764203031	0.238694744	0.106138393
ENSMOCG00000006692	black	-0.454531055	0.001329344	0.361604807	0.012509669	0.09489891	0.525748252	-0.575937248	2.28E-05	0.708681232	2.49E-08	0.2745315	0.061835774	-0.349066797	0.01618022	-0.764965453	3.85E-10	-0.187726676	0.206372533	0.646836991	9.00E-07	0.056965276	0.703702551	-0.006034883	0.967886376	0.292335252	0.04615456	-0.440383907	0.001949486	-0.462952923	0.001050111	0.478875575	0.000661254
ENSMOCG00000012718	black	0.122247869	0.413015632	-0.258232168	0.0796811	0.726371043	7.51E-09	-0.266424953	0.070263511	0.333607186	0.021929112	0.214400358	0.147850809	-0.761813812	5.00E-10	-0.765132205	3.79E-10	0.073590541	0.623006745	0.723661602	9.08E-09	-0.251118134	0.088638474	0.229561305	0.120608279	0.464560036	0.001003222	-0.801653905	1.28E-11	-0.663879936	3.64E-07	0.827248176	7.65E-13
ENSMOCG00000014181	black	0.287570717	0.049993566	-0.166293338	0.263929769	0.464344677	0.001009395	-0.211557497	0.153428408	-0.040897912	0.784894638	-0.234882358	0.112007404	-0.616883393	3.88E-06	-0.368827856	0.010737977	-0.354316226	0.014545144	0.468941775	0.000884744	-0.19092849	0.198597678	0.278444945	0.058067297	0.012657883	0.932702899	-0.203786853	0.169460593	-0.059911185	0.689134365	0.261075561	0.076306412
ENSMOCG00000007877	black	-0.033521021	0.823003875	0.020447035	0.891491379	0.236566978	0.109384229	-0.265137478	0.071682027	0.215971325	0.144833583	0.007033868	0.96257395	-0.381616956	0.008126204	-0.42847405	0.002657878	-0.488593653	0.000493085	0.432621482	0.002388922	0.001538193	0.991812766	0.066295998	0.657945527	0.121795267	0.414760562	-0.167509314	0.260403899	-0.176977043	0.234029159	0.244576137	0.09755006
ENSMOCG00000003012	black	-0.386463496	0.007291046	0.434031802	0.00230311	-0.01963902	0.89575522	-0.663529748	3.71E-07	0.544307228	7.65E-05	0.101900107	0.495518532	-0.374877476	0.009424327	-0.625169434	2.63E-06	0.246142533	0.095355798	0.655513682	5.72E-07	0.075105447	0.615849237	0.111876638	0.45404435	-0.015197478	0.919241756	-0.079051731	0.597370457	-0.048642898	0.745414645	0.165173536	0.267204782
ENSMOCG00000007932	black	-0.152378922	0.306537846	0.107500276	0.472000595	0.230958628	0.118302789	-0.384325908	0.007649748	0.32630143	0.025192887	0.128394637	0.389736872	-0.355797413	0.014110082	-0.498039618	0.000367597	0.434124156	0.002297587	0.510563559	0.000245734	-0.197097191	0.184206574	0.217477085	0.141984608	0.190416785	0.199826138	-0.451470005	0.001446166	-0.309480805	0.034273668	0.484980881	0.00055048
ENSMOCG00000020525	black	-0.10129357	0.498101451	-0.010271061	0.945371304	0.51865691	0.00018784	-0.46094825	0.001111339	0.497066097	0.000379043	0.185266541	0.212489714	-0.657829249	5.05E-07	-0.827688654	7.26E-13	0.035674366	0.811833688	0.780736669	9.66E-11	-0.14290035	0.337949396	0.173943457	0.242272677	0.389010134	0.00688281	-0.641990303	1.15E-06	-0.566875846	3.26E-05	0.706406326	2.89E-08
ENSMOCG00000009787	black	-0.408044335	0.004411138	0.456389106	0.001262606	0.062667682	0.67560288	-0.743332583	2.17E-09	0.65241481	6.73E-07	0.190546619	0.199513936	-0.485072704	0.00054895	-0.785327412	6.32E-11	0.097879914	0.512766474	0.776114203	1.46E-10	0.077324605	0.605427917	0.091900376	0.538968108	0.064520661	0.666562989	-0.170576618	0.251650301	-0.156063031	0.294850862	0.270801561	0.065607139
ENSMOCG00000019222	black	-0.314892369	0.031096303	0.412621554	0.003948393	0.136959585	0.358618842	-0.750359189	1.26E-09	0.370336579	0.010396461	0.309245996	0.034417386	-0.496297657	0.000388304	-0.666012183	3.24E-07	-0.063150402	0.673243472	0.788063312	4.89E-11	-0.411604503	0.004047361	0.46074842	0.001117613	0.016160879	0.914140886	-0.56979635	2.91E-05	-0.226025019	0.126594591	0.617974288	3.69E-06
ENSMOCG00000011270	black	-0.471088412	0.000831407	0.306740267	0.03598225	0.214061232	0.148508186	-0.666306226	3.19E-07	0.733117081	4.63E-09	0.357831606	0.013530702	-0.500366912	0.000341489	-0.90109034	6.12E-18	0.12545387	0.400776262	0.826942204	7.93E-13	-0.059590806	0.690713441	0.130331816	0.382563531	0.359569789	0.013051839	-0.582045716	1.78E-05	-0.529368014	0.000130254	0.677873779	1.66E-07
ENSMOCG00000022935	black	-0.423015155	0.003052448	0.423708421	0.002999635	0.200415606	0.176781101	-0.79939818	1.61E-11	0.623778223	2.81E-06	0.325868068	0.025398609	-0.554790607	5.19E-05	-0.865075077	4.47E-15	-0.000710772	0.996216772	0.90145186	5.65E-18	-0.253756509	0.085229228	0.330706322	0.023179755	0.184827702	0.213594057	-0.638062328	1.40E-06	-0.407576712	0.004460984	0.700338391	4.26E-08
ENSMOCG00000008724	black	-0.306153238	0.036357208	0.585344352	1.55E-05	-0.022246414	0.882007234	-0.769610893	2.59E-10	0.445734288	0.001689905	0.177327821	0.233088492	-0.402574103	0.00502588	-0.549201621	6.40E-05	-0.071414315	0.633349178	0.683846362	1.17E-07	-0.141178112	0.343863901	0.278541171	0.057977014	-0.20097405	0.175552994	-0.194995979	0.189022215	0.029643303	0.843205241	0.188442832	0.204615253
ENSMOCG00000022678	black	-0.40785861	0.004430877	0.435755994	0.002201914	0.036014265	0.810073821	-0.667877433	2.92E-07	0.441876152	0.001873752	0.200597723	0.176379919	-0.318659877	0.029031665	-0.586948475	1.45E-05	-0.174588158	0.240504458	0.666404373	3.17E-07	-0.300078851	0.040429344	0.370848798	0.010282657	0.056258039	0.707215934	-0.577192799	2.16E-05	-0.28257892	0.054289026	0.602749494	7.35E-06
ENSMOCG00000008432	black	-0.103894777	0.487073265	0.587738238	1.40E-05	0.089354081	0.550319058	-0.904182367	3.09E-18	0.13027242	0.382782303	0.13847147	0.353287167	-0.603207118	7.20E-06	-0.492937859	0.000431239	-0.062056662	0.678593802	0.820003525	1.78E-12	-0.569474543	2.95E-05	0.705753044	3.02E-08	-0.421971658	0.003133486	-0.373681345	0.009672476	0.191207724	0.197929573	0.346543606	0.017020078
ENSMOCG00000014458	black	-0.114567994	0.443189336	0.27663524	0.059786379	0.171906834	0.247916458	-0.556683823	4.83E-05	0.318396627	0.029172126	0.527188983	0.000140465	-0.462212548	0.001072364	-0.528581685	0.000133859	0.148666813	0.318609403	0.587512413	1.41E-05	-0.149363076	0.316322589	0.273854479	0.062507124	-0.059797939	0.689692379	-0.30543832	0.036818191	-0.101041066	0.49917877	0.311119555	0.033284389
ENSMOCG00000001276	black	0.30887796	0.034643646	0.07040132	0.638187275	0.310666531	0.033555479	-0.355993759	0.014053252	-0.050827247	0.73439095	-0.250697031	0.089192302	-0.571153224	2.76E-05	-0.266969633	0.069670132	-0.098529323	0.50995998	0.455318967	0.001300669	-0.147987816	0.320849555	0.332005252	0.022612545	-0.284617637	0.052500097	-0.016983236	0.909789487	0.209438022	0.157686241	-0.007524966	0.959962945
ENSMOCG00000014827	black	-0.456484187	0.001259273	0.287926315	0.049698391	0.188329763	0.204891998	-0.641099316	1.21E-06	0.712354268	1.96E-08	0.259228598	0.078485397	-0.499490618	0.000351116	-0.876073459	7.45E-16	-0.005336853	0.971599215	0.797896186	1.88E-11	0.028047853	0.851546708	0.066436068	0.657267476	0.335912414	0.020976158	-0.426788932	0.002774576	-0.444516202	0.001746137	0.552209252	5.72E-05
ENSMOCG00000007216	black	-0.392185273	0.00640172	0.631699491	1.92E-06	0.013347541	0.929045365	-0.91674537	1.50E-19	0.4902657	0.000468394	0.220737964	0.135957727	-0.519887282	0.000180215	-0.697645337	5.05E-08	-0.022048611	0.883049037	0.867339378	3.13E-15	-0.280620297	0.056053641	0.412971525	0.003914832	-0.15696421	0.292036598	-0.362112345	0.012377492	-0.046569413	0.755925691	0.386444128	0.007294229
ENSMOCG00000014367	black	-0.262772458	0.07434675	0.336016769	0.020933857	0.290299064	0.047764781	-0.756881112	7.50E-10	0.528410606	0.000134655	0.303054671	0.038390058	-0.656282324	5.49E-07	-0.834662884	3.10E-13	-0.065847878	0.660116607	0.901781957	5.26E-18	-0.223349901	0.131269555	0.33741884	0.020372448	0.108230308	0.468979257	-0.517046205	0.000198263	-0.296468643	0.043021615	0.587355628	1.42E-05
ENSMOCG00000021122	black	-0.156367203	0.293899016	0.523924624	0.000157129	0.123502763	0.408199624	-0.825140054	9.81E-13	0.153466844	0.303056233	0.220220589	0.136901001	-0.515275339	0.000210326	-0.48750232	0.000509826	0.03639713	0.808092607	0.774792644	1.65E-10	-0.684461733	1.13E-07	0.732712517	4.77E-09	-0.261273273	0.076076012	-0.65797243	5.01E-07	-0.040194298	0.788509609	0.594736704	1.04E-05
ENSMOCG00000010395	black	0.17356136	0.24332481	0.135722221	0.363018582	0.375983427	0.009199787	-0.481483565	0.000611695	0.120589502	0.419429693	0.044551635	0.766196441	-0.683189085	1.21E-07	-0.461799975	0.001084946	-0.226450445	0.125862819	0.645944561	9.42E-07	-0.243296365	0.099371582	0.35654758	0.013894005	-0.167177044	0.261364213	-0.234266895	0.112977625	0.020100557	0.893319356	0.21762512	0.141706779
ENSMOCG00000022108	black	-0.348666466	0.016311075	0.478792169	0.000662897	0.106120022	0.477741172	-0.749782656	1.32E-09	0.536626889	0.00010092	0.295248659	0.043927697	-0.482304956	0.000596793	-0.705827137	3.00E-08	0.083310797	0.577705298	0.759074314	6.27E-10	-0.205027821	0.166821986	0.280777685	0.055910159	0.032340511	0.829142498	-0.41373456	0.003842526	-0.208786888	0.159011513	0.453195008	0.001379256
ENSMOCG00000013992	black	-0.40742176	0.00447761	0.362419409	0.012298105	0.022654884	0.879856499	-0.592532672	1.14E-05	0.542618271	8.14E-05	0.013488799	0.928296391	-0.362087125	0.012384031	-0.643634334	1.06E-06	-0.194198643	0.190872843	0.641278027	1.19E-06	0.060490012	0.686284783	0.065384976	0.662362215	0.120406671	0.420140275	-0.156614311	0.293127207	-0.168693303	0.257001172	0.268457909	0.068069041
ENSMOCG00000019507	black	-0.196464392	0.185647517	0.188939833	0.203401926	0.2120158	0.152518934	-0.508987854	0.000258728	0.334897287	0.021391414	0.188044365	0.205591696	-0.429575046	0.002583993	-0.58050986	1.89E-05	0.023850273	0.873567353	0.616815761	3.89E-06	-0.192457944	0.194957723	0.249563164	0.09069694	0.12541737	0.40091441	-0.368820436	0.01073968	-0.229347758	0.12096359	0.451177609	0.001457789
ENSMOCG00000019702	black	-0.429507542	0.002588471	0.213426588	0.149744197	0.3051857	0.036982228	-0.617617594	3.75E-06	0.761510245	5.13E-10	0.322324473	0.027134067	-0.545629772	7.29E-05	-0.961481073	7.08E-27	0.083095966	0.57869014	0.842985859	1.06E-13	-0.000208097	0.998892356	0.065175216	0.663380761	0.447982945	0.001590309	-0.592720839	1.14E-05	-0.60662201	6.19E-06	0.70676208	2.83E-08
ENSMOCG00000020596	black	-0.343605655	0.018044276	0.249776217	0.090412725	0.15652037	0.293420466	-0.531660338	0.000120246	0.475940317	0.000721321	0.168431408	0.257751263	-0.395793943	0.005890673	-0.639285438	1.32E-06	-0.183574595	0.216769517	0.648179122	8.40E-07	-0.139529746	0.349584124	0.190061531	0.200682149	0.203704409	0.169636955	-0.44504998	0.001721294	-0.34114076	0.01894334	0.51243195	0.000231093
ENSMOCG00000010015	black	-0.142801597	0.338286817	0.375195425	0.009359296	0.220668748	0.136083639	-0.695240014	5.86E-08	0.396220284	0.005832709	0.052092181	0.72803118	-0.572745843	2.59E-05	-0.655318179	5.78E-07	0.169318713	0.255215865	0.752581553	1.06E-09	-0.230585179	0.118915659	0.338467769	0.019960786	-0.04213306	0.778559666	-0.369806627	0.010515342	-0.125824875	0.399373626	0.386617627	0.007265754
ENSMOCG00000020441	black	-0.23737667	0.10814025	0.28722618	0.050280911	0.018287616	0.902892932	-0.420460197	0.003254225	0.242437486	0.100608665	-0.212243394	0.152068763	-0.211858523	0.152830592	-0.357634038	0.013586068	-0.642286988	1.14E-06	0.40748328	0.004471003	-0.175577419	0.237808333	0.207883974	0.160862692	0.029153468	0.845764476	-0.274895152	0.061477556	-0.134152056	0.368648441	0.311073628	0.033311789
ENSMOCG00000008894	black	0.205643277	0.165524498	0.158627011	0.286889812	0.372080369	0.010013405	-0.562636979	3.85E-05	0.048126192	0.74802977	0.077099755	0.606480345	-0.7410936	2.57E-09	-0.462992555	0.001048932	0.108411648	0.468230362	0.714216456	1.73E-08	-0.303282145	0.038237714	0.462187528	0.001073123	-0.266382232	0.07031022	-0.169165666	0.255651983	0.154703667	0.299129079	0.185056814	0.213016995
ENSMOCG00000012788	black	-0.238863093	0.105884766	0.570774128	2.80E-05	0.137696793	0.356012993	-0.909665033	8.72E-19	0.351459867	0.015416447	0.307558466	0.035464955	-0.595752814	9.97E-06	-0.659362464	4.65E-07	0.084135787	0.573930442	0.886112568	1.24E-16	-0.502109422	0.00032305	0.605890622	6.39E-06	-0.198439007	0.181177639	-0.569673157	2.92E-05	-0.078640829	0.599283138	0.54312066	7.99E-05
ENSMOCG00000010900	black	-0.335069576	0.021320453	0.329574792	0.023683546	0.21330098	0.149989723	-0.690311018	7.93E-08	0.435083305	0.002240918	0.279560396	0.057027625	-0.489884382	0.000473924	-0.713970638	1.76E-08	0.030869099	0.836807905	0.794232058	2.70E-11	-0.402370604	0.005050125	0.441273136	0.001904036	0.159016807	0.285691911	-0.717945925	1.34E-08	-0.388467128	0.006968151	0.754663289	8.96E-10
ENSMOCG00000005204	black	-0.016214272	0.913858284	-0.11392423	0.4457727	0.434728881	0.002261712	-0.194883937	0.189281492	0.454790998	0.001319822	0.050696378	0.73504994	-0.537734539	9.70E-05	-0.637161939	1.47E-06	-0.370202088	0.01042652	0.514745422	0.000214063	0.206627301	0.163465269	-0.14063914	0.345727875	0.361172319	0.012623251	-0.214688344	0.147294253	-0.40239522	0.005047186	0.296888148	0.042713597
ENSMOCG00000004924	black	-0.477514013	0.000688535	0.239199726	0.105379006	0.227750237	0.123646777	-0.577932582	2.10E-05	0.704249988	3.32E-08	0.287522724	0.050033512	-0.44974725	0.001515856	-0.861033956	8.31E-15	-0.029818555	0.842289988	0.764470474	4.01E-10	-0.08256765	0.581115308	0.101519307	0.497139349	0.432683421	0.002385094	-0.649567127	7.81E-07	-0.609235162	5.50E-06	0.738537613	3.11E-09
ENSMOCG00000004305	black	-0.005964834	0.96825894	0.255276789	0.083311795	0.303268265	0.038246996	-0.649147496	7.99E-07	0.251016571	0.088771801	0.372073344	0.010014924	-0.637524131	1.44E-06	-0.586565422	1.47E-05	0.510970325	0.000242477	0.743032284	2.22E-09	-0.330165721	0.023419313	0.461688366	0.001088372	-0.112642467	0.450940888	-0.399148532	0.005447843	-0.065746606	0.660607644	0.401007748	0.005215144
ENSMOCG00000015561	black	-0.294653401	0.044375412	0.174608082	0.240449953	0.370334505	0.010396924	-0.596715159	9.56E-06	0.594897358	1.03E-05	0.457411677	0.001227167	-0.585643556	1.53E-05	-0.870164836	1.99E-15	0.064337118	0.667456356	0.819566232	1.87E-12	-0.199236413	0.179394631	0.227768883	0.123615203	0.363577425	0.012002627	-0.715964607	1.54E-08	-0.577628183	2.13E-05	0.771003192	2.30E-10
ENSMOCG00000005122	black	0.184152831	0.215300171	0.165395762	0.266552715	0.460325753	0.001130989	-0.608497561	5.69E-06	0.083255954	0.577956644	0.061549237	0.681081353	-0.808981036	5.98E-12	-0.545983572	7.20E-05	-0.062248137	0.677656009	0.810462071	5.10E-12	-0.447182705	0.001625138	0.558870136	4.45E-05	-0.184762479	0.213758531	-0.419897086	0.003300243	-0.00643904	0.965736963	0.402212699	0.005069008
ENSMOCG00000011231	black	-0.280794334	0.055894998	0.353804217	0.014698167	0.176778531	0.23456265	-0.633020179	1.80E-06	0.49539786	0.000399407	0.375588939	0.009279344	-0.467502181	0.000922208	-0.659868793	4.53E-07	0.213979134	0.14866765	0.714787928	1.66E-08	-0.195911125	0.186913941	0.254165725	0.084709751	0.088504862	0.554129852	-0.4759088	0.000721992	-0.281075602	0.055639375	0.485299466	0.000545187
ENSMOCG00000017968	black	-0.285869654	0.051425285	0.2991857	0.041058433	0.101671394	0.496491687	-0.571023177	2.77E-05	0.390356086	0.006675173	0.147491002	0.322494932	-0.394169035	0.006116215	-0.565311473	3.47E-05	0.192078395	0.195856573	0.635918012	1.56E-06	-0.120126559	0.421230267	0.239452805	0.104999999	0.036630981	0.806883079	-0.267923785	0.068640256	-0.12130022	0.416673949	0.349373997	0.016080411
ENSMOCG00000011339	black	0.36733608	0.011085085	0.058614951	0.695531195	0.536684227	0.000100714	-0.517310044	0.00019652	-0.076631627	0.60867399	-0.029226709	0.845381713	-0.841568115	1.28E-13	-0.454506869	0.001330233	-0.073234627	0.624693376	0.744915821	1.92E-09	-0.465961752	0.000963864	0.580489548	1.89E-05	-0.252447306	0.086907915	-0.346551483	0.017017399	0.080879627	0.588894594	0.318273427	0.029238055
ENSMOCG00000022683	black	0.088660177	0.553431957	0.145558771	0.328944655	0.448972861	0.001548145	-0.604735096	6.73E-06	0.167239545	0.261183395	0.126295805	0.397597323	-0.76651869	3.37E-10	-0.628142828	2.28E-06	-0.329620315	0.023663102	0.819670545	1.85E-12	-0.401956249	0.005099807	0.491544845	0.000450263	-0.055099262	0.712985472	-0.521552896	0.000170342	-0.164037627	0.270554373	0.524972073	0.000151596
ENSMOCG00000006130	black	-0.148906846	0.317819858	0.231338829	0.117681299	0.356423712	0.013929488	-0.642143118	1.14E-06	0.307651668	0.03540642	0.224553143	0.129151053	-0.596266086	9.75E-06	-0.681046892	1.38E-07	-0.056504188	0.70599244	0.797610715	1.93E-11	-0.514610182	0.000215026	0.517966152	0.000192247	0.128436116	0.389582453	-0.787783808	5.02E-11	-0.390111352	0.006712518	0.794620721	2.60E-11
ENSMOCG00000001303	black	-0.153917749	0.301620703	0.136168802	0.361426909	0.379179909	0.008576549	-0.543809085	7.79E-05	0.510087636	0.000249595	0.378989412	0.008612642	-0.605125744	6.62E-06	-0.789795174	4.15E-11	0.356319443	0.013959416	0.747037828	1.63E-09	-0.124254213	0.405331268	0.168203139	0.258406245	0.265597846	0.071172221	-0.499987684	0.000345625	-0.421092216	0.003203248	0.55501665	5.15E-05
ENSMOCG00000008838	black	-0.164825748	0.268227408	0.35753882	0.013612821	-0.011497042	0.938862369	-0.473007046	0.000786193	0.12937023	0.386114441	0.324284603	0.026162278	-0.238326204	0.10669524	-0.260587188	0.076877887	-0.411877993	0.004020536	0.397519815	0.005659081	-0.314583059	0.031271082	0.36328131	0.012077599	-0.155350069	0.297089744	-0.294492245	0.044497261	0.003258175	0.98265896	0.271324635	0.065067474
ENSMOCG00000008200	black	-0.256310866	0.082026988	0.274176945	0.062186636	0.224246425	0.129688626	-0.600421993	8.14E-06	0.460290534	0.00113211	0.178218243	0.230712327	-0.500272173	0.000342518	-0.692386617	6.99E-08	-0.127348349	0.393643904	0.737832073	3.28E-09	-0.151573765	0.309130963	0.205007559	0.166864826	0.133995142	0.369213929	-0.407706438	0.004447107	-0.285220891	0.051979981	0.465255675	0.000983513
ENSMOCG00000016331	black	-0.166655068	0.262877581	0.128993399	0.387511276	0.403490233	0.004917986	-0.578059706	2.09E-05	0.470098867	0.000855625	0.245384512	0.096412843	-0.61035817	5.23E-06	-0.793945844	2.77E-11	0.170886022	0.250778459	0.799954854	1.53E-11	-0.229474782	0.120752146	0.309084065	0.034516787	0.264967856	0.071870592	-0.650558698	7.42E-07	-0.459522301	0.001156811	0.709750709	2.33E-08
ENSMOCG00000002146	black	-0.242412486	0.10064485	0.32941555	0.023755176	0.22869223	0.122059235	-0.656583755	5.40E-07	0.561428651	4.03E-05	0.165384699	0.266585151	-0.57980136	1.95E-05	-0.768008474	2.97E-10	0.047576102	0.750816937	0.772209696	2.07E-10	-0.002288868	0.98781745	0.124654704	0.403807321	0.102722725	0.492026511	-0.270047187	0.066391711	-0.225491341	0.127517086	0.329408682	0.02375827
ENSMOCG00000023018	black	-0.115441974	0.439695405	0.236133739	0.110054312	0.404027044	0.00485571	-0.691364823	7.44E-08	0.337611035	0.020296488	0.287717505	0.049871549	-0.669888926	2.61E-07	-0.743285637	2.18E-09	0.046655128	0.755490301	0.860483681	9.03E-15	-0.51762089	0.000194485	0.539646013	9.06E-05	0.105653311	0.479690568	-0.821681422	1.47E-12	-0.401506856	0.005154172	0.812830394	3.95E-12
ENSMOCG00000018423	black	0.183773666	0.216262876	-0.070379841	0.638290021	0.639655832	1.30E-06	-0.461843368	0.001083616	0.128714143	0.388548335	0.170739854	0.251190079	-0.819722841	1.83E-12	-0.660545413	4.37E-07	-0.118531898	0.427465995	0.80678827	7.54E-12	-0.495666762	0.000396059	0.533280114	0.000113601	0.130588731	0.381618089	-0.77455114	1.68E-10	-0.380864991	0.008262927	0.766286369	3.44E-10
ENSMOCG00000020216	black	0.231833701	0.116876077	0.233805788	0.113708701	0.349931512	0.015900611	-0.587772734	1.40E-05	-0.067855878	0.650409917	0.00305451	0.983742778	-0.659435731	4.63E-07	-0.372291541	0.009967852	-0.253014695	0.086177259	0.674573262	2.00E-07	-0.550218372	6.16E-05	0.630047414	2.08E-06	-0.331513434	0.022825923	-0.411909585	0.004017448	0.098205921	0.511356626	0.350148032	0.015831245
ENSMOCG00000013658	black	-0.301190731	0.039657246	0.575095533	2.36E-05	0.090860082	0.543591831	-0.891193842	4.70E-17	0.440209396	0.001958518	0.147983585	0.320863545	-0.57592875	2.28E-05	-0.691971553	7.17E-08	-0.048416085	0.746562234	0.87904347	4.46E-16	-0.316788707	0.030042369	0.453705874	0.001359978	-0.166497123	0.263336663	-0.39452666	0.006065941	-0.046565327	0.755946447	0.409122351	0.004298079
ENSMOCG00000007715	black	-0.45486705	0.001317048	0.248600888	0.091989288	-0.024668955	0.869264548	-0.440060004	0.001966279	0.432190836	0.002415682	0.095490126	0.52316076	-0.176404007	0.235571432	-0.50118852	0.00033268	0.064614921	0.666104369	0.48156095	0.000610277	-0.076242566	0.610499725	0.143267216	0.336697714	0.204643412	0.167636126	-0.360620161	0.012769544	-0.288975501	0.048835706	0.454201379	0.001341508
ENSMOCG00000015178	black	-0.216018931	0.144742868	0.454368314	0.001335336	0.219810552	0.137652035	-0.837317349	2.22E-13	0.328351937	0.024238284	0.228809809	0.121862165	-0.611160416	5.05E-06	-0.681164456	1.37E-07	-0.042488862	0.776737405	0.884441006	1.69E-16	-0.527180038	0.000140509	0.596964883	9.46E-06	-0.09069657	0.544320313	-0.648203912	8.39E-07	-0.17599523	0.236675854	0.648797896	8.13E-07
ENSMOCG00000002037	black	-0.150524066	0.312532634	0.282341328	0.054500668	0.25141505	0.088249586	-0.639032378	1.34E-06	0.173181409	0.244374108	0.130987498	0.38015338	-0.514083838	0.000218813	-0.550264074	6.15E-05	-0.123038591	0.409977235	0.737757092	3.30E-09	-0.590575701	1.24E-05	0.592768686	1.13E-05	0.005051835	0.973115404	-0.712823002	1.90E-08	-0.24836591	0.092307027	0.718017436	1.34E-08
ENSMOCG00000019710	black	-0.463348901	0.00103838	0.532661138	0.0001161	-0.067529728	0.651982689	-0.772694657	1.98E-10	0.403458067	0.00492174	0.180144624	0.225628687	-0.351589176	0.015376065	-0.569935386	2.89E-05	-0.037638463	0.801677306	0.724929906	8.31E-09	-0.310582348	0.033606055	0.422194662	0.00311601	-0.077386091	0.605140264	-0.406823604	0.004542299	-0.087848809	0.557082351	0.470878014	0.000836504
ENSMOCG00000020700	black	0.47716618	0.000695664	-0.129850216	0.38433954	0.753910802	9.52E-10	-0.465177821	0.000985702	-0.139786183	0.348690416	0.102590672	0.492586215	-0.967350801	1.82E-28	-0.530426506	0.000125542	0.040414511	0.78737774	0.80999447	5.37E-12	-0.670117306	2.58E-07	0.716003301	1.53E-08	-0.101192157	0.498533992	-0.679779149	1.48E-07	-0.142330134	0.3399006	0.638255152	1.39E-06
ENSMOCG00000011638	black	-0.166463592	0.263434191	0.197872382	0.182452317	0.171309578	0.249588263	-0.421886515	0.003140181	0.364106173	0.011869747	0.310155588	0.033863416	-0.358323685	0.013393638	-0.485594064	0.000540334	0.473494121	0.000775072	0.50681188	0.000277695	-0.107693132	0.471201428	0.138036972	0.354814443	0.110755199	0.458609817	-0.285517376	0.051725888	-0.204099659	0.168792658	0.308960912	0.034592542
ENSMOCG00000020145	black	0.205897867	0.164989928	-0.067875883	0.650313499	0.538456102	9.45E-05	-0.375387994	0.009320097	0.150106213	0.313893337	0.02323395	0.876808995	-0.714711508	1.67E-08	-0.576882448	2.19E-05	-0.12084846	0.418424411	0.659999298	4.50E-07	-0.209483611	0.157593755	0.295756912	0.043548344	0.078250361	0.601103185	-0.383309594	0.007825586	-0.205092181	0.16668596	0.419448884	0.003337279
ENSMOCG00000014709	black	-0.488021289	0.000501802	0.286357269	0.051011529	0.175733784	0.237384073	-0.589120591	1.32E-05	0.779283927	1.10E-10	0.455522662	0.001293346	-0.433076253	0.002360947	-0.886674341	1.12E-16	-0.144935392	0.331042587	0.734328103	4.24E-09	0.085395759	0.56818715	-0.041197696	0.783355791	0.409768126	0.004231575	-0.480670298	0.000626779	-0.559389095	4.36E-05	0.570999066	2.77E-05
ENSMOCG00000014877	black	0.029641453	0.843214903	0.544814865	7.51E-05	0.110194902	0.46090011	-0.856049128	1.74E-14	-0.052696335	0.724999984	0.110005225	0.461676839	-0.591967081	1.17E-05	-0.354766011	0.014411839	0.04430943	0.767432003	0.759462623	6.07E-10	-0.713197297	1.85E-08	0.826760267	8.11E-13	-0.534527229	0.000108715	-0.390548184	0.006645987	0.285751742	0.051525743	0.330086795	0.023454461
ENSMOCG00000022103	black	-0.058524646	0.695977628	0.431704742	0.002446205	0.257050953	0.081117025	-0.799701774	1.57E-11	0.26929646	0.067179885	0.107970876	0.470051764	-0.683558628	1.19E-07	-0.634141543	1.70E-06	0.034720152	0.816779119	0.847956853	5.44E-14	-0.415393315	0.003689372	0.520945715	0.000173883	-0.195173093	0.18861287	-0.42383328	0.00299021	-0.022725133	0.879486704	0.402915461	0.004985438
ENSMOCG00000015420	black	0.24124249	0.102349558	-0.114536474	0.443315629	0.691795036	7.25E-08	-0.437033337	0.002129503	0.238960418	0.105738354	0.142923955	0.337868775	-0.901930458	5.09E-18	-0.735330241	3.94E-09	-0.020298073	0.892277217	0.819951144	1.79E-12	-0.260184946	0.077351101	0.356706301	0.01384865	0.160526233	0.281084069	-0.551591902	5.85E-05	-0.336301041	0.02081899	0.586850537	1.45E-05
ENSMOCG00000000499	black	0.268126092	0.068423453	-0.232092525	0.116456604	0.696263009	5.50E-08	-0.331272655	0.022931001	0.012483384	0.933628558	0.13432334	0.36803176	-0.809764116	5.50E-12	-0.578432111	2.06E-05	0.001742945	0.990722989	0.733871987	4.39E-09	-0.52380032	0.000157798	0.54520541	7.41E-05	0.182494607	0.219532492	-0.740027245	2.78E-09	-0.366249882	0.011343841	0.777815544	1.26E-10
ENSMOCG00000012988	black	-0.110733156	0.458699802	-0.041905215	0.779727212	0.456404413	0.001262069	-0.394766853	0.006032377	0.524955082	0.000151684	0.193312416	0.192944871	-0.666702527	3.12E-07	-0.802352807	1.20E-11	-0.086245311	0.564329725	0.731257526	5.30E-09	0.10105501	0.499119246	0.024371888	0.870825436	0.348612557	0.016328764	-0.346825609	0.016924414	-0.424199821	0.00296269	0.466344067	0.000953371
ENSMOCG00000011598	black	-0.25405628	0.084848442	0.293896198	0.044950299	0.258286351	0.079615716	-0.657094584	5.26E-07	0.452618875	0.00140129	0.102889482	0.491320186	-0.552587048	5.64E-05	-0.736862273	3.52E-09	-0.405548815	0.004682899	0.785994039	5.94E-11	-0.272393919	0.063975284	0.33598696	0.020945933	0.146790267	0.324824687	-0.597332188	9.31E-06	-0.363626646	0.011990204	0.637869077	1.42E-06
ENSMOCG00000000746	black	-0.506762157	0.000278143	0.276487862	0.059928154	0.102065618	0.49481491	-0.520168124	0.000178515	0.741936954	2.41E-09	0.296962062	0.042659514	-0.346096906	0.017172549	-0.786695032	5.56E-11	0.174006856	0.242098402	0.649482099	7.85E-07	0.13916908	0.350843458	-0.056263808	0.707187252	0.385134554	0.007512294	-0.334446748	0.021577918	-0.450631741	0.001479712	0.466466814	0.000950024
ENSMOCG00000021760	black	-0.046492708	0.756315381	0.079615468	0.594750726	0.436701248	0.002148123	-0.478355736	0.000671553	0.395749648	0.005896724	0.148740681	0.318366295	-0.634030228	1.71E-06	-0.710649208	2.19E-08	-0.33082892	0.023125714	0.72024682	1.15E-08	-0.164455614	0.269318588	0.215646459	0.145453756	0.215617904	0.145508362	-0.503296946	0.000311005	-0.386180071	0.007337752	0.546087598	7.17E-05
ENSMOCG00000019889	black	0.09720213	0.515703866	0.16591451	0.265034697	0.379135225	0.008585003	-0.572085197	2.66E-05	0.158191017	0.288233561	0.566836664	3.27E-05	-0.669642234	2.65E-07	-0.554775815	5.19E-05	0.023666511	0.87453366	0.707110933	2.76E-08	-0.393658412	0.006188625	0.474643071	0.000749394	-0.077353742	0.605291597	-0.480326944	0.000633247	-0.129786786	0.384573818	0.472399206	0.000800273
ENSMOCG00000009080	black	0.129139573	0.386969086	-0.040364788	0.787633271	0.516995431	0.0001986	-0.430464853	0.002525612	0.230418907	0.119189301	0.24966723	0.090558028	-0.76238373	4.77E-10	-0.638466904	1.38E-06	0.016182648	0.914025663	0.728478786	6.47E-09	-0.161427927	0.278354851	0.269878173	0.06656851	0.079114492	0.59707855	-0.323109727	0.026741203	-0.177715032	0.232053136	0.388184652	0.007012909
ENSMOCG00000021558	black	-0.156511157	0.293449236	0.50102781	0.000334386	0.174606603	0.240453997	-0.838968375	1.79E-13	0.284413342	0.052677186	0.204886548	0.167120854	-0.61038796	5.22E-06	-0.603090975	7.24E-06	-0.085852486	0.56611185	0.849518859	4.39E-14	-0.457691071	0.001217639	0.572107896	2.65E-05	-0.222222883	0.133277364	-0.453824445	0.001355537	-0.009530365	0.949305521	0.448494765	0.001568383
ENSMOCG00000001729	black	-0.272758802	0.06360595	0.492336944	0.000439355	0.217162851	0.142575693	-0.894423048	2.47E-17	0.456863772	0.001246044	0.275101045	0.061275477	-0.668706795	2.79E-07	-0.788736889	4.59E-11	-0.015730383	0.916419801	0.956963398	8.19E-26	-0.393013842	0.006281093	0.505264938	0.000291936	-0.059715119	0.690100576	-0.568699546	3.04E-05	-0.188322366	0.204910111	0.589058276	1.33E-05
ENSMOCG00000019862	black	-0.122277093	0.412903108	0.391473264	0.006506982	0.247690136	0.093225559	-0.763096275	4.50E-10	0.189739604	0.201460087	0.35033924	0.015770201	-0.581835166	1.79E-05	-0.563354774	3.74E-05	0.098157889	0.511564223	0.805758006	8.40E-12	-0.67963699	1.50E-07	0.707661962	2.67E-08	-0.127878813	0.3916602	-0.768456053	2.86E-10	-0.182629403	0.219186309	0.718492626	1.30E-08
ENSMOCG00000020621	black	0.14345631	0.336053685	-0.201178413	0.175105107	0.612231202	4.81E-06	-0.302926294	0.038476255	0.273190996	0.063170687	0.138765732	0.352255109	-0.743757677	2.10E-09	-0.68779508	9.23E-08	0.112028196	0.45342925	0.700153796	4.31E-08	-0.085678297	0.566902924	0.186697533	0.208916312	0.266297186	0.07040328	-0.422660999	0.003079743	-0.358311011	0.013397154	0.509388306	0.000255368
ENSMOCG00000013821	black	-0.074951395	0.616575497	0.240785502	0.103021395	0.384729788	0.007580827	-0.709380822	2.38E-08	0.352093124	0.015219543	0.305574158	0.036730234	-0.734253019	4.27E-09	-0.749921394	1.31E-09	0.083660915	0.576101906	0.879752441	3.93E-16	-0.352942747	0.014958727	0.439806636	0.001979504	0.018473009	0.901913279	-0.542279671	8.24E-05	-0.230632048	0.11883861	0.572955166	2.57E-05
ENSMOCG00000020709	black	-0.115560076	0.439224443	0.388585543	0.006949463	0.196477012	0.185618702	-0.749598286	1.34E-09	0.096102165	0.520488802	0.230256039	0.119457804	-0.54348841	7.89E-05	-0.491010988	0.000457751	-0.057413267	0.701480192	0.768777769	2.78E-10	-0.68492545	1.10E-07	0.745660896	1.82E-09	-0.188374062	0.204783542	-0.677110845	1.73E-07	-0.082146727	0.583050787	0.65726611	5.21E-07
ENSMOCG00000008118	black	-0.371880857	0.010056607	0.244056322	0.098286788	0.151957762	0.307892506	-0.502685352	0.000317157	0.6473006	8.79E-07	0.285153943	0.052037497	-0.412082521	0.004000578	-0.734222899	4.28E-09	0.166865939	0.262265501	0.633974104	1.72E-06	0.14646599	0.325906393	-0.055695669	0.710013961	0.287056094	0.050423256	-0.251399735	0.088269611	-0.35862583	0.013310068	0.343750595	0.017992553
ENSMOCG00000011803	black	-0.025482075	0.864994672	0.334249602	0.021659958	0.332126553	0.022560176	-0.733227702	4.60E-09	0.161143492	0.279213881	0.185721334	0.211349435	-0.635800329	1.57E-06	-0.569459727	2.95E-05	0.136244936	0.361155977	0.811471198	4.58E-12	-0.65764767	5.10E-07	0.685165578	1.08E-07	-0.127730861	0.392212886	-0.741657575	2.46E-09	-0.172844582	0.245306875	0.682717615	1.25E-07
ENSMOCG00000017429	black	-0.393596699	0.006197426	0.305682956	0.03665991	-0.150681791	0.312019993	-0.382016144	0.008054422	0.198287945	0.181516841	0.040959951	0.784576113	-0.037250584	0.803680529	-0.239987183	0.104203157	-0.075157496	0.615603945	0.324215089	0.026196237	-0.217964016	0.141072266	0.265616034	0.07115214	0.007604712	0.959539003	-0.275393789	0.060989071	-0.073181133	0.624947038	0.346261554	0.017116216
ENSMOCG00000018880	black	-0.27702721	0.05941062	0.118939676	0.425866503	0.361528245	0.012529712	-0.500620969	0.000338743	0.531878379	0.000119331	0.445003713	0.001723435	-0.516833231	0.00019968	-0.790804043	3.76E-11	0.036223096	0.808993035	0.733461364	4.52E-09	-0.251466342	0.088182541	0.218501506	0.14007026	0.414440976	0.003776633	-0.779368067	1.09E-10	-0.63366358	1.74E-06	0.821454357	1.51E-12
ENSMOCG00000015062	black	0.225213307	0.127999682	0.093824367	0.530467183	0.54823097	6.63E-05	-0.619619162	3.42E-06	0.060523791	0.686118619	0.043695135	0.770568279	-0.884300215	1.74E-16	-0.608347313	5.73E-06	0.053862641	0.719160136	0.871803476	1.52E-15	-0.53230151	0.000117574	0.635733483	1.58E-06	-0.126122165	0.398251739	-0.554051162	5.34E-05	-0.087128656	0.560331824	0.552821276	5.59E-05
ENSMOCG00000021968	black	0.250710312	0.089174794	-0.01621191	0.913870787	0.623049325	2.91E-06	-0.532778205	0.000115623	0.117850063	0.430147995	0.129150451	0.386928755	-0.893313231	3.09E-17	-0.658659323	4.83E-07	0.014739997	0.921665095	0.853598355	2.47E-14	-0.384606356	0.007601833	0.497690549	0.000371665	-0.020589719	0.890738755	-0.49643672	0.000386613	-0.15882323	0.286286393	0.519882883	0.000180242
ENSMOCG00000002694	black	-0.399896807	0.005353123	0.369272462	0.010636348	0.120144369	0.421160915	-0.628060704	2.29E-06	0.584314058	1.62E-05	0.339340986	0.019623455	-0.410089127	0.004198854	-0.700629045	4.19E-08	0.157854225	0.28927437	0.70540214	3.09E-08	-0.149418534	0.316140892	0.174510342	0.240717416	0.178355723	0.230346938	-0.514524457	0.000215639	-0.373415651	0.009728354	0.531022802	0.000122956
ENSMOCG00000008477	black	0.110653912	0.459023382	-0.048980214	0.743708966	0.368179061	0.010887775	-0.265160171	0.07165683	0.114465014	0.443602028	0.299259339	0.041006265	-0.502073173	0.000323425	-0.399693533	0.005378711	0.272544369	0.063822792	0.477240473	0.000694136	-0.14719776	0.323468598	0.215021128	0.14665305	0.035495229	0.812761557	-0.257289574	0.080825326	-0.112718441	0.450633642	0.287283301	0.05023318
ENSMOCG00000007658	black	0.347206334	0.016795984	0.080176368	0.59214922	0.555833881	4.99E-05	-0.575053208	2.36E-05	-0.044851366	0.764668208	-0.002628054	0.986012294	-0.869729209	2.14E-15	-0.502105443	0.000323092	0.133897977	0.369564354	0.799591032	1.58E-11	-0.533944599	0.000110973	0.63881236	1.35E-06	-0.243538155	0.099025445	-0.465760636	0.000969424	0.025467007	0.865073765	0.414807702	0.003742818
ENSMOCG00000001646	black	0.214698874	0.147273931	-0.089880276	0.547964077	0.648376961	8.31E-07	-0.480699129	0.000626238	0.155194395	0.297580057	0.095123969	0.524762522	-0.878338511	5.04E-16	-0.691791761	7.25E-08	0.127068267	0.394693656	0.840526312	1.47E-13	-0.361488175	0.012540213	0.462799028	0.001054702	0.088476334	0.554258086	-0.553316189	5.49E-05	-0.256436145	0.081872393	0.597529688	9.23E-06
ENSMOCG00000014992	black	-0.166409214	0.263592409	0.202737678	0.171714882	0.359135922	0.013169991	-0.644659274	1.01E-06	0.376598116	0.009076993	0.294291411	0.044649491	-0.621237343	3.17E-06	-0.738350468	3.16E-09	0.104042807	0.486449528	0.815058021	3.09E-12	-0.369334596	0.010622212	0.439562824	0.001992305	0.148466251	0.319270066	-0.66861422	2.80E-07	-0.356859568	0.013804974	0.716930883	1.44E-08
ENSMOCG00000022285	black	0.311414741	0.033108725	-0.013849566	0.92638383	0.605664096	6.46E-06	-0.530686337	0.000124409	0.020609573	0.890634037	0.007951295	0.957696635	-0.895295272	2.07E-17	-0.589215057	1.32E-05	-0.017255811	0.90834776	0.820884454	1.61E-12	-0.438801996	0.002032723	0.554196725	5.31E-05	-0.10375553	0.487660377	-0.444675049	0.001738711	-0.06427628	0.667752576	0.465171641	0.000985876
ENSMOCG00000006486	black	-0.174385771	0.241058594	0.039636991	0.791376027	0.517392393	0.000195979	-0.545916318	7.22E-05	0.56756767	3.18E-05	0.373601855	0.009689165	-0.705812459	3.01E-08	-0.921964806	3.69E-20	0.164268042	0.269872685	0.855221386	1.96E-14	-0.195118223	0.188739617	0.224159094	0.129841996	0.425117984	0.002894732	-0.730352569	5.66E-09	-0.61665315	3.92E-06	0.810469704	5.10E-12
ENSMOCG00000001781	black	-0.219831812	0.13761302	0.287182965	0.050317047	0.18535006	0.21227999	-0.611832307	4.89E-06	0.216516148	0.143797904	0.218839694	0.139442515	-0.42266343	0.003079554	-0.531430924	0.000121215	-0.12079614	0.418627407	0.668525108	2.82E-07	-0.541301697	8.54E-05	0.544292676	7.66E-05	0.046596122	0.755790016	-0.703689848	3.44E-08	-0.275892721	0.06050341	0.723929723	8.91E-09
ENSMOCG00000001848	black	-0.317678607	0.029558109	0.5586683	4.48E-05	0.093041497	0.533918247	-0.880837154	3.25E-16	0.361148106	0.012629637	0.301263215	0.039607336	-0.534850197	0.000107481	-0.642967514	1.10E-06	0.009489654	0.949521794	0.859762612	1.01E-14	-0.499771061	0.000348009	0.581678072	1.80E-05	-0.146948352	0.324298176	-0.579155993	2.00E-05	-0.107949758	0.470139128	0.582066947	1.77E-05
ENSMOCG00000019123	black	-0.200191669	0.177275308	0.340341954	0.019242702	0.053364474	0.721652607	-0.507240776	0.00027386	0.163992471	0.270688105	0.170663672	0.251404794	-0.215263328	0.146187683	-0.316505722	0.030197735	0.159649581	0.283754265	0.461084715	0.001107072	-0.491432252	0.000451833	0.468236955	0.000902912	-0.055634273	0.710319664	-0.607708257	5.90E-06	-0.179007774	0.22861936	0.556673489	4.84E-05
ENSMOCG00000003968	black	0.271200035	0.065195705	-0.083135228	0.578510095	0.673673548	2.11E-07	-0.489050409	0.000486226	0.082896601	0.579604762	0.135420915	0.364094869	-0.907524423	1.44E-18	-0.655830468	5.62E-07	0.010865735	0.942213617	0.843803583	9.53E-14	-0.459335433	0.001162891	0.544745849	7.53E-05	0.046213919	0.757732236	-0.611995754	4.86E-06	-0.23967906	0.104662048	0.634159275	1.70E-06
ENSMOCG00000016007	black	-0.175668163	0.237562058	0.196699432	0.185111373	0.441678144	0.001883648	-0.672106652	2.30E-07	0.551216003	5.94E-05	0.363993861	0.011897866	-0.725319292	8.08E-09	-0.894249453	2.56E-17	0.082473115	0.581549747	0.906585744	1.79E-18	-0.231368601	0.117632737	0.309224316	0.03443068	0.246431327	0.094955448	-0.674776444	1.98E-07	-0.473689444	0.000770652	0.719041734	1.25E-08
ENSMOCG00000015257	black	0.394108538	0.006124755	0.031565301	0.833179088	0.6171463	3.83E-06	-0.574494079	2.41E-05	-0.120558291	0.419550948	0.052010386	0.728441879	-0.923433444	2.45E-20	-0.499604222	0.000349854	0.036365211	0.808257736	0.829840709	5.60E-13	-0.665839546	3.27E-07	0.762970737	4.55E-10	-0.229394596	0.120885591	-0.581494766	1.82E-05	-0.00471135	0.974926782	0.541325459	8.53E-05
ENSMOCG00000007104	black	-0.246878191	0.094338534	0.481238693	0.000616202	0.083240424	0.578027824	-0.715897418	1.54E-08	0.462753242	0.001056072	0.180620089	0.224385938	-0.50113874	0.000333207	-0.614741492	4.28E-06	0.056798551	0.704530253	0.714041515	1.75E-08	-0.106626604	0.475629986	0.227862258	0.123457176	-0.10908863	0.465440238	-0.214250395	0.148141237	-0.039331139	0.792950287	0.219625065	0.137992784
ENSMOCG00000020451	black	-0.344814247	0.017616806	0.518335948	0.000189876	-0.013026695	0.930746762	-0.75181342	1.12E-09	0.488061512	0.000501185	0.237440078	0.108043292	-0.417952537	0.003463586	-0.619724017	3.40E-06	-0.084801648	0.570891958	0.704622103	3.24E-08	-0.007540805	0.959878743	0.203815586	0.169399161	-0.134994579	0.365621062	-0.082240214	0.582620669	0.038256506	0.798487999	0.163307604	0.272721699
ENSMOCG00000002157	black	-0.167479645	0.26048955	0.176444269	0.235462844	0.422490576	0.003092953	-0.65380908	6.26E-07	0.500255579	0.000342698	0.370088849	0.010451888	-0.706717817	2.83E-08	-0.861800008	7.40E-15	-0.086894949	0.561388259	0.876603359	6.80E-16	-0.237812656	0.107474916	0.301142113	0.039690753	0.221891274	0.133872483	-0.620547603	3.27E-06	-0.433596768	0.002329285	0.679207082	1.53E-07
ENSMOCG00000009356	black	-0.341433537	0.018834609	0.364456034	0.011782517	0.162608901	0.274806755	-0.667032467	3.06E-07	0.417232605	0.00352584	0.282350553	0.054492437	-0.415188118	0.003708023	-0.638587664	1.37E-06	0.167611438	0.260109218	0.725812148	7.81E-09	-0.423714228	0.002999196	0.44088796	0.001923606	0.114758664	0.442425787	-0.739684872	2.86E-09	-0.373185663	0.009776947	0.735920107	3.78E-09
ENSMOCG00000009337	black	0.057671801	0.700198801	0.163492235	0.272172478	0.29187474	0.046514813	-0.467202821	0.000930175	0.053677758	0.720084821	-0.08565153	0.567024531	-0.563167819	3.77E-05	-0.386756993	0.007242951	-0.127321621	0.393744013	0.610592992	5.18E-06	-0.412703238	0.003940537	0.444199301	0.001761036	-0.100373056	0.502034613	-0.359347288	0.013112318	-0.035194868	0.814317899	0.358570755	0.013325268
ENSMOCG00000016866	black	-0.093078881	0.533753202	0.054601446	0.715468992	0.038953317	0.794896113	-0.190520874	0.199575816	0.177191165	0.233454648	-0.049600469	0.740575748	-0.242685916	0.100249627	-0.257094353	0.081063909	-0.282795553	0.054096634	0.27982709	0.056781278	0.197191859	0.183991697	-0.040844206	0.78517041	-0.015591844	0.917153329	0.203737021	0.169567176	0.093051194	0.533875435	-0.084418172	0.572640947
ENSMOCG00000015429	black	-0.453132839	0.001381619	0.413275555	0.00388588	0.147970967	0.320905271	-0.778760155	1.16E-10	0.656968326	5.29E-07	0.296693795	0.042856074	-0.537981354	9.62E-05	-0.86232184	6.84E-15	-0.043881743	0.76961517	0.878165471	5.19E-16	-0.083897184	0.575021043	0.230646682	0.118814561	0.160674789	0.280633222	-0.448867009	0.001552605	-0.322642356	0.026974454	0.550339359	6.13E-05
ENSMOCG00000020375	black	0.327648837	0.024562136	0.018189463	0.903411647	0.6270884	2.40E-06	-0.55044579	6.11E-05	0.039522128	0.791967144	0.086568267	0.562866531	-0.903513463	3.59E-18	-0.590647352	1.24E-05	0.119503987	0.423658598	0.828201495	6.83E-13	-0.511827169	0.000235743	0.593316866	1.11E-05	-0.10526543	0.481313888	-0.575117464	2.35E-05	-0.128541099	0.389191782	0.533254762	0.000113702
ENSMOCG00000011893	black	-0.233140926	0.114769155	0.380665861	0.008299464	0.168128491	0.258620676	-0.735627367	3.86E-09	0.393760645	0.006174068	0.178436191	0.230133258	-0.583780273	1.65E-05	-0.668332776	2.85E-07	0.026138763	0.861549032	0.813822524	3.54E-12	-0.192105089	0.195793259	0.358259763	0.013411376	-0.073617785	0.622877719	-0.263819306	0.073157755	-0.043546856	0.771325864	0.345557003	0.017358377
ENSMOCG00000011876	black	0.178919098	0.228853777	-0.036640825	0.806832176	0.546400569	7.09E-05	-0.416056981	0.003629613	0.288068216	0.049580998	0.089473969	0.549782075	-0.789424751	4.29E-11	-0.664227354	3.57E-07	0.100798703	0.500213945	0.718183062	1.32E-08	-0.081268002	0.587100649	0.212613712	0.151338382	0.094643419	0.526868378	-0.315324111	0.030853697	-0.208838323	0.15890653	0.347681613	0.01663682
ENSMOCG00000002202	black	0.04375055	0.770285208	0.415926089	0.003641331	0.193530539	0.192433418	-0.693184292	6.66E-08	-0.027822359	0.852726975	0.048026607	0.748534103	-0.503497829	0.000309009	-0.345250138	0.017464753	-0.093834263	0.530423629	0.663837235	3.65E-07	-0.69693223	5.28E-08	0.732160308	4.97E-09	-0.336077762	0.020909167	-0.560942358	4.11E-05	0.063045671	0.673755107	0.485391236	0.000543671
ENSMOCG00000015496	black	-0.019427425	0.896872277	-0.001666923	0.991127608	0.322791711	0.026899731	-0.212866857	0.150840588	0.371565228	0.010125281	0.137278152	0.357491366	-0.433238076	0.002351063	-0.49025698	0.000468519	-0.081002569	0.588326446	0.427881139	0.002698435	0.096419123	0.519107746	-0.077534577	0.604445838	0.215432607	0.145863074	-0.20456943	0.167793143	-0.284605942	0.052510221	0.219795567	0.137679541
ENSMOCG00000018457	black	-0.443517573	0.001793471	0.330203427	0.023402538	0.216093184	0.144601457	-0.717556592	1.38E-08	0.690679163	7.76E-08	0.293541806	0.045221439	-0.561296769	4.05E-05	-0.90678698	1.71E-18	0.002159035	0.988508439	0.881528192	2.87E-16	-0.064571779	0.666314257	0.175686741	0.23751166	0.281860924	0.05493063	-0.498988354	0.000356744	-0.427530146	0.0027227	0.618089032	3.67E-06
ENSMOCG00000003753	black	-0.150751606	0.311793247	0.326440492	0.025127168	0.236139019	0.110046128	-0.735159443	3.99E-09	0.250531439	0.089410823	0.180733744	0.224089573	-0.620359037	3.30E-06	-0.63438667	1.68E-06	-0.056661476	0.705211014	0.833215004	3.71E-13	-0.401737904	0.005126158	0.520989034	0.000173628	-0.090626266	0.544633677	-0.439611513	0.001989743	-0.078612925	0.599413128	0.507027788	0.000275759
ENSMOCG00000012709	black	-0.330902622	0.023093278	0.35435572	0.014533397	0.170838209	0.250913053	-0.702481109	3.72E-08	0.586811554	1.46E-05	0.224353891	0.129500083	-0.544321087	7.65E-05	-0.786071445	5.90E-11	-0.031849427	0.831699121	0.802808898	1.14E-11	-0.024964286	0.867713263	0.175866546	0.237024259	0.104324554	0.485263514	-0.309580113	0.034213035	-0.233504673	0.114188052	0.407259217	0.004495108
ENSMOCG00000017557	black	-0.005977115	0.968193625	0.051001401	0.733514288	0.2293703	0.120926046	-0.2595432	0.078110822	0.22174927	0.134127935	0.00703837	0.962550008	-0.337475774	0.020349922	-0.380537103	0.008323164	0.199013363	0.179892099	0.365167983	0.011606705	-0.022085081	0.882856941	0.062863215	0.674646793	0.088557469	0.553893422	-0.159847846	0.283148922	-0.139212054	0.35069326	0.175687127	0.237510611
ENSMOCG00000013108	black	-0.029507792	0.843913086	0.289758907	0.048199508	0.340099435	0.019334375	-0.684348061	1.13E-07	0.307093614	0.035758094	0.280122542	0.056509367	-0.673349228	2.15E-07	-0.652332496	6.76E-07	0.244905396	0.097085618	0.805267789	8.84E-12	-0.376203743	0.009155612	0.431895569	0.002434182	-0.050720497	0.734928476	-0.490546111	0.000464364	-0.161814444	0.277190307	0.477078774	0.000697466
ENSMOCG00000011888	black	0.334231682	0.021667428	-0.015492484	0.917679452	0.640061648	1.27E-06	-0.542847313	8.07E-05	-0.030209038	0.840251446	0.151166572	0.310447703	-0.892943238	3.32E-17	-0.568550113	3.06E-05	0.052215496	0.727412141	0.832682285	3.96E-13	-0.581560371	1.81E-05	0.676373404	1.81E-07	-0.113364274	0.448026472	-0.611807952	4.90E-06	-0.111858707	0.454117155	0.598961401	8.68E-06
ENSMOCG00000016534	black	-0.089852478	0.548088364	0.521215204	0.000172303	0.129170225	0.386855446	-0.85844072	1.22E-14	0.173643682	0.243097868	0.149671668	0.315312385	-0.619756137	3.40E-06	-0.519238055	0.000184203	-0.025653137	0.864096871	0.830129978	5.41E-13	-0.470044879	0.000856964	0.636085334	1.55E-06	-0.371815206	0.010070858	-0.310135731	0.03387543	0.175082502	0.239154588	0.315476584	0.030768394
ENSMOCG00000017930	black	0.098204996	0.511360625	0.412144126	0.003994583	0.188660754	0.204082617	-0.705775452	3.01E-08	-0.007604087	0.959542329	0.033139666	0.824985786	-0.56436264	3.60E-05	-0.346366817	0.017080283	0.147224342	0.323380259	0.677759853	1.67E-07	-0.531585747	0.00012056	0.649378751	7.89E-07	-0.423490847	0.003016123	-0.279386108	0.057189079	0.235828867	0.110527728	0.237508353	0.107938965
ENSMOCG00000009614	black	-0.48838157	0.000496299	0.302427589	0.038812611	0.196319613	0.185978321	-0.663284605	3.76E-07	0.688278448	8.97E-08	0.342580441	0.018413735	-0.495552019	0.000397485	-0.880522949	3.43E-16	-0.072880407	0.626373866	0.825333574	9.59E-13	-0.105477729	0.480425041	0.156559916	0.293296991	0.351094533	0.015531025	-0.591441525	1.20E-05	-0.518818509	0.000186822	0.697785507	5.00E-08
ENSMOCG00000019531	black	-0.044252735	0.76772131	0.503018288	0.000313795	0.185833914	0.21106783	-0.859800689	1.00E-14	0.062534505	0.676254355	0.150443026	0.312796238	-0.619623466	3.42E-06	-0.475269752	0.000735712	0.109085866	0.465451612	0.829694547	5.70E-13	-0.724762588	8.41E-09	0.813430703	3.70E-12	-0.369529252	0.010578028	-0.581067899	1.85E-05	0.085762043	0.566522528	0.526908155	0.000141833
ENSMOCG00000020610	black	-0.400039987	0.005335163	0.448445503	0.001570482	0.19268147	0.194429738	-0.826547094	8.31E-13	0.613374804	4.56E-06	0.298928991	0.041240721	-0.591052037	1.22E-05	-0.858821739	1.16E-14	0.000318552	0.99830444	0.925891206	1.21E-20	-0.234747626	0.112219252	0.343786955	0.017979598	0.118515381	0.427530852	-0.580424635	1.90E-05	-0.338367136	0.019999973	0.636405244	1.52E-06
ENSMOCG00000008169	black	-0.143701314	0.335220373	0.29750106	0.042266814	0.361327077	0.012582507	-0.776385925	1.43E-10	0.384712037	0.007583845	0.312824022	0.032280601	-0.747010623	1.64E-09	-0.797587043	1.94E-11	-0.008746137	0.953472257	0.934975787	7.00E-22	-0.385408503	0.007466216	0.483619574	0.00057362	0.024270113	0.871360308	-0.591489915	1.20E-05	-0.248398845	0.09226244	0.635394106	1.60E-06
ENSMOCG00000000721	black	-0.337899989	0.020182737	0.507505159	0.00027152	-0.085201641	0.56907026	-0.706765025	2.83E-08	0.234862501	0.112038607	0.117217939	0.432642871	-0.324397289	0.026107306	-0.413816441	0.003834837	0.041608489	0.781248437	0.636041706	1.55E-06	-0.344070052	0.017878995	0.486532733	0.000525128	-0.206036048	0.164700311	-0.268415272	0.068114499	0.091105	0.542501548	0.327985723	0.024406515
ENSMOCG00000017345	black	-0.115488485	0.439509895	0.337239418	0.020443575	0.243273985	0.099403666	-0.687763225	9.25E-08	0.163816378	0.271210019	0.338715959	0.019864414	-0.53708795	9.93E-05	-0.518178387	0.000190883	0.102410708	0.493349524	0.743145146	2.20E-09	-0.658289929	4.93E-07	0.667728307	2.94E-07	-0.089619005	0.549132792	-0.752798961	1.04E-09	-0.200653795	0.176256532	0.710415854	2.23E-08
ENSMOCG00000016163	black	0.112072509	0.453249491	0.334856104	0.021408406	0.290506612	0.047598592	-0.716689056	1.46E-08	0.090887827	0.543468266	0.179385234	0.22762338	-0.717246711	1.41E-08	-0.503330207	0.000310674	-0.049112069	0.743042555	0.761087182	5.31E-10	-0.437789377	0.002087645	0.561809917	3.97E-05	-0.317686264	0.029553971	-0.290823822	0.047345502	0.130799831	0.380842281	0.274140458	0.062222834
ENSMOCG00000021632	black	0.058149316	0.69783422	-0.071851332	0.631266622	0.313852372	0.031687203	-0.180270439	0.225299376	0.25285091	0.086387679	-0.16185679	0.277062917	-0.422932486	0.0030588	-0.420075445	0.003285605	-0.392612273	0.006339306	0.397227996	0.005697674	0.112499039	0.451521234	-0.014175089	0.924658462	0.162693541	0.274553616	-0.1304981	0.381951451	-0.199869834	0.177987308	0.191211018	0.1979217
ENSMOCG00000021029	black	0.106939873	0.47432691	0.075900125	0.612108622	0.327907526	0.024442564	-0.356791746	0.013824287	0.149217806	0.316798855	0.186259742	0.210005046	-0.498179943	0.000365973	-0.394637544	0.006050426	0.271065762	0.065334114	0.492713383	0.000434255	-0.232539859	0.115734312	0.284294908	0.052780069	-0.030236051	0.840110457	-0.346151128	0.01715398	-0.118986517	0.425682987	0.316419988	0.030244937
ENSMOCG00000020213	black	-0.027144792	0.856275352	0.322564718	0.027013365	0.30289578	0.038496767	-0.696847779	5.31E-08	0.173919932	0.242337364	0.383728214	0.007752739	-0.615769559	4.09E-06	-0.563061659	3.79E-05	0.091610712	0.540253641	0.779449801	1.09E-10	-0.568612917	3.05E-05	0.603060302	7.25E-06	-0.120657926	0.419163938	-0.644670111	1.01E-06	-0.157007325	0.291902395	0.607961382	5.83E-06
ENSMOCG00000001003	black	0.290230327	0.047819924	-0.045155213	0.763119896	0.677794844	1.66E-07	-0.531592487	0.000120531	0.072065954	0.630244902	0.184287947	0.214957832	-0.911517905	5.58E-19	-0.647546967	8.68E-07	0.195583339	0.187667141	0.862305877	6.85E-15	-0.538016656	9.60E-05	0.61706122	3.85E-06	-0.003548301	0.981115084	-0.679389671	1.52E-07	-0.231088536	0.118090158	0.669926424	2.60E-07
ENSMOCG00000004213	black	0.322964624	0.026813438	-0.091780449	0.539500165	0.734812942	4.10E-09	-0.501437064	0.000330056	0.076070251	0.611309089	0.138670485	0.352588966	-0.948408402	4.42E-24	-0.678171923	1.63E-07	-0.002315406	0.987676211	0.874569591	9.61E-16	-0.518139827	0.00019113	0.577645616	2.12E-05	0.051929573	0.728847725	-0.689460896	8.35E-08	-0.282048874	0.05476209	0.688010815	9.11E-08
ENSMOCG00000022461	black	0.097025418	0.516471088	0.036888326	0.805552556	0.189924923	0.201012003	-0.249502111	0.090778514	-0.01589127	0.915568037	-0.143824105	0.334803218	-0.363190587	0.012100649	-0.247173291	0.093932841	-0.207675656	0.161292014	0.344423447	0.017754081	-0.103181174	0.490085943	0.170601473	0.251580189	-0.09946323	0.505937654	0.003753403	0.980023696	0.090655341	0.544504072	0.05555601	0.710709412
ENSMOCG00000018671	black	-0.371528839	0.010133224	0.213894321	0.148832523	0.200195689	0.177266427	-0.538379161	9.48E-05	0.700906256	4.11E-08	0.165896571	0.265087095	-0.493453925	0.000424378	-0.827309894	7.59E-13	-0.045490007	0.761414949	0.718976049	1.25E-08	0.227893574	0.123404212	-0.070184278	0.639225823	0.307910801	0.035244092	-0.198169711	0.181782648	-0.347268878	0.016774966	0.34739676	0.016732059
ENSMOCG00000017016	black	0.107953325	0.470124372	-0.150573397	0.312372239	0.589113756	1.32E-05	-0.323846628	0.026376856	0.379312974	0.008551415	0.164474548	0.269262697	-0.75250687	1.06E-09	-0.740957023	2.60E-09	0.243799599	0.098652217	0.69339261	6.57E-08	0.028327009	0.850086018	0.06768668	0.651225641	0.293496845	0.045255933	-0.324993052	0.025818272	-0.363511314	0.012019331	0.403522259	0.004914251
ENSMOCG00000002945	black	0.283840681	0.053176159	-0.154234382	0.300615271	0.721895565	1.03E-08	-0.424249759	0.002958958	0.036497458	0.807573634	0.164044186	0.270534955	-0.852297017	2.98E-14	-0.624192314	2.76E-06	0.024001791	0.872770732	0.79868802	1.73E-11	-0.614777749	4.28E-06	0.622073793	3.05E-06	0.133015443	0.372756347	-0.86964692	2.17E-15	-0.403360949	0.004933088	0.8505357	3.81E-14
ENSMOCG00000001657	black	-0.164003869	0.270654344	0.319086238	0.028805368	0.072468034	0.628332608	-0.519115918	0.000184962	0.200658614	0.17624593	0.226422289	0.12591115	-0.332000165	0.022614743	-0.390215218	0.006696647	-0.485076734	0.000548883	0.507294012	0.000273387	-0.275323355	0.061057881	0.344715868	0.017651278	-0.090077427	0.547082972	-0.347482739	0.016703264	-0.077359425	0.605265006	0.354002229	0.014638826
ENSMOCG00000008914	black	-0.197005442	0.184414997	0.504633118	0.000297939	-0.006592232	0.96492231	-0.70819123	2.58E-08	0.189079317	0.203062316	0.201473726	0.174459349	-0.38520652	0.007500166	-0.409389281	0.00427048	-0.229601732	0.120541103	0.620326756	3.31E-06	-0.345873913	0.017249095	0.454572642	0.001327816	-0.288198154	0.049473697	-0.251910875	0.087603139	0.115532037	0.439336229	0.256312166	0.082025383
ENSMOCG00000001508	black	0.078729215	0.598871489	-0.088936923	0.552189458	0.251784004	0.087768198	-0.115507756	0.439433049	0.166069533	0.26458217	0.35863143	0.013308523	-0.300159531	0.040372908	-0.287838133	0.049771458	0.590536927	1.25E-05	0.270420365	0.066002667	0.038853729	0.795409209	0.021921619	0.88371799	0.102413587	0.493337309	-0.119799061	0.422506684	-0.132976876	0.372896211	0.13889416	0.351805258
ENSMOCG00000014824	black	0.111366239	0.456119149	-0.141343697	0.343292493	0.677745532	1.67E-07	-0.409639726	0.004244726	0.272945731	0.063417401	0.10457647	0.484204358	-0.790528976	3.86E-11	-0.761818664	5.00E-10	-0.069565842	0.642188791	0.810157823	5.27E-12	-0.373399687	0.009731721	0.380131451	0.008398211	0.319869844	0.028393283	-0.818220863	2.17E-12	-0.557556466	4.68E-05	0.838685312	1.86E-13
ENSMOCG00000022859	black	-0.242556714	0.10043623	0.500933705	0.000335389	0.048080871	0.748259277	-0.759701409	5.96E-10	0.283840456	0.053176356	0.442852349	0.001825631	-0.451094323	0.001461115	-0.504977493	0.000294653	0.19999806	0.177703386	0.714224849	1.73E-08	-0.406465218	0.004581448	0.509703556	0.00025275	-0.210540726	0.155460343	-0.403718602	0.004891408	0.008547006	0.954530473	0.408564926	0.004356219
ENSMOCG00000000405	black	0.232371057	0.116006468	0.038000391	0.799809245	0.6129362	4.65E-06	-0.584943729	1.57E-05	0.144626452	0.33208539	0.109057562	0.465568084	-0.916997394	1.40E-19	-0.688877663	8.65E-08	-0.03929674	0.793127393	0.88566333	1.35E-16	-0.412973065	0.003914685	0.518791414	0.000186992	-0.030489159	0.838789685	-0.534704536	0.000108036	-0.176370328	0.23566229	0.539425855	9.13E-05
ENSMOCG00000013026	black	-0.249055077	0.091377537	0.556819764	4.81E-05	0.037231748	0.803777837	-0.867893457	2.87E-15	0.278904197	0.057637417	0.179547325	0.227196599	-0.536121312	0.000102749	-0.559651183	4.32E-05	0.141746767	0.341904008	0.814826449	3.17E-12	-0.39320205	0.00625397	0.563087672	3.78E-05	-0.291677737	0.046669623	-0.300594565	0.040069711	0.12366236	0.407589454	0.34044896	0.019202369
ENSMOCG00000001951	black	-0.379649445	0.008488144	0.453416475	0.001370869	0.038421881	0.797635156	-0.738107113	3.21E-09	0.515275756	0.000210323	0.132933775	0.373052559	-0.452274915	0.001414594	-0.68819179	9.01E-08	-0.161467343	0.278235944	0.75812763	6.77E-10	-0.051229892	0.732364617	0.214246605	0.148148583	-0.007520421	0.959987111	-0.208363931	0.159876721	-0.100600414	0.50106169	0.307950247	0.035219436
ENSMOCG00000018508	black	0.15217408	0.307196242	0.058110075	0.698028431	0.533417831	0.000113052	-0.508213978	0.000265335	0.17399193	0.242139421	0.281776737	0.055006257	-0.752604961	1.06E-09	-0.616701993	3.91E-06	-0.044431692	0.766808237	0.739117849	2.98E-09	-0.419793745	0.00330875	0.451291099	0.001453268	0.040603998	0.786404147	-0.59500121	1.03E-05	-0.258224975	0.079689784	0.57303946	2.56E-05
ENSMOCG00000020715	black	0.044460965	0.766658911	0.462591988	0.001060907	0.129287002	0.386422693	-0.783262806	7.66E-11	-0.031169508	0.835241663	0.058201466	0.697576153	-0.597129747	9.39E-06	-0.362890039	0.012177277	0.064954533	0.664452996	0.732147037	4.97E-09	-0.550698423	6.05E-05	0.710498062	2.21E-08	-0.492176675	0.000441542	-0.217162158	0.142576998	0.327929682	0.024432345	0.21244122	0.151678267
ENSMOCG00000016798	black	0.035901987	0.81065505	0.238703239	0.106125584	0.340111878	0.019329662	-0.568332583	3.08E-05	0.201373971	0.174677288	0.179874017	0.226338105	-0.633811617	1.73E-06	-0.531497447	0.000120933	-0.208162669	0.160289632	0.714635452	1.68E-08	-0.383439274	0.007802956	0.43353926	0.002332764	-0.075116385	0.615797687	-0.494515273	0.000410575	-0.149409062	0.316171921	0.456254306	0.001267346
ENSMOCG00000009385	black	0.037358313	0.803124031	-0.169410854	0.254953542	0.669407095	2.68E-07	-0.37480851	0.009438484	0.481974721	0.000602744	0.178732253	0.229348249	-0.797286906	1.99E-11	-0.882973338	2.21E-16	0.034524369	0.817794689	0.80471719	9.37E-12	-0.052815761	0.724401287	0.127156439	0.39436301	0.443281491	0.001804827	-0.610537045	5.19E-06	-0.593060928	1.12E-05	0.693965302	6.34E-08
ENSMOCG00000019413	black	0.011510801	0.938789339	0.607209869	6.03E-06	0.036368503	0.8082407	-0.874807678	9.23E-16	-0.035412847	0.813188355	0.14436515	0.332968994	-0.563076435	3.78E-05	-0.310293678	0.033779962	0.119310539	0.424414747	0.734998756	4.04E-09	-0.617392717	3.79E-06	0.7811112	9.33E-11	-0.628826856	2.21E-06	-0.228866193	0.121767748	0.413914026	0.003825691	0.169892714	0.253584657
ENSMOCG00000019928	black	0.354016348	0.014634603	0.002252336	0.988011877	0.643345271	1.08E-06	-0.557806528	4.63E-05	-0.034444803	0.818207498	0.054107321	0.717936984	-0.91598494	1.82E-19	-0.567534547	3.18E-05	-0.011588192	0.938378588	0.84306246	1.05E-13	-0.582591278	1.74E-05	0.656257924	5.50E-07	-0.133992204	0.369224519	-0.582306281	1.76E-05	-0.094822108	0.526084843	0.5589672	4.43E-05
ENSMOCG00000008868	black	-0.093810253	0.530529306	0.618432903	3.61E-06	0.060139975	0.688007517	-0.916572673	1.57E-19	0.085856086	0.566095506	0.118714761	0.426748305	-0.577839267	2.11E-05	-0.444803459	0.001732729	-0.037631732	0.801712059	0.813634518	3.62E-12	-0.612250309	4.80E-06	0.753095533	1.02E-09	-0.48185164	0.000604976	-0.362415441	0.012299128	0.245163954	0.096722101	0.328067926	0.024368668
ENSMOCG00000002804	black	-0.007148407	0.961964948	0.522606585	0.000164352	0.097735877	0.51339	-0.797514806	1.95E-11	0.040068495	0.789156417	0.093281883	0.532857408	-0.563067593	3.79E-05	-0.377868757	0.008827636	-0.008517278	0.954688457	0.711921005	2.02E-08	-0.563810011	3.68E-05	0.664235357	3.57E-07	-0.458593881	0.001187303	-0.287892138	0.049726699	0.249855048	0.090307739	0.245572565	0.096149765
ENSMOCG00000001713	black	-0.126233306	0.397832799	0.476570631	0.000708025	0.222744616	0.132345049	-0.878510103	4.89E-16	0.283817142	0.053196751	0.204384867	0.168185318	-0.708455438	2.53E-08	-0.676587225	1.78E-07	-0.093650552	0.531232455	0.916494365	1.60E-19	-0.445216126	0.001713626	0.575539819	2.31E-05	-0.222386037	0.132985287	-0.431697672	0.002446652	-0.000612324	0.996740777	0.440000154	0.001969396
ENSMOCG00000016755	black	0.119773564	0.422606147	-0.260248422	0.077276274	0.687740616	9.26E-08	-0.263681062	0.073313903	0.434564109	0.002271438	0.207883685	0.160863287	-0.770017101	2.50E-10	-0.809725588	5.52E-12	0.14076351	0.345297205	0.709381474	2.38E-08	0.05684164	0.704316309	0.037363633	0.803096552	0.433252963	0.002350156	-0.468414654	0.000898301	-0.532566191	0.000116487	0.556893095	4.79E-05
ENSMOCG00000007992	black	-0.247350833	0.093689415	0.452579047	0.001402825	0.228606723	0.122202701	-0.85179788	3.19E-14	0.410389992	0.004168387	0.277396004	0.059058808	-0.661273448	4.20E-07	-0.748060837	1.51E-09	0.01620134	0.913926735	0.927677372	7.10E-21	-0.424824549	0.0029163	0.525992565	0.000146376	-0.065536126	0.661628639	-0.5895586	1.30E-05	-0.183883088	0.215984746	0.606090621	6.34E-06
ENSMOCG00000004217	black	-0.215543765	0.14565021	0.360783681	0.012726069	0.194049163	0.191221218	-0.674112503	2.06E-07	0.266500535	0.070180932	0.226544002	0.125702321	-0.457227187	0.001233494	-0.549589752	6.30E-05	0.157278875	0.291058063	0.717143824	1.42E-08	-0.552244159	5.71E-05	0.566318103	3.34E-05	-0.015434434	0.917986853	-0.723541451	9.15E-09	-0.249603292	0.090643357	0.69934716	4.54E-08
ENSMOCG00000016403	black	0.16488282	0.268059417	-0.183435928	0.217122915	0.743740474	2.10E-09	-0.414080181	0.003810162	0.30091572	0.039847082	0.151781354	0.308461058	-0.892154072	3.89E-17	-0.826506925	8.35E-13	-0.083506189	0.576810238	0.85473888	2.10E-14	-0.276176165	0.060228887	0.317258752	0.029785769	0.32434979	0.026130465	-0.693335873	6.59E-08	-0.513480503	0.000223228	0.748205592	1.49E-09
ENSMOCG00000007193	black	-0.300218623	0.040331613	0.551193907	5.94E-05	-0.040447157	0.787209981	-0.778430884	1.19E-10	0.417347244	0.003515861	0.275711531	0.060679421	-0.434066575	0.00230103	-0.557753856	4.64E-05	0.252988531	0.086210846	0.702711903	3.67E-08	-0.07033391	0.638509759	0.273054656	0.063307738	-0.239698522	0.104633018	-0.045485777	0.76143648	0.142443345	0.339512652	0.095976235	0.521038015
ENSMOCG00000018039	black	0.038056631	0.799519067	-0.082818835	0.579961703	0.19611139	0.186454826	-0.133787697	0.369962318	0.136873723	0.358923095	-0.084985904	0.570052463	-0.274673332	0.061695864	-0.299873321	0.040573404	-0.101713357	0.496313064	0.267960955	0.068600382	0.123536165	0.408071878	-0.009566482	0.949113654	0.099644494	0.505158825	0.048551416	0.745877444	-0.054970579	0.713627169	0.055958774	0.708704429
ENSMOCG00000005906	black	-0.404896139	0.004756347	0.3609878	0.012671979	0.041973354	0.779377995	-0.607951897	5.83E-06	0.586273991	1.49E-05	0.05571034	0.709940922	-0.408791931	0.00433246	-0.682144375	1.29E-07	-0.009626407	0.948795324	0.671730313	2.35E-07	0.129270455	0.386483996	0.031335667	0.834375635	0.105993076	0.478270997	-0.082486742	0.581487113	-0.135177985	0.364964034	0.212683951	0.15120014
ENSMOCG00000018073	black	0.11631625	0.43621563	0.08972603	0.548653903	0.29661907	0.042910957	-0.35861587	0.013312815	0.152675988	0.305584632	0.201903415	0.173522821	-0.487727236	0.000506335	-0.403335459	0.004936071	0.014043411	0.925356349	0.492069144	0.000443016	-0.170364733	0.252248533	0.249471942	0.090818844	-0.047570682	0.75084441	-0.291406394	0.046883537	-0.102297219	0.493831196	0.261031282	0.076358088
ENSMOCG00000007717	black	-0.105197363	0.481599053	0.45126542	0.00145429	0.220040414	0.137230636	-0.844721609	8.43E-14	0.264945609	0.071895352	0.261368731	0.075964967	-0.667120898	3.04E-07	-0.634714465	1.66E-06	0.034625354	0.81727082	0.871926075	1.49E-15	-0.413739575	0.003842055	0.563282188	3.75E-05	-0.247698399	0.093214285	-0.396843077	0.005748928	0.033848436	0.821303157	0.408076984	0.004407676
ENSMOCG00000016295	black	0.369570896	0.010568596	-0.046383364	0.756870995	0.659774776	4.55E-07	-0.495730071	0.000395275	0.039643577	0.791342134	0.127516913	0.39301291	-0.922273849	3.39E-20	-0.605591639	6.48E-06	-0.01412259	0.924936699	0.804620547	9.46E-12	-0.424504808	0.002939962	0.51497634	0.000212427	-0.072914482	0.626212126	-0.494017055	0.000417003	-0.128022687	0.391123185	0.475276537	0.000735566
ENSMOCG00000022966	black	0.267121143	0.069505783	-0.055844335	0.709273916	0.625624611	2.57E-06	-0.443837274	0.001778195	0.179787267	0.226565852	0.081545281	0.585821369	-0.86095572	8.41E-15	-0.6510976	7.21E-07	-0.001672867	0.991095973	0.765898319	3.55E-10	-0.244486179	0.097677251	0.339077217	0.01972484	0.048083002	0.748248485	-0.403963339	0.004863065	-0.194277857	0.190688413	0.418245366	0.003438543
ENSMOCG00000015862	black	0.209271084	0.158025241	0.044767196	0.765097276	0.592678492	1.14E-05	-0.579048348	2.01E-05	0.123432549	0.408468236	0.08218442	0.582877351	-0.891313963	4.59E-17	-0.665616303	3.31E-07	-0.098642034	0.509473676	0.876736854	6.65E-16	-0.445654916	0.00169352	0.538901861	9.31E-05	-0.037176584	0.804062846	-0.538587442	9.41E-05	-0.162228556	0.275946183	0.551090702	5.96E-05
ENSMOCG00000015455	black	-0.495369088	0.000399767	0.337688892	0.020265786	0.106681306	0.475402311	-0.635863805	1.57E-06	0.638983215	1.34E-06	0.320258737	0.028190601	-0.395817661	0.005887435	-0.771235925	2.25E-10	0.090156559	0.546729503	0.729983017	5.81E-09	-0.066589622	0.656524463	0.13856	0.352976473	0.259532292	0.078123786	-0.471580011	0.000819606	-0.404636053	0.004785894	0.56223968	3.91E-05
ENSMOCG00000021825	black	-0.23820544	0.106878196	0.475734636	0.000725708	0.152630842	0.305729372	-0.791861683	3.40E-11	0.349433305	0.016061202	0.166367757	0.263713074	-0.531279155	0.00012186	-0.638668838	1.36E-06	-0.187269471	0.207499931	0.808880559	6.04E-12	-0.434851032	0.002254526	0.523249648	0.000160791	-0.089536002	0.549504328	-0.584486475	1.61E-05	-0.169566336	0.254511302	0.574363707	2.43E-05
ENSMOCG00000001264	black	0.395504594	0.005930297	0.027171473	0.856135574	0.593199765	1.11E-05	-0.56023198	4.22E-05	-0.163511426	0.27211543	0.247906731	0.092930388	-0.882072297	2.60E-16	-0.448173081	0.001582132	0.14016665	0.347367035	0.791487051	3.52E-11	-0.711064303	2.13E-08	0.790390682	3.92E-11	-0.263115093	0.073955922	-0.594305488	1.06E-05	0.015620624	0.917000939	0.544817977	7.51E-05
ENSMOCG00000004281	black	-0.280669834	0.056008448	0.368535573	0.01080524	0.077510769	0.604557155	-0.594179373	1.07E-05	0.359560497	0.01305436	0.059356338	0.691869902	-0.32884222	0.024014578	-0.520124413	0.000178779	0.233222478	0.114638676	0.604083987	6.93E-06	-0.293837322	0.044995253	0.349046992	0.016186672	0.030141458	0.840604176	-0.500312217	0.000342083	-0.224210559	0.129751597	0.498219149	0.000365521
ENSMOCG00000001498	black	-0.05891755	0.694035995	0.487205436	0.000514468	0.204176963	0.168627885	-0.878425989	4.96E-16	0.159417029	0.28446537	0.104002903	0.486617625	-0.684333433	1.13E-07	-0.573309583	2.53E-05	0.041304288	0.782808828	0.879911455	3.83E-16	-0.557800175	4.63E-05	0.699783248	4.42E-08	-0.336518948	0.020731299	-0.454242818	0.001339974	0.094714513	0.526556565	0.438032437	0.002074343
ENSMOCG00000020382	black	-0.348626854	0.016324071	0.136782134	0.359247813	0.30698068	0.035829612	-0.545792746	7.25E-05	0.510646216	0.000245068	0.294334528	0.044616773	-0.499285963	0.000353399	-0.786484587	5.67E-11	-0.016034797	0.914808258	0.764968307	3.84E-10	-0.270422962	0.065999966	0.284511445	0.052592087	0.37921627	0.008569674	-0.745540796	1.83E-09	-0.56747104	3.19E-05	0.838902607	1.81E-13
ENSMOCG00000016238	black	0.292219676	0.04624476	-0.03888403	0.795253086	0.671514029	2.38E-07	-0.497684104	0.00037174	0.036912923	0.805425411	0.282419454	0.054431001	-0.855146478	1.98E-14	-0.610787293	5.13E-06	-0.031746149	0.832237012	0.80538587	8.74E-12	-0.627918178	2.31E-06	0.631279407	1.96E-06	0.031754681	0.832192575	-0.824117083	1.11E-12	-0.328605583	0.024122334	0.765690827	3.62E-10
ENSMOCG00000019980	black	0.075058417	0.616070916	0.186071291	0.21047492	0.309068493	0.034526358	-0.521132693	0.000172785	0.155490373	0.296648289	0.071696693	0.632003215	-0.581509802	1.81E-05	-0.470537145	0.000844822	0.465129157	0.000987072	0.632095341	1.88E-06	-0.292627212	0.04592734	0.37564443	0.009268118	-0.11056784	0.459374987	-0.292688994	0.045879376	-0.017402514	0.90757193	0.285146699	0.052043723
ENSMOCG00000000571	black	0.208979015	0.158619627	-0.082176798	0.582912418	0.638924343	1.34E-06	-0.420825882	0.003224644	0.209989841	0.156569451	0.003182982	0.983059101	-0.832679374	3.96E-13	-0.686065947	1.02E-07	-0.302681173	0.038641279	0.777060967	1.35E-10	-0.261673487	0.075611306	0.325586285	0.025533127	0.150080104	0.313978484	-0.515427173	0.000209266	-0.319387608	0.028646298	0.539679254	9.05E-05
ENSMOCG00000011445	black	0.244699437	0.097375937	0.079758998	0.594084538	0.437495357	0.002103836	-0.497488017	0.000374043	0.012625084	0.932876879	0.193096858	0.193451257	-0.701449481	3.97E-08	-0.453212446	0.001378594	0.244833304	0.097187162	0.642642517	1.11E-06	-0.425469577	0.002869075	0.498673533	0.000360313	-0.153028863	0.304454812	-0.350505857	0.015717172	0.005350194	0.971528247	0.339438743	0.019585991
ENSMOCG00000021854	black	-0.2657425	0.071012628	0.077454008	0.604822594	0.403623701	0.004902438	-0.471381116	0.000824362	0.558214053	4.56E-05	0.117914752	0.429893136	-0.540632891	8.74E-05	-0.818023139	2.22E-12	-0.019691695	0.895477166	0.751958537	1.11E-09	-0.168637448	0.257161021	0.160629271	0.280771314	0.451710846	0.001436654	-0.716560421	1.48E-08	-0.629779794	2.11E-06	0.787086887	5.36E-11
ENSMOCG00000021047	black	-0.185885203	0.210939624	0.291682528	0.046665853	0.365289691	0.011576876	-0.746771305	1.67E-09	0.412582073	0.003952195	0.188615921	0.204192115	-0.714893565	1.65E-08	-0.799041125	1.67E-11	-0.000163862	0.999127809	0.929592001	3.96E-21	-0.425423538	0.002872423	0.482762515	0.000588634	0.103970868	0.486752597	-0.69434877	6.20E-08	-0.343504111	0.018080588	0.725227729	8.14E-09
ENSMOCG00000020477	black	0.100498676	0.501496931	-0.088953167	0.552116568	0.616125527	4.02E-06	-0.449853262	0.001511483	0.302483782	0.038774591	0.195872903	0.187001657	-0.806518231	7.76E-12	-0.758907493	6.36E-10	0.027201241	0.855979627	0.813775162	3.56E-12	-0.226808237	0.125249852	0.304544812	0.037401081	0.227721608	0.123695269	-0.544493728	7.60E-05	-0.374996458	0.009399946	0.616488897	3.95E-06
ENSMOCG00000012005	black	-0.191305608	0.197695749	0.493447913	0.000424457	0.207604783	0.161438267	-0.889252002	6.85E-17	0.388574687	0.006951174	0.220400688	0.136572094	-0.697786951	5.00E-08	-0.728836927	6.30E-09	0.059317322	0.692062407	0.934453707	8.34E-22	-0.349538736	0.016027104	0.501970413	0.000324488	-0.173978029	0.242177631	-0.401674635	0.005133816	-0.032073354	0.830533122	0.427000989	0.002759646
ENSMOCG00000017143	black	0.198431962	0.181193448	-0.197029848	0.184359539	0.679334809	1.52E-07	-0.311286977	0.033184663	0.205682064	0.165442973	0.136177435	0.361396181	-0.77119725	2.26E-10	-0.672742452	2.22E-07	0.071129287	0.634708964	0.707602726	2.68E-08	-0.324635671	0.025991332	0.299553295	0.040798555	0.292823397	0.04577517	-0.69921872	4.57E-08	-0.496633771	0.000384228	0.698295245	4.85E-08
ENSMOCG00000017773	black	0.280591223	0.056080179	0.028955166	0.846800989	0.638809907	1.35E-06	-0.601263991	7.85E-06	0.031267554	0.834730622	0.182899932	0.218492684	-0.929121491	4.58E-21	-0.62733764	2.37E-06	0.111748095	0.454566399	0.898194634	1.13E-17	-0.613000178	4.64E-06	0.691783163	7.25E-08	-0.086139565	0.564809202	-0.670619543	2.50E-07	-0.157802238	0.289435248	0.658379611	4.91E-07
ENSMOCG00000014819	black	-0.273168705	0.063193078	0.183634646	0.216616598	0.307876976	0.035265246	-0.568711866	3.04E-05	0.613750067	4.48E-06	0.321862949	0.027367206	-0.601782084	7.67E-06	-0.834415215	3.19E-13	0.025155356	0.866709897	0.789026458	4.46E-11	0.048797898	0.744630717	0.0752354	0.615236875	0.271242172	0.065152317	-0.333621501	0.021923083	-0.355725155	0.014131046	0.453647478	0.001362169
ENSMOCG00000012728	black	-0.192819303	0.194104672	0.148056859	0.320621314	0.3198588	0.028399057	-0.563281681	3.75E-05	0.312322468	0.032573337	0.340880193	0.019040555	-0.526020285	0.000146237	-0.657999228	5.01E-07	0.25394872	0.084984917	0.741071838	2.57E-09	-0.413950821	0.003822247	0.444982653	0.00172441	0.181939303	0.220962615	-0.720803276	1.11E-08	-0.392791875	0.006313213	0.760792773	5.45E-10
ENSMOCG00000010597	black	-0.036993699	0.805007912	0.40574795	0.004660688	0.226429121	0.125899422	-0.757608135	7.07E-10	0.184347759	0.214806411	0.222600581	0.132601943	-0.651847257	6.94E-07	-0.536144148	0.000102665	0.003498511	0.98138003	0.800014513	1.52E-11	-0.445867502	0.001683854	0.574023148	2.46E-05	-0.258470601	0.07939369	-0.388466764	0.006968209	0.052694907	0.725007145	0.373576518	0.009694489
ENSMOCG00000014651	black	-0.070520907	0.637615345	0.518765496	0.000187155	0.173857532	0.242509009	-0.878936127	4.54E-16	0.236726205	0.109138739	0.220549802	0.136300218	-0.677308731	1.71E-07	-0.584993126	1.57E-05	0.10409984	0.486209325	0.863041088	6.12E-15	-0.413223743	0.003890801	0.585659836	1.53E-05	-0.35225768	0.015168729	-0.297923921	0.0419608	0.149577431	0.31562066	0.291285553	0.046979058
ENSMOCG00000011687	black	0.179056531	0.228490538	-0.063492911	0.671571264	0.640028951	1.27E-06	-0.449226861	0.001537487	0.211952016	0.152645271	0.201780783	0.173789733	-0.817891134	2.26E-12	-0.67612659	1.83E-07	0.147035689	0.324007524	0.790474687	3.88E-11	-0.419281897	0.00335117	0.44713888	0.001627065	0.15836661	0.287691885	-0.730208818	5.72E-09	-0.396955337	0.005733939	0.707730372	2.65E-08
ENSMOCG00000013082	black	0.093672542	0.531135605	0.114972851	0.441568928	0.452725025	0.001397207	-0.598147379	8.99E-06	0.113347758	0.448093041	0.077949462	0.602507378	-0.766591324	3.35E-10	-0.607378458	5.98E-06	-0.134847492	0.366148495	0.813684226	3.60E-12	-0.467520852	0.000921713	0.5706047	2.82E-05	-0.056752767	0.704757607	-0.532336944	0.000117428	-0.129658267	0.385048755	0.570107943	2.87E-05
ENSMOCG00000007086	black	-0.400132078	0.005323639	0.259859248	0.077735944	0.090821787	0.543762403	-0.510828702	0.000243606	0.634534421	1.67E-06	0.393799887	0.006168488	-0.347301357	0.01676406	-0.697352908	5.14E-08	0.074298059	0.619659581	0.612313817	4.79E-06	0.146116376	0.32707515	-0.007147294	0.961970865	0.232574954	0.115677788	-0.273511904	0.062849041	-0.329529773	0.023703778	0.374902693	0.009419155
ENSMOCG00000012993	black	-0.016878589	0.910343073	0.342249845	0.018534229	0.24365554	0.098857736	-0.667957896	2.91E-07	0.093778249	0.530670179	0.385657495	0.007424548	-0.53874128	9.36E-05	-0.457145761	0.001236296	0.053014424	0.723405722	0.694836005	6.01E-08	-0.639904342	1.28E-06	0.653354411	6.41E-07	-0.178952209	0.228766227	-0.633073148	1.80E-06	-0.091833961	0.539262728	0.576908386	2.19E-05
ENSMOCG00000019134	black	-0.148908054	0.317815888	-0.079181438	0.596767251	0.3169348	0.02996242	-0.289519853	0.048392924	0.372173242	0.009993349	0.15286029	0.304994207	-0.475766311	0.000725031	-0.616996832	3.86E-06	-0.012234576	0.93494855	0.556683949	4.83E-05	0.065183918	0.663338493	0.049928986	0.73891792	0.310783432	0.033485351	-0.263171403	0.073891848	-0.323148092	0.026722131	0.411260847	0.00408129
ENSMOCG00000011526	black	-0.156963058	0.292040186	0.14073823	0.345384716	0.467454994	0.00092346	-0.631246388	1.96E-06	0.454125567	0.001344319	0.375146004	0.009369378	-0.720888814	1.10E-08	-0.848529848	5.03E-14	-0.020312251	0.892202418	0.890727947	5.15E-17	-0.371155984	0.010214923	0.379680447	0.008482334	0.272241645	0.064129921	-0.775119946	1.60E-10	-0.510712665	0.000244535	0.817586967	2.34E-12
ENSMOCG00000006460	black	0.05607365	0.708132927	0.095917811	0.521292913	0.167237747	0.261188594	-0.275379075	0.06100344	0.06715752	0.653779395	-0.011441922	0.939154927	-0.307691907	0.035381173	-0.232013083	0.116585233	0.035313763	0.813701749	0.352302444	0.01515493	-0.122516127	0.411983393	0.248935787	0.091537903	-0.122155017	0.413373263	-0.150702563	0.311952517	0.029418226	0.844381002	0.152777414	0.305259615
ENSMOCG00000011727	black	0.056787181	0.704586714	0.150425124	0.312854489	0.273886988	0.062474755	-0.537965208	9.62E-05	0.082603562	0.580950314	0.093461582	0.532065062	-0.604240139	6.88E-06	-0.45686394	0.001246038	0.09539721	0.52356699	0.657830476	5.05E-07	-0.288196177	0.049475329	0.454741653	0.001321625	-0.185596761	0.211661345	-0.239456121	0.104995041	0.073820572	0.62191767	0.292305856	0.046177488
ENSMOCG00000019842	black	0.376744478	0.009047964	0.051464512	0.73118471	0.551891804	5.79E-05	-0.532112311	0.000118357	-0.034591397	0.817446963	0.259957374	0.077619841	-0.854463301	2.19E-14	-0.488581186	0.000493273	0.193281586	0.193017237	0.749537865	1.34E-09	-0.465249986	0.000983673	0.576361395	2.24E-05	-0.230338925	0.119321103	-0.401483154	0.005157054	0.029866118	0.842041627	0.353785012	0.014703934
ENSMOCG00000012754	black	-0.221650147	0.134306464	0.359928072	0.012954955	0.257772256	0.080237792	-0.756638852	7.65E-10	0.411605407	0.004047272	0.215532381	0.145671998	-0.620433473	3.29E-06	-0.739546382	2.89E-09	0.057262383	0.702228415	0.873329833	1.18E-15	-0.360382115	0.012833059	0.435002258	0.002245658	0.030470046	0.83888941	-0.58747197	1.42E-05	-0.262211503	0.074990124	0.603296159	7.17E-06
ENSMOCG00000017628	black	-0.083818334	0.575381656	0.259830977	0.07776942	0.279666377	0.056929627	-0.635489605	1.59E-06	0.108912496	0.466165297	0.253926101	0.085013639	-0.541448974	8.49E-05	-0.505751486	0.000287387	-0.060608018	0.685704361	0.717681675	1.37E-08	-0.662607693	3.90E-07	0.674760363	1.98E-07	-0.061979827	0.678970253	-0.759019136	6.30E-10	-0.21273697	0.151095852	0.738040011	3.23E-09
ENSMOCG00000017638	black	0.133599405	0.3706424	-0.079782685	0.593974631	0.699207729	4.58E-08	-0.507388481	0.00027255	0.274061027	0.062301692	0.249938121	0.090197206	-0.892408715	3.70E-17	-0.805764532	8.40E-12	-0.00029578	0.998425644	0.897120707	1.42E-17	-0.429588842	0.002583079	0.450442786	0.001487368	0.249518323	0.090756847	-0.790123782	4.02E-11	-0.485637837	0.000539616	0.81546695	2.96E-12
ENSMOCG00000002083	black	-0.313570264	0.031849083	0.106138857	0.47766259	0.354228583	0.014571241	-0.483620171	0.00057361	0.601892669	7.63E-06	0.32165286	0.027473884	-0.507181416	0.000274388	-0.829375824	5.93E-13	-0.231333343	0.11769025	0.740515645	2.68E-09	-0.080943388	0.588599906	0.114817878	0.442188806	0.435443809	0.00221994	-0.647784195	8.57E-07	-0.609465706	5.45E-06	0.735823012	3.80E-09
ENSMOCG00000005357	black	-0.052711827	0.724922312	0.18228996	0.220058788	0.404916916	0.004753993	-0.623084459	2.90E-06	0.349994691	0.015880344	0.538734054	9.36E-05	-0.711349779	2.09E-08	-0.715158329	1.62E-08	-0.050024599	0.738435642	0.817197103	2.44E-12	-0.301020757	0.039774489	0.385604841	0.007433343	0.062394095	0.676941468	-0.537946331	9.63E-05	-0.271800131	0.064579972	0.562929616	3.81E-05
ENSMOCG00000018744	black	-0.091511927	0.54069239	0.573112333	2.55E-05	0.088554923	0.553904861	-0.871270856	1.66E-15	0.152899182	0.304869706	0.146195455	0.32681056	-0.581579233	1.81E-05	-0.4715309	0.000820778	0.276151803	0.060252443	0.802223808	1.21E-11	-0.50099049	0.000334784	0.647086318	8.88E-07	-0.429896752	0.00256275	-0.301572191	0.03939516	0.221360457	0.134829238	0.266713281	0.069948907
ENSMOCG00000014412	black	0.042009468	0.779192929	0.379535588	0.008509508	0.13811447	0.354541742	-0.626268954	2.50E-06	0.006630005	0.964721444	-0.074206233	0.620093568	-0.527440891	0.000139249	-0.323675604	0.026461044	-0.371929154	0.010046134	0.619155454	3.49E-06	-0.394018395	0.006137499	0.522854487	0.000162971	-0.390325054	0.006679898	-0.185850646	0.211025998	0.23265063	0.11555598	0.15780807	0.289417197
ENSMOCG00000007708	black	0.194452743	0.190281681	0.110203308	0.460865703	0.470233918	0.000852283	-0.595019464	1.03E-05	0.05526108	0.712178821	0.098627612	0.509535892	-0.810264688	5.21E-12	-0.554137029	5.32E-05	0.039826736	0.790399793	0.810676685	4.99E-12	-0.403090995	0.004964754	0.551251313	5.93E-05	-0.179788548	0.226562487	-0.347404395	0.0167295	0.034098571	0.820004413	0.379595821	0.0084982
ENSMOCG00000012768	black	0.029548069	0.843702686	0.304586657	0.037373615	0.38674023	0.007245691	-0.749942463	1.30E-09	0.218955085	0.139228807	0.263358084	0.073679738	-0.766522456	3.37E-10	-0.661726236	4.09E-07	-0.0715301	0.632797145	0.879956435	3.80E-16	-0.477870501	0.000681296	0.561818132	3.97E-05	-0.141533406	0.342638555	-0.541918748	8.35E-05	-0.110407125	0.46003189	0.518664061	0.000187794
ENSMOCG00000009331	black	0.106960377	0.47424169	-0.274887739	0.061484841	0.752050679	1.10E-09	-0.279791756	0.056813867	0.33760455	0.020299048	0.225404263	0.127668084	-0.761617261	5.09E-10	-0.800140654	1.50E-11	0.055657985	0.710201592	0.750386711	1.26E-09	-0.297180434	0.042500056	0.257098542	0.081058784	0.511898441	0.000235191	-0.871653781	1.56E-15	-0.719947054	1.17E-08	0.917748202	1.15E-19
ENSMOCG00000020611	black	0.003826691	0.979633723	0.511601099	0.000237503	0.088671381	0.553381631	-0.78479616	6.64E-11	0.081722372	0.585004979	0.157278607	0.291058895	-0.569422938	2.95E-05	-0.392448241	0.00636322	0.237031653	0.108668992	0.705070835	3.15E-08	-0.426407634	0.0028016	0.575489489	2.32E-05	-0.468841557	0.000887307	-0.155802288	0.29566839	0.300759599	0.03995518	0.115734369	0.438529911
ENSMOCG00000018594	black	0.3482887	0.016435377	-0.023045578	0.877800167	0.501073936	0.000333896	-0.345351713	0.017429481	-0.040446748	0.787212082	-0.159590732	0.283934106	-0.701917991	3.86E-08	-0.394164691	0.006116828	-0.198610615	0.180792853	0.572909613	2.57E-05	-0.326421015	0.025136364	0.371352234	0.010171851	-0.1081861	0.469161925	-0.294286598	0.044653145	-0.027749845	0.853106589	0.264688535	0.072181961
ENSMOCG00000002714	black	-0.434190057	0.002293654	0.482750121	0.000588853	0.05835248	0.696829041	-0.779281842	1.10E-10	0.626885427	2.42E-06	0.322288178	0.027152342	-0.480490093	0.000630166	-0.782179864	8.46E-11	0.001032636	0.994503606	0.81030984	5.19E-12	-0.033668673	0.822236816	0.202433831	0.172371768	0.052301378	0.726981115	-0.314425191	0.031360602	-0.199859268	0.178010717	0.392578155	0.006344274
ENSMOCG00000010950	black	-0.14340426	0.336230883	0.003435055	0.981717705	0.552267988	5.71E-05	-0.504136251	0.000302739	0.565055737	3.50E-05	0.311610218	0.03299282	-0.711943706	2.01E-08	-0.918205156	1.02E-19	-0.017320111	0.908007703	0.847182769	6.05E-14	-0.171960982	0.247765265	0.191640042	0.196898326	0.452243071	0.001415831	-0.753072476	1.02E-09	-0.661253441	4.20E-07	0.818002184	2.23E-12
ENSMOCG00000015262	black	-0.256101197	0.082286232	0.264568292	0.072316329	0.176443265	0.235465551	-0.52631374	0.000144768	0.321774113	0.027412273	0.370664698	0.010323437	-0.348243567	0.016450282	-0.529879581	0.000127957	0.158956548	0.285876879	0.600074182	8.27E-06	-0.438599426	0.002043606	0.389327987	0.006833276	0.148802553	0.318162759	-0.734793646	4.10E-09	-0.403148469	0.004957997	0.711521199	2.07E-08
ENSMOCG00000016749	black	-0.097758227	0.513293224	0.186229001	0.210081643	0.435468138	0.00221853	-0.663815639	3.65E-07	0.359554267	0.013056051	0.308590012	0.034821525	-0.7229272	9.55E-09	-0.772559502	2.00E-10	0.081381723	0.586575824	0.876520717	6.90E-16	-0.442615052	0.001837227	0.472024054	0.000809075	0.137086454	0.358169566	-0.737644907	3.32E-09	-0.386895397	0.007220367	0.758014935	6.84E-10
ENSMOCG00000011400	black	0.150585401	0.312333217	-0.116149481	0.436878217	0.605318608	6.56E-06	-0.377323811	0.008933845	0.283499071	0.053475624	0.161731395	0.277440256	-0.775199907	1.59E-10	-0.70050583	4.22E-08	-0.083635009	0.576220477	0.736978386	3.49E-09	-0.147315369	0.323077872	0.241579677	0.101856009	0.207550125	0.161551126	-0.46022997	0.00113404	-0.340112904	0.019329274	0.521728217	0.000169332
ENSMOCG00000020447	black	-0.023061509	0.877716334	0.312393909	0.032531507	0.313880221	0.031671259	-0.706724369	2.83E-08	0.146386531	0.326171793	0.258414062	0.079461769	-0.621161184	3.18E-06	-0.557322975	4.72E-05	0.019789654	0.894960108	0.784094206	7.09E-11	-0.59641484	9.69E-06	0.642690845	1.11E-06	-0.120460792	0.419929861	-0.647646918	8.63E-07	-0.144056064	0.334016073	0.622974163	2.92E-06
ENSMOCG00000019028	black	0.22594371	0.126734813	0.043305602	0.772558917	0.448330911	0.001575373	-0.410996932	0.004107515	0.040027555	0.789366934	0.029431546	0.844311411	-0.671294821	2.41E-07	-0.438634616	0.002041712	-0.178746575	0.22931032	0.60667243	6.17E-06	-0.423533907	0.003012853	0.429516115	0.002587902	-0.055283615	0.71206651	-0.477668801	0.000685383	-0.143364548	0.336366119	0.431773248	0.002441883
ENSMOCG00000010072	black	-0.035899868	0.81066602	0.166475864	0.263398493	0.484043308	0.000566325	-0.679444347	1.51E-07	0.2801002	0.056529892	0.358593887	0.013318882	-0.769751046	2.56E-10	-0.760287091	5.68E-10	0.072501384	0.628174106	0.913131065	3.75E-19	-0.53869339	9.37E-05	0.573341689	2.53E-05	0.101845576	0.495750468	-0.792641925	3.15E-11	-0.369031146	0.010691405	0.801905529	1.25E-11
ENSMOCG00000016748	black	0.126839814	0.395551113	-0.008156986	0.956603328	0.592518119	1.15E-05	-0.517477093	0.000195424	0.170126681	0.252921781	0.088922379	0.552254721	-0.794830532	2.54E-11	-0.681119391	1.37E-07	0.051083889	0.733099178	0.826769467	8.10E-13	-0.493604185	0.000422399	0.553730821	5.40E-05	0.122062198	0.413730947	-0.751828842	1.12E-09	-0.353462242	0.014801135	0.769935472	2.52E-10
ENSMOCG00000006278	black	0.216586169	0.143665197	-0.208504163	0.159589481	0.7408092	2.63E-09	-0.349313446	0.016100043	0.314225707	0.031474022	0.201611609	0.174158429	-0.865321598	4.30E-15	-0.793733857	2.83E-11	0.064976367	0.664346883	0.778068933	1.23E-10	-0.161269626	0.278832727	0.212769873	0.151031157	0.325111491	0.025761131	-0.579715533	1.95E-05	-0.481086424	0.00061902	0.624237339	2.75E-06
ENSMOCG00000022758	black	-0.235493309	0.111050589	0.393509214	0.006209922	0.18522027	0.212605967	-0.734683192	4.13E-09	0.451881453	0.001429949	0.183330982	0.21739064	-0.589347964	1.31E-05	-0.724836437	8.36E-09	-0.061298205	0.68231323	0.81225307	4.21E-12	-0.150133539	0.313804238	0.292483685	0.046038927	-0.013525028	0.928104309	-0.308715064	0.034744182	-0.12762382	0.392613028	0.369823851	0.01051146
ENSMOCG00000018009	black	-0.233774732	0.113758069	0.176708358	0.234751437	0.408630924	0.0043493	-0.64076073	1.23E-06	0.500065708	0.000344771	0.285062713	0.052115956	-0.646622184	9.10E-07	-0.854804946	2.08E-14	-0.013160734	0.930035936	0.877804529	5.53E-16	-0.333777155	0.021857628	0.358661052	0.013300354	0.301147459	0.039687067	-0.789267772	4.36E-11	-0.543288068	7.94E-05	0.835939678	2.64E-13
ENSMOCG00000001645	black	0.07605086	0.611400196	0.147205835	0.323441762	0.505760593	0.000287303	-0.647898607	8.52E-07	0.246757455	0.094504908	0.398281739	0.005559391	-0.787969842	4.93E-11	-0.703639716	3.46E-08	0.38823643	0.007004686	0.860790104	8.62E-15	-0.465065546	0.000988865	0.530586766	0.000124842	0.012248906	0.934872519	-0.641012295	1.21E-06	-0.247708482	0.09320053	0.633284771	1.78E-06
ENSMOCG00000003672	black	-0.160543801	0.281030731	0.096240174	0.51988724	0.12474367	0.40346924	-0.245322264	0.096500047	0.382443656	0.007978155	0.286811001	0.050628948	-0.233113649	0.114812822	-0.41558315	0.003672191	0.40759498	0.004459028	0.328208365	0.024304122	0.111038234	0.457455217	-0.076369218	0.60990513	0.177682773	0.23213927	-0.141471622	0.342851443	-0.214119165	0.148395733	0.178804321	0.22915744
ENSMOCG00000004719	black	0.108503062	0.467853085	0.043132008	0.773446507	0.484556359	0.000557604	-0.512039616	0.0002341	0.131227495	0.37927346	0.025323086	0.865829264	-0.706236238	2.92E-08	-0.606463228	6.23E-06	-0.371701593	0.010095562	0.750152898	1.28E-09	-0.414855262	0.003738453	0.481877867	0.0006045	0.039847959	0.790290622	-0.584798186	1.58E-05	-0.24907432	0.091351688	0.612386239	4.77E-06
ENSMOCG00000020025	black	0.183956243	0.215798938	0.066448839	0.657205663	0.58184646	1.79E-05	-0.591700284	1.19E-05	0.223626124	0.130780933	0.160034044	0.282581194	-0.897692624	1.26E-17	-0.719268148	1.23E-08	-0.008041155	0.957218993	0.881018162	3.14E-16	-0.319202865	0.028743723	0.445739842	0.001689652	-0.006209963	0.96695523	-0.468899401	0.000885827	-0.174798503	0.239929451	0.488618207	0.000492714
ENSMOCG00000021233	black	-0.136013624	0.361979503	0.377013458	0.008994824	0.226413539	0.125926174	-0.689607187	8.28E-08	0.249128165	0.09127939	0.338335472	0.020012317	-0.539269017	9.18E-05	-0.55011205	6.18E-05	0.077246055	0.605795486	0.730570468	5.57E-09	-0.54257145	8.15E-05	0.554592992	5.23E-05	-0.07381872	0.621926438	-0.664658285	3.49E-07	-0.199486182	0.178838748	0.610287571	5.25E-06
ENSMOCG00000011374	black	-0.297624455	0.042177328	0.426122236	0.002821979	0.205212205	0.166432501	-0.806036845	8.16E-12	0.511955162	0.000234752	0.297740106	0.042093599	-0.603320542	7.17E-06	-0.775787664	1.51E-10	0.263141642	0.073925707	0.884921678	1.55E-16	-0.263691839	0.073301722	0.400475982	0.005280797	0.011329078	0.939753894	-0.508289792	0.000264681	-0.217072818	0.142745384	0.551694437	5.83E-05
ENSMOCG00000016770	black	-0.237332574	0.108207718	0.578948068	2.02E-05	0.056687785	0.705080337	-0.875509571	8.20E-16	0.339617902	0.019517489	0.11447391	0.443566371	-0.565412121	3.46E-05	-0.595584007	1.00E-05	0.055071246	0.713125163	0.840713793	1.43E-13	-0.322379756	0.027106252	0.499662762	0.000349206	-0.281451372	0.055299333	-0.263704486	0.073287427	0.112232256	0.452601789	0.295499953	0.043739799
ENSMOCG00000011906	black	-0.399845691	0.005359547	0.136554242	0.360056552	0.27962886	0.056964302	-0.513347441	0.000224213	0.754075856	9.39E-10	0.268172488	0.06837381	-0.514357997	0.000216833	-0.911666882	5.38E-19	-0.022335419	0.881538523	0.751999462	1.11E-09	0.181120637	0.223082744	-0.071227749	0.634239093	0.459269924	0.00116503	-0.402541981	0.0050297	-0.548546429	6.55E-05	0.541197307	8.57E-05
ENSMOCG00000016500	black	-0.155266562	0.297352695	0.288257107	0.049425078	0.382452566	0.007976572	-0.769294994	2.66E-10	0.362014567	0.012402862	0.320437058	0.028098067	-0.725571951	7.94E-09	-0.780245731	1.01E-10	0.111605427	0.455146197	0.940811453	8.98E-23	-0.513704408	0.00022158	0.571120546	2.76E-05	0.06269599	0.675464432	-0.759935366	5.84E-10	-0.32836053	0.024234348	0.779668046	1.06E-10
ENSMOCG00000001138	black	0.008323679	0.95571736	-0.093889113	0.530182261	0.558039463	4.59E-05	-0.429837338	0.002566661	0.305375281	0.036859069	0.152416486	0.306417206	-0.726238557	7.58E-09	-0.742646373	2.29E-09	0.081000723	0.588334975	0.786972101	5.42E-11	-0.254696568	0.084039568	0.334079086	0.021731127	0.279540016	0.057046485	-0.616220537	4.00E-06	-0.429085453	0.002616622	0.701097308	4.06E-08
ENSMOCG00000016860	black	0.40016076	0.005320055	-0.118465984	0.427724854	0.751079378	1.19E-09	-0.485320221	0.000544844	-0.004632036	0.975348749	0.114803185	0.442247604	-0.960475836	1.25E-26	-0.621340629	3.15E-06	0.138389883	0.353573643	0.843019979	1.06E-13	-0.574729676	2.39E-05	0.630859464	2.00E-06	-0.010206323	0.945715111	-0.685598387	1.05E-07	-0.226158159	0.126365234	0.663434533	3.73E-07
ENSMOCG00000022169	black	-0.292998408	0.045639771	0.071750078	0.631748888	0.349145639	0.016154554	-0.493453076	0.000424389	0.531041011	0.000122878	0.225509966	0.127484806	-0.536931465	9.98E-05	-0.817114669	2.46E-12	0.004816973	0.974364853	0.748717238	1.43E-09	-0.141296403	0.343455637	0.167622523	0.260077244	0.418258315	0.003437439	-0.615317924	4.17E-06	-0.554944004	5.16E-05	0.731635354	5.16E-09
ENSMOCG00000015517	black	0.279410653	0.057166319	-0.123192296	0.409388109	0.738872505	3.04E-09	-0.471709782	0.000816515	0.091126409	0.542406291	0.231949762	0.116687837	-0.909446652	9.18E-19	-0.690427303	7.88E-08	0.033897192	0.821049973	0.853359822	2.56E-14	-0.572926102	2.57E-05	0.597466623	9.26E-06	0.143737316	0.335098032	-0.829678251	5.71E-13	-0.401380263	0.005169578	0.822456289	1.34E-12
ENSMOCG00000022994	black	0.225947674	0.126727974	0.189626412	0.201734119	0.4466548	0.001648484	-0.673762941	2.10E-07	-0.047383467	0.751793713	0.131244441	0.379211377	-0.802962256	1.12E-11	-0.491670492	0.000448516	0.060017929	0.688608543	0.833028898	3.79E-13	-0.626048889	2.52E-06	0.763346582	4.40E-10	-0.293078697	0.045577763	-0.513588662	0.000222431	0.067694241	0.651189182	0.500762837	0.000337218
ENSMOCG00000018673	black	0.19308987	0.193467688	0.084922874	0.570339571	0.505172752	0.000292805	-0.580273168	1.91E-05	0.03859274	0.796754275	0.166376784	0.263686796	-0.796108413	2.24E-11	-0.561946726	3.95E-05	-0.047282853	0.75230404	0.801354578	1.32E-11	-0.553148211	5.52E-05	0.651751325	6.97E-07	-0.110259836	0.460634367	-0.619683429	3.41E-06	-0.131705383	0.377524951	0.601884144	7.63E-06
ENSMOCG00000007301	black	0.094105392	0.529231039	-0.051298164	0.732021214	0.542040245	8.31E-05	-0.379119239	0.008588029	0.321965461	0.027315278	0.307785833	0.035322299	-0.706178547	2.93E-08	-0.665824033	3.27E-07	0.129476063	0.385722674	0.714587781	1.69E-08	-0.155344315	0.297107858	0.220600089	0.136208624	0.203473395	0.170131841	-0.502472178	0.000319327	-0.367381029	0.011074487	0.519769142	0.000180935
ENSMOCG00000010623	black	0.195412397	0.188060798	0.039542079	0.791864461	0.598298504	8.93E-06	-0.575598241	2.31E-05	0.207480388	0.161695202	0.133010081	0.37277579	-0.880561365	3.41E-16	-0.703873615	3.40E-08	0.223257949	0.131432516	0.863745705	5.50E-15	-0.361315889	0.012585449	0.476981773	0.000699471	0.003963032	0.978908257	-0.528721336	0.000133212	-0.200856589	0.175810796	0.540956857	8.64E-05
ENSMOCG00000011992	black	-0.152762859	0.305306244	0.593195332	1.11E-05	0.07613023	0.611027315	-0.891020138	4.86E-17	0.253623648	0.085398421	0.198020439	0.182118629	-0.604557568	6.78E-06	-0.550395475	6.12E-05	-0.000470475	0.997495797	0.830381268	5.25E-13	-0.393202721	0.006253873	0.553214627	5.51E-05	-0.373021931	0.009811669	-0.249366046	0.090960516	0.180444718	0.224843765	0.242165612	0.101002719
ENSMOCG00000011922	black	-0.192166423	0.195647843	0.27825383	0.058246946	0.319397918	0.028640869	-0.669077736	2.73E-07	0.413989313	0.003818648	0.196401128	0.185792016	-0.589831263	1.28E-05	-0.730505891	5.60E-09	-0.064920466	0.664618579	0.805704223	8.45E-12	-0.378301013	0.008744166	0.401774629	0.005121718	0.121459407	0.416058133	-0.709854651	2.31E-08	-0.392881912	0.006300167	0.70092251	4.11E-08
ENSMOCG00000021802	black	-0.121202081	0.417053859	0.212432179	0.151696097	0.47080308	0.000838327	-0.716372318	1.50E-08	0.448473101	0.001569306	0.312889239	0.032242697	-0.769987239	2.51E-10	-0.862262547	6.90E-15	0.009394574	0.950026909	0.949409464	2.88E-24	-0.3864464	0.007293856	0.440699966	0.001933223	0.16372346	0.271485683	-0.753773928	9.62E-10	-0.432802086	0.002377777	0.770877803	2.32E-10
ENSMOCG00000009445	black	-0.339081085	0.01972335	0.146438181	0.325999265	0.229237468	0.121147406	-0.423936479	0.002982439	0.726584482	7.40E-09	0.252148256	0.087294956	-0.440489695	0.001944029	-0.79965151	1.57E-11	-0.049175763	0.742720703	0.622605422	2.97E-06	0.323428891	0.026582886	-0.215552145	0.145634171	0.391666076	0.00647833	-0.158929383	0.285960292	-0.417329923	0.003517367	0.28765519	0.049923318
ENSMOCG00000019893	black	-0.364703896	0.011721052	0.352866414	0.014982003	0.206269806	0.164211217	-0.717903673	1.35E-08	0.672635041	2.24E-07	0.235988728	0.110279297	-0.591384994	1.20E-05	-0.864365707	4.99E-15	-0.011001472	0.941492979	0.85513057	1.99E-14	0.016040666	0.914777191	0.130509557	0.381909297	0.169873084	0.253640325	-0.346544034	0.017019932	-0.30303979	0.038400042	0.444773594	0.001734118
ENSMOCG00000007841	black	-0.127925403	0.391486254	0.016902507	0.910216539	0.490394132	0.000466544	-0.450656229	0.001478722	0.444308246	0.001755902	0.29293896	0.045685727	-0.586840329	1.46E-05	-0.76551306	3.67E-10	0.02374136	0.874140045	0.737124033	3.46E-09	-0.330604656	0.023224649	0.304083318	0.037705101	0.401523301	0.005152174	-0.884867352	1.56E-16	-0.660336561	4.41E-07	0.900091189	7.59E-18
ENSMOCG00000018334	black	0.05213864	0.727797934	-0.181147868	0.223011997	0.705056619	3.16E-08	-0.399604349	0.005389971	0.384258276	0.007661343	0.244019547	0.098339071	-0.824398422	1.07E-12	-0.85423267	2.26E-14	0.038619145	0.796618168	0.841987297	1.21E-13	-0.276104314	0.060298382	0.30535687	0.036871015	0.431896912	0.002434098	-0.801524326	1.30E-11	-0.628817565	2.21E-06	0.869609763	2.18E-15
ENSMOCG00000009062	black	0.20567371	0.165460531	-0.105155615	0.481773997	0.720323826	1.14E-08	-0.487839095	0.000504606	0.225316317	0.127820723	0.153263758	0.303704222	-0.92319395	2.62E-20	-0.772395771	2.03E-10	-0.003520964	0.981260554	0.878124335	5.23E-16	-0.403891814	0.004871333	0.441870344	0.001874041	0.191647762	0.196879947	-0.699731863	4.43E-08	-0.406554357	0.004571684	0.723137945	9.41E-09
ENSMOCG00000021023	black	0.010354901	0.944926069	0.516165659	0.00020418	0.198481292	0.181082771	-0.890426583	5.46E-17	0.064745867	0.665467452	0.16433181	0.269684227	-0.694421527	6.17E-08	-0.491313265	0.000453498	0.074137261	0.620419627	0.865308441	4.31E-15	-0.645675642	9.55E-07	0.776850142	1.37E-10	-0.447665215	0.001604058	-0.437789934	0.002087614	0.190664787	0.199230087	0.389128881	0.006864268
ENSMOCG00000019039	black	-0.288278547	0.049407405	0.352291706	0.015158239	0.267911671	0.068653255	-0.752702966	1.05E-09	0.509784488	0.000252082	0.329842045	0.023563737	-0.599085062	8.63E-06	-0.799822076	1.55E-11	0.152189507	0.307146625	0.875126483	8.75E-16	-0.330960492	0.023067835	0.4117153	0.004036475	0.118793962	0.426437671	-0.682842365	1.24E-07	-0.369734566	0.010531597	0.709555499	2.36E-08
ENSMOCG00000012379	black	0.207911995	0.160805006	0.033734773	0.821893472	0.628983022	2.19E-06	-0.587726681	1.40E-05	0.150608825	0.312257081	0.067544022	0.65191373	-0.895909711	1.82E-17	-0.701399856	3.99E-08	-0.02294721	0.878317833	0.892139208	3.90E-17	-0.479515527	0.000648771	0.556939751	4.79E-05	0.008905021	0.952627977	-0.656419933	5.45E-07	-0.247652879	0.093276405	0.652522548	6.70E-07
ENSMOCG00000006436	black	-0.084272231	0.573307213	0.206994355	0.162701949	0.268243246	0.068298155	-0.579379366	1.98E-05	0.323525367	0.026535185	0.687862459	9.19E-08	-0.58457662	1.60E-05	-0.613877369	4.46E-06	0.129541859	0.385479235	0.696045581	5.58E-08	-0.181145949	0.223016981	0.302205003	0.038963514	-0.013636894	0.927511235	-0.344670257	0.01766728	-0.143120696	0.337197268	0.386881191	0.007222683
ENSMOCG00000019219	black	-0.203001246	0.171146544	0.488425158	0.000495637	0.073700899	0.622484158	-0.723256026	9.34E-09	0.405846887	0.004649688	0.016855748	0.910463903	-0.50880744	0.000260255	-0.578060881	2.09E-05	0.041663265	0.780967557	0.719557247	1.21E-08	-0.108304782	0.468671616	0.251346009	0.088339894	-0.176724761	0.234707298	-0.123180623	0.409432832	0.054760649	0.714674438	0.145435778	0.329357915
ENSMOCG00000017910	black	-0.071993018	0.630592041	0.138045	0.35478619	0.127031141	0.394832929	-0.405928637	0.004640615	0.120564028	0.419528658	0.213523011	0.149555919	-0.346362817	0.017081647	-0.351821049	0.015303878	0.149377349	0.316275822	0.46816506	0.000904784	-0.201815747	0.173713601	0.322415776	0.027088142	-0.06883773	0.645684288	-0.247173164	0.093933015	-0.0230227	0.877920559	0.298441017	0.041589055
ENSMOCG00000001791	black	-0.270973741	0.065429106	0.171837065	0.248111359	0.11387158	0.445984343	-0.428365841	0.00266524	0.420811913	0.003225769	0.574938763	2.37E-05	-0.349843565	0.01592886	-0.55940224	4.36E-05	0.17740557	0.232880345	0.519696459	0.000181379	-0.002380318	0.987330746	0.076614523	0.608754206	0.164079045	0.270431755	-0.249889591	0.090261766	-0.240169541	0.103932298	0.337644899	0.02028313
ENSMOCG00000017291	black	0.197088275	0.18422682	-0.177214171	0.233392978	0.532921516	0.000115043	-0.231994901	0.116614687	0.048837677	0.744429573	0.18736457	0.207265076	-0.581306148	1.83E-05	-0.446685709	0.001647109	0.354959556	0.014354798	0.535182389	0.000106226	-0.367357673	0.011079993	0.330319624	0.023350903	0.17323005	0.244239606	-0.519946384	0.000179856	-0.299071217	0.041139646	0.535981209	0.000103261
ENSMOCG00000018534	black	-0.206617575	0.163485532	-0.016110455	0.914407778	0.461791734	0.001085198	-0.445225579	0.001713191	0.521265951	0.000172007	0.373593682	0.009690882	-0.587010351	1.44E-05	-0.83740929	2.19E-13	-0.019741874	0.8952123	0.753143011	1.01E-09	-0.156708176	0.29283438	0.183745583	0.216334297	0.45495498	0.001313846	-0.725497459	7.98E-09	-0.643510968	1.07E-06	0.808641863	6.20E-12
ENSMOCG00000017287	black	-0.014451735	0.923192423	0.54170016	8.41E-05	0.068974998	0.645024714	-0.78087284	9.54E-11	0.051460523	0.731204767	0.148915108	0.317792704	-0.528443871	0.000134499	-0.353094959	0.014912405	-0.07478786	0.617346858	0.685281336	1.07E-07	-0.541727918	8.41E-05	0.651685058	7.00E-07	-0.466076997	0.00096069	-0.315664447	0.030663561	0.231627894	0.117210443	0.244107344	0.098214285
ENSMOCG00000022386	black	0.234071566	0.113286878	-0.234006769	0.113389609	0.708796913	2.48E-08	-0.323075512	0.026758221	0.098538493	0.509920408	0.256596634	0.081674683	-0.766761077	3.30E-10	-0.630132861	2.07E-06	0.200331844	0.17696584	0.720327308	1.14E-08	-0.463835358	0.001024128	0.456232857	0.001268101	0.258673672	0.079149548	-0.792281311	3.26E-11	-0.471196262	0.000828805	0.810316045	5.18E-12
ENSMOCG00000013127	black	-0.008187621	0.956440502	0.322127793	0.027233217	0.329429304	0.023748982	-0.733687673	4.45E-09	0.264989298	0.071846734	0.109189121	0.465026833	-0.737881487	3.27E-09	-0.648240238	8.37E-07	0.112410469	0.451879814	0.853575088	2.48E-14	-0.349163273	0.016148818	0.477357441	0.000691736	-0.153781833	0.302052954	-0.374480521	0.009506064	-0.024918842	0.867951936	0.390644842	0.006631343
ENSMOCG00000007431	black	-0.048003739	0.748649931	0.17314163	0.244484142	0.456874207	0.001245682	-0.661834765	4.07E-07	0.373032932	0.009809333	0.16380747	0.27123644	-0.759315976	6.15E-10	-0.786255717	5.80E-11	-0.087670738	0.557885015	0.889947171	5.99E-17	-0.312280603	0.032597871	0.408914567	0.004319671	0.095157155	0.524617247	-0.597662831	9.18E-06	-0.317166176	0.029836162	0.625554492	2.58E-06
ENSMOCG00000005510	black	-0.15892047	0.285987662	0.182551178	0.21938716	0.226565014	0.125666295	-0.473407009	0.00077705	0.49988636	0.000346738	0.2582732	0.079631582	-0.492487992	0.000437302	-0.638048846	1.40E-06	0.243433419	0.099175266	0.612994483	4.64E-06	0.132952557	0.372984424	0.025006188	0.867493206	0.099229099	0.506944536	-0.146471753	0.325887151	-0.173512636	0.2434592	0.213726288	0.149159569
ENSMOCG00000021065	black	-0.208280083	0.160048652	0.068282268	0.648356029	0.47893471	0.000660092	-0.540843488	8.68E-05	0.525102003	0.000150922	0.362783262	0.012204602	-0.645263585	9.75E-07	-0.870514644	1.88E-15	-0.061016314	0.683697517	0.836066015	2.60E-13	-0.299607457	0.040760378	0.285577864	0.051674172	0.419321933	0.003347835	-0.857982419	1.31E-14	-0.668203805	2.87E-07	0.905534113	2.28E-18
ENSMOCG00000011375	black	-0.139579019	0.349412293	0.108298238	0.468698646	0.438528346	0.002047437	-0.568133153	3.11E-05	0.484862943	0.000552451	0.27763919	0.058827736	-0.695637922	5.72E-08	-0.835478005	2.80E-13	-0.038604685	0.796692704	0.835777487	2.69E-13	-0.166554529	0.263169743	0.207112622	0.162456557	0.267260067	0.069355359	-0.545612204	7.30E-05	-0.436362025	0.002167292	0.613629862	4.51E-06
ENSMOCG00000007074	black	0.300567456	0.04008855	-0.268640951	0.067874159	0.818718362	2.06E-12	-0.323145757	0.026723291	0.215086363	0.146527599	0.191902455	0.196274228	-0.90216867	4.84E-18	-0.754498434	9.08E-10	0.066678855	0.656092835	0.77939608	1.09E-10	-0.323586788	0.026504853	0.338320553	0.020018135	0.318185083	0.029285407	-0.72343024	9.22E-09	-0.517692289	0.00019402	0.741164679	2.56E-09
ENSMOCG00000021380	black	0.138293343	0.353912802	0.048126915	0.748026106	0.524612562	0.000153475	-0.513996577	0.000219447	0.191760626	0.196611367	0.155906977	0.295339975	-0.774994046	1.62E-10	-0.642233493	1.14E-06	-0.053208989	0.722431132	0.773348601	1.87E-10	-0.371994203	0.010032044	0.409009031	0.004309843	0.058948884	0.693881234	-0.536532383	0.000101259	-0.251028875	0.088755642	0.536711448	0.000100617
ENSMOCG00000020071	black	0.106540903	0.4759868	-0.066502293	0.656946989	0.349412345	0.016067989	-0.223947646	0.130213897	0.13218098	0.375789598	-0.04944284	0.741371617	-0.413211057	0.003892006	-0.402704199	0.005010433	-0.177556266	0.232477275	0.401034374	0.005211876	-0.124412799	0.404727421	0.169920445	0.253506029	0.124021709	0.406217513	-0.330839489	0.02312106	-0.22813813	0.122991185	0.362430262	0.012295308
ENSMOCG00000019768	black	-0.009382647	0.95009027	-0.08829679	0.555065456	0.555725545	5.01E-05	-0.391569517	0.006492665	0.506715257	0.000278566	0.276620016	0.059801011	-0.734384487	4.23E-09	-0.824693115	1.03E-12	0.166973647	0.26195323	0.756437972	7.77E-10	0.058862668	0.694307091	0.054622436	0.715364218	0.349890445	0.015913797	-0.400091302	0.005328739	-0.445887462	0.001682949	0.491005533	0.000457828
ENSMOCG00000018399	black	-0.156749937	0.292704158	0.432256716	0.002411571	0.079253467	0.596432391	-0.713274242	1.84E-08	0.30165132	0.039340972	0.156236432	0.294307994	-0.539703885	9.04E-05	-0.538727125	9.36E-05	-0.148002639	0.320800547	0.701897477	3.86E-08	-0.139830654	0.348535573	0.303761128	0.037918553	-0.237364485	0.10815889	-0.078389693	0.600453455	0.128686193	0.388652221	0.124628883	0.403905474
ENSMOCG00000018850	black	-0.095165442	0.524580974	0.488423234	0.000495666	0.207470234	0.161716187	-0.850758676	3.69E-14	0.292230924	0.046235975	0.251058808	0.088716336	-0.671385801	2.40E-07	-0.636934642	1.48E-06	0.00754469	0.95985809	0.863767612	5.48E-15	-0.38769336	0.007091346	0.527969782	0.000136726	-0.256149436	0.08222653	-0.382633172	0.007944546	0.030758908	0.837382565	0.36956957	0.010568897
ENSMOCG00000003135	black	0.13318234	0.372151443	0.276404567	0.060008401	0.230518999	0.119024517	-0.578639911	2.04E-05	0.059760389	0.689877441	0.00885591	0.952888934	-0.624421206	2.73E-06	-0.390762262	0.006613592	-0.02656126	0.859333532	0.632365402	1.86E-06	-0.246536532	0.094809927	0.407192662	0.004502291	-0.330803756	0.023136798	-0.050934725	0.733849884	0.233947479	0.11348367	0.050189854	0.737602317
ENSMOCG00000017806	black	-0.073570947	0.623099549	0.049727295	0.739935594	0.519217717	0.000184329	-0.513296271	0.000224592	0.423691675	0.003000902	0.20326926	0.170570016	-0.691699461	7.29E-08	-0.808437288	6.34E-12	-0.111535076	0.455432246	0.80018883	1.49E-11	-0.306728563	0.035989695	0.307829171	0.035295161	0.324364839	0.026123126	-0.764312556	4.06E-10	-0.556784249	4.81E-05	0.792354196	3.24E-11
ENSMOCG00000016208	black	0.069181355	0.644033678	0.092994976	0.534123669	0.42573161	0.002850084	-0.499668744	0.000349139	0.302845576	0.038530533	0.150278244	0.313332678	-0.729113208	6.18E-09	-0.639124233	1.33E-06	0.016001551	0.914984242	0.734029379	4.34E-09	-0.101430765	0.497516609	0.221603572	0.134390411	0.019769223	0.895067944	-0.232406583	0.11594915	-0.116797133	0.434308188	0.278807084	0.057728106
ENSMOCG00000009707	black	-0.176184894	0.236162985	0.164178605	0.270137151	0.307846176	0.035284518	-0.491075844	0.000456836	0.52027824	0.000177852	0.04841361	0.746574756	-0.584277087	1.62E-05	-0.729918884	5.84E-09	-0.352090895	0.015220233	0.707083387	2.77E-08	0.064271622	0.667775261	0.040926552	0.78474759	0.202110125	0.173073582	-0.273492216	0.062868737	-0.301346839	0.039549818	0.346574975	0.017009414
ENSMOCG00000002998	black	0.165384075	0.26658698	-0.228523791	0.122341969	0.782243758	8.41E-11	-0.380168944	0.00839125	0.298241786	0.041731964	0.301950567	0.039136597	-0.881328092	2.97E-16	-0.832152705	4.23E-13	0.086709324	0.562228011	0.840891788	1.40E-13	-0.360872824	0.012702423	0.352771269	0.015011059	0.404275027	0.004827175	-0.838971028	1.79E-13	-0.622110362	3.04E-06	0.880430522	3.49E-16
ENSMOCG00000008064	black	0.238279729	0.106765621	0.04597874	0.758928071	0.650695093	7.37E-07	-0.629546208	2.13E-06	0.098099153	0.511818138	0.139384639	0.350090458	-0.937646353	2.80E-22	-0.694062018	6.31E-08	0.038451643	0.797481698	0.932742444	1.46E-21	-0.597924273	9.08E-06	0.665132783	3.40E-07	-0.031078934	0.835713822	-0.722079075	1.01E-08	-0.229971944	0.119927256	0.707696839	2.66E-08
ENSMOCG00000017599	black	0.140103096	0.347587878	-0.109078675	0.4654812	0.713180808	1.85E-08	-0.492891476	0.000431861	0.249708407	0.090503109	0.20111311	0.175248137	-0.889742394	6.23E-17	-0.798848318	1.71E-11	0.091909074	0.538929526	0.897045655	1.44E-17	-0.4574897	0.001224499	0.486116164	0.000531828	0.261536231	0.075770427	-0.827643046	7.30E-13	-0.497223277	0.000377173	0.858973056	1.13E-14
ENSMOCG00000002384	black	0.138926997	0.351690292	-0.163832557	0.27116204	0.70343678	3.50E-08	-0.412297873	0.003979657	0.265396	0.071395389	0.299345562	0.04094525	-0.84099127	1.38E-13	-0.774298619	1.72E-10	0.113420521	0.4477998	0.822377274	1.35E-12	-0.376166223	0.009163122	0.380108349	0.008402503	0.316199248	0.03036675	-0.773210308	1.89E-10	-0.53146207	0.000121083	0.803930244	1.02E-11
ENSMOCG00000002362	black	0.202876461	0.171415451	-0.137682328	0.356064011	0.726274315	7.56E-09	-0.441296754	0.001902841	0.191943399	0.196176975	0.239293291	0.105238762	-0.858111649	1.29E-14	-0.733164153	4.62E-09	0.002249861	0.988025053	0.831304772	4.69E-13	-0.476860561	0.000701983	0.486802794	0.000520825	0.234430524	0.112719057	-0.834008252	3.36E-13	-0.48870416	0.000491417	0.83887083	1.82E-13
ENSMOCG00000009984	black	0.202722228	0.171748241	-0.106396347	0.476588973	0.670702997	2.49E-07	-0.461714399	0.001087572	0.164100999	0.270366773	0.11104485	0.457428249	-0.858802621	1.16E-14	-0.715454989	1.59E-08	-0.142382111	0.339722454	0.828433667	6.64E-13	-0.408100887	0.004405143	0.466270162	0.000955392	0.169269833	0.255355095	-0.659897274	4.52E-07	-0.362604316	0.012250511	0.707790138	2.64E-08
ENSMOCG00000011049	black	-0.26347408	0.073548186	0.098895886	0.508379271	0.432327548	0.002407158	-0.541963184	8.33E-05	0.547242818	6.88E-05	0.304535112	0.037407451	-0.593929594	1.08E-05	-0.855192815	1.97E-14	0.047899911	0.749175896	0.81961104	1.86E-12	-0.280438446	0.056219793	0.278959454	0.057585867	0.420713114	0.00323374	-0.845522691	7.57E-14	-0.656976962	5.29E-07	0.898922225	9.73E-18
ENSMOCG00000013545	black	-0.256383419	0.081937429	0.52137591	0.000171367	-0.066738132	0.65580617	-0.719235654	1.23E-08	0.280065758	0.056561545	-0.107694271	0.471196709	-0.391615647	0.006485813	-0.4521143	0.001420844	-0.046450416	0.756530267	0.63456677	1.67E-06	-0.134746638	0.366510411	0.327538073	0.024613484	-0.284138516	0.052916175	0.007882349	0.958063122	0.227685315	0.123756761	0.068490426	0.647354286
ENSMOCG00000005701	black	0.029524721	0.843824646	0.329430847	0.023748287	0.164834467	0.268201739	-0.549181651	6.40E-05	0.191262656	0.197798328	0.232180598	0.116314126	-0.478637186	0.000665959	-0.390798696	0.006608092	0.148530308	0.319058965	0.558264846	4.55E-05	-0.163716653	0.271505885	0.314380922	0.031385742	-0.258896784	0.078881993	-0.117557226	0.431302763	0.123819233	0.406990208	0.085869141	0.566036236
ENSMOCG00000001067	black	0.174192049	0.241589821	0.250606827	0.089311287	0.337191844	0.02046247	-0.579183802	2.00E-05	0.061203836	0.682776533	-0.075824762	0.612462946	-0.647317287	8.78E-07	-0.44389389	0.001775502	-0.065173675	0.663388245	0.663096891	3.80E-07	-0.420764134	0.003229622	0.509579003	0.000253782	-0.232581807	0.115666754	-0.387098477	0.00718734	0.017172486	0.908788457	0.315857914	0.030555912
ENSMOCG00000008342	black	0.248755954	0.091780071	-0.108983207	0.465874142	0.681468652	1.34E-07	-0.466413587	0.000951474	0.098199107	0.511386075	0.307826722	0.035296694	-0.857858301	1.33E-14	-0.664862543	3.45E-07	0.148807714	0.318145786	0.806971859	7.40E-12	-0.488766536	0.000490479	0.542343237	8.22E-05	0.105463202	0.480485834	-0.705672819	3.03E-08	-0.32306512	0.026763391	0.723545297	9.15E-09
ENSMOCG00000011810	black	0.107063293	0.473814055	0.244262827	0.097993598	0.408984369	0.004312407	-0.699773902	4.42E-08	0.158929509	0.285959906	0.237097099	0.108568543	-0.797547179	1.94E-11	-0.61168932	4.93E-06	0.118680833	0.42688141	0.85537444	1.92E-14	-0.419072656	0.003368649	0.554381261	5.27E-05	-0.205933869	0.164914434	-0.402693041	0.005011757	0.006953982	0.962998712	0.397711017	0.005633919
ENSMOCG00000001510	black	0.301499526	0.039444976	0.169079336	0.255898207	0.428532259	0.002653926	-0.591094386	1.22E-05	-0.130923744	0.380387329	-0.042481326	0.776775989	-0.772868778	1.95E-10	-0.386116366	0.007348286	-0.145426279	0.329389845	0.737142625	3.45E-09	-0.614305961	4.37E-06	0.699270601	4.56E-08	-0.334587358	0.021519566	-0.414104386	0.003807905	0.130718708	0.381140304	0.368183293	0.010886792
ENSMOCG00000010034	black	0.028171033	0.850902107	0.264561717	0.072323681	0.405210565	0.004720839	-0.722774089	9.65E-09	0.200725908	0.176097937	0.063482094	0.671624052	-0.762446175	4.75E-10	-0.65038137	7.49E-07	0.020513615	0.891140173	0.879878514	3.85E-16	-0.494819513	0.000406694	0.586252372	1.49E-05	-0.115525173	0.439363598	-0.563646804	3.70E-05	-0.122667084	0.411403172	0.552818062	5.59E-05
ENSMOCG00000021563	black	0.139372348	0.350133368	0.233128158	0.114789593	0.275199419	0.061179112	-0.547609291	6.78E-05	0.050939058	0.733828073	0.012546677	0.933292797	-0.641116328	1.20E-06	-0.391198377	0.006548021	-0.013229777	0.92966981	0.636326713	1.53E-06	-0.297772477	0.042070187	0.433425377	0.002339668	-0.287900667	0.049719634	-0.10952157	0.463660604	0.195144863	0.188678072	0.130666857	0.381330859
ENSMOCG00000012900	black	0.083346289	0.577542668	-0.134444557	0.367595713	0.674909832	1.96E-07	-0.422041847	0.003127976	0.358987653	0.013210577	0.217834091	0.141315274	-0.823098179	1.25E-12	-0.82783494	7.13E-13	-0.062778574	0.675060594	0.823459518	1.19E-12	-0.235167417	0.111560192	0.2621847	0.075020974	0.351755916	0.015324126	-0.663441406	3.73E-07	-0.527309756	0.000139881	0.729117213	6.18E-09
ENSMOCG00000001438	black	0.043586895	0.771121276	0.415050641	0.003720564	0.291509583	0.046802094	-0.807042804	7.34E-12	0.043737902	0.770349814	0.233243154	0.114605615	-0.688263542	8.98E-08	-0.496401927	0.000387035	0.023328133	0.876313496	0.836170766	2.56E-13	-0.747585748	1.57E-09	0.809846069	5.45E-12	-0.316278422	0.030323012	-0.659670565	4.58E-07	0.00762248	0.959444546	0.58714464	1.44E-05
ENSMOCG00000019874	black	-0.015420571	0.918060264	-0.011442493	0.939151897	0.615400805	4.16E-06	-0.533727636	0.000111825	0.444777022	0.001733959	0.212208354	0.152138007	-0.827169434	7.72E-13	-0.87901269	4.48E-16	-0.021918865	0.883732496	0.903068383	3.97E-18	-0.252894869	0.086331164	0.317357585	0.029732047	0.315482497	0.03076509	-0.713723761	1.79E-08	-0.52377563	0.000157931	0.765540404	3.66E-10
ENSMOCG00000020410	black	0.276667956	0.059754944	0.105235904	0.481437578	0.595145999	1.02E-05	-0.637630126	1.43E-06	0.016537958	0.912145305	0.133658032	0.370430567	-0.907281548	1.53E-18	-0.596365173	9.71E-06	0.006994304	0.962784312	0.887092998	1.03E-16	-0.6600615	4.48E-07	0.725503356	7.98E-09	-0.144149362	0.333699795	-0.677628597	1.68E-07	-0.11994905	0.421921832	0.638974505	1.34E-06
ENSMOCG00000011854	black	0.037271425	0.803572863	-0.153333352	0.303482066	0.702044485	3.83E-08	-0.412998067	0.003912297	0.395038709	0.005994585	0.260623536	0.076835238	-0.800023691	1.52E-11	-0.862705872	6.45E-15	-0.016958703	0.909919264	0.836571471	2.44E-13	-0.31813001	0.029314958	0.315970795	0.030493247	0.452333346	0.001412326	-0.872159787	1.44E-15	-0.681182733	1.37E-07	0.918739526	8.88E-20
ENSMOCG00000003691	black	0.030803034	0.83715243	0.529735931	0.000128599	0.113285807	0.448342795	-0.815697918	2.88E-12	0.047657463	0.750404499	0.048819062	0.744523698	-0.614789067	4.27E-06	-0.392736528	0.006321244	-0.021542985	0.885712989	0.749996244	1.30E-09	-0.496846634	0.000381667	0.666794488	3.10E-07	-0.499902961	0.000346556	-0.21324104	0.150106991	0.310424701	0.033700936	0.176802827	0.234497313
ENSMOCG00000020426	black	-0.14235579	0.339812659	0.025039649	0.867317485	0.505408221	0.000290589	-0.496584295	0.000384826	0.545340228	7.37E-05	0.298345259	0.041657692	-0.683757202	1.17E-07	-0.8789528	4.53E-16	0.185629895	0.211578351	0.813671308	3.60E-12	-0.130913472	0.38042503	0.171187605	0.249930616	0.408766383	0.004335128	-0.644970702	9.90E-07	-0.573814225	2.48E-05	0.714522017	1.69E-08
ENSMOCG00000008870	black	-0.017114083	0.909097362	0.136567563	0.360009248	0.255120101	0.083507841	-0.374456269	0.009511078	0.180204177	0.22547277	-0.146663214	0.325248234	-0.41886181	0.003386343	-0.390779875	0.006610932	-0.165852206	0.265216712	0.513057719	0.00022637	-0.269330874	0.067143593	0.296070552	0.043315584	0.037719425	0.801259334	-0.416725884	0.003570244	-0.185100203	0.212907834	0.413269315	0.003886472
ENSMOCG00000013564	black	-0.011857102	0.936951478	0.394291075	0.006099018	0.22957961	0.12057786	-0.737736424	3.30E-09	0.145393979	0.329498437	0.245373765	0.096427895	-0.641170899	1.20E-06	-0.512975475	0.000226986	-0.173171297	0.244402076	0.783722755	7.34E-11	-0.479960467	0.000640216	0.566544983	3.31E-05	-0.261937203	0.07530632	-0.416575603	0.003583508	0.034325434	0.81882691	0.382411045	0.00798395
ENSMOCG00000006015	black	0.035397414	0.813268315	0.180321235	0.225166518	0.48584661	0.000536204	-0.667793433	2.93E-07	0.297917717	0.041965277	0.460326783	0.001130956	-0.80050467	1.44E-11	-0.735492817	3.90E-09	0.217714074	0.141540027	0.888065156	8.59E-17	-0.405749068	0.004660564	0.477668783	0.000685384	0.015955874	0.915226035	-0.604797133	6.71E-06	-0.250538949	0.089400904	0.599636353	8.42E-06
ENSMOCG00000013608	black	-0.054331702	0.716815922	0.397506103	0.00566089	0.267145472	0.069479422	-0.818478188	2.11E-12	0.250136347	0.089933882	0.18704302	0.208059921	-0.719527874	1.21E-08	-0.649595943	7.80E-07	0.059741376	0.689971155	0.888816101	7.45E-17	-0.369684024	0.01054301	0.541021757	8.62E-05	-0.238047393	0.107117996	-0.342398673	0.018479903	0.051391574	0.731551452	0.367396933	0.011070739
ENSMOCG00000000154	black	-0.238474871	0.106470342	0.305285518	0.03691734	0.235108717	0.111652172	-0.659213543	4.69E-07	0.557370622	4.71E-05	0.164449113	0.269337779	-0.569957964	2.89E-05	-0.763769758	4.25E-10	0.093724659	0.530906112	0.781952695	8.64E-11	-0.028913531	0.847018643	0.183362058	0.217311338	0.095073996	0.524981316	-0.340151514	0.019314658	-0.243950826	0.098436828	0.395237981	0.005967013
ENSMOCG00000016268	black	0.051861589	0.729189204	0.008972538	0.952269218	0.552186611	5.72E-05	-0.539481786	9.11E-05	0.337415458	0.020373787	0.294963515	0.044141702	-0.830020843	5.48E-13	-0.786158504	5.85E-11	0.076687057	0.60841407	0.855972513	1.76E-14	-0.229571381	0.120591535	0.336597581	0.020699732	0.161801961	0.277227867	-0.5158539	0.000206314	-0.321379572	0.027613172	0.582712798	1.73E-05
ENSMOCG00000002909	black	0.132425814	0.374898111	0.166228623	0.264118304	0.482632374	0.000590944	-0.66981773	2.62E-07	0.160726787	0.280475527	0.152192302	0.307137638	-0.843800117	9.54E-14	-0.659253314	4.68E-07	-0.080952315	0.588558655	0.886213405	1.22E-16	-0.421035692	0.003207779	0.544184009	7.69E-05	-0.123768576	0.407183658	-0.472234677	0.000804123	-0.080818757	0.589175979	0.486461986	0.00052626
ENSMOCG00000016831	black	0.020731956	0.889988584	0.077158255	0.606206457	0.541643816	8.43E-05	-0.606052877	6.35E-06	0.243789128	0.098667144	0.246157487	0.095335036	-0.764747026	3.92E-10	-0.743406295	2.16E-09	-0.043845697	0.769799251	0.868332766	2.67E-15	-0.546096413	7.17E-05	0.555349231	5.08E-05	0.161587747	0.277872937	-0.829727581	5.68E-13	-0.42612209	0.00282199	0.844609402	8.56E-14
ENSMOCG00000018665	black	-0.016889101	0.910287462	-0.087957763	0.5565915	0.423970233	0.002979901	-0.264552439	0.072334058	0.47452852	0.000751919	0.133677807	0.370359134	-0.564989718	3.51E-05	-0.68085101	1.39E-07	-0.159468969	0.284306446	0.561008958	4.10E-05	0.240901013	0.102851258	-0.1258546	0.39926137	0.317786835	0.02949966	-0.163069115	0.273432213	-0.347930198	0.016554083	0.259340654	0.078351817
ENSMOCG00000016149	black	0.103712939	0.487840027	-0.0729176	0.626197328	0.285606358	0.051649825	-0.127307119	0.393798334	0.092551969	0.53608175	0.06041305	0.686663424	-0.329849872	0.023560235	-0.25367071	0.08533846	0.645881562	9.45E-07	0.296974331	0.042650542	-0.102252468	0.494021192	0.113707488	0.446644323	0.067049793	0.654299774	-0.203198309	0.170722502	-0.119202534	0.424837248	0.188664263	0.204074047
ENSMOCG00000012448	black	-0.321217438	0.027696085	0.226121908	0.126427652	-0.007019074	0.962652608	-0.37742756	0.00891354	0.477185786	0.000695261	0.06243671	0.6767329	-0.280365692	0.056286377	-0.489324204	0.000482156	-0.119547207	0.423489766	0.450105701	0.001501115	0.284072	0.052974148	-0.126214213	0.397904751	0.103132833	0.490290379	0.135221454	0.364808418	-0.043106986	0.773574468	0.006711797	0.964286503
ENSMOCG00000021449	black	0.291614191	0.046719649	0.020280759	0.892368562	0.368491113	0.010815504	-0.336407525	0.0207761	-0.088959283	0.552089124	-0.02630987	0.86065165	-0.583533529	1.67E-05	-0.298373128	0.041637707	-0.460914074	0.001112409	0.478448267	0.00066971	-0.29425738	0.044675328	0.357299473	0.013680268	-0.178967845	0.228724891	-0.159612536	0.283867464	0.078290624	0.600915399	0.158045689	0.288682378
ENSMOCG00000000594	black	-0.014229654	0.924369283	0.037242191	0.80372389	0.564827926	3.54E-05	-0.543878852	7.78E-05	0.419146441	0.003362476	0.130380086	0.382385792	-0.79959009	1.58E-11	-0.835648931	2.74E-13	0.013612954	0.927638151	0.878471879	4.92E-16	-0.259265382	0.078441527	0.31559689	0.030701226	0.26573235	0.071023817	-0.663412494	3.73E-07	-0.469167255	0.000879001	0.70356915	3.47E-08
ENSMOCG00000012626	black	0.020443348	0.891510829	0.203738342	0.16956435	0.520079463	0.00017905	-0.740559454	2.68E-09	0.279428054	0.057150188	0.258974233	0.078789282	-0.85330712	2.58E-14	-0.78404188	7.13E-11	0.075012943	0.616285293	0.969803612	3.23E-29	-0.541915713	8.35E-05	0.608211154	5.76E-06	0.017817765	0.905376354	-0.755083296	8.67E-10	-0.297714102	0.042112413	0.750973868	1.20E-09
ENSMOCG00000003285	black	-0.342839239	0.018319873	0.223721824	0.130611963	0.137498344	0.356713323	-0.468456488	0.000897218	0.53951334	9.10E-05	0.12513199	0.40199549	-0.382488129	0.007970257	-0.655409484	5.75E-07	-0.104471385	0.484646032	0.601067824	7.91E-06	0.043150774	0.773350541	0.04072691	0.78577279	0.250355788	0.089643073	-0.292834347	0.045766689	-0.325827494	0.025417942	0.391099042	0.006562906
ENSMOCG00000005921	black	-0.138213683	0.354192812	0.081439974	0.586307076	0.310693742	0.033539145	-0.439468669	0.001997268	0.408800836	0.00433153	0.228270808	0.122767545	-0.527013234	0.00014132	-0.654633733	5.99E-07	-0.029166514	0.845696294	0.618076803	3.67E-06	-0.063068957	0.673641339	0.148180061	0.320214294	0.2048089	0.167285286	-0.40741125	0.00447874	-0.337424202	0.020370326	0.460734988	0.001118036
ENSMOCG00000010756	black	-0.023753807	0.874074596	0.082041778	0.583533814	0.528856866	0.000132587	-0.601418997	7.79E-06	0.298095457	0.041837181	0.16040689	0.281446606	-0.770051453	2.49E-10	-0.767155853	3.19E-10	0.021337435	0.88679631	0.889697827	6.28E-17	-0.451494079	0.001445212	0.481082062	0.000619101	0.170917126	0.250690926	-0.738774334	3.06E-09	-0.399426449	0.005412494	0.776564757	1.41E-10
ENSMOCG00000019027	black	-0.065147234	0.663516683	0.117235131	0.432574909	0.379287577	0.008556207	-0.483970658	0.00056757	0.384852377	0.007560014	0.34056603	0.019158326	-0.603821366	7.01E-06	-0.666920974	3.08E-07	-0.011048622	0.941242667	0.679386611	1.52E-07	-0.181343116	0.222505196	0.198702408	0.180587272	0.170234252	0.252617403	-0.436228636	0.00217487	-0.319226869	0.028731049	0.466953046	0.000936869
ENSMOCG00000010044	black	0.122168195	0.413322495	0.021928171	0.883683473	0.31587747	0.030545048	-0.285181327	0.052013965	0.200885026	0.175748358	-0.007657614	0.959257773	-0.50803709	0.000266866	-0.404634184	0.004786107	0.329448596	0.023740296	0.456001946	0.001276261	-0.029961913	0.841541459	0.115179175	0.440744395	0.004493749	0.976084484	-0.144396459	0.332863043	-0.082171435	0.582937096	0.127737163	0.392189335
ENSMOCG00000017453	black	0.005474616	0.970866399	0.162883107	0.273987225	0.42898369	0.002623449	-0.607695083	5.90E-06	0.192129698	0.195734904	0.130749372	0.381027638	-0.692309642	7.02E-08	-0.622679339	2.96E-06	-0.198987449	0.179949958	0.82058821	1.66E-12	-0.538169563	9.55E-05	0.576971505	2.18E-05	0.030761377	0.837369685	-0.725060895	8.23E-09	-0.288601965	0.04914144	0.725076731	8.22E-09
ENSMOCG00000019150	black	-0.047816392	0.74959906	0.341761046	0.018713603	0.20459712	0.167734362	-0.608325473	5.73E-06	0.285663181	0.051601299	0.136092352	0.361699085	-0.545485051	7.33E-05	-0.495819337	0.000394171	0.27814895	0.058345724	0.66396953	3.62E-07	-0.220596296	0.136215531	0.330466587	0.023285735	-0.166760438	0.262571613	-0.258199658	0.079720352	0.008324443	0.955713303	0.226199269	0.126294479
ENSMOCG00000010291	black	-0.045709649	0.760297023	0.137548877	0.356534911	0.342719849	0.018363124	-0.550229915	6.16E-05	0.356544521	0.01389488	0.126161924	0.398101838	-0.671933013	2.33E-07	-0.676049645	1.84E-07	0.050749208	0.73478389	0.752721849	1.05E-09	-0.041779714	0.780370519	0.220634092	0.136146716	0.031903509	0.831417478	-0.189959295	0.200928974	-0.09654007	0.518581235	0.291579276	0.046747153
ENSMOCG00000019897	black	0.001264025	0.993272022	0.045285861	0.762454434	0.209578274	0.157401843	-0.255580955	0.082932254	0.106184853	0.477470713	0.006369171	0.966108526	-0.301190561	0.039657364	-0.290060836	0.047956117	0.092181901	0.537720115	0.378189035	0.008765724	-0.15818125	0.288263711	0.191978908	0.196092662	0.018910325	0.899602992	-0.233345701	0.114441741	-0.098851431	0.50857084	0.264413724	0.072489344
ENSMOCG00000006364	black	0.062830668	0.674805904	0.250085161	0.090001821	0.309617055	0.034190502	-0.626503957	2.47E-06	0.169430674	0.25489714	0.152893621	0.304887507	-0.683213408	1.21E-07	-0.541438173	8.49E-05	0.02238137	0.881296553	0.739627235	2.87E-09	-0.314208036	0.031484086	0.444126302	0.001764484	-0.17528641	0.238599298	-0.319533	0.028569819	0.008216205	0.956288576	0.318137349	0.029311019
ENSMOCG00000017116	black	0.24452694	0.097619604	-0.110760141	0.458589643	0.571527611	2.72E-05	-0.341175643	0.018930358	0.016015906	0.914908253	0.194517772	0.1901306	-0.701076325	4.07E-08	-0.493044401	0.000429815	-0.190753786	0.199016492	0.629434458	2.14E-06	-0.416319058	0.00360625	0.415439083	0.003685223	0.060104205	0.68818365	-0.53347112	0.00011284	-0.234775914	0.112174748	0.525288087	0.000149962
ENSMOCG00000018005	black	0.286392781	0.050981502	-0.055257171	0.712198299	0.697095421	5.23E-08	-0.491142017	0.000455903	0.085320567	0.568529152	0.208910408	0.158759485	-0.871526047	1.59E-15	-0.641813441	1.16E-06	0.078688994	0.599058802	0.828114979	6.90E-13	-0.579081765	2.00E-05	0.589862848	1.28E-05	0.062940834	0.674267408	-0.799303506	1.63E-11	-0.343664213	0.018023364	0.75211375	1.10E-09
ENSMOCG00000021243	black	0.017527471	0.906911165	0.362135245	0.012371556	0.349442826	0.016058121	-0.793644622	2.86E-11	0.154383631	0.300142093	0.230126771	0.119671239	-0.749505298	1.35E-09	-0.614471213	4.34E-06	-0.064861573	0.664904858	0.877615687	5.71E-16	-0.621822255	3.08E-06	0.694504168	6.14E-08	-0.201876438	0.173581512	-0.628833433	2.21E-06	-0.078752651	0.598762361	0.583891446	1.65E-05
ENSMOCG00000002870	black	0.18293296	0.218408106	-0.109929011	0.461989135	0.65979289	4.55E-07	-0.461019962	0.001109094	0.184652219	0.214036779	0.223119901	0.131677455	-0.861430711	7.83E-15	-0.718727782	1.28E-08	-0.037339196	0.803222778	0.833651791	3.51E-13	-0.356165381	0.014003738	0.421186342	0.003195717	0.160794725	0.28026958	-0.602355361	7.48E-06	-0.335678399	0.021071279	0.656201604	5.51E-07
ENSMOCG00000022116	black	-0.006031491	0.967904421	-0.007676414	0.959157835	0.340362018	0.019235134	-0.266007373	0.070721133	0.336297915	0.020820251	0.125243412	0.401573201	-0.483459063	0.000576405	-0.535472066	0.000105142	-0.23321607	0.114648924	0.4935472	0.000423148	0.004263166	0.977311307	0.006094019	0.967571866	0.229153021	0.121288293	-0.268427726	0.068101219	-0.312128996	0.032686845	0.307065989	0.035775577
ENSMOCG00000005326	black	-0.027104175	0.856488152	0.018784504	0.900267606	0.24044176	0.103528972	-0.249023195	0.091420375	0.275953593	0.060444369	0.031189164	0.835139207	-0.397601594	0.005648307	-0.452591541	0.001402343	-0.168916033	0.256364403	0.395738002	0.005898316	0.094914623	0.5256794	-0.012195822	0.935154165	0.136473489	0.360343393	-0.092090586	0.538124757	-0.15936223	0.284633107	0.15556422	0.296416106
ENSMOCG00000016523	black	0.013299747	0.929298787	0.373226985	0.009768201	0.31333555	0.03198429	-0.818713516	2.06E-12	0.10041718	0.501845719	0.171539412	0.248944025	-0.740335601	2.72E-09	-0.575527908	2.31E-05	0.023178942	0.877098417	0.900631291	6.75E-18	-0.619105424	3.50E-06	0.739889152	2.81E-09	-0.277194488	0.059250837	-0.528059048	0.000136304	0.039570837	0.791716457	0.52388	0.000157369
ENSMOCG00000022728	black	-0.101382179	0.497723682	0.231552112	0.117333745	0.289208002	0.048646187	-0.601295165	7.83E-06	0.406252624	0.004604811	0.132357116	0.375148124	-0.630397604	2.05E-06	-0.694710673	6.06E-08	-0.081164714	0.587577511	0.751001721	1.20E-09	-0.081635757	0.585404213	0.205059422	0.166755187	0.036037949	0.809951229	-0.285366223	0.051855304	-0.175966515	0.236753568	0.325844643	0.025409769
ENSMOCG00000019912	black	0.08083587	0.589096865	0.216521534	0.143787694	0.428293177	0.002670193	-0.689572552	8.29E-08	0.148470125	0.319257298	0.077207454	0.605976154	-0.7918157	3.41E-11	-0.617412571	3.79E-06	0.108934041	0.466076576	0.859681754	1.02E-14	-0.518225789	0.00019058	0.616023189	4.04E-06	-0.13766847	0.356112894	-0.549747657	6.27E-05	-0.082910872	0.579539266	0.550785568	6.03E-05
ENSMOCG00000017277	black	-0.104364912	0.485093753	0.334883153	0.021397244	0.366644781	0.011249174	-0.802663273	1.16E-11	0.383237282	0.007838229	0.320560983	0.028033909	-0.771966481	2.11E-10	-0.781133725	9.31E-11	0.205012413	0.166854564	0.955020621	2.17E-25	-0.398505405	0.005530418	0.505630877	0.000288509	-0.039043117	0.794433523	-0.573516546	2.51E-05	-0.199491132	0.178827744	0.584564484	1.60E-05
ENSMOCG00000002176	black	-0.106218736	0.477329392	0.422279863	0.003109356	0.289669523	0.048271754	-0.8309618	4.89E-13	0.29019612	0.047847385	0.227731862	0.123677899	-0.707605084	2.68E-08	-0.682180734	1.29E-07	0.027034011	0.856855776	0.908526524	1.14E-18	-0.501264572	0.000331875	0.59026716	1.26E-05	-0.15763472	0.289954037	-0.567241306	3.22E-05	-0.101441947	0.497468954	0.553541887	5.44E-05
ENSMOCG00000010565	black	-0.096165355	0.520213324	-0.123151542	0.409544266	0.47439501	0.000754872	-0.312866842	0.03225571	0.543311886	7.94E-05	0.200408563	0.17679663	-0.614153242	4.40E-06	-0.800873524	1.39E-11	0.019838117	0.894704324	0.6594061	4.64E-07	0.187694896	0.206450761	-0.080580814	0.590276501	0.434089764	0.002299643	-0.29348469	0.045265262	-0.467286531	0.000927941	0.439659826	0.001987203
ENSMOCG00000019371	black	-0.214740276	0.147194054	0.078220591	0.601242046	0.24954888	0.090716021	-0.325287827	0.025676254	0.512939749	0.000227254	0.174166513	0.241659905	-0.414946264	0.003730111	-0.620867419	3.22E-06	-0.011771646	0.937404976	0.52364425	0.000158641	0.141856448	0.341526782	-0.090277148	0.546191069	0.287890868	0.049727752	-0.22556496	0.12738953	-0.340654153	0.019125229	0.292632406	0.045923307
ENSMOCG00000000374	black	0.021783381	0.884446274	0.463314738	0.001039387	0.180326252	0.225153396	-0.792004311	3.35E-11	0.154974191	0.298274507	0.092880871	0.534627675	-0.668929265	2.75E-07	-0.491603916	0.000449441	0.03371919	0.821974411	0.786025038	5.92E-11	-0.355700832	0.014138109	0.540146826	8.90E-05	-0.409378143	0.004271628	-0.165556926	0.266080481	0.244903991	0.097087596	0.152554492	0.305974253
ENSMOCG00000004492	black	0.29815882	0.041791593	-0.153575176	0.302710942	0.688503776	8.85E-08	-0.369059904	0.010684831	0.070369927	0.63833745	0.200854738	0.175814861	-0.795755472	2.32E-11	-0.597452793	9.26E-06	-0.02677069	0.858235711	0.7131092	1.86E-08	-0.466360553	0.000952921	0.463281967	0.001040354	0.127729704	0.392217209	-0.693619802	6.48E-08	-0.352191294	0.015189211	0.682835342	1.24E-07
ENSMOCG00000016236	black	0.192492756	0.194875428	0.057360418	0.701742237	0.60338294	7.15E-06	-0.60381713	7.01E-06	0.180871142	0.223731657	0.095128947	0.52474073	-0.904720836	2.74E-18	-0.717330404	1.40E-08	-0.033347009	0.823908083	0.897869318	1.21E-17	-0.424190115	0.002963416	0.51884271	0.00018667	0.004507221	0.976012809	-0.561500472	4.02E-05	-0.206143569	0.164475213	0.577925723	2.10E-05
ENSMOCG00000017283	black	0.072192444	0.629643055	0.447230669	0.001623032	0.218640784	0.139811477	-0.807755101	6.81E-12	0.029655974	0.843139058	0.174120551	0.241786083	-0.689682995	8.24E-08	-0.446690988	0.001646874	-0.019725414	0.895299179	0.804201925	9.88E-12	-0.570454897	2.83E-05	0.705522461	3.06E-08	-0.445034212	0.001722024	-0.342688979	0.018374321	0.219912386	0.137465228	0.303311071	0.038218377
ENSMOCG00000007990	black	0.020207039	0.892757506	0.192177175	0.195622359	0.26816369	0.068383221	-0.578252238	2.07E-05	0.001207305	0.993573917	-0.010992068	0.941542903	-0.595215361	1.02E-05	-0.421684866	0.003156088	-0.096556941	0.518507812	0.701495989	3.96E-08	-0.5163623	0.000202845	0.63095412	1.99E-06	-0.179359132	0.227692156	-0.419845269	0.003304506	0.034500219	0.817919978	0.46827029	0.000902046
ENSMOCG00000001388	black	0.003412787	0.981836202	0.434047958	0.002302143	0.279489067	0.057093658	-0.864639212	4.79E-15	0.120918753	0.418151769	0.183239891	0.217623205	-0.742741263	2.27E-09	-0.579479367	1.97E-05	0.141870859	0.341477239	0.907176922	1.56E-18	-0.62025576	3.32E-06	0.743379993	2.16E-09	-0.32471789	0.025951432	-0.509664602	0.000253072	0.07381173	0.621959518	0.489193406	0.000484097
ENSMOCG00000010449	black	-0.053409452	0.72142745	0.559650133	4.32E-05	0.112298837	0.452331986	-0.875124308	8.75E-16	0.057153898	0.702766551	0.104024911	0.486524912	-0.605711369	6.45E-06	-0.426633509	0.002785563	0.056872855	0.70416133	0.813359812	3.73E-12	-0.647735087	8.59E-07	0.783990123	7.16E-11	-0.459660642	0.001152328	-0.413931119	0.003824091	0.218700237	0.139701121	0.369731432	0.010532304
ENSMOCG00000021768	black	0.00262991	0.986002416	0.507321488	0.000273144	0.138301427	0.353884397	-0.823980964	1.12E-12	0.121085452	0.417505605	0.07544106	0.614268296	-0.626766258	2.44E-06	-0.461882157	0.001082429	0.064704398	0.665669131	0.771141804	2.27E-10	-0.429755282	0.002572072	0.61194832	4.87E-06	-0.448852336	0.001553225	-0.232465289	0.115854479	0.250655518	0.089247045	0.1986578	0.180687155
ENSMOCG00000011329	black	0.170318764	0.252378445	0.219674317	0.137902246	0.373532706	0.009703702	-0.634970344	1.64E-06	-0.030709142	0.837642127	0.234148984	0.11316423	-0.685349756	1.07E-07	-0.431925375	0.002432309	0.26498807	0.0718481	0.720339703	1.14E-08	-0.66432944	3.55E-07	0.73197299	5.03E-09	-0.258226839	0.079687533	-0.591731305	1.18E-05	-0.001728754	0.99079852	0.529410561	0.000130062
ENSMOCG00000022469	black	0.010368468	0.944854019	0.351978678	0.01525497	0.222428314	0.132909682	-0.699029425	4.63E-08	0.167021864	0.26181352	0.097531988	0.514273268	-0.628706821	2.22E-06	-0.508461703	0.000263203	0.051137018	0.732831851	0.741712215	2.45E-09	-0.2976848	0.042133622	0.459854471	0.001146072	-0.286215118	0.05113187	-0.199368134	0.179101319	0.140661435	0.345650648	0.208126579	0.160363757
ENSMOCG00000001862	black	0.20174127	0.173875797	0.049639778	0.740377316	0.590347901	1.26E-05	-0.606866419	6.12E-06	0.062959195	0.674177671	0.105056515	0.482189413	-0.874521676	9.69E-16	-0.640703129	1.23E-06	0.064916256	0.664639042	0.885362766	1.43E-16	-0.60487393	6.69E-06	0.681600406	1.33E-07	-0.041802022	0.78025616	-0.682534955	1.26E-07	-0.186369885	0.20973076	0.695874188	5.64E-08
ENSMOCG00000018646	black	0.150266954	0.313369451	-0.169961082	0.253390836	0.681027183	1.38E-07	-0.366281104	0.011336331	0.336898479	0.020579309	0.087648036	0.557987384	-0.821746147	1.46E-12	-0.793075872	3.02E-11	-0.064230256	0.6679767	0.769285646	2.66E-10	-0.153068567	0.304327855	0.210098111	0.156351013	0.338189565	0.02006928	-0.576245696	2.25E-05	-0.489391506	0.00048116	0.629207198	2.17E-06
ENSMOCG00000000734	black	0.228763324	0.121940049	0.088608127	0.553665794	0.508596002	0.000262054	-0.558972635	4.43E-05	0.097433987	0.51469809	0.124304985	0.405137886	-0.785614717	6.16E-11	-0.567120866	3.23E-05	0.185522206	0.211848171	0.761112995	5.30E-10	-0.417927726	0.003465716	0.500339886	0.000341782	-0.103772803	0.487587528	-0.425839997	0.002842261	-0.071798275	0.631519309	0.420268922	0.003269792
ENSMOCG00000013896	black	-0.030060798	0.841025219	0.009978861	0.94692318	0.342575853	0.018415403	-0.384250292	0.007662712	0.278753353	0.057778331	0.094668142	0.526759932	-0.524575684	0.000153669	-0.570411463	2.84E-05	0.070705281	0.636733972	0.589703339	1.29E-05	-0.044327353	0.767340556	0.181275296	0.222681146	0.124044439	0.406130823	-0.26930631	0.067169496	-0.198431629	0.181194195	0.353398396	0.014820426
ENSMOCG00000012901	black	-0.118156685	0.428940728	0.207917333	0.16079402	0.312929871	0.0322191	-0.613827035	4.47E-06	0.419182124	0.003359495	0.121040868	0.417678367	-0.666864609	3.09E-07	-0.737640113	3.33E-09	-0.094382152	0.528015038	0.795440151	2.40E-11	-0.069460097	0.642695975	0.210396046	0.155751072	0.066402473	0.657430076	-0.254629433	0.084124095	-0.165750161	0.265515007	0.348129546	0.016487986
ENSMOCG00000020547	black	-0.004263952	0.977307127	0.324540226	0.026037715	0.39034334	0.006677114	-0.793587222	2.87E-11	0.2563843	0.081936342	0.189959065	0.200929528	-0.8011634	1.35E-11	-0.710761534	2.18E-08	-0.011308175	0.939864845	0.940638115	9.57E-23	-0.486548959	0.000524868	0.590598866	1.24E-05	-0.125892296	0.399119038	-0.563080254	3.78E-05	-0.119955286	0.421897526	0.562936508	3.80E-05
ENSMOCG00000006868	black	-0.058553732	0.695833829	0.113935163	0.445728756	0.49390154	0.000418506	-0.631962963	1.90E-06	0.316038302	0.030455822	0.222331913	0.133082127	-0.748913741	1.41E-09	-0.773690626	1.82E-10	-0.042020587	0.77913595	0.897069539	1.44E-17	-0.430898922	0.002497558	0.483201174	0.000580906	0.146375605	0.3262083	-0.714415019	1.71E-08	-0.3746081	0.009479728	0.76110277	5.31E-10
ENSMOCG00000010901	black	-0.127968653	0.391324819	0.381582429	0.008132439	0.280500658	0.056162907	-0.801082451	1.36E-11	0.390826728	0.006603863	0.151920123	0.308013758	-0.725677036	7.88E-09	-0.741437394	2.50E-09	0.058053701	0.698307464	0.906673745	1.76E-18	-0.270212025	0.066219641	0.435115176	0.002239056	-0.102459021	0.493144546	-0.371760528	0.010082741	-0.076261332	0.610411609	0.414497038	0.003771446
ENSMOCG00000018159	black	0.075468694	0.6141382	-0.088162963	0.555667609	0.678037381	1.64E-07	-0.467697423	0.000917045	0.36237291	0.012310099	0.278881158	0.057658922	-0.827747776	7.21E-13	-0.824168079	1.10E-12	0.049407926	0.741547934	0.854618641	2.14E-14	-0.356204808	0.013992384	0.367017129	0.011160535	0.333062363	0.022159574	-0.824968001	1.00E-12	-0.575846867	2.29E-05	0.842827512	1.08E-13
ENSMOCG00000021429	black	-0.19694336	0.184556124	0.309835052	0.034057785	0.108316311	0.468624002	-0.497905045	0.00036916	0.436184136	0.002177404	0.282141886	0.054678837	-0.36600558	0.011402747	-0.511957358	0.000234735	-0.167359461	0.260836705	0.538488089	9.44E-05	-0.01817141	0.903507063	0.125190142	0.401775061	0.01773659	0.905805497	-0.270952115	0.065451446	-0.173404985	0.243756294	0.265298365	0.071503535
ENSMOCG00000002729	black	0.130776761	0.380927019	-0.24779138	0.093087496	0.743812723	2.09E-09	-0.31514813	0.030952394	0.393160593	0.006259935	0.246812418	0.094429141	-0.827903784	7.07E-13	-0.846820033	6.36E-14	-0.109996263	0.461713554	0.776552836	1.41E-10	-0.127923676	0.391492699	0.15523472	0.297453001	0.459533779	0.001156438	-0.654263212	6.11E-07	-0.615916344	4.06E-06	0.726080252	7.66E-09
ENSMOCG00000017954	black	0.035677617	0.811816848	0.440301762	0.001953733	0.195472869	0.187921472	-0.795833852	2.30E-11	-0.050057476	0.738269828	0.141515916	0.342698809	-0.625506325	2.59E-06	-0.38710147	0.007186854	0.098113691	0.511755285	0.776805598	1.38E-10	-0.769233537	2.67E-10	0.859505002	1.05E-14	-0.419331378	0.003347049	-0.549655308	6.29E-05	0.151276578	0.310091625	0.492161208	0.000441754
ENSMOCG00000016457	black	-0.014168196	0.924694992	0.151564073	0.309162263	0.429333662	0.002600035	-0.583708006	1.66E-05	0.349813902	0.015938398	0.193455592	0.192609042	-0.725715899	7.86E-09	-0.726280904	7.56E-09	-0.043975233	0.769137788	0.813844171	3.54E-12	-0.212172494	0.152208894	0.302148761	0.039001718	0.080488317	0.59070456	-0.439946211	0.001972209	-0.244104226	0.098218715	0.483424091	0.000577014
ENSMOCG00000022476	black	0.153956216	0.30149844	-0.134068974	0.368947785	0.720628381	1.12E-08	-0.42224197	0.003112314	0.340787595	0.019075204	0.186172751	0.210221854	-0.858421058	1.23E-14	-0.814121636	3.43E-12	0.145461505	0.329271445	0.833778784	3.46E-13	-0.283531303	0.053447311	0.301523782	0.039428341	0.322168354	0.027212745	-0.728251811	6.57E-09	-0.537009211	9.96E-05	0.742896826	2.24E-09
ENSMOCG00000020292	black	0.064199394	0.668127008	-0.060382469	0.686813897	0.595300924	1.02E-05	-0.454066814	0.001346502	0.205667824	0.165472899	0.192075459	0.195863536	-0.713429405	1.82E-08	-0.684975932	1.09E-07	0.043099517	0.773612664	0.782521421	8.20E-11	-0.491685142	0.000448313	0.483600912	0.000573943	0.250433063	0.08954084	-0.814803599	3.18E-12	-0.473406761	0.000777056	0.846175969	6.94E-14
ENSMOCG00000001738	black	0.014076222	0.925182448	0.137205687	0.357747646	0.541629889	8.44E-05	-0.660560482	4.36E-07	0.315875343	0.030546229	0.276346801	0.060064103	-0.803365552	1.08E-11	-0.785551327	6.19E-11	0.222261041	0.133209011	0.914402899	2.73E-19	-0.492600298	0.000435781	0.534036308	0.000110615	0.115203555	0.440647019	-0.797921956	1.87E-11	-0.392642475	0.006334912	0.789405987	4.30E-11
ENSMOCG00000005156	black	0.142027483	0.340939057	0.337720708	0.02025325	0.327889082	0.024451073	-0.749027018	1.40E-09	0.029621634	0.843318419	0.027474385	0.854548939	-0.768602868	2.82E-10	-0.492901263	0.00043173	-0.006966695	0.962931114	0.836590031	2.43E-13	-0.525078945	0.000151042	0.674996281	1.95E-07	-0.367242647	0.011107142	-0.332480171	0.02240809	0.177852543	0.231686206	0.321205934	0.027701976
ENSMOCG00000018127	black	-0.328229266	0.024294528	0.429095974	0.002615917	0.071302195	0.633883924	-0.697343917	5.14E-08	0.413559638	0.003858998	0.218440792	0.140183179	-0.428181746	0.002677805	-0.616347716	3.98E-06	-0.247502384	0.093482011	0.712585699	1.93E-08	-0.225079611	0.128232231	0.302071883	0.039053992	-0.015046457	0.920041657	-0.401735672	0.005126428	-0.167082998	0.261636451	0.432810989	0.002377229
ENSMOCG00000022355	black	0.251155565	0.088589374	-0.097821581	0.513018945	0.440464683	0.001945318	-0.263484232	0.07353668	-0.016948966	0.909970772	-0.06876232	0.646046748	-0.569446894	2.95E-05	-0.354908129	0.014369936	0.155005133	0.298176865	0.475960401	0.000720894	-0.267333683	0.069275753	0.305699516	0.036649216	-0.010507577	0.944115315	-0.243741428	0.098735166	-0.058216873	0.697499916	0.260289044	0.077228417
ENSMOCG00000004043	black	0.195800246	0.187168482	0.126309851	0.397544414	0.405275771	0.004713504	-0.534355296	0.000109377	0.051634608	0.73032968	0.1251646	0.401871871	-0.725946617	7.74E-09	-0.468826723	0.000887687	0.408829683	0.004328519	0.702131613	3.80E-08	-0.391725635	0.006469501	0.508964989	0.000258921	-0.196900025	0.184654678	-0.329702705	0.023626139	0.044269608	0.767635203	0.310365307	0.03373674
ENSMOCG00000017609	black	0.251233892	0.088486699	0.1328705	0.373282154	0.525241892	0.0001502	-0.59774049	9.15E-06	0.025420914	0.865315712	0.080423248	0.591005772	-0.813513863	3.67E-12	-0.543236844	7.96E-05	-0.138484431	0.353241671	0.800949258	1.38E-11	-0.565561804	3.44E-05	0.612662609	4.71E-06	-0.157276746	0.291064675	-0.570343139	2.85E-05	-0.09620889	0.520023575	0.516474267	0.000202088
ENSMOCG00000000237	black	0.30545718	0.036805969	0.020461306	0.891416099	0.513404739	0.000223788	-0.431989847	0.002428262	0.057858603	0.699273447	0.164002202	0.270659281	-0.745931401	1.78E-09	-0.493253486	0.000427031	0.079202115	0.596671115	0.642835944	1.10E-06	-0.31110179	0.033294985	0.379858383	0.008449059	-0.106545014	0.475969679	-0.342240431	0.01853767	-0.06198729	0.678933686	0.30223949	0.038940101
ENSMOCG00000019017	black	0.316838282	0.03001522	0.163276987	0.272812844	0.511532834	0.000238037	-0.666677609	3.12E-07	-0.076009623	0.611593967	0.051828654	0.729354653	-0.875515262	8.19E-16	-0.503825697	0.000305774	0.030595988	0.83823236	0.841555009	1.28E-13	-0.622186898	3.03E-06	0.739907254	2.81E-09	-0.313963552	0.031623593	-0.465423937	0.000978798	0.095359791	0.523730632	0.436332986	0.00216894
ENSMOCG00000009642	black	-0.060154973	0.687933668	-0.119662275	0.42304045	0.628764261	2.21E-06	-0.413921392	0.003825002	0.478615763	0.000666384	0.310442429	0.033690255	-0.733208263	4.60E-09	-0.88644683	1.17E-16	-0.035289557	0.813827185	0.811729358	4.45E-12	-0.219482884	0.138254404	0.204971979	0.166940075	0.502403936	0.000320025	-0.789603907	4.22E-11	-0.697041058	5.24E-08	0.864072751	5.23E-15
ENSMOCG00000003679	black	-0.158192954	0.288227582	0.153752887	0.302145062	0.061173673	0.682924646	-0.257618094	0.080425078	0.368316084	0.010855989	0.324426508	0.026093067	-0.22758207	0.123931819	-0.369400841	0.010607157	-0.033272532	0.824295155	0.317762487	0.029512801	0.184657773	0.214022756	-0.124523895	0.404304711	0.082291031	0.582386926	0.031374947	0.834170932	-0.092691878	0.535462977	0.027234494	0.855805424
ENSMOCG00000007489	black	-0.047448795	0.751462413	0.027063828	0.856699547	0.370053652	0.010459784	-0.433326069	0.002345704	0.211090371	0.154359485	0.362164439	0.012363993	-0.549971042	6.22E-05	-0.576374837	2.24E-05	-0.144460754	0.332645536	0.650037627	7.62E-07	-0.331547327	0.022811164	0.3620095	0.012404178	0.166063605	0.264599463	-0.548749063	6.50E-05	-0.32103595	0.027789141	0.609182584	5.52E-06
ENSMOCG00000006353	black	-0.074408679	0.619136942	0.51487391	0.000213151	0.115957648	0.437641073	-0.812510805	4.09E-12	0.171635981	0.248673672	0.111705555	0.454739237	-0.599200935	8.59E-06	-0.481175321	0.000617373	0.016851686	0.910485394	0.780342849	1.00E-10	-0.444456636	0.001748929	0.569503653	2.94E-05	-0.370342567	0.010395124	-0.291396195	0.046891593	0.164892299	0.268031521	0.262222708	0.074977229
ENSMOCG00000012441	black	0.079415338	0.595680165	0.355733535	0.014128613	0.183302102	0.217464355	-0.628356674	2.26E-06	0.053941581	0.718765437	-0.009685998	0.948478772	-0.54254738	8.16E-05	-0.378880985	0.008633244	-0.138786921	0.352180866	0.632048353	1.89E-06	-0.351904478	0.015277976	0.493586245	0.000422635	-0.344174054	0.017842157	-0.2036421	0.169770332	0.18825091	0.205085151	0.184090947	0.215457093
ENSMOCG00000021242	black	-0.063635718	0.670874506	0.325336108	0.025653055	0.396142266	0.005843279	-0.783085453	7.79E-11	0.365241994	0.011588558	0.306350992	0.036230537	-0.774041514	1.76E-10	-0.777434658	1.30E-10	-0.035725232	0.811570265	0.939571341	1.41E-22	-0.40842189	0.004371248	0.501590928	0.000328441	-0.030000353	0.841340772	-0.608730953	5.63E-06	-0.230917386	0.118370354	0.603755391	7.03E-06
ENSMOCG00000022092	black	0.037531336	0.802230444	0.030292756	0.839814522	0.561641322	4.00E-05	-0.539229916	9.20E-05	0.226676885	0.125474621	0.323396361	0.026598986	-0.742022911	2.40E-09	-0.699478021	4.50E-08	0.039573738	0.791701532	0.82808709	6.92E-13	-0.557051158	4.77E-05	0.545118707	7.43E-05	0.190785166	0.198941221	-0.87189378	1.50E-15	-0.464483878	0.001005401	0.866815814	3.40E-15
ENSMOCG00000000167	black	0.087644779	0.558002071	0.34829104	0.016434605	0.25315016	0.086003523	-0.715946762	1.54E-08	0.096642523	0.518135442	0.138399515	0.353539815	-0.694960442	5.97E-08	-0.491937204	0.000444829	-0.085208682	0.569038219	0.764067859	4.15E-10	-0.346464269	0.017047073	0.518764057	0.000187164	-0.348774359	0.01627572	-0.159279869	0.284885328	0.211090794	0.15435864	0.175977787	0.236723059
ENSMOCG00000022171	black	0.283131482	0.053799381	-0.12506633	0.402244463	0.503827599	0.000305756	-0.270506046	0.065913599	0.060253194	0.687450127	0.189187678	0.202798757	-0.636169519	1.54E-06	-0.441034797	0.001916125	0.592378304	1.15E-05	0.522552754	0.000164653	-0.196220336	0.186205402	0.27427913	0.062085353	0.021074916	0.888180179	-0.278387441	0.058121305	-0.10645785	0.47633272	0.285458385	0.051776364
ENSMOCG00000020987	black	0.03180936	0.831907786	0.326673197	0.025017516	0.399629008	0.005386856	-0.80948774	5.67E-12	0.172224172	0.24703127	0.244011991	0.098349816	-0.798505607	1.77E-11	-0.661688522	4.10E-07	0.067234742	0.653406475	0.936985485	3.53E-22	-0.619653107	3.41E-06	0.718720303	1.28E-08	-0.183378729	0.217268804	-0.661014282	4.26E-07	-0.100373887	0.502031058	0.638531557	1.37E-06
ENSMOCG00000013402	black	0.239709348	0.104616871	-0.133382157	0.371427997	0.649603397	7.80E-07	-0.383153384	0.00785292	0.195218649	0.188507684	-9.36E-05	0.999501626	-0.828838648	6.32E-13	-0.678377195	1.61E-07	-0.089830665	0.548185902	0.74773226	1.55E-09	-0.22977179	0.120258837	0.303414465	0.038149325	0.175305138	0.23854834	-0.484930411	0.000551323	-0.314532937	0.031299481	0.524185595	0.000155734
ENSMOCG00000009973	black	-0.045779915	0.759939486	-0.070437426	0.638014574	0.415066649	0.003719102	-0.318187805	0.029283947	0.363703215	0.0119709	0.286471437	0.050915045	-0.553044477	5.54E-05	-0.626627638	2.45E-06	0.34697343	0.016874451	0.605366866	6.55E-06	-0.020240018	0.892583507	0.123472813	0.408314189	0.276110353	0.060292538	-0.381357793	0.008173103	-0.352206669	0.015184465	0.464367269	0.001008746
ENSMOCG00000018819	black	0.182329434	0.219957204	0.193258273	0.193071973	0.439931948	0.001972953	-0.659766212	4.55E-07	0.092053276	0.53829013	0.012835735	0.931759541	-0.82265774	1.31E-12	-0.577878547	2.10E-05	0.018580903	0.901343211	0.829699913	5.70E-13	-0.414199418	0.003799053	0.549798835	6.26E-05	-0.218284266	0.140474606	-0.339914458	0.019404544	0.051669205	0.730155806	0.350612654	0.015683261
ENSMOCG00000011984	black	0.215489431	0.145754228	-0.072424111	0.628541392	0.64584998	9.47E-07	-0.466276209	0.000955226	0.114780737	0.442337439	0.231993843	0.116616401	-0.827065728	7.82E-13	-0.656618974	5.39E-07	0.06569693	0.660848555	0.788474887	4.70E-11	-0.526092301	0.000145875	0.514042433	0.000219114	0.129791367	0.384556894	-0.757675149	7.03E-10	-0.378373195	0.008730295	0.739676284	2.86E-09
ENSMOCG00000022708	black	0.07954033	0.595099606	0.279755512	0.056847311	0.302387923	0.038839468	-0.651361198	7.12E-07	-0.023628477	0.874733687	0.266474933	0.070208895	-0.594576969	1.05E-05	-0.39672426	0.005764831	0.133375588	0.371451768	0.703368191	3.52E-08	-0.732050569	5.01E-09	0.780694642	9.70E-11	-0.248697785	0.09185851	-0.680181829	1.45E-07	-0.036896677	0.805509386	0.614146529	4.40E-06
ENSMOCG00000018446	black	-0.071031847	0.635174091	0.338890645	0.019796819	0.342449072	0.018461536	-0.813576101	3.64E-12	0.270375295	0.066049557	0.25994902	0.07762972	-0.768808675	2.77E-10	-0.712348663	1.96E-08	0.041364048	0.782502225	0.940281388	1.09E-22	-0.480217095	0.000635329	0.605844865	6.41E-06	-0.130518142	0.381877717	-0.553290535	5.49E-05	-0.102037543	0.494934227	0.574954035	2.37E-05
ENSMOCG00000022252	black	-0.24218905	0.100968701	0.168986726	0.256162519	0.343428662	0.018107608	-0.594044283	1.07E-05	0.445542503	0.001698651	0.216831344	0.143201246	-0.602262008	7.51E-06	-0.785667866	6.12E-11	-0.163604646	0.271838445	0.807648533	6.89E-12	-0.243672264	0.098833859	0.306216752	0.036316484	0.245243602	0.096610334	-0.612512913	4.74E-06	-0.426127034	0.002821636	0.688348386	8.93E-08
ENSMOCG00000010308	black	-0.083867527	0.575156664	0.327856911	0.024465921	0.338327585	0.020015393	-0.797073325	2.04E-11	0.283705191	0.053294772	0.2935618	0.045206106	-0.754492685	9.09E-10	-0.715781675	1.56E-08	0.060757228	0.68497072	0.931251721	2.36E-21	-0.438994882	0.002022408	0.562707295	3.84E-05	-0.111273358	0.456497266	-0.514171426	0.000218179	-0.10372382	0.487794129	0.546394786	7.09E-05
ENSMOCG00000014768	black	-0.0046874	0.975054204	-0.028342256	0.850006248	0.56964211	2.93E-05	-0.443373095	0.001800413	0.472437196	0.000799386	0.225644296	0.127252179	-0.765274897	3.75E-10	-0.835737569	2.71E-13	-0.126965965	0.395077496	0.797091669	2.03E-11	-0.100218028	0.502698577	0.140579568	0.345934277	0.342737342	0.018356781	-0.565208359	3.48E-05	-0.514140339	0.000218404	0.609288795	5.49E-06
ENSMOCG00000012611	black	-0.13962159	0.349263878	0.551016781	5.98E-05	0.067947712	0.649967344	-0.835293594	2.86E-13	0.134280655	0.368185381	0.14879499	0.318187636	-0.534888457	0.000107336	-0.452443697	0.001408052	-0.182740833	0.218900423	0.772898916	1.95E-10	-0.555833837	4.99E-05	0.676154386	1.83E-07	-0.362746354	0.012214058	-0.408402508	0.004373288	0.131507961	0.3782467	0.383671895	0.007762505
ENSMOCG00000005503	black	-0.156378158	0.293864771	0.197971114	0.182229748	0.387709714	0.007088723	-0.685651631	1.05E-07	0.39669559	0.005768674	0.186557069	0.209265197	-0.720328805	1.14E-08	-0.797972415	1.86E-11	0.001843954	0.990185384	0.909559655	8.94E-19	-0.304059156	0.037721074	0.415824833	0.003650419	0.124277549	0.405242378	-0.555197119	5.11E-05	-0.293726281	0.045080135	0.643923883	1.04E-06
ENSMOCG00000016362	black	0.297122384	0.042542397	0.026611661	0.859069308	0.598281274	8.94E-06	-0.553988011	5.35E-05	-0.003225902	0.982830701	0.11941745	0.423996759	-0.882480835	2.42E-16	-0.563388177	3.74E-05	0.151069819	0.310761096	0.815643534	2.90E-12	-0.58754471	1.41E-05	0.654597826	6.00E-07	-0.10629615	0.477006596	-0.604211099	6.89E-06	-0.117353176	0.432108435	0.578352472	2.06E-05
ENSMOCG00000011979	black	0.332483968	0.022406462	-0.037546543	0.802151917	0.621649003	3.11E-06	-0.489188371	0.000484171	0.008168698	0.956541076	0.054988312	0.713538731	-0.860197882	9.42E-15	-0.561720498	3.99E-05	-0.038269008	0.798423514	0.775040181	1.61E-10	-0.458878957	0.001177865	0.535870154	0.000103668	-0.079802874	0.593880958	-0.479551386	0.000648077	-0.104673685	0.483795951	0.481125983	0.000618287
ENSMOCG00000021301	black	-0.089615401	0.549148918	0.201144018	0.17518043	0.443560833	0.001791398	-0.703557285	3.47E-08	0.408348208	0.004379008	0.240384905	0.10361311	-0.801298093	1.33E-11	-0.819959866	1.79E-12	0.055790328	0.709542729	0.946806404	8.65E-24	-0.313214535	0.032054185	0.439714191	0.001984349	0.090751445	0.544075782	-0.590804445	1.23E-05	-0.29518336	0.04397663	0.643422953	1.07E-06
ENSMOCG00000000915	black	0.132998783	0.372816761	-0.004574967	0.975652373	0.641926169	1.16E-06	-0.554379884	5.27E-05	0.20522697	0.166401339	0.26845042	0.068077024	-0.849893173	4.17E-14	-0.729977305	5.81E-09	0.091407421	0.541156737	0.882467953	2.42E-16	-0.55568418	5.02E-05	0.582456347	1.75E-05	0.144024416	0.334123402	-0.869381956	2.26E-15	-0.428656273	0.002645523	0.854348253	2.22E-14
ENSMOCG00000007542	black	-0.065218779	0.66316918	0.091410324	0.541143832	0.512256595	0.000232433	-0.583205368	1.69E-05	0.409361361	0.004273359	0.380351316	0.008357463	-0.723415363	9.23E-09	-0.795864979	2.30E-11	0.366775146	0.011218072	0.856045603	1.74E-14	-0.368334337	0.010851761	0.401670554	0.005134311	0.235050363	0.111743667	-0.768509414	2.85E-10	-0.477038407	0.0006983	0.781657796	8.88E-11
ENSMOCG00000020602	black	-0.111330432	0.456264897	0.358979137	0.013212911	0.131471206	0.378381164	-0.65559264	5.69E-07	0.183335105	0.217380116	0.20772471	0.161190844	-0.521302967	0.000171791	-0.455685626	0.001287514	0.005218734	0.972227552	0.686807856	9.79E-08	-0.329533514	0.023702096	0.482262387	0.000597557	-0.226281014	0.126153873	-0.26906324	0.067426247	0.095668969	0.522379287	0.306478826	0.036148847
ENSMOCG00000010846	black	0.056327265	0.706871769	0.356565088	0.013888996	0.341587439	0.018777664	-0.768418134	2.87E-10	0.092086203	0.538144186	0.256955322	0.081234159	-0.703271876	3.54E-08	-0.53787992	9.65E-05	0.049545696	0.740852268	0.841962065	1.22E-13	-0.683474014	1.19E-07	0.745906185	1.78E-09	-0.245821645	0.09580217	-0.671333576	2.41E-07	-0.060880115	0.684366718	0.60292333	7.29E-06
ENSMOCG00000005661	black	0.158021302	0.288757738	-0.016029356	0.914837057	0.427821023	0.002702577	-0.340339086	0.019243783	0.169091914	0.255862323	0.232281044	0.116151794	-0.574059048	2.46E-05	-0.469814469	0.000862701	0.750891335	1.21E-09	0.551410061	5.89E-05	-0.183433133	0.217130042	0.257288179	0.080827028	0.025652383	0.864100825	-0.319866688	0.028394933	-0.138289102	0.353927709	0.312589711	0.032417087
ENSMOCG00000020806	black	-0.269694951	0.066760595	0.27638267	0.060029511	0.161412414	0.278401657	-0.597001067	9.45E-06	0.474340788	0.000756075	0.004892318	0.973964016	-0.491748776	0.000447431	-0.661106393	4.23E-07	0.037294081	0.803455823	0.708968159	2.45E-08	-0.036273791	0.808730721	0.208096587	0.160425378	0.078983777	0.597686588	-0.258262637	0.079644328	-0.167381781	0.26077221	0.35682349	0.013815245
ENSMOCG00000002799	black	-0.635015843	1.63E-06	0.378931063	0.008623723	-0.185400506	0.212153386	-0.464109518	0.001016174	0.651681173	7.00E-07	0.338302184	0.020025301	-0.060923979	0.684151169	-0.54735312	6.85E-05	0.173762994	0.24276921	0.437605052	0.002097782	0.237123901	0.108527427	-0.149641791	0.315410102	0.220979961	0.135518187	-0.0692489	0.643709423	-0.230643247	0.118820206	0.197134853	0.184121067
ENSMOCG00000004161	black	-0.038483971	0.797315013	0.012748348	0.932223045	0.506435454	0.000281101	-0.51587171	0.000206191	0.353566628	0.01476964	0.249556052	0.09070644	-0.717897342	1.35E-08	-0.770590661	2.38E-10	-0.041450343	0.782059535	0.817732911	2.30E-12	-0.263243033	0.073810404	0.32403194	0.026285887	0.252828888	0.086416001	-0.58970149	1.29E-05	-0.408672812	0.004344913	0.681256554	1.36E-07
ENSMOCG00000020885	black	0.169325079	0.255197735	0.146543483	0.325647691	0.41198298	0.004010281	-0.502900424	0.000314981	0.143573966	0.335653351	0.115918905	0.43779523	-0.668507545	2.82E-07	-0.508111258	0.000266223	-0.005052545	0.973111629	0.667750888	2.94E-07	-0.304170174	0.037647728	0.387877413	0.007061872	-0.100917042	0.499708361	-0.388878876	0.006903355	-0.086822232	0.561717155	0.339682503	0.019492839
ENSMOCG00000016980	black	0.083990954	0.574592326	0.166718168	0.262694324	0.493750315	0.000420482	-0.636770807	1.50E-06	0.18095771	0.223506355	0.144758882	0.331638131	-0.762839486	4.60E-10	-0.655776818	5.64E-07	-0.010711474	0.94303265	0.856547646	1.62E-14	-0.546720062	7.01E-05	0.584609208	1.60E-05	-0.000517932	0.997243199	-0.712033888	2.00E-08	-0.266212563	0.070495973	0.68643575	1.00E-07
ENSMOCG00000007570	black	0.170246272	0.252583408	0.145447033	0.329320085	0.42767839	0.002712428	-0.580598404	1.88E-05	0.036114449	0.809555283	0.274685896	0.061683482	-0.720456681	1.13E-08	-0.509068906	0.000258044	-0.19290891	0.193893551	0.740366289	2.71E-09	-0.53267666	0.000116036	0.596438611	9.68E-06	-0.146041391	0.327326168	-0.549558247	6.31E-05	-0.090449666	0.545421213	0.519521065	0.000182455
ENSMOCG00000017658	black	0.176796861	0.234513355	0.33174101	0.022726979	0.366609651	0.011257568	-0.765371269	3.72E-10	-0.021590659	0.885461759	0.137209367	0.357734628	-0.778363583	1.20E-10	-0.479936723	0.00064067	0.063811361	0.67001792	0.850076914	4.06E-14	-0.668112091	2.88E-07	0.782963984	7.87E-11	-0.385537584	0.00744459	-0.510000017	0.000250311	0.119439948	0.423908828	0.450871049	0.001470065
ENSMOCG00000015332	black	0.243685924	0.098814362	0.070712543	0.636699268	0.446527372	0.001654163	-0.510302794	0.000247842	0.013520839	0.928126519	0.200416104	0.176780004	-0.751811029	1.12E-09	-0.473599515	0.000772684	0.049647393	0.74033888	0.694450383	6.16E-08	-0.360425918	0.012821351	0.489198222	0.000484025	-0.196018686	0.186667252	-0.292394721	0.046108203	0.059642671	0.69045772	0.297935977	0.041952102
ENSMOCG00000016272	black	-0.136460895	0.360388141	0.432009231	0.002427046	0.076084449	0.611242381	-0.740378197	2.71E-09	0.15664993	0.293016065	0.029489991	0.844006078	-0.543119924	7.99E-05	-0.458831405	0.001179434	0.058166567	0.697748847	0.735479648	3.90E-09	-0.353625881	0.014751787	0.538849185	9.32E-05	-0.312192854	0.032649344	-0.207628358	0.161389608	0.186595355	0.209170061	0.250259695	0.089770327
ENSMOCG00000014089	black	0.173055893	0.244721417	0.014987916	0.920351745	0.649123366	8.00E-07	-0.589042592	1.33E-05	0.159342083	0.284694791	0.211194045	0.154152484	-0.89696453	1.47E-17	-0.726681814	7.34E-09	0.07043471	0.638027567	0.908897331	1.05E-18	-0.577145661	2.17E-05	0.606083184	6.34E-06	0.085486573	0.567774225	-0.789110337	4.43E-11	-0.345766327	0.017286129	0.785090306	6.46E-11
ENSMOCG00000003379	black	-0.226496788	0.125783296	0.083339525	0.577573662	0.420846987	0.003222944	-0.497101277	0.000378624	0.65056436	7.42E-07	0.340677974	0.019116291	-0.627935041	2.30E-06	-0.895702381	1.90E-17	-0.062422397	0.67680295	0.783013809	7.84E-11	0.025942087	0.862580726	0.035687061	0.811767938	0.415673043	0.003664079	-0.540387845	8.82E-05	-0.575082529	2.36E-05	0.615002675	4.23E-06
ENSMOCG00000007364	black	-0.060065368	0.688374902	0.420883302	0.00322002	0.246400792	0.094997716	-0.815392062	2.98E-12	0.257309034	0.080801573	0.146716587	0.325070267	-0.712027852	2.00E-08	-0.631207618	1.97E-06	0.061587624	0.68089305	0.87522668	8.60E-16	-0.363362977	0.012056882	0.528953009	0.000132145	-0.241417244	0.102093538	-0.328099809	0.024354002	0.056789521	0.704575093	0.34029986	0.019258587
ENSMOCG00000017002	black	0.024675187	0.869231806	0.393189881	0.00625572	0.241005775	0.102697141	-0.76159588	5.10E-10	0.012606742	0.932974176	0.055134777	0.712808403	-0.631061925	1.98E-06	-0.457206976	0.001234189	-0.199421977	0.178981524	0.789254348	4.36E-11	-0.675771442	1.87E-07	0.754097786	9.38E-10	-0.313705356	0.031771479	-0.54812559	6.66E-05	0.053567489	0.720636519	0.514230114	0.000217755
ENSMOCG00000022816	black	0.004927684	0.973775874	-0.005537943	0.970529549	0.253119128	0.086043298	-0.212326937	0.151903764	0.208584769	0.159424543	0.209654037	0.15724837	-0.328305968	0.024259347	-0.356156556	0.01400628	0.4037912	0.004882985	0.350605426	0.015685554	-0.081309048	0.586911196	0.077753008	0.60342493	0.127293542	0.393849194	-0.269198146	0.067283651	-0.213283392	0.150024126	0.266931748	0.069711275
ENSMOCG00000007921	black	0.099706888	0.504890881	0.070207234	0.639115949	0.571172063	2.76E-05	-0.585849753	1.52E-05	0.194011399	0.191309303	0.311083787	0.033305726	-0.805293505	8.82E-12	-0.692060646	7.13E-08	-0.017991993	0.904455357	0.852698772	2.81E-14	-0.573125208	2.55E-05	0.571548395	2.71E-05	0.093158973	0.533399692	-0.809240686	5.82E-12	-0.371065171	0.010234907	0.789987329	4.07E-11
ENSMOCG00000007890	black	-0.059992136	0.688735583	0.076477116	0.60939878	0.535277109	0.00010587	-0.607290441	6.01E-06	0.383533273	0.007786589	0.204817084	0.16726795	-0.759607275	6.00E-10	-0.820131807	1.75E-12	0.196421414	0.185745673	0.901286336	5.86E-18	-0.400531316	0.005273932	0.454921741	0.001315056	0.23491024	0.111963602	-0.791751952	3.43E-11	-0.474005142	0.000763555	0.829052161	6.16E-13
ENSMOCG00000016978	black	-0.220656445	0.136106027	0.522731441	0.000163655	0.099643923	0.505161279	-0.819164832	1.95E-12	0.366903899	0.011187427	0.197135207	0.184120265	-0.577799161	2.11E-05	-0.60526081	6.58E-06	0.109366008	0.464299632	0.817399928	2.38E-12	-0.282685029	0.054194722	0.421880935	0.00314062	-0.223079197	0.13174974	-0.271284245	0.065109019	0.052296132	0.727007443	0.279381081	0.057193741
ENSMOCG00000022857	black	0.107671855	0.47128956	0.36426648	0.01182971	0.278229298	0.058270039	-0.72235367	9.94E-09	0.051426688	0.731374887	0.015636961	0.91691444	-0.711715296	2.04E-08	-0.462724172	0.001056942	-0.078364723	0.600569871	0.783253039	7.67E-11	-0.492864556	0.000432222	0.641035984	1.21E-06	-0.359981807	0.012940477	-0.338244304	0.020047894	0.156452449	0.293632615	0.297379743	0.042354943
ENSMOCG00000014716	black	0.022186601	0.882322238	0.043131971	0.773446694	0.587182785	1.43E-05	-0.585363452	1.55E-05	0.293304121	0.045404033	0.224993399	0.128382356	-0.81098634	4.82E-12	-0.793573146	2.88E-11	-0.053237416	0.722288774	0.893208034	3.15E-17	-0.488221046	0.000498744	0.47969002	0.000645404	0.211933283	0.152682391	-0.825933464	8.94E-13	-0.474367883	0.000755474	0.836711038	2.39E-13
ENSMOCG00000001832	black	-0.315142815	0.030955379	0.374720916	0.009456492	0.02726067	0.855668304	-0.615271534	4.18E-06	0.40155729	0.005148046	0.070509293	0.637670881	-0.392246806	0.006392693	-0.541042099	8.62E-05	-0.005567055	0.970374693	0.649989896	7.64E-07	-0.052589629	0.725535057	0.234485242	0.112632692	-0.056011103	0.708444078	-0.149324985	0.316447427	-0.015691083	0.916627877	0.241063304	0.102612584
ENSMOCG00000008761	black	0.224181766	0.129802166	0.06960543	0.641998956	0.595116585	1.02E-05	-0.630624578	2.02E-06	0.04377907	0.770139538	0.21291376	0.150748489	-0.881925876	2.67E-16	-0.632357754	1.86E-06	0.048774266	0.744750224	0.890335242	5.55E-17	-0.636752469	1.50E-06	0.708735715	2.49E-08	-0.080691016	0.589766685	-0.69869322	4.73E-08	-0.171823392	0.248149568	0.695217964	5.87E-08
ENSMOCG00000017978	black	0.018186546	0.903427065	0.335842988	0.02100434	0.373866263	0.009633749	-0.817161303	2.45E-12	0.170437057	0.252044227	0.209207765	0.158153961	-0.801386296	1.32E-11	-0.660208655	4.45E-07	0.013139468	0.930148706	0.939754735	1.32E-22	-0.575196321	2.35E-05	0.693929736	6.36E-08	-0.201950464	0.173420497	-0.567683115	3.16E-05	-0.044751412	0.765177746	0.570755572	2.80E-05
ENSMOCG00000021042	black	-0.251580658	0.088033258	0.365768158	0.011460246	0.065990504	0.659425304	-0.598098151	9.01E-06	0.459598495	0.00115434	0.253948254	0.084985509	-0.424529999	0.002938092	-0.563160707	3.77E-05	0.175841969	0.237090841	0.633949336	1.72E-06	0.033886243	0.821106827	0.145147328	0.330328396	-0.054072863	0.718109198	-0.104985966	0.48248526	-0.032134425	0.830215185	0.160312101	0.281734769
ENSMOCG00000021027	black	-0.055508412	0.710946484	-0.163571812	0.271935985	0.65021123	7.56E-07	-0.380100551	0.008403952	0.513114121	0.000225948	0.205988737	0.16479943	-0.758269634	6.70E-10	-0.910267454	7.55E-19	0.009351142	0.950257648	0.815152565	3.06E-12	-0.12315576	0.409528102	0.14220802	0.340319362	0.534337745	0.000109445	-0.728579461	6.42E-09	-0.697454956	5.11E-08	0.821333926	1.53E-12
ENSMOCG00000014113	black	-0.298060369	0.041862443	0.168556646	0.257392387	0.358854476	0.013247123	-0.606516832	6.22E-06	0.58693122	1.45E-05	0.267970512	0.068590131	-0.614803699	4.27E-06	-0.880759426	3.29E-16	0.033047458	0.825465158	0.858083929	1.29E-14	-0.150531548	0.312508304	0.218124766	0.140772034	0.344969046	0.017562679	-0.629176708	2.17E-06	-0.517879638	0.000192806	0.729723628	5.92E-09
ENSMOCG00000000357	black	-0.095711383	0.522194042	0.331970129	0.022627727	0.188085702	0.205490249	-0.708178906	2.58E-08	0.155595092	0.296319073	0.112466318	0.451653687	-0.598316773	8.92E-06	-0.516929226	0.00019904	0.171941292	0.247820236	0.7697421	2.56E-10	-0.409157356	0.004294451	0.543767266	7.81E-05	-0.211437559	0.153667075	-0.326196568	0.025242538	0.067923023	0.650086312	0.369998783	0.010472102
ENSMOCG00000017278	black	0.061803257	0.679835646	0.120276913	0.420645	0.421557664	0.003166158	-0.486453931	0.000526389	0.244337868	0.097887225	0.077495044	0.604630687	-0.632130252	1.88E-06	-0.580539681	1.89E-05	-0.203479585	0.170118566	0.691646278	7.31E-08	-0.265226929	0.071582746	0.331022205	0.02304073	0.033610745	0.822537732	-0.468618085	0.000893047	-0.221919245	0.133822208	0.462164329	0.001073827
ENSMOCG00000003611	black	0.192126492	0.195742507	0.341513826	0.018804883	0.343174053	0.018199042	-0.772810356	1.96E-10	-0.039311481	0.793051497	0.105682899	0.479566862	-0.778885633	1.14E-10	-0.458832099	0.001179411	0.046844801	0.754527117	0.83241003	4.09E-13	-0.622621339	2.97E-06	0.763374344	4.39E-10	-0.436352394	0.002167838	-0.402651249	0.005016715	0.199292718	0.179269213	0.355913032	0.014076594
ENSMOCG00000013959	black	-0.111055746	0.457383831	0.337832309	0.020209332	0.096142125	0.520314584	-0.516057606	0.000204917	0.157773814	0.289523233	0.246921896	0.094278364	-0.328329486	0.024248569	-0.325189471	0.025723567	0.333273135	0.022070177	0.509350767	0.000255681	-0.407138148	0.004508181	0.41572841	0.003659091	-0.13983209	0.348530572	-0.418556653	0.003412095	-0.055992323	0.708537508	0.36110646	0.012640625
ENSMOCG00000018269	black	-0.097300757	0.515275909	0.159447011	0.284373625	0.496189237	0.000389627	-0.6793511	1.52E-07	0.432703151	0.002383876	0.329994388	0.023495669	-0.789168707	4.40E-11	-0.859076675	1.11E-14	-0.006138853	0.967333414	0.943114135	3.77E-23	-0.361697521	0.012485434	0.437007545	0.002130944	0.182284138	0.220073774	-0.739637319	2.87E-09	-0.433708272	0.002322551	0.773684255	1.82E-10
ENSMOCG00000007745	black	0.011028955	0.941347074	0.261156345	0.076212206	0.393897012	0.006154697	-0.745624025	1.82E-09	0.249479831	0.090808296	0.195271452	0.188385817	-0.814369979	3.34E-12	-0.704192217	3.34E-08	0.014326206	0.923857613	0.920239141	5.93E-20	-0.368740569	0.010758026	0.524554901	0.000153778	-0.128052925	0.391010373	-0.415918211	0.003642037	-0.052109177	0.727945846	0.45638031	0.001262915
ENSMOCG00000013793	black	0.24364745	0.098869287	0.045560021	0.761058542	0.498329572	0.000364249	-0.507307468	0.000273268	0.024058544	0.872472379	0.168000989	0.25898721	-0.769751394	2.56E-10	-0.507276955	0.000273539	0.008526716	0.954638301	0.737795727	3.29E-09	-0.406008914	0.004631721	0.51050534	0.000246203	-0.143539059	0.335772093	-0.395635799	0.005912301	-0.022073473	0.882918082	0.401401272	0.005167018
ENSMOCG00000017494	black	0.068383988	0.647866433	-0.109932666	0.461974156	0.337860376	0.020198299	-0.229922168	0.120009652	0.025714537	0.863774661	0.008537975	0.954578464	-0.451069971	0.001462089	-0.355318023	0.014249661	0.220632974	0.13614875	0.450283314	0.001493857	-0.252335863	0.087051991	0.295360086	0.043844299	0.096259526	0.519802918	-0.309408676	0.034317763	-0.137550201	0.356530238	0.383330144	0.007821996
ENSMOCG00000013239	black	0.01394037	0.925902508	-0.04245239	0.776924141	0.225842314	0.12690984	-0.151639278	0.308919449	0.140187166	0.347295762	0.112453843	0.451704191	-0.284623821	0.052494744	-0.294673834	0.044359981	0.187457243	0.207036393	0.290182127	0.047858623	-0.086570308	0.562857288	0.099554846	0.505543935	0.134482759	0.367458357	-0.21880958	0.139498328	-0.17560766	0.237726241	0.240027838	0.104142725
ENSMOCG00000021588	black	0.121862716	0.414500261	0.380494033	0.008331104	0.170972296	0.250535717	-0.674854325	1.97E-07	-0.006540468	0.965197578	0.142195086	0.340363736	-0.61266344	4.71E-06	-0.33513228	0.021294676	0.120422176	0.420079987	0.668168583	2.87E-07	-0.438506667	0.002048607	0.606621075	6.19E-06	-0.456045121	0.001274731	-0.185818619	0.211106073	0.290735002	0.047416258	0.138670762	0.352587993
ENSMOCG00000007539	black	0.149167947	0.316962423	-0.00238181	0.987322802	0.656836707	5.33E-07	-0.577375192	2.15E-05	0.232280564	0.116152568	0.137704129	0.35598712	-0.894887611	2.25E-17	-0.774098066	1.75E-10	0.06099856	0.683784734	0.920984168	4.84E-20	-0.450911288	0.001468448	0.520035454	0.000179316	0.124906812	0.402849704	-0.719349868	1.22E-08	-0.355539562	0.014185012	0.743065115	2.21E-09
ENSMOCG00000008106	black	0.121992292	0.414000449	0.084547121	0.57205255	0.250376577	0.089615561	-0.299908106	0.040548993	0.094595579	0.527078247	0.117905829	0.429928285	-0.428158407	0.002679402	-0.289523311	0.048390122	0.147500263	0.322464211	0.407445338	0.004475077	-0.141715846	0.342010401	0.236529252	0.109442454	-0.095728662	0.52211858	-0.169558984	0.254532201	-0.000864035	0.995401008	0.129050833	0.387298188
ENSMOCG00000017654	black	-0.113492689	0.447509063	-0.143385255	0.336295597	0.57328098	2.53E-05	-0.338716197	0.019864322	0.508768619	0.000260584	0.329138034	0.023880443	-0.643455424	1.07E-06	-0.837830848	2.08E-13	0.137734037	0.355881652	0.733419892	4.53E-09	-0.159305064	0.284808157	0.15066982	0.312058881	0.546793797	6.99E-05	-0.802397058	1.19E-11	-0.736048208	3.74E-09	0.871714698	1.55E-15
ENSMOCG00000000138	black	-0.137017301	0.358414411	0.238063145	0.107094077	0.084581132	0.571897406	-0.381736616	0.008104629	0.338589345	0.019913529	0.16853799	0.257445826	-0.336897591	0.020579664	-0.434658841	0.002265842	-0.433279746	0.002348524	0.418908663	0.003382404	0.104955269	0.482614019	-0.009401015	0.949992688	0.002706887	0.985592747	0.012860648	0.931627408	-0.038290077	0.798314854	0.040794368	0.785426339
ENSMOCG00000015028	black	0.140874091	0.344914558	0.171142872	0.250056251	0.545321398	7.38E-05	-0.70940189	2.38E-08	0.172096633	0.247386774	0.205776886	0.165243799	-0.876596472	6.81E-16	-0.703879108	3.40E-08	0.086411188	0.563577978	0.932865153	1.40E-21	-0.57165295	2.70E-05	0.648083573	8.44E-07	-0.07768427	0.603746118	-0.698817587	4.69E-08	-0.202885261	0.171396477	0.671592481	2.37E-07
ENSMOCG00000013243	black	0.295882058	0.043455348	0.180858455	0.223764689	0.42593454	0.002835453	-0.567442486	3.19E-05	-0.021245625	0.887280246	0.211960457	0.152628548	-0.729895262	5.85E-09	-0.414143106	0.003804296	0.182388499	0.219805262	0.673917045	2.08E-07	-0.488557522	0.000493631	0.572747265	2.59E-05	-0.292839368	0.045762801	-0.362419764	0.012298014	0.089394794	0.550136672	0.290803778	0.047361462
ENSMOCG00000017170	black	-0.139897751	0.348302028	0.161861948	0.277047402	0.390886783	0.006594812	-0.564821784	3.54E-05	0.468889449	0.000886081	0.273678304	0.062682775	-0.6189135	3.53E-06	-0.762812029	4.61E-10	-0.102654715	0.492314731	0.772756335	1.97E-10	-0.222028159	0.133626582	0.266116373	0.070601454	0.227915918	0.123366432	-0.651614408	7.02E-07	-0.456811333	0.001247864	0.665943776	3.25E-07
ENSMOCG00000021944	black	0.003929043	0.979089112	-0.087171194	0.560139637	0.642669405	1.11E-06	-0.449071818	0.001543985	0.498241324	0.000365265	0.266466168	0.070218471	-0.814431277	3.32E-12	-0.900219316	7.38E-18	-0.008823566	0.953060806	0.844843077	8.30E-14	-0.112144008	0.452959533	0.167838436	0.25945501	0.40080709	0.005239834	-0.632439286	1.85E-06	-0.572721817	2.59E-05	0.70297	3.61E-08
ENSMOCG00000001639	black	0.12804347	0.391045646	0.320074147	0.028286654	0.24577198	0.095871401	-0.688839018	8.67E-08	0.010123732	0.946153746	0.032033328	0.830741516	-0.687705693	9.28E-08	-0.421266052	0.003189351	0.057749417	0.699814263	0.740011821	2.79E-09	-0.395478683	0.005933857	0.582684133	1.73E-05	-0.400407816	0.005289265	-0.135297503	0.364536261	0.283030336	0.053888743	0.153249257	0.303750524
ENSMOCG00000002968	black	-0.397616633	0.005646328	0.244491954	0.097669082	-0.063120962	0.67338728	-0.336117339	0.020893159	0.379012142	0.008608328	0.186796592	0.208670513	-0.059969179	0.688848668	-0.371679429	0.010100387	-0.016974192	0.909837329	0.33396303	0.021779678	-0.039888104	0.790084126	0.06010927	0.688158708	0.163763506	0.271366854	-0.304266471	0.037584202	-0.255648045	0.082848721	0.348365996	0.016409878
ENSMOCG00000004241	black	-0.291508867	0.046802659	0.326424115	0.025134901	0.160941428	0.279825199	-0.631636155	1.93E-06	0.480144162	0.000636714	0.066830884	0.655357719	-0.518714122	0.000187479	-0.684417131	1.13E-07	-0.276261482	0.060146451	0.752605592	1.06E-09	-0.077102619	0.606466934	0.21225008	0.152055553	0.069191627	0.64398436	-0.324417505	0.026097454	-0.204015712	0.168971723	0.394953772	0.00600637
ENSMOCG00000012553	black	-0.065046054	0.664008241	0.215462097	0.145806579	0.462709385	0.001057385	-0.704962486	3.17E-08	0.3938395	0.00616286	0.251294211	0.088407694	-0.777189882	1.33E-10	-0.809955729	5.39E-12	0.030982583	0.83621616	0.925473986	1.36E-20	-0.380014518	0.008419953	0.450734993	0.001475543	0.093214573	0.533154349	-0.68210449	1.29E-07	-0.349945597	0.015896091	0.69314759	6.67E-08
ENSMOCG00000015681	black	-0.045120419	0.763297149	-0.037017289	0.804885995	0.568544362	3.06E-05	-0.423443965	0.003019686	0.459901932	0.001144545	0.228725194	0.122003961	-0.691508481	7.37E-08	-0.812474397	4.11E-12	0.012218029	0.935036342	0.762000365	4.93E-10	-0.239348418	0.1051562	0.216439308	0.143943641	0.412184489	0.00399066	-0.763668268	4.29E-10	-0.6308136	2.00E-06	0.792673086	3.14E-11
ENSMOCG00000019754	black	0.072955912	0.626015497	-0.006472554	0.965558736	0.577020194	2.18E-05	-0.509044789	0.000258248	0.384866996	0.007557535	0.14400172	0.334200387	-0.825844909	9.03E-13	-0.81018869	5.26E-12	0.078692971	0.59904028	0.840667776	1.44E-13	-0.126092069	0.39836523	0.235088685	0.111683575	0.2023905	0.172465594	-0.439202187	0.002011374	-0.337562812	0.020315525	0.504002691	0.000304041
ENSMOCG00000012552	black	-0.026739098	0.858401296	0.098785272	0.508856003	0.552406528	5.68E-05	-0.653351722	6.41E-07	0.397039112	0.005722775	0.251732295	0.087835541	-0.851769369	3.21E-14	-0.866171926	3.77E-15	-0.028406318	0.849671117	0.952517975	7.14E-25	-0.34982153	0.015935945	0.434013035	0.002304234	0.1837131	0.21641693	-0.705360646	3.09E-08	-0.416012188	0.003633619	0.750174875	1.28E-09
ENSMOCG00000014137	black	0.263132537	0.073936068	-0.009411438	0.949937316	0.676230699	1.82E-07	-0.54957077	6.31E-05	0.091040232	0.542789768	0.196345954	0.185918103	-0.874117826	1.04E-15	-0.659173756	4.70E-07	0.125525678	0.40050456	0.855286367	1.94E-14	-0.604950214	6.67E-06	0.621895494	3.07E-06	0.034605672	0.817372914	-0.792440087	3.21E-11	-0.316059336	0.030444169	0.750838505	1.21E-09
ENSMOCG00000020834	black	0.218584255	0.139916467	0.062561233	0.67612359	0.439375523	0.002002188	-0.457658536	0.001218745	-0.019213102	0.898003938	0.085006956	0.569956582	-0.647620577	8.64E-07	-0.411744719	0.004033589	0.194766044	0.189554581	0.641632689	1.17E-06	-0.499387572	0.000352264	0.548572243	6.55E-05	-0.136913386	0.358782529	-0.509672697	0.000253006	-0.07891267	0.598017461	0.458922534	0.001176428
ENSMOCG00000001275	black	0.067401356	0.652602144	0.195859726	0.187031905	0.411831936	0.004025043	-0.653394452	6.40E-07	0.234666963	0.11234623	0.424854628	0.002914082	-0.761785789	5.02E-10	-0.6522073	6.81E-07	0.150822059	0.31156454	0.820310722	1.72E-12	-0.33935642	0.019617536	0.476266826	0.000714406	-0.096512397	0.518701677	-0.43603314	0.002186021	-0.093474607	0.532007649	0.454487805	0.001330934
ENSMOCG00000004895	black	-0.29494212	0.044157793	0.186827874	0.208592935	0.175979928	0.236717267	-0.480375594	0.000632327	0.415399998	0.003688766	0.150571401	0.312378728	-0.419636279	0.00332175	-0.61903372	3.51E-06	-0.250969853	0.088833184	0.626317506	2.49E-06	-0.101643726	0.496609478	0.14486625	0.331275793	0.212098418	0.152355407	-0.347197142	0.016799075	-0.29802074	0.04189099	0.445330096	0.001708383
ENSMOCG00000007276	black	-0.134574891	0.367127217	0.135815061	0.362687341	0.299532686	0.040813089	-0.506328495	0.000282076	0.339691146	0.019489543	0.302923941	0.038477837	-0.502612968	0.000317892	-0.637186261	1.47E-06	0.219990716	0.137321665	0.640346804	1.25E-06	-0.238270333	0.106779853	0.295399318	0.043814967	0.161105887	0.279327583	-0.524150345	0.000155921	-0.3251124	0.025760693	0.568816502	3.02E-05
ENSMOCG00000015995	black	-0.148044125	0.320663403	0.325247695	0.02569555	0.346765787	0.016944669	-0.767648175	3.06E-10	0.445190192	0.001714821	0.191340988	0.197611279	-0.741528983	2.49E-09	-0.796306418	2.20E-11	0.151393271	0.309714185	0.931929525	1.90E-21	-0.290561173	0.047554982	0.423863334	0.002987945	0.012094601	0.93569123	-0.518402508	0.000189452	-0.220268163	0.13681406	0.552519554	5.65E-05
ENSMOCG00000022665	black	-0.027052086	0.856761069	0.265363957	0.071430868	0.28437306	0.052712161	-0.633755818	1.74E-06	0.201560256	0.174270458	0.158140776	0.288388669	-0.621626129	3.11E-06	-0.552663308	5.62E-05	0.122662423	0.411421079	0.754118162	9.36E-10	-0.341187695	0.018925874	0.469699201	0.000865584	-0.1202063	0.420919809	-0.385601479	0.007433905	-0.046626594	0.755635233	0.403156188	0.00495709
ENSMOCG00000000738	black	-0.216255492	0.144292711	0.055748733	0.709749784	0.218370461	0.14031407	-0.313664741	0.031794794	0.437737062	0.002090517	-0.118077966	0.42925049	-0.370256228	0.010414411	-0.600553269	8.09E-06	-0.457021842	0.001240571	0.509802818	0.000251931	0.130243182	0.382890024	-0.069787602	0.641125691	0.312310461	0.032580372	-0.198900213	0.180144836	-0.335141618	0.021290839	0.320033881	0.028307643
ENSMOCG00000002217	black	0.144656643	0.33198339	-0.047146208	0.75299729	0.673367132	2.14E-07	-0.519655964	0.000181627	0.291248309	0.047008531	0.203374755	0.170343469	-0.880254628	3.60E-16	-0.801785711	1.27E-11	0.029597097	0.843446582	0.880758314	3.29E-16	-0.359655119	0.013028709	0.392838633	0.006306435	0.203868088	0.169286949	-0.703449819	3.50E-08	-0.435754889	0.002201978	0.714367584	1.71E-08
ENSMOCG00000015478	black	0.249926536	0.090212615	-0.063270524	0.672656829	0.667403129	3.00E-07	-0.473158445	0.000782721	0.109441808	0.463988194	0.177116029	0.233656135	-0.838133676	2.00E-13	-0.641138414	1.20E-06	0.128298155	0.390096197	0.798296209	1.80E-11	-0.559175522	4.40E-05	0.548545023	6.55E-05	0.109283045	0.464640627	-0.784774917	6.66E-11	-0.37092532	0.010265748	0.747918123	1.53E-09
ENSMOCG00000017433	black	0.201005249	0.175484564	-0.049509296	0.741036046	0.245263612	0.09658227	-0.131957513	0.376604387	0.00465527	0.975225142	0.187720068	0.206388799	-0.314724018	0.031191331	-0.183585851	0.216740848	0.16362198	0.271786962	0.224848645	0.12863472	-0.052709923	0.724931861	0.108658971	0.467210004	-0.056821635	0.704415634	-0.06941388	0.642917699	-0.001640961	0.991265792	0.05111569	0.732939164
ENSMOCG00000020467	black	-0.083912658	0.574950286	0.124392139	0.404806057	0.115094288	0.441083523	-0.37590705	0.009215144	0.043808293	0.769990282	0.103337995	0.48942305	-0.325196557	0.025720156	-0.29438359	0.044579567	0.059455776	0.691379361	0.447554847	0.001608858	-0.291695221	0.046655867	0.366564609	0.011268338	-0.051487567	0.731068796	-0.243240557	0.099451606	0.001419373	0.992445182	0.318740441	0.028988792
ENSMOCG00000000961	black	-0.144366343	0.332964958	0.110396623	0.460074836	0.285426653	0.051803533	-0.476950159	0.000700125	0.447086003	0.001629392	0.08544257	0.56797429	-0.56391523	3.66E-05	-0.688774814	8.70E-08	-0.043967116	0.769179237	0.680313267	1.44E-07	0.074793718	0.617319218	0.077578414	0.604240891	0.163855084	0.271095243	-0.18912018	0.202962898	-0.222987586	0.13191254	0.296111359	0.043285375
ENSMOCG00000011586	black	0.105248944	0.481382949	0.213654259	0.149299922	0.410639717	0.004143246	-0.653790589	6.26E-07	0.201656529	0.174060477	0.102258745	0.493994542	-0.785840076	6.03E-11	-0.623559343	2.84E-06	-0.051936663	0.728812117	0.830896662	4.93E-13	-0.330893058	0.023097485	0.456885472	0.001245291	-0.148943603	0.317699061	-0.369836083	0.010508704	-0.039192632	0.793663472	0.373502466	0.009710066
ENSMOCG00000021941	black	-0.031514384	0.833444368	0.449170286	0.001539855	0.088057306	0.556143228	-0.683235209	1.21E-07	0.04027549	0.788092238	0.033806939	0.821518667	-0.473244954	0.000780743	-0.342656339	0.018386166	-0.43664997	0.002151011	0.638267611	1.39E-06	-0.474016877	0.000763293	0.565009535	3.51E-05	-0.358347765	0.013386962	-0.291059035	0.04715854	0.16292748	0.273854756	0.260003705	0.077565069
ENSMOCG00000015770	black	-0.227330239	0.124359599	0.280846783	0.05584726	0.066822415	0.65539866	-0.488215588	0.000498828	0.354691772	0.01443377	0.247563814	0.093398044	-0.349971785	0.015887689	-0.478473512	0.000669207	-0.027538656	0.854212364	0.516364294	0.000202832	-0.072624974	0.627586854	0.172331545	0.246732249	0.029349618	0.844739461	-0.207653579	0.161337561	-0.108533915	0.467725789	0.26300852	0.074077311
ENSMOCG00000012339	black	0.125414157	0.400926572	-0.051665983	0.730171997	0.686044302	1.03E-07	-0.5264216	0.000144231	0.259555805	0.078095844	0.194842815	0.189376715	-0.860058586	9.62E-15	-0.786446619	5.69E-11	0.022264081	0.881914193	0.887655766	9.29E-17	-0.489064104	0.000486022	0.505274773	0.000291843	0.230128328	0.119668668	-0.863121143	6.05E-15	-0.498622547	0.000360894	0.865344058	4.29E-15
ENSMOCG00000007663	black	0.059883102	0.689272728	-0.090483262	0.545271351	0.656084032	5.55E-07	-0.447586172	0.001607494	0.3010561	0.039750087	0.182981398	0.218284108	-0.779701227	1.06E-10	-0.768882191	2.76E-10	0.036960859	0.805177641	0.823284064	1.22E-12	-0.442172978	0.001859002	0.435340453	0.002225936	0.33490651	0.02138761	-0.885026962	1.52E-16	-0.580293214	1.91E-05	0.902226919	4.77E-18
ENSMOCG00000007291	black	0.134183158	0.368536418	-0.010521102	0.944043495	0.573286676	2.53E-05	-0.456294119	0.001265944	0.173652883	0.243072512	0.212968362	0.150641325	-0.716123716	1.52E-08	-0.624675549	2.69E-06	-0.140907877	0.344797702	0.734458773	4.20E-09	-0.484878669	0.000552188	0.470300979	0.000850628	0.152986731	0.304589565	-0.758596216	6.52E-10	-0.401283719	0.005181354	0.7415137	2.49E-09
ENSMOCG00000019740	black	-0.044046527	0.768773805	0.35293621	0.014960719	0.262312208	0.0748743	-0.736166416	3.71E-09	0.125029668	0.402383518	0.214306158	0.148033193	-0.64759141	8.66E-07	-0.521495531	0.000170673	0.015514002	0.917565509	0.809299053	5.78E-12	-0.583589578	1.67E-05	0.673782961	2.09E-07	-0.213052698	0.150475912	-0.55652738	4.86E-05	-0.023323963	0.876335432	0.536806467	0.000100277
ENSMOCG00000021458	black	0.137016281	0.358418023	-0.089856886	0.548068657	0.246211463	0.095260124	-0.081015472	0.588266835	0.022736477	0.879426987	-0.263245004	0.073808164	-0.281582369	0.055181185	-0.171504441	0.24904198	0.152019652	0.307693198	0.25606005	0.082337184	-0.041329805	0.782677906	0.099268204	0.506776293	0.022371778	0.881347062	-0.076916789	0.607337319	-0.030285826	0.839850685	0.098247962	0.51117496
ENSMOCG00000020306	black	0.202031986	0.173243302	0.089565526	0.549372157	0.448488729	0.00156864	-0.530226428	0.000126421	-0.000614915	0.996726989	0.083319915	0.577663518	-0.71656316	1.48E-08	-0.467969902	0.000909883	-0.2166849	0.143478233	0.708650226	2.50E-08	-0.486983111	0.00051797	0.583997324	1.64E-05	-0.153003615	0.30453556	-0.441570074	0.001889069	-0.023932322	0.873135955	0.450016299	0.001504779
ENSMOCG00000009520	black	0.025853617	0.863044881	0.332673786	0.022325185	0.211251734	0.154037388	-0.604262191	6.87E-06	-0.011986855	0.936262945	0.201838037	0.17366508	-0.480369785	0.000632436	-0.327342929	0.024704166	0.059263125	0.692329846	0.612044565	4.85E-06	-0.67672265	1.77E-07	0.657280208	5.20E-07	-0.26026428	0.077257589	-0.604521017	6.80E-06	-0.021052933	0.888296074	0.506938991	0.000276554
ENSMOCG00000014852	black	0.103603277	0.488302747	0.095597254	0.522692581	0.518357333	0.00018974	-0.56384748	3.67E-05	0.138476033	0.353271151	0.137584538	0.356409039	-0.741007287	2.59E-09	-0.621162845	3.18E-06	-0.038347883	0.798016735	0.806842466	7.50E-12	-0.558023927	4.59E-05	0.577269384	2.16E-05	0.044181243	0.768086161	-0.720624518	1.12E-08	-0.286610085	0.05079807	0.713510315	1.81E-08
ENSMOCG00000022618	black	-0.082175328	0.582919183	0.451592263	0.00144133	0.187403766	0.207168335	-0.785573113	6.18E-11	0.251504974	0.088132069	0.171328624	0.249534833	-0.613589338	4.52E-06	-0.559604259	4.32E-05	0.118422068	0.427897372	0.807170802	7.24E-12	-0.37354493	0.009701131	0.536659554	0.000100803	-0.266290693	0.070410389	-0.347606647	0.01666184	0.066470183	0.65710237	0.335693035	0.02106532
ENSMOCG00000000969	black	0.032780412	0.826853823	0.337443268	0.02036278	0.175515037	0.237977738	-0.641498452	1.18E-06	0.065132899	0.663586315	0.035648454	0.811967887	-0.574833188	2.38E-05	-0.392753899	0.006318722	0.140632768	0.34574995	0.655203222	5.81E-07	-0.375022282	0.009394661	0.485297185	0.000545225	-0.327470716	0.024644753	-0.190132922	0.20050992	0.186128703	0.210331693	0.1697485	0.253993826
ENSMOCG00000010372	black	-0.040074404	0.789126032	0.448301925	0.001576613	0.151474452	0.309451781	-0.702156635	3.80E-08	0.186946728	0.208298362	0.17381939	0.242613966	-0.546516622	7.06E-05	-0.458392374	0.001194015	0.079245834	0.596467873	0.68000742	1.46E-07	-0.405459857	0.004692851	0.496720423	0.000383184	-0.278986287	0.057560847	-0.359702626	0.013015846	0.058359013	0.696796726	0.299031346	0.041167961
ENSMOCG00000013954	black	0.219183622	0.138806265	0.205508407	0.165808197	0.426278637	0.002810795	-0.64934481	7.90E-07	0.071658094	0.632187131	0.008674703	0.953851858	-0.802558529	1.17E-11	-0.542564817	8.16E-05	0.069027678	0.644771656	0.797263139	2.00E-11	-0.38848029	0.006966072	0.537966048	9.62E-05	-0.258437483	0.079433562	-0.291784747	0.04658548	0.091572707	0.540422416	0.286000853	0.051313692
ENSMOCG00000001402	black	-0.178063495	0.231124088	0.276386959	0.060025375	0.215748073	0.145259564	-0.540219242	8.88E-05	0.322134016	0.027230075	0.180236714	0.225387618	-0.477919923	0.000680298	-0.533232825	0.00011379	-0.025769595	0.863485749	0.656388966	5.46E-07	-0.291914369	0.046483722	0.313080984	0.032131469	0.037848616	0.800592484	-0.453456976	0.00136934	-0.204102757	0.168786052	0.45981701	0.001147279
ENSMOCG00000011179	black	0.207561724	0.161527172	0.326343865	0.025172818	0.360424412	0.012821753	-0.774154745	1.74E-10	-0.081875006	0.584301747	0.131736614	0.377410848	-0.794369309	2.66E-11	-0.450222584	0.001496335	0.041960757	0.779442553	0.846264255	6.85E-14	-0.701820421	3.88E-08	0.823747636	1.16E-12	-0.433503797	0.002334912	-0.466116022	0.000959617	0.185052456	0.213027962	0.417559402	0.00349746
ENSMOCG00000002315	black	-0.144926047	0.331074098	0.425248898	0.002885155	0.146063753	0.327251296	-0.735429966	3.91E-09	0.245717175	0.095947842	0.053284614	0.722052436	-0.571408925	2.73E-05	-0.542935011	8.05E-05	-0.142842455	0.338147187	0.759852774	5.88E-10	-0.360284185	0.012859266	0.485122967	0.000548114	-0.209322941	0.157919878	-0.347471382	0.016707065	0.024322778	0.871083523	0.352824227	0.01499488
ENSMOCG00000022273	black	-0.196133799	0.186403503	0.383179614	0.007848324	0.112767051	0.450437118	-0.615383383	4.16E-06	0.403769098	0.004885548	0.216109803	0.144569823	-0.474143911	0.000760454	-0.55556964	5.04E-05	0.046169394	0.757958595	0.634751864	1.65E-06	-0.12793993	0.391432023	0.211715854	0.15311371	-0.065622678	0.661208721	-0.227661476	0.123797164	-0.070931182	0.635654765	0.23324653	0.114600217
ENSMOCG00000000825	black	0.024512786	0.870085049	0.444139332	0.001763869	0.266666597	0.069999769	-0.817072239	2.47E-12	0.121769559	0.414859804	0.158563173	0.287086307	-0.712668103	1.92E-08	-0.533573591	0.000112434	0.041715566	0.780699394	0.853859955	2.38E-14	-0.575853909	2.28E-05	0.690270378	7.95E-08	-0.33708499	0.020504962	-0.467591117	0.000919853	0.088936582	0.552190989	0.420324135	0.003265292
ENSMOCG00000018963	black	0.020933743	0.888924509	0.389481463	0.00680947	0.18502686	0.213092378	-0.694204614	6.25E-08	0.013794049	0.926678119	0.093815808	0.530504855	-0.560362139	4.20E-05	-0.392597898	0.006341399	-0.241766063	0.101583978	0.699135945	4.60E-08	-0.558290914	4.55E-05	0.636419629	1.52E-06	-0.338636004	0.019895417	-0.403239305	0.004947335	0.109447637	0.463964252	0.363100189	0.012123653
ENSMOCG00000008385	black	-0.056189231	0.707558078	0.167648151	0.260003337	0.091676973	0.539959443	-0.268891788	0.067607818	0.221558175	0.134472271	0.141662549	0.342193831	-0.2953652	0.043840475	-0.270519565	0.065899555	0.064181479	0.668214265	0.318448996	0.029144139	-0.011012406	0.941434931	0.044480448	0.766559526	-0.020586168	0.890757483	-0.038919055	0.79507263	-0.014145309	0.924816288	0.033370736	0.823784777
ENSMOCG00000010859	black	0.232790707	0.115330768	0.140209307	0.347218853	0.505089004	0.000293596	-0.629229246	2.16E-06	0.112153438	0.452921299	0.129248879	0.386563938	-0.863680595	5.55E-15	-0.604747645	6.73E-06	0.09048302	0.545272429	0.835314441	2.85E-13	-0.390349549	0.006676168	0.518230802	0.000190547	-0.180121528	0.225689176	-0.369468582	0.010591782	-8.39E-05	0.999553651	0.363766898	0.011954865
ENSMOCG00000011466	black	0.001100131	0.994144362	0.354829888	0.014392992	0.215162352	0.146381567	-0.686226127	1.01E-07	-0.032898516	0.826239607	0.168776763	0.256762442	-0.533581656	0.000112402	-0.366761304	0.011221371	-0.012281507	0.934699555	0.702024805	3.83E-08	-0.739484647	2.90E-09	0.774639088	1.67E-10	-0.282974146	0.053938438	-0.617543521	3.76E-06	0.019624029	0.895834353	0.568779687	3.03E-05
ENSMOCG00000021696	black	0.019603482	0.895942819	0.009657177	0.948631868	0.538061565	9.59E-05	-0.534633978	0.000108306	0.214397017	0.147857274	0.257637963	0.08040092	-0.726693922	7.34E-09	-0.698556977	4.77E-08	0.193733976	0.191957266	0.825912937	8.96E-13	-0.531451446	0.000121128	0.552410086	5.68E-05	0.185270339	0.212480175	-0.824945421	1.00E-12	-0.42506503	0.002898614	0.857921256	1.32E-14
ENSMOCG00000016844	black	-0.010372359	0.944833358	0.31513602	0.030959196	0.3495826	0.016012935	-0.751672098	1.14E-09	0.256422638	0.08188905	0.088767805	0.552948588	-0.751027313	1.20E-09	-0.668571998	2.81E-07	0.060010751	0.688643893	0.884245617	1.75E-16	-0.380683391	0.008296242	0.50436199	0.00030055	-0.145816369	0.328080167	-0.432287096	0.002409677	-0.056145015	0.707777969	0.439635492	0.001988482
ENSMOCG00000019361	black	0.031430778	0.833879999	0.058691296	0.695153848	0.515080516	0.000211693	-0.525069391	0.000151091	0.288369988	0.04933209	0.141106872	0.34410992	-0.719837818	1.18E-08	-0.698938409	4.66E-08	0.067539525	0.651935424	0.783822513	7.27E-11	-0.408068025	0.004408626	0.430940034	0.002494915	0.166734935	0.262645646	-0.73191854	5.05E-09	-0.411724241	0.004035597	0.720658332	1.12E-08
ENSMOCG00000007619	black	0.174242106	0.241452478	-0.051342259	0.731799445	0.685643633	1.05E-07	-0.527969578	0.000136727	0.153491362	0.302978063	0.242168907	0.100997936	-0.862861355	6.30E-15	-0.725094349	8.21E-09	0.005563025	0.970396132	0.870373648	1.92E-15	-0.591009552	1.22E-05	0.578755406	2.03E-05	0.160969164	0.279741234	-0.873147501	1.22E-15	-0.438384504	0.00205521	0.862740422	6.41E-15
ENSMOCG00000002881	black	-0.146700711	0.325123198	-0.038176217	0.798902134	0.486330315	0.000528374	-0.402655552	0.005016204	0.62152302	3.13E-06	0.28577106	0.051509274	-0.652482093	6.71E-07	-0.871846185	1.51E-15	0.189701496	0.201552316	0.74670503	1.68E-09	0.12817299	0.390562637	-0.039756839	0.790759375	0.439014778	0.002021347	-0.403933335	0.004866532	-0.523348414	0.00016025	0.514770417	0.000213885
ENSMOCG00000014275	black	-0.23041568	0.119194617	0.452502589	0.001405775	0.119371246	0.424177372	-0.699231982	4.57E-08	0.387318117	0.007151767	0.108814185	0.466570262	-0.511057832	0.000241781	-0.584236513	1.62E-05	-0.222479603	0.132818004	0.721110925	1.08E-08	-0.272204523	0.064167664	0.347948699	0.016547939	-0.081868236	0.584332934	-0.38396287	0.007712162	-0.109665482	0.463069853	0.370393823	0.010383689
ENSMOCG00000022387	black	0.091880517	0.539056192	0.162038807	0.276515791	0.45321844	0.001378367	-0.652721931	6.63E-07	0.139437502	0.349905949	0.282003211	0.054802999	-0.768057674	2.96E-10	-0.620874719	3.22E-06	0.021379824	0.886572885	0.840382184	1.49E-13	-0.509127088	0.000257555	0.608049011	5.81E-06	-0.09313419	0.533509066	-0.603253549	7.19E-06	-0.144653541	0.331993871	0.595948235	9.89E-06
ENSMOCG00000006661	black	-0.097718629	0.513464691	0.157432302	0.290581714	0.194342156	0.1905388	-0.394685197	0.00604377	0.410349256	0.004172501	-0.063890379	0.669632695	-0.43345082	0.002338124	-0.546641274	7.03E-05	-0.235383115	0.111222703	0.50749963	0.000271569	0.156152294	0.294571323	-0.002652749	0.985880865	0.088885011	0.552422427	-0.063714007	0.67049265	-0.133190571	0.372121624	0.132300473	0.375354343
ENSMOCG00000019004	black	0.056367587	0.706671328	-0.181450831	0.222225944	0.556605696	4.85E-05	-0.252239259	0.087177035	0.451243686	0.001455155	0.184069953	0.215510345	-0.664605044	3.50E-07	-0.7427573	2.27E-09	0.041907825	0.779713835	0.625333326	2.61E-06	0.152573075	0.305914639	-0.066239009	0.658221476	0.392630576	0.006336643	-0.282515214	0.054345709	-0.438060581	0.002072808	0.380858804	0.00826406
ENSMOCG00000003598	black	0.19220547	0.195555306	0.323456212	0.02656937	0.344553636	0.01770825	-0.720131756	1.16E-08	0.040769951	0.785551736	0.093427038	0.532217329	-0.766585999	3.35E-10	-0.476528315	0.000708911	0.16316521	0.273145777	0.789176969	4.40E-11	-0.488663008	0.000492038	0.63015537	2.07E-06	-0.380606577	0.008310369	-0.3170617	0.029893118	0.177243681	0.233313889	0.272706989	0.063658291
ENSMOCG00000015556	black	0.018558213	0.901463092	0.548288492	6.62E-05	0.127906665	0.391556205	-0.838769466	1.84E-13	0.041864754	0.779934596	0.139306536	0.350363176	-0.60852765	5.68E-06	-0.395805195	0.005889137	-0.014204481	0.924502688	0.766504387	3.38E-10	-0.578551146	2.05E-05	0.714137812	1.74E-08	-0.502247882	0.000321625	-0.320050109	0.028299183	0.267346214	0.069262209	0.2613902	0.07594001
ENSMOCG00000003429	black	0.030090079	0.840872372	0.252934666	0.086280025	0.306909843	0.035874531	-0.596805918	9.53E-06	0.212724837	0.151119712	0.206972686	0.162746939	-0.608710574	5.64E-06	-0.546301963	7.12E-05	0.22827862	0.122754386	0.696883092	5.29E-08	-0.337899089	0.02018309	0.407303124	0.004490376	-0.110790314	0.458466484	-0.410541428	0.004153126	-0.090945704	0.543210553	0.377654949	0.008869176
ENSMOCG00000011642	black	0.207920246	0.160788023	0.093288659	0.532827522	0.469225474	0.000877523	-0.587824976	1.40E-05	-0.007540508	0.959880323	0.051792075	0.729538416	-0.786630344	5.60E-11	-0.526764669	0.000142536	-0.118609009	0.427163271	0.783870177	7.24E-11	-0.51461021	0.000215026	0.625017623	2.65E-06	-0.172330679	0.246734659	-0.454654923	0.001324799	-0.011667032	0.937960162	0.478208536	0.000674496
ENSMOCG00000017854	black	-0.110425633	0.459956217	0.067457403	0.652331661	0.456205405	0.001269069	-0.533258344	0.000113688	0.356612963	0.013875306	0.273469294	0.062891674	-0.667913527	2.91E-07	-0.748071004	1.51E-09	-0.004235496	0.977458532	0.808492758	6.30E-12	-0.360786979	0.012725194	0.416683597	0.003573972	0.251466561	0.088182254	-0.737273351	3.42E-09	-0.457103502	0.001237753	0.79257441	3.17E-11
ENSMOCG00000019815	black	0.006381873	0.966040978	0.255644408	0.082853249	0.39259729	0.006341487	-0.710987412	2.14E-08	0.244579852	0.097544811	0.192084198	0.195842807	-0.761803929	5.01E-10	-0.682413595	1.27E-07	0.172103045	0.247368891	0.875058627	8.85E-16	-0.423500821	0.003015365	0.523828691	0.000157645	-0.079547644	0.595065638	-0.526101676	0.000145828	-0.137342224	0.357264864	0.52716317	0.000140591
ENSMOCG00000013636	black	-0.506819996	0.000277622	0.344088126	0.017872589	-0.041229059	0.783194843	-0.448501995	0.001568075	0.571200805	2.75E-05	0.16180773	0.277210508	-0.146747474	0.324967305	-0.541458118	8.49E-05	-0.344513798	0.017722264	0.464797313	0.00099646	0.009337815	0.950328453	0.012726957	0.932336505	0.245086878	0.096830355	-0.370948361	0.010260662	-0.36600754	0.011402273	0.428757483	0.002638682
ENSMOCG00000020518	black	-0.053319116	0.721879691	-0.10774034	0.471005916	0.622597664	2.97E-06	-0.41970205	0.003316314	0.541172238	8.58E-05	0.236153591	0.110023539	-0.759848149	5.89E-10	-0.909518378	9.03E-19	0.142696186	0.338647219	0.827697624	7.25E-13	-0.085836856	0.566182811	0.135696059	0.363111959	0.47211441	0.000806947	-0.682526046	1.26E-07	-0.646060701	9.36E-07	0.75489465	8.80E-10
ENSMOCG00000013756	black	0.180162079	0.22558298	0.117425738	0.431821833	0.44743701	0.001613997	-0.499476764	0.00035127	0.150353911	0.313086274	0.051257911	0.732223678	-0.679810407	1.48E-07	-0.515321472	0.000210004	0.461962231	0.001079982	0.6802825	1.44E-07	-0.3549408	0.014360318	0.440071036	0.001965705	-0.079393636	0.595780989	-0.443416499	0.001798325	-0.108392112	0.468311011	0.402713748	0.005009301
ENSMOCG00000021628	black	0.137402217	0.35705286	-0.091924515	0.538861042	0.449093329	0.001543082	-0.261137432	0.076234253	0.171332082	0.249525133	0.147469105	0.322567572	-0.563826189	3.68E-05	-0.488408616	0.000495888	0.07789672	0.602753652	0.500759969	0.000337249	-0.14322375	0.336845862	0.139279592	0.350457287	0.153857732	0.301811526	-0.284493803	0.052607383	-0.225175422	0.128065547	0.316629953	0.030129447
ENSMOCG00000020564	black	0.086337273	0.5639129	0.252004871	0.087481007	0.226113056	0.126442897	-0.576152738	2.26E-05	0.090412181	0.545588443	0.203971346	0.169066413	-0.602673887	7.37E-06	-0.409308253	0.004278841	0.378019459	0.008798457	0.629821169	2.10E-06	-0.311166201	0.033256579	0.460182839	0.001135544	-0.268947699	0.067548564	-0.190263917	0.200194167	0.152577735	0.305899693	0.190612987	0.199354481
ENSMOCG00000022268	black	-0.118684536	0.426866884	-0.00275605	0.985331109	0.573073441	2.55E-05	-0.527510138	0.000138916	0.551405827	5.89E-05	0.234829711	0.11209015	-0.765298442	3.74E-10	-0.939018848	1.72E-22	0.000957369	0.994904225	0.889119441	7.02E-17	-0.157163746	0.29141584	0.202834123	0.171506758	0.418490973	0.003417661	-0.707379493	2.71E-08	-0.612064703	4.84E-06	0.785677923	6.12E-11
ENSMOCG00000012943	black	0.128069217	0.390949601	-0.090561965	0.544920361	0.680515794	1.42E-07	-0.488807116	0.000489869	0.208134672	0.160347134	0.224296596	0.129600578	-0.836118676	2.58E-13	-0.752654577	1.05E-09	0.022984183	0.878123255	0.858438345	1.22E-14	-0.537147739	9.91E-05	0.528563147	0.000133945	0.251767906	0.087789159	-0.895078137	2.16E-17	-0.516263978	0.000203512	0.907183387	1.56E-18
ENSMOCG00000017723	black	-0.306502678	0.036133622	0.254595174	0.084167255	0.064255231	0.667855078	-0.514870801	0.000213173	0.313636152	0.031811214	0.131720342	0.377470296	-0.346924156	0.016891092	-0.498227734	0.000365422	0.024579457	0.869734745	0.592287031	1.16E-05	-0.163301573	0.272739651	0.296449692	0.043035572	0.045837997	0.759643985	-0.305608753	0.036707861	-0.12456081	0.404164308	0.41015249	0.004192422
ENSMOCG00000002770	black	0.04690661	0.754213321	0.201085009	0.175309711	0.46238233	0.001067224	-0.724412105	8.61E-09	0.168965636	0.256222738	0.216099912	0.144588649	-0.823185795	1.23E-12	-0.687156402	9.59E-08	0.031940152	0.831226668	0.931960099	1.88E-21	-0.549733328	6.27E-05	0.649114192	8.00E-07	-0.081264756	0.587115635	-0.62613424	2.51E-06	-0.150506068	0.312591164	0.652733388	6.62E-07
ENSMOCG00000009566	black	0.099498383	0.505786567	0.266643589	0.070024847	0.24785174	0.093005259	-0.553712267	5.41E-05	0.083481561	0.576923019	0.086235537	0.564374035	-0.588800695	1.34E-05	-0.37369491	0.009669631	0.090637971	0.544581498	0.624143803	2.76E-06	-0.337260694	0.02043513	0.454112651	0.001344799	-0.264905866	0.071939602	-0.195593894	0.187642856	0.141474063	0.34284303	0.174465119	0.240841234
ENSMOCG00000012134	black	0.161867697	0.277030112	-0.094607589	0.527025555	0.679240693	1.53E-07	-0.494266682	0.000413771	0.13763978	0.356214108	0.245037183	0.096900202	-0.838671732	1.86E-13	-0.7144447	1.70E-08	0.022827651	0.878947084	0.848980681	4.73E-14	-0.587438652	1.42E-05	0.581002716	1.85E-05	0.20082431	0.175881691	-0.871646796	1.56E-15	-0.453911287	0.001352294	0.889428127	6.62E-17
ENSMOCG00000018026	black	0.253085397	0.086086549	-0.146758185	0.324931605	0.533370382	0.000113241	-0.267597093	0.068991505	0.114213293	0.444611691	0.18367041	0.216525563	-0.650839098	7.31E-07	-0.500750853	0.000337346	-0.094571692	0.527183054	0.542656296	8.13E-05	-0.135634637	0.363331242	0.208902943	0.158774708	0.099646145	0.505151733	-0.286493697	0.05089625	-0.182248671	0.220165078	0.326193915	0.025243795
ENSMOCG00000022584	black	0.093399627	0.532338172	0.18877712	0.203798599	0.364770039	0.011704696	-0.604019331	6.95E-06	0.137761016	0.355786527	0.319848288	0.028404554	-0.685724931	1.04E-07	-0.543155307	7.98E-05	0.141220198	0.343718612	0.73645723	3.63E-09	-0.394801258	0.006027583	0.499562199	0.00035032	-0.146404586	0.326111476	-0.418122551	0.003449027	-0.048717758	0.745036003	0.402505253	0.005034071
ENSMOCG00000017883	black	0.090642321	0.544562109	-0.099983317	0.503704658	0.681694195	1.33E-07	-0.483537049	0.00057505	0.292275985	0.046200796	0.307303152	0.035625712	-0.833651414	3.51E-13	-0.802890232	1.13E-11	0.17193049	0.247850399	0.863248047	5.93E-15	-0.437284934	0.002115491	0.451531863	0.001443717	0.302892686	0.038498847	-0.842028442	1.21E-13	-0.537165958	9.90E-05	0.87768243	5.65E-16
ENSMOCG00000003065	black	-0.019249072	0.897813993	0.024029562	0.872624737	0.610597989	5.18E-06	-0.592654522	1.14E-05	0.394306852	0.006096798	0.270708387	0.065703641	-0.834140515	3.30E-13	-0.871897203	1.50E-15	0.045241134	0.762682235	0.934603187	7.93E-22	-0.399006324	0.005466009	0.44557948	0.001696961	0.28002921	0.056595149	-0.832119011	4.24E-13	-0.529241367	0.000130829	0.87367124	1.12E-15
ENSMOCG00000008080	black	0.02560509	0.86434902	0.033591968	0.82263528	0.245007656	0.096941721	-0.269763443	0.066688739	0.204700301	0.167515458	0.215293091	0.14613057	-0.372905474	0.009836429	-0.387896561	0.007058812	0.197344869	0.183644773	0.386474553	0.007289229	-0.075924167	0.611995607	0.111314893	0.456328155	0.086565396	0.562879532	-0.237195315	0.108417932	-0.170889683	0.250768155	0.249985137	0.090134696
ENSMOCG00000009971	black	-0.175444274	0.238170001	0.176595647	0.235054878	0.395141581	0.005980337	-0.645237259	9.77E-07	0.443620662	0.001788533	0.229334476	0.120985716	-0.696933797	5.28E-08	-0.809831382	5.46E-12	0.142809623	0.338259387	0.884545987	1.66E-16	-0.270725761	0.065685638	0.361080871	0.012647381	0.192021751	0.195990969	-0.593536749	1.10E-05	-0.366044828	0.011393266	0.672909282	2.20E-07
ENSMOCG00000020345	black	-0.043080735	0.77370872	-0.115879698	0.437951265	0.628109967	2.28E-06	-0.434655884	0.002266016	0.444908055	0.001727869	0.400443813	0.005284792	-0.752376084	1.08E-09	-0.867998512	2.82E-15	0.231768211	0.116982397	0.826483012	8.38E-13	-0.254387972	0.08442866	0.266333904	0.07036309	0.442588598	0.001838523	-0.788603123	4.64E-11	-0.640599845	1.24E-06	0.854296016	2.24E-14
ENSMOCG00000001808	black	0.133873185	0.369653796	0.001374379	0.992684661	0.517332387	0.000196373	-0.504867086	0.000295703	0.155651503	0.296141829	0.199992392	0.17771593	-0.743986098	2.06E-09	-0.621913499	3.07E-06	0.384229736	0.00766624	0.771846582	2.13E-10	-0.377529415	0.008893645	0.477748504	0.000683766	0.02872261	0.848016871	-0.543158795	7.98E-05	-0.207820957	0.160992475	0.56830241	3.09E-05
ENSMOCG00000013132	black	0.028543594	0.848953068	0.484268077	0.000562489	0.186882391	0.20845778	-0.807138952	7.27E-12	0.042617239	0.776080202	0.066193807	0.658440384	-0.629543868	2.13E-06	-0.420255831	0.00327086	0.08428561	0.573246119	0.783604126	7.42E-11	-0.630936773	1.99E-06	0.762547982	4.71E-10	-0.429155052	0.002611961	-0.451054436	0.001462711	0.17290502	0.24513933	0.383907916	0.007721648
ENSMOCG00000011102	black	0.119159025	0.425007514	0.192495682	0.194868514	0.489407235	0.000480928	-0.709685828	2.34E-08	0.081357541	0.586687408	0.176733652	0.234683377	-0.828963464	6.23E-13	-0.627952721	2.30E-06	0.081530668	0.58588876	0.903363187	3.71E-18	-0.678840666	1.57E-07	0.738055856	3.23E-09	-0.12251916	0.411971729	-0.725113206	8.20E-09	-0.153710088	0.302281282	0.704105679	3.35E-08
ENSMOCG00000000596	black	-0.315000266	0.031035525	0.275177292	0.061200777	0.030283011	0.839865381	-0.473911482	0.000765654	0.502627169	0.000317748	0.051176164	0.732634904	-0.337521653	0.020331784	-0.563977829	3.65E-05	0.184644188	0.214057055	0.539989636	8.95E-05	0.207157755	0.162362981	-0.0430822	0.773701226	0.087953545	0.5566105	0.037930609	0.800169333	-0.073644104	0.622753079	0.080235731	0.591874186
ENSMOCG00000022138	black	0.005973548	0.968212597	0.294854308	0.044223888	0.429856904	0.002565373	-0.775840061	1.50E-10	0.302901558	0.038492882	0.188148638	0.205335862	-0.825967196	8.90E-13	-0.749932433	1.30E-09	0.003882784	0.979335254	0.945899336	1.25E-23	-0.437252978	0.002117267	0.549519966	6.32E-05	-0.080412553	0.591055284	-0.572963631	2.57E-05	-0.164982098	0.26776736	0.570233953	2.86E-05
ENSMOCG00000003375	black	0.06162157	0.680726548	0.144919197	0.331097199	0.454464975	0.001331774	-0.612306613	4.79E-06	0.211180057	0.154180402	0.251042328	0.088737974	-0.743273383	2.18E-09	-0.632886032	1.81E-06	0.38326326	0.007833685	0.821183127	1.55E-12	-0.426562739	0.002790579	0.518220374	0.000190614	-0.032184591	0.829954041	-0.546972808	6.94E-05	-0.169096139	0.255850271	0.547387339	6.84E-05
ENSMOCG00000009928	black	-0.121708759	0.415094562	0.373385909	0.009734627	0.077788539	0.603258933	-0.641547545	1.18E-06	0.266845573	0.069804933	0.042046339	0.779003992	-0.51354863	0.000222726	-0.492304345	0.000439799	0.053497807	0.720985221	0.650817329	7.32E-07	-0.078934882	0.597914095	0.296776518	0.042795384	-0.224788418	0.128739829	0.005318687	0.971695846	0.174287095	0.241329084	0.063787115	0.670136141
ENSMOCG00000008247	black	0.025521717	0.8647866	-0.05918251	0.69272772	0.602239697	7.52E-06	-0.499420953	0.000351892	0.286089268	0.051238601	0.271106994	0.065291587	-0.775910766	1.49E-10	-0.769760509	2.56E-10	0.149231684	0.316753336	0.841115583	1.36E-13	-0.444408721	0.001751178	0.47210287	0.000807219	0.276694905	0.059729059	-0.820967378	1.59E-12	-0.499835597	0.000347297	0.87323863	1.20E-15
ENSMOCG00000014259	black	-0.123121262	0.409660312	0.11748975	0.431569092	0.504974401	0.000294683	-0.624774401	2.68E-06	0.489380952	0.000481316	0.190730642	0.199072022	-0.78227245	8.39E-11	-0.884955215	1.54E-16	-0.027059001	0.856724839	0.927105817	8.42E-21	-0.265730514	0.071025841	0.328848448	0.024011747	0.266503978	0.070177173	-0.689063094	8.55E-08	-0.480507705	0.000629834	0.744756495	1.95E-09
ENSMOCG00000001851	black	0.058986242	0.693696734	0.557119013	4.75E-05	0.080874049	0.588920378	-0.823367076	1.21E-12	-0.053378334	0.721583224	0.033969489	0.82067457	-0.574356338	2.43E-05	-0.303747617	0.037927525	0.074490065	0.618752539	0.712848666	1.89E-08	-0.610048197	5.31E-06	0.764654314	3.95E-10	-0.586769459	1.46E-05	-0.246825086	0.094411685	0.377397913	0.008919339	0.179440244	0.227478479
ENSMOCG00000008731	black	-0.011915821	0.936639881	0.028471401	0.849330677	0.573152349	2.55E-05	-0.556585143	4.85E-05	0.436546171	0.002156867	0.24357789	0.09896865	-0.796841667	2.09E-11	-0.858793823	1.16E-14	0.069946787	0.640363004	0.879108479	4.41E-16	-0.232522961	0.115761533	0.311712654	0.032932217	0.272056788	0.064318047	-0.664409386	3.54E-07	-0.479392392	0.000651156	0.71253567	1.93E-08
ENSMOCG00000000965	black	0.078610733	0.599423336	0.054992767	0.713516509	0.608874492	5.59E-06	-0.629481283	2.14E-06	0.232869554	0.115204146	0.219064407	0.139026562	-0.870351527	1.93E-15	-0.779969263	1.04E-10	0.027976817	0.851918488	0.94071975	9.29E-23	-0.546758093	7.00E-05	0.58616487	1.50E-05	0.1272103	0.394161111	-0.808597211	6.23E-12	-0.385037868	0.007528616	0.829291093	5.99E-13
ENSMOCG00000021641	black	-0.267117575	0.06950965	0.155201098	0.297558934	0.411186606	0.004088652	-0.608398509	5.72E-06	0.578807527	2.03E-05	0.306357875	0.036226135	-0.648120437	8.42E-07	-0.886923908	1.07E-16	0.049042359	0.743394857	0.869882294	2.08E-15	-0.227557409	0.123973661	0.25889694	0.078881806	0.352371741	0.015133591	-0.740352305	2.72E-09	-0.572040348	2.66E-05	0.801298295	1.33E-11
ENSMOCG00000016903	black	0.120680028	0.419078112	-0.140862328	0.34495525	0.413059194	0.003906464	-0.161068124	0.279441795	0.26017875	0.077358409	0.112735297	0.450565492	-0.497465378	0.00037431	-0.46033225	0.001130783	0.168175791	0.258484789	0.4284366	0.002660424	0.097522618	0.514313878	-0.008312196	0.95577839	0.193306881	0.19295786	-0.132322425	0.375274416	-0.20721825	0.162237617	0.195692273	0.187416589
ENSMOCG00000002631	black	-0.091502904	0.540732474	-0.13258128	0.374332683	0.626170381	2.51E-06	-0.393950676	0.006147089	0.498889442	0.000357862	0.306534014	0.036113627	-0.705702255	3.03E-08	-0.884852325	1.57E-16	0.025662282	0.864048878	0.804530664	9.55E-12	-0.20753759	0.161577016	0.194719483	0.189662512	0.528247735	0.000135416	-0.839900231	1.59E-13	-0.738091986	3.22E-09	0.903930874	3.27E-18
ENSMOCG00000016650	black	0.055014652	0.713407368	-0.108689382	0.467084622	0.442248398	0.001855271	-0.256030627	0.082373632	0.32650508	0.025096694	0.213813013	0.148990707	-0.540789601	8.70E-05	-0.57642304	2.23E-05	0.458251123	0.00119874	0.517855589	0.000192961	-0.009954544	0.947052336	0.057424142	0.701426278	0.266857393	0.069792081	-0.294596932	0.044418076	-0.320289512	0.028174613	0.356406974	0.013934288
ENSMOCG00000001792	black	-0.071916744	0.630955155	0.064957047	0.664440779	0.439330644	0.002004563	-0.528463692	0.000134407	0.479737425	0.000644492	0.147514883	0.322415718	-0.709350423	2.39E-08	-0.803139397	1.10E-11	0.096284132	0.519695706	0.800746206	1.41E-11	0.012437552	0.933871692	0.137860159	0.3554371	0.198595095	0.180827627	-0.313700225	0.031774424	-0.292178582	0.046276865	0.416574843	0.003583575
ENSMOCG00000016260	black	0.135913506	0.362336301	0.110897028	0.458031048	0.576753044	2.20E-05	-0.647448539	8.72E-07	0.223594249	0.130837248	0.198317314	0.18145086	-0.855673249	1.84E-14	-0.72778234	6.79E-09	0.129979438	0.383862527	0.909723345	8.60E-19	-0.493826036	0.000419492	0.56952695	2.94E-05	0.01247762	0.933659132	-0.702809338	3.64E-08	-0.277606453	0.0588588	0.687062991	9.65E-08
ENSMOCG00000016902	black	-0.111081602	0.457278443	0.073675016	0.622606708	0.446651452	0.001648633	-0.560546544	4.17E-05	0.373172565	0.009779721	0.288687625	0.049071191	-0.698687705	4.73E-08	-0.769596479	2.59E-10	0.059780655	0.689777563	0.831979943	4.32E-13	-0.304302947	0.037560163	0.369236982	0.010644428	0.221881108	0.133890758	-0.630116179	2.07E-06	-0.399302235	0.005428268	0.708384386	2.54E-08
ENSMOCG00000018462	black	-0.077386296	0.605139301	0.138381864	0.353601807	0.508196244	0.000265488	-0.671250663	2.42E-07	0.383926583	0.007718425	0.229868905	0.120097866	-0.804188424	9.89E-12	-0.842801928	1.09E-13	0.017580456	0.906631003	0.947733247	5.88E-24	-0.405364172	0.004703576	0.475816257	0.000723965	0.17401771	0.242068572	-0.747943773	1.52E-09	-0.416256195	0.003611841	0.789560664	4.24E-11
ENSMOCG00000016692	black	-0.023405805	0.875904892	0.055971802	0.70863961	0.3729939	0.009817624	-0.395242841	0.005966342	0.293201127	0.045483342	-0.105520272	0.480247025	-0.542035583	8.31E-05	-0.574971527	2.37E-05	-0.290772953	0.047386014	0.612848905	4.67E-06	-0.158943977	0.285915479	0.202237661	0.172796832	0.16538981	0.266570166	-0.441327336	0.001901296	-0.318039212	0.029363733	0.45649204	0.001258998
ENSMOCG00000022083	black	-0.143310117	0.336551532	0.449234698	0.00153716	0.066705494	0.655964001	-0.694063267	6.31E-08	0.145497573	0.329150242	-0.124570028	0.404129252	-0.482447138	0.000594246	-0.413682966	0.003847378	-0.204094575	0.168803499	0.687938208	9.15E-08	-0.396069275	0.005853183	0.538180297	9.55E-05	-0.271632594	0.064751406	-0.274708797	0.061660919	0.128492975	0.389370835	0.291822599	0.046555746
ENSMOCG00000014752	black	-0.179436565	0.227488167	0.112474693	0.451619786	0.329733752	0.023612223	-0.455204902	0.001304786	0.361942598	0.012421565	0.138479212	0.353259991	-0.474846127	0.000744936	-0.620309828	3.31E-06	-0.236849723	0.108948595	0.659314513	4.67E-07	-0.31376516	0.031737174	0.334295218	0.021640952	0.258168767	0.079757662	-0.724793309	8.39E-09	-0.478807942	0.000662586	0.755189525	8.59E-10
ENSMOCG00000002279	black	0.004306814	0.977079073	0.217426789	0.142079094	0.455401361	0.001297702	-0.722887043	9.58E-09	0.199613267	0.178556383	0.278767425	0.057765174	-0.77535992	1.57E-10	-0.69336497	6.58E-08	0.025690576	0.863900397	0.92071221	5.21E-20	-0.612661294	4.71E-06	0.669408905	2.68E-07	-0.031766451	0.832131268	-0.780189748	1.02E-10	-0.259936307	0.077644755	0.768904862	2.75E-10
ENSMOCG00000014902	black	0.084824817	0.570786365	0.211137165	0.154266029	0.509853347	0.000251515	-0.735785185	3.81E-09	0.196932356	0.184581145	0.245472287	0.09628998	-0.850279888	3.95E-14	-0.704766785	3.21E-08	0.159721885	0.283533407	0.945961243	1.22E-23	-0.584364986	1.61E-05	0.665460795	3.34E-07	-0.077503301	0.604592079	-0.708699033	2.49E-08	-0.198365929	0.181341676	0.689323835	8.42E-08
ENSMOCG00000019568	black	0.097787023	0.51316855	0.260536341	0.076937579	0.446788965	0.001642522	-0.762522713	4.72E-10	0.172415271	0.246499249	0.145543855	0.328994755	-0.854921105	2.05E-14	-0.669425189	2.68E-07	0.081060292	0.588059778	0.935512841	5.84E-22	-0.495419729	0.000399134	0.632268466	1.87E-06	-0.185820558	0.211101224	-0.515126494	0.00021137	-0.043787543	0.77009626	0.513438428	0.000223539
ENSMOCG00000021679	black	0.0811707	0.587549868	-0.093417658	0.532258682	0.616934905	3.87E-06	-0.419572852	0.003326999	0.226325222	0.126077882	0.337653343	0.0202798	-0.722909433	9.56E-09	-0.702060228	3.82E-08	0.035610516	0.812164381	0.757556687	7.10E-10	-0.469974669	0.000858709	0.427671157	0.002712928	0.296536226	0.04297187	-0.838716827	1.85E-13	-0.535029874	0.000106801	0.852267885	2.99E-14
ENSMOCG00000015847	black	0.013655984	0.927410029	0.098349203	0.510737609	0.222292288	0.133153058	-0.369843494	0.010507034	0.114662381	0.442811264	0.140054562	0.347756588	-0.413271341	0.00388628	-0.367333772	0.011085629	0.093532531	0.531752384	0.463848628	0.001023742	-0.215822937	0.145116614	0.312125827	0.032688707	-0.036248101	0.808863646	-0.254044348	0.084863573	-0.04200211	0.779230634	0.314019934	0.031591375
ENSMOCG00000020841	black	-0.099642423	0.505167718	0.03875151	0.795935951	0.197612305	0.183039533	-0.249939874	0.090194875	0.16902627	0.256049637	-0.028471331	0.84933104	-0.289134717	0.048705859	-0.344838103	0.017608455	-0.073007892	0.625768834	0.411111136	0.004096148	-0.16253358	0.275032154	0.178818668	0.229119468	0.129397506	0.386013451	-0.273207033	0.063154582	-0.170742985	0.251181256	0.355089669	0.01431656
ENSMOCG00000011836	blue	-0.747245847	1.61E-09	0.710772075	2.17E-08	-0.599328726	8.54E-06	-0.520151416	0.000178616	0.471429226	0.000823209	0.184379377	0.214726394	0.332088084	0.022576773	-0.174861229	0.239758161	0.034696662	0.816900949	0.140352647	0.346721206	0.079592311	0.594858238	-0.041424592	0.782191632	-0.098040006	0.512073895	0.091084029	0.542594862	0.081210493	0.587366135	-0.03844382	0.797522034
ENSMOCG00000003357	blue	-0.749423023	1.36E-09	0.55452033	5.24E-05	-0.486385032	0.000527495	-0.405438311	0.004695264	0.659148272	4.71E-07	0.210868392	0.154803387	0.28495769	0.052206394	-0.32034334	0.028146667	0.344002215	0.017903059	0.147595655	0.322147894	0.35931166	0.013122024	-0.296240653	0.043189774	0.127034686	0.394819627	0.166218242	0.264148558	-0.080667522	0.589875359	-0.070262308	0.638852371
ENSMOCG00000012195	blue	-0.512226823	0.000232661	0.691838721	7.23E-08	-0.313450817	0.031917831	-0.724829049	8.37E-09	0.38487664	0.007555901	0.258459362	0.079407219	-0.044250698	0.767731704	-0.356280735	0.013970541	-0.001928914	0.989733201	0.460173291	0.001135849	-0.179772224	0.22660536	0.28508898	0.052093356	-0.213497403	0.149605906	-0.143923129	0.334467045	0.090779775	0.543949559	0.179642715	0.226945699
ENSMOCG00000003121	blue	-0.528101924	0.000136102	0.583620277	1.66E-05	-0.361453514	0.012549302	-0.56384499	3.67E-05	0.369949259	0.010483232	0.22334504	0.131278167	0.040041293	0.789296289	-0.284389808	0.052697617	-0.059285027	0.692221764	0.312854193	0.032263061	-0.042901827	0.774623864	0.123710757	0.407404523	-0.135314348	0.364475998	-0.00761821	0.959467245	0.079414876	0.595682312	0.058853877	0.69435052
ENSMOCG00000013268	blue	-0.699441993	4.51E-08	0.683200922	1.21E-07	-0.510968706	0.000242489	-0.546818247	6.98E-05	0.563863654	3.67E-05	0.31885324	0.028928852	0.219956383	0.137384577	-0.295450947	0.04377639	0.062335477	0.677228403	0.213859966	0.148899346	0.193907621	0.191551509	-0.110641486	0.459074133	-0.064799899	0.665204712	0.123344682	0.408804519	0.044728686	0.765293606	-0.067403715	0.652590754
ENSMOCG00000017475	blue	-0.673120035	2.17E-07	0.417295934	0.003520324	-0.58720205	1.43E-05	-0.10739094	0.472453987	0.373218707	0.009769953	0.121436972	0.416144893	0.603591988	7.08E-06	0.034931751	0.815681842	0.144978301	0.330897911	-0.218692239	0.139715963	0.213260071	0.150069752	-0.284681986	0.052444417	0.133231153	0.371974637	0.086307778	0.564046572	-0.102393644	0.49342193	-0.048872537	0.744253318
ENSMOCG00000014009	blue	-0.769404893	2.64E-10	0.70621871	2.93E-08	-0.596871656	9.50E-06	-0.532423834	0.000117071	0.579214119	1.99E-05	0.246382836	0.095022579	0.302988183	0.038434681	-0.268591566	0.067926695	0.006602099	0.964869839	0.169438596	0.254874597	0.24738021	0.093649183	-0.152747196	0.305356425	-0.052357209	0.726700954	0.167621253	0.260080909	0.052040246	0.728291939	-0.088498201	0.554159794
ENSMOCG00000008131	blue	-0.460223392	0.00113425	0.496571046	0.000384986	-0.55560465	5.03E-05	-0.272650623	0.063715271	0.116518704	0.43541202	0.280420513	0.0562362	0.396584756	0.005783551	0.105898387	0.478666392	-0.081494947	0.586053503	-0.105333204	0.481030039	0.032893658	0.826264869	-0.008367931	0.955482175	-0.238478655	0.106464624	0.22422518	0.129725924	0.249684472	0.090535029	-0.201390916	0.174640255
ENSMOCG00000015462	blue	-0.802529744	1.17E-11	0.742746541	2.27E-09	-0.546540135	7.05E-05	-0.609229412	5.51E-06	0.612210411	4.81E-06	0.220031794	0.137246422	0.261062054	0.076322172	-0.331119584	0.022998013	0.18028122	0.225271173	0.269531866	0.06693194	0.100082066	0.503281248	-0.040929679	0.784731532	-0.021947945	0.883579307	-0.042915517	0.774553828	-0.049970643	0.738707791	0.090063671	0.547144425
ENSMOCG00000022782	blue	-0.605853777	6.40E-06	0.47850431	0.000668595	-0.594209478	1.07E-05	-0.184203454	0.215171866	0.378144061	0.008774395	0.183639509	0.216604218	0.488978943	0.000487293	0.000877345	0.995330164	-0.087675952	0.557861506	-0.154845164	0.2986819	0.308848341	0.034661909	-0.304595243	0.037367981	-0.001668676	0.991118279	0.266423205	0.070265422	0.0577156	0.699981796	-0.219127711	0.138909549
ENSMOCG00000012831	blue	-0.549204031	6.40E-05	0.636216278	1.54E-06	-0.563292421	3.75E-05	-0.40765074	0.004453061	0.219960436	0.137377149	0.109495993	0.463765638	0.337820661	0.020213912	0.010019277	0.946708521	-0.249458569	0.090836726	0.04494503	0.764190827	-0.039621824	0.791454076	0.039512742	0.792015451	-0.211634512	0.153275299	0.132653469	0.374070309	0.194861376	0.189333731	-0.120433326	0.420036637
ENSMOCG00000016293	blue	-0.773788487	1.80E-10	0.811437764	4.59E-12	-0.702643544	3.68E-08	-0.553670471	5.41E-05	0.528944156	0.000132186	0.356864829	0.013803477	0.368510014	0.010811139	-0.142264514	0.340125589	0.265828514	0.070917864	0.10935778	0.464333444	0.218024035	0.140960115	-0.108085804	0.469576484	-0.212891447	0.150792299	0.263984545	0.07297146	0.211292139	0.153956812	-0.229088149	0.121396606
ENSMOCG00000017209	blue	-0.61185533	4.89E-06	0.474846375	0.000744931	-0.526866851	0.000142035	-0.219431782	0.138348524	0.496670774	0.000383782	0.129591947	0.385293973	0.411613905	0.004046436	-0.105239127	0.481424073	0.020303464	0.892248775	-0.075552851	0.613742075	0.406238478	0.004606369	-0.371338996	0.010174751	0.069735447	0.641375655	0.305707893	0.036643807	0.006290628	0.966526231	-0.238119857	0.107007998
ENSMOCG00000017958	blue	-0.234969635	0.111870337	0.55059158	6.07E-05	-0.228602833	0.122209232	-0.58718465	1.43E-05	0.13602311	0.361945708	0.383316325	0.00782441	-0.088134268	0.555796761	-0.182664476	0.219096297	0.2408028	0.102995903	0.310864421	0.033436838	-0.255093538	0.083541113	0.340081736	0.019341079	-0.352944255	0.014958268	-0.061468131	0.681479272	0.236745353	0.109109246	0.034326679	0.818820445
ENSMOCG00000000747	blue	-0.601732749	7.69E-06	0.424870558	0.002912909	-0.288620361	0.049126347	-0.401764601	0.00512293	0.533199913	0.000113922	0.317029422	0.029910733	0.136572527	0.359991623	-0.368596925	0.010791091	0.18709144	0.207940096	0.242957231	0.099858643	0.079254896	0.59642575	-0.09243995	0.536577422	0.183373573	0.217281958	-0.161311617	0.278705911	-0.239526933	0.104889184	0.227926319	0.123348848
ENSMOCG00000018195	blue	-0.43560286	0.00221074	0.356608113	0.013876693	-0.448315677	0.001576024	-0.138339236	0.353751547	0.199634868	0.178508421	0.055781495	0.709586697	0.383880312	0.007726417	0.075124031	0.615761652	0.289692961	0.048252801	-0.13393372	0.369435421	0.106038484	0.478081444	-0.13043352	0.382189097	-0.042445326	0.776960314	0.183835868	0.21610474	0.101008812	0.499316469	-0.153589125	0.302666498
ENSMOCG00000022883	blue	-0.466437895	0.000950812	0.731631331	5.16E-09	-0.651462665	7.08E-07	-0.455064669	0.001309863	0.187971184	0.205771382	-0.007071538	0.962373654	0.349970911	0.01588797	0.095370918	0.523681969	0.127665271	0.392458048	-0.019393846	0.897049568	0.070380451	0.638287103	0.018289708	0.902881878	-0.431783983	0.002441206	0.399355932	0.005421444	0.452771324	0.00139543	-0.408654168	0.004346865
ENSMOCG00000016657	blue	-0.519051855	0.000185361	0.764471802	4.01E-10	-0.341717248	0.018729747	-0.790364813	3.92E-11	0.394290594	0.006099086	0.084818734	0.570814091	-0.058733798	0.694943811	-0.3663904	0.011310077	0.097491595	0.514448345	0.500012952	0.000345348	-0.198001038	0.18216233	0.317877323	0.029450864	-0.274788598	0.061582345	-0.136612698	0.359849	0.134785336	0.366371516	0.145078833	0.330559106
ENSMOCG00000021465	blue	-0.192904125	0.193904821	0.438426127	0.002052958	-0.176939337	0.234130429	-0.447967967	0.001590955	0.077113407	0.606416423	0.191967395	0.196119997	-0.018214055	0.903281682	-0.100911893	0.499730352	-0.188146616	0.205340818	0.234748089	0.112218524	-0.300691355	0.040002508	0.32133385	0.027636533	-0.252830521	0.086413901	-0.189149186	0.202892351	0.105012424	0.482374298	0.150478265	0.312681597
ENSMOCG00000018049	blue	-0.522140678	0.000166976	0.530622513	0.000124687	-0.383670877	0.007762682	-0.387228202	0.007166311	0.315000747	0.031035254	0.220989621	0.135500663	0.243692834	0.0988045	-0.118502296	0.427582236	-0.111757963	0.454526311	0.124693263	0.40366077	-0.123362938	0.408734638	0.075272759	0.615060881	-0.037057819	0.804676539	-0.168404083	0.25782961	-0.06476265	0.66538584	0.155924347	0.295285506
ENSMOCG00000008534	blue	-0.605900257	6.39E-06	0.717586883	1.38E-08	-0.666100932	3.22E-07	-0.432711844	0.00238334	0.246166252	0.095322868	0.164811987	0.268267923	0.398173557	0.005573451	0.056492852	0.706048767	0.085300806	0.568619049	-0.01112186	0.940853871	0.024183431	0.871815906	0.001607848	0.991442033	-0.301756538	0.039269013	0.263943883	0.073017269	0.317134554	0.029853392	-0.251338752	0.08834939
ENSMOCG00000012643	blue	-0.628613865	2.23E-06	0.656944385	5.30E-07	-0.499724836	0.000348519	-0.502804876	0.000315946	0.485194111	0.000546932	0.155743906	0.295851641	0.23581655	0.110546887	-0.24287976	0.099970164	-0.302887415	0.038502391	0.178473322	0.230034706	0.179962836	0.226105089	-0.111659282	0.454927282	-0.085770529	0.566483991	0.128496766	0.389356729	0.047416335	0.751627024	-0.093335425	0.532621265
ENSMOCG00000016665	blue	-0.377187365	0.008960611	0.385103934	0.00751746	-0.462217012	0.001072228	-0.142910443	0.337914923	0.18633218	0.209824627	0.220039214	0.137232834	0.358400471	0.013372358	0.085604425	0.567238566	-0.281931799	0.054867025	-0.162447008	0.27529137	0.181788405	0.221352348	-0.196882797	0.18469387	-0.108896581	0.466230841	0.303013621	0.038417604	0.159952585	0.282829475	-0.286375259	0.050996316
ENSMOCG00000015756	blue	-0.532536166	0.00011661	0.827536876	7.39E-13	-0.779917796	1.04E-10	-0.468137315	0.000905508	0.121280605	0.416749867	0.123393908	0.4086161	0.459857304	0.001145981	0.219993774	0.137316062	-0.043733214	0.770373764	-0.084059337	0.574279774	0.000721891	0.99615759	0.083780297	0.575555651	-0.538646242	9.39E-05	0.423981307	0.002979069	0.549972263	6.22E-05	-0.448580155	0.001564751
ENSMOCG00000022780	blue	-0.357555646	0.01360809	0.660977493	4.26E-07	-0.285035021	0.05213979	-0.682355748	1.28E-07	0.183133835	0.217894195	0.158255768	0.288033738	-0.064833205	0.665042774	-0.210812387	0.154915529	-0.046055277	0.758538833	0.407609863	0.004457435	-0.34337737	0.018125997	0.407274593	0.004493451	-0.349368023	0.016082347	-0.150095206	0.313929231	0.199693403	0.178378498	0.129259204	0.386525682
ENSMOCG00000019243	blue	-0.680733781	1.40E-07	0.67114941	2.43E-07	-0.354314052	0.014545791	-0.70495416	3.18E-08	0.567106197	3.23E-05	0.365670529	0.011483961	-0.001839225	0.990210556	-0.460150517	0.001136577	0.420094978	0.003284006	0.476367055	0.000712295	-0.032425052	0.828702547	0.133087883	0.372493721	-0.044103356	0.768483707	-0.133928697	0.369453541	-0.03425978	0.819167638	0.206216465	0.16432273
ENSMOCG00000014584	blue	-0.644574017	1.01E-06	0.695574365	5.74E-08	-0.632575747	1.84E-06	-0.449158436	0.001540352	0.323470253	0.026562426	0.323142556	0.026724882	0.418637521	0.003405254	-0.021518006	0.885844623	0.16823855	0.258304564	0.024919282	0.867949626	-0.02965	0.843170259	0.05642374	0.706392227	-0.187600258	0.206683832	0.015325799	0.918562153	0.117785577	0.430402139	-0.02535982	0.865636419
ENSMOCG00000019265	blue	-0.263223408	0.073832711	0.392400945	0.006370129	-0.183735066	0.21636105	-0.396758317	0.005760269	0.239252184	0.10530036	0.195630134	0.187559483	-0.00492847	0.97377169	-0.18363581	0.216613635	0.55146626	5.88E-05	0.206886517	0.162925938	-0.050543518	0.735819907	0.106290805	0.47702888	-0.13886349	0.351912653	-0.009190116	0.951113164	0.093223769	0.533113777	0.003664461	0.980496968
ENSMOCG00000009083	blue	-0.368830502	0.010737369	0.341088286	0.018962884	-0.39382643	0.006164717	-0.181993617	0.220822451	0.150557643	0.312423457	0.092787039	0.535042309	0.314801486	0.031147573	0.043932679	0.769355069	0.282174805	0.054649398	-0.060937979	0.684082379	0.050638733	0.735340273	-0.019177494	0.898191974	-0.093126732	0.533541983	0.082832073	0.579900932	0.092154682	0.537840712	-0.06793611	0.650023248
ENSMOCG00000017456	blue	-0.776550789	1.41E-10	0.827676118	7.27E-13	-0.773208952	1.89E-10	-0.529835767	0.000128153	0.467490299	0.000922523	0.052318924	0.726893068	0.426573231	0.002789835	-0.080262918	0.591748242	-0.147685425	0.3218504	0.058849678	0.694371264	0.28957987	0.048344306	-0.15226994	0.306888021	-0.266265952	0.070437482	0.421441472	0.003175382	0.316037348	0.030456351	-0.348756172	0.016281675
ENSMOCG00000017129	blue	-0.453563577	0.001365323	0.44638983	0.001660313	-0.460300714	0.001131786	-0.286659429	0.050756493	0.231031582	0.118183343	0.301606565	0.039371613	0.312592493	0.032415464	-0.000245569	0.998692903	0.491570494	0.000449906	-0.007930083	0.95780939	0.088129807	0.555816842	-0.006969728	0.962914986	-0.15641668	0.293744377	0.165190889	0.267153826	0.169652397	0.254266738	-0.135084463	0.365298977
ENSMOCG00000012293	blue	-0.543421012	7.91E-05	0.465999269	0.000962829	-0.486079429	0.000532422	-0.228966372	0.121600128	0.383275766	0.007831498	0.302030776	0.039081966	0.369599757	0.010562064	-0.056071897	0.708141648	-0.279195196	0.057366354	-0.074242773	0.619920858	0.202318593	0.172621375	-0.183647562	0.216583717	0.004636574	0.97532461	0.087481276	0.558739623	-0.027402023	0.854927913	-0.080777178	0.589368223
ENSMOCG00000005000	blue	-0.679037834	1.55E-07	0.595663134	1.00E-05	-0.594943862	1.03E-05	-0.349934929	0.015899514	0.486343778	0.000528157	0.332517927	0.022391903	0.369502338	0.010584128	-0.12674328	0.395913762	-0.009000321	0.952121594	0.009141446	0.951371753	0.334471124	0.021567793	-0.274743399	0.061626839	-0.068966682	0.645064664	0.307892603	0.035255472	0.111127564	0.457091137	-0.251826402	0.087713012
ENSMOCG00000008851	blue	-0.925539132	1.34E-20	0.772290177	2.05E-10	-0.719939964	1.17E-08	-0.487414634	0.000511193	0.685003343	1.09E-07	0.272355173	0.064014603	0.440729202	0.001931724	-0.236470342	0.109533423	-0.055688483	0.710049741	0.094268749	0.528513131	0.34387209	0.017949294	-0.277002825	0.059433941	0.01748566	0.907132252	0.207319268	0.162028434	0.002804497	0.985073283	-0.129775372	0.384615983
ENSMOCG00000002971	blue	-0.351010328	0.015557536	0.351524117	0.015396371	-0.277419006	0.059036921	-0.290193531	0.047849464	0.238086679	0.10705835	0.281623429	0.055144195	0.137415336	0.357006509	-0.123889132	0.406723362	0.317319346	0.029752823	0.077149037	0.606249608	0.001985211	0.989433571	-0.012782265	0.932043143	-0.047584174	0.750776012	0.017681058	0.906099091	0.028638159	0.848458497	0.001179173	0.993723653
ENSMOCG00000020902	blue	-0.380144825	0.008395728	0.845053425	8.07E-14	-0.479028893	0.000658244	-0.760110867	5.76E-10	0.066478734	0.657060988	0.162367397	0.275529886	0.015634158	0.916929278	-0.045242678	0.762674369	-0.00043014	0.997710488	0.336766428	0.020632084	-0.401728414	0.005127306	0.484524475	0.000558143	-0.60538027	6.54E-06	0.038384286	0.797829015	0.477849219	0.000681726	-0.087554752	0.558408119
ENSMOCG00000010322	blue	-0.709463192	2.37E-08	0.9016054	5.47E-18	-0.606817679	6.13E-06	-0.737955796	3.25E-09	0.503296298	0.000311012	0.163460867	0.272265736	0.178365989	0.230319671	-0.252079312	0.087384376	0.051808062	0.729458098	0.310180283	0.033848479	0.035567366	0.812387881	0.079702477	0.594346837	-0.308581733	0.034826651	0.12723609	0.394064457	0.230282465	0.119414207	-0.120609229	0.419353063
ENSMOCG00000010903	blue	-0.648463231	8.27E-07	0.516789599	0.000199971	-0.374330487	0.009537116	-0.436726998	0.002146674	0.61163825	4.94E-06	0.374262314	0.009551255	0.149766284	0.315003062	-0.361806722	0.012456941	0.282274953	0.054559911	0.228501162	0.122379991	0.244394742	0.097806664	-0.205648913	0.165512649	0.112866566	0.450034943	0.073408229	0.62387046	-0.105870386	0.478783351	0.010931409	0.941864944
ENSMOCG00000019431	blue	-0.392607932	0.006339938	0.319473999	0.028600834	-0.297458005	0.042298073	-0.227594736	0.123910333	0.310875532	0.033430187	0.257979489	0.079986575	0.196891593	0.184673861	-0.149080585	0.317249148	-0.016333241	0.913228643	0.020390569	0.891789246	0.148518794	0.319096905	-0.150982368	0.311044534	0.046950651	0.753989757	0.086203632	0.564518684	-0.030968846	0.836287786	-0.036750747	0.806263798
ENSMOCG00000021619	blue	-0.599328084	8.54E-06	0.417999744	0.003459538	-0.48299965	0.000584445	-0.203446542	0.170189434	0.499338487	0.000352812	0.389040533	0.006878059	0.361967393	0.012415119	-0.12993994	0.384008296	0.205075427	0.166721362	-0.056732863	0.704856456	0.403309287	0.004939135	-0.370510765	0.01035764	0.073221198	0.624757049	0.277284269	0.059165221	-0.007525499	0.959960116	-0.220450972	0.136480368
ENSMOCG00000012613	blue	-0.3395516	0.019542817	0.547541345	6.80E-05	-0.316600515	0.030145617	-0.537916158	9.64E-05	0.091241024	0.541896474	0.172363621	0.246642968	0.032235499	0.829689053	-0.120866192	0.418355627	-0.07945623	0.595490202	0.27000402	0.066436831	-0.292522828	0.046008473	0.332998587	0.022186685	-0.304945987	0.037138439	-0.081227919	0.587285684	0.209717287	0.157120328	0.093708312	0.530978089
ENSMOCG00000018141	blue	-0.703320191	3.53E-08	0.569511271	2.94E-05	-0.29182304	0.0465554	-0.615639728	4.11E-06	0.628547319	2.24E-06	0.407799796	0.004437143	0.010583913	0.943709968	-0.51780654	0.000193279	0.019497022	0.896504838	0.445564575	0.001697642	0.015227665	0.919081878	0.0562765	0.707124146	0.128876218	0.387946247	-0.270378056	0.066046683	-0.235339865	0.111290311	0.346812226	0.016928944
ENSMOCG00000002715	blue	-0.350739667	0.015643013	0.500133264	0.000344032	-0.243549714	0.09900892	-0.536952719	9.98E-05	0.21645127	0.143920946	0.18160574	0.221824763	-0.053567417	0.720636879	-0.231540561	0.117352549	-0.038761203	0.795885994	0.330850912	0.023116031	-0.160189948	0.282106407	0.254586233	0.084178522	-0.220609373	0.136191718	-0.052901327	0.723972434	0.140089423	0.347635403	0.080476139	0.590760931
ENSMOCG00000000654	blue	-0.550909376	6.00E-05	0.724325887	8.67E-09	-0.616667306	3.92E-06	-0.512757016	0.000228629	0.272794279	0.063570131	0.277151443	0.059291921	0.272049879	0.064325087	-0.0234366	0.875742905	0.234427031	0.112724573	0.093466919	0.532041538	0.045947858	0.759085139	0.026852115	0.857808959	-0.353034928	0.01493066	0.316243374	0.030342367	0.361023944	0.012662421	-0.301656026	0.039337751
ENSMOCG00000010454	blue	-0.593331848	1.11E-05	0.556738642	4.82E-05	-0.198255417	0.181589941	-0.677924815	1.65E-07	0.590816985	1.23E-05	0.350299844	0.015782762	-0.143346226	0.336428523	-0.562196053	3.91E-05	0.220147051	0.137035469	0.541177903	8.57E-05	-0.036896998	0.805507728	0.121143122	0.417282192	0.04844508	0.746415495	-0.224941215	0.128473291	-0.151172749	0.3104277	0.296513389	0.042988674
ENSMOCG00000007367	blue	-0.550886295	6.01E-05	0.797159567	2.02E-11	-0.495742762	0.000395118	-0.721502565	1.05E-08	0.282683733	0.054195873	0.203028657	0.171087515	0.07181516	0.63143889	-0.19517366	0.188611562	0.020633188	0.890509488	0.346735465	0.016954944	-0.155647968	0.296152933	0.280171427	0.056464478	-0.379603743	0.008496714	0.070316943	0.638590942	0.307131206	0.035734315	-0.046570589	0.755919718
ENSMOCG00000018595	blue	-0.564595919	3.57E-05	0.673562952	2.12E-07	-0.592414658	1.15E-05	-0.452070551	0.001422551	0.258197502	0.079722956	0.209100264	0.158372677	0.340987853	0.019000337	0.005876305	0.9687298	0.135429308	0.364064865	0.047901714	0.749166762	-0.011500443	0.938844317	0.084242258	0.573444091	-0.294025974	0.044851342	0.125231104	0.401619834	0.246837385	0.09439474	-0.123405849	0.408570402
ENSMOCG00000006756	blue	-0.718521745	1.29E-08	0.641907784	1.16E-06	-0.518891781	0.000186362	-0.519270332	0.000184003	0.437138346	0.002123645	0.14406553	0.333983976	0.246868209	0.09435228	-0.228543091	0.122309548	0.105976931	0.478338401	0.213634205	0.149339016	0.044734389	0.765264534	0.009559208	0.949152297	-0.060289425	0.687271792	0.058680492	0.695207246	0.065024081	0.664115013	0.031684928	0.832555899
ENSMOCG00000001616	blue	-0.57770793	2.12E-05	0.680630863	1.41E-07	-0.604024942	6.95E-06	-0.479242265	0.000654075	0.358000662	0.013483479	0.196444944	0.18569193	0.281162189	0.055560871	-0.078628788	0.59933923	0.200526959	0.176535726	0.084864091	0.570607398	0.200674298	0.176211428	-0.080981232	0.588425032	-0.273155844	0.063205999	0.37808601	0.008785599	0.320258927	0.028190502	-0.329507197	0.023713929
ENSMOCG00000016880	blue	-0.279321794	0.05724875	0.527521685	0.000138861	-0.327685358	0.024545226	-0.434144557	0.002296369	0.173189215	0.244352521	0.091732557	0.539712711	0.123585696	0.40788249	-0.055616158	0.710409867	0.331120943	0.022997418	0.125768202	0.399587703	-0.108673665	0.467149422	0.164594407	0.268909071	-0.27914137	0.057416416	0.030676965	0.837809956	0.205632002	0.165548201	-0.072465654	0.628343923
ENSMOCG00000014255	blue	-0.646111428	9.34E-07	0.693746643	6.43E-08	-0.450290401	0.001493569	-0.592526323	1.14E-05	0.434068422	0.002300919	0.342563693	0.018419824	0.137526035	0.356615551	-0.267173093	0.069449502	0.183777423	0.216253322	0.291322804	0.046949595	-0.087127087	0.560338913	0.100732298	0.500497765	-0.113144709	0.448911906	-0.083793355	0.575495915	0.031838044	0.831758399	0.10153574	0.49706935
ENSMOCG00000016885	blue	-0.815657939	2.90E-12	0.708600562	2.51E-08	-0.56336121	3.74E-05	-0.578992741	2.01E-05	0.576998004	2.18E-05	0.219242332	0.138697869	0.254103278	0.084788864	-0.30538901	0.036850163	-0.117135507	0.432968809	0.26711476	0.069512701	0.125613324	0.400173076	-0.045054525	0.763632873	-0.020368615	0.891905062	0.020662587	0.890354433	-0.014826076	0.921209071	0.062627826	0.675797822
ENSMOCG00000022841	blue	-0.365653115	0.011488196	0.322854859	0.02686819	-0.09284927	0.5347673	-0.379584093	0.008500401	0.414498844	0.00377128	0.457410906	0.001227193	-0.063524959	0.671414876	-0.374006617	0.009604445	-0.085369828	0.568305083	0.282440609	0.05441215	-0.009308834	0.950482422	-0.000859944	0.995422784	0.122907193	0.410481249	-0.20744649	0.161765268	-0.21094647	0.154647144	0.235747805	0.110653865
ENSMOCG00000007234	blue	-0.658312912	4.92E-07	0.511024308	0.000242047	-0.602997922	7.27E-06	-0.244791536	0.097246031	0.335769717	0.021034118	0.355958574	0.014063422	0.50992397	0.000250935	0.015822432	0.915932467	-0.112523321	0.451422952	-0.11770453	0.430721669	0.108744814	0.466856128	-0.10447596	0.484626797	-0.010867619	0.942203611	0.021238237	0.887319191	-0.019456092	0.896720924	-0.000371498	0.998022619
ENSMOCG00000002712	blue	-0.679844717	1.48E-07	0.573053419	2.56E-05	-0.426798249	0.002773918	-0.476589404	0.000707632	0.513024267	0.00022662	0.22421452	0.12974464	0.174740044	0.240089163	-0.294191561	0.044725334	0.251863022	0.087665367	0.238914854	0.10580688	0.057471719	0.701190413	-0.037716504	0.801274409	0.045260022	0.762586032	-0.042537161	0.77649013	-0.072454703	0.628395974	0.105544135	0.480147188
ENSMOCG00000013820	blue	-0.519323158	0.000183675	0.726261888	7.57E-09	-0.516763356	0.000200146	-0.594284418	1.06E-05	0.221741681	0.134141596	0.361759383	0.012469286	0.167592082	0.260165053	-0.085269092	0.568763329	0.076733045	0.608198456	0.219520691	0.138184801	-0.165589551	0.265984953	0.24501511	0.096931237	-0.353405078	0.014818406	0.068401416	0.647782564	0.29057368	0.047544989	-0.060848162	0.684523751
ENSMOCG00000020604	blue	-0.540827641	8.68E-05	0.635802104	1.57E-06	-0.324464161	0.026074729	-0.64958616	7.81E-07	0.434533054	0.002273275	0.286229309	0.051119845	-0.043618501	0.770959789	-0.35700711	0.013763041	-0.206183492	0.164391688	0.413078879	0.003904587	-0.059228651	0.692499985	0.145885466	0.327848522	-0.146620771	0.325389803	-0.041994428	0.77927	0.063084025	0.673567725	0.095771404	0.521931947
ENSMOCG00000005873	blue	-0.661120657	4.23E-07	0.632847683	1.82E-06	-0.473500233	0.000774933	-0.473368339	0.00077793	0.428620327	0.002647956	0.20693916	0.162816566	0.269601958	0.066858255	-0.197140851	0.184107453	0.017907554	0.904901697	0.177067084	0.233787453	-0.035561759	0.812416922	0.038901323	0.795163984	-0.030430811	0.839094122	-0.116850746	0.434095817	-0.050505439	0.736011751	0.135837544	0.362607151
ENSMOCG00000022662	blue	-0.829056063	6.16E-13	0.6665144	3.15E-07	-0.449908009	0.001509229	-0.592946892	1.12E-05	0.740084402	2.77E-09	0.469939165	0.000859592	0.145502491	0.329133717	-0.483506901	0.000575574	-0.119715678	0.422832015	0.347786438	0.016601888	0.214289427	0.148065605	-0.153086042	0.304271991	0.127039586	0.394801247	-0.058176244	0.697700961	-0.182540014	0.219415836	0.143669336	0.335329065
ENSMOCG00000014613	blue	-0.385185773	0.007503661	0.607538802	5.94E-06	-0.456095909	0.001272935	-0.45377292	0.001357465	0.060603392	0.685727112	-0.15540222	0.296925606	0.249540277	0.090727513	0.045373121	0.762010066	-0.003384614	0.981986123	0.090268761	0.54622851	-0.24195157	0.101313785	0.272193581	0.064178792	-0.342098417	0.018589642	0.003512208	0.981307144	0.271769171	0.064611625	-0.025507076	0.864863449
ENSMOCG00000014889	blue	-0.599981715	8.30E-06	0.496261837	0.00038874	-0.596285207	9.74E-06	-0.200771133	0.175998527	0.434548591	0.002272356	0.265962092	0.070770899	0.47409603	0.000761523	-0.011903093	0.936707424	-0.064671475	0.665829262	-0.133734865	0.370153065	0.378009795	0.008800326	-0.321134095	0.027738786	-0.011689882	0.937838896	0.296604601	0.042921591	0.057218969	0.702443751	-0.260506261	0.076972909
ENSMOCG00000018926	blue	-0.719438995	1.21E-08	0.480891464	0.000622644	-0.559739474	4.30E-05	-0.222213164	0.133294777	0.454801211	0.001319449	0.14671745	0.325067389	0.467544156	0.000921096	-0.10379527	0.487492781	-0.132752821	0.373709386	-0.072053068	0.630306225	0.231046762	0.118158501	-0.284973804	0.05219251	0.149201487	0.316852385	0.100143478	0.503018021	-0.115817799	0.43819767	-0.032889852	0.826284662
ENSMOCG00000011431	blue	-0.579095503	2.00E-05	0.490666143	0.000462648	-0.554197843	5.31E-05	-0.264783478	0.072076005	0.354804149	0.014400584	0.278759233	0.057772833	0.399200135	0.005441265	-0.038527951	0.797088275	0.236755781	0.109093187	-0.056010774	0.708445712	0.206888883	0.162921021	-0.157136571	0.29150033	-0.03891269	0.79510542	0.172082818	0.247425301	0.060680428	0.685348297	-0.133030905	0.37270028
ENSMOCG00000015283	blue	-0.660379396	4.40E-07	0.673768403	2.10E-07	-0.583894169	1.64E-05	-0.52325324	0.000160771	0.325569303	0.025541253	0.142179703	0.340416515	0.275006194	0.061368504	-0.116462048	0.435636824	-0.01602882	0.914839897	0.173407316	0.24374986	0.034965446	0.815507143	0.075671818	0.61318229	-0.212965094	0.150647736	0.174545246	0.240621877	0.231294835	0.117753086	-0.080596786	0.5902026
ENSMOCG00000004864	blue	-0.780994089	9.43E-11	0.7239771	8.88E-09	-0.644610099	1.01E-06	-0.49636146	0.000387527	0.525506447	0.000148842	0.304382108	0.037508035	0.386838634	0.007229622	-0.194938477	0.189155247	-0.153572875	0.302718271	0.099686832	0.504977003	0.208113507	0.160390612	-0.151915476	0.30802873	-0.075089405	0.615924848	0.162486267	0.275173801	0.063011876	0.673920236	-0.09856419	0.509809519
ENSMOCG00000020247	blue	-0.629121732	2.18E-06	0.787893275	4.97E-11	-0.675073928	1.95E-07	-0.541214611	8.56E-05	0.412340448	0.003975532	0.074453722	0.618924184	0.316126006	0.030407257	-0.075239166	0.615219132	0.234691962	0.112306866	0.083153085	0.578428219	0.227130067	0.124700418	-0.088152831	0.555713209	-0.343176332	0.018198222	0.403435057	0.004924427	0.366406079	0.011306315	-0.377575127	0.008884728
ENSMOCG00000003798	blue	-0.510268136	0.000248124	0.455989521	0.001276701	-0.639206154	1.33E-06	-0.14289507	0.337967432	0.167991727	0.259013849	0.016866435	0.910407369	0.549514231	6.32E-05	0.17985156	0.226397046	-0.015185057	0.919307543	-0.246211562	0.095259986	0.225279792	0.127884156	-0.188441425	0.204618695	-0.152066361	0.307542831	0.376361191	0.009124154	0.240571944	0.103336514	-0.324174996	0.026215841
ENSMOCG00000020017	blue	-0.356296336	0.013966056	0.648749074	8.15E-07	-0.653315749	6.42E-07	-0.336922142	0.020569864	0.016834747	0.910575009	0.151975248	0.307836186	0.400956078	0.005221492	0.275778544	0.060614275	0.1992603	0.179341416	-0.144132264	0.333757745	-0.026479196	0.859763779	0.11564084	0.438902535	-0.517454897	0.00019557	0.366931926	0.011180765	0.518983957	0.000185785	-0.419380848	0.003342932
ENSMOCG00000012329	blue	-0.494103111	0.000415886	0.62746735	2.36E-06	-0.613220957	4.59E-06	-0.386105146	0.007350142	0.120176692	0.421035069	0.125779694	0.399544285	0.390750085	0.006615431	0.124998504	0.402501744	0.052107058	0.727956487	-0.031324752	0.834432518	-0.087790086	0.557346988	0.154536634	0.299657518	-0.336039938	0.020924476	0.13284061	0.373390644	0.296631777	0.042901621	-0.14069659	0.345528894
ENSMOCG00000014230	blue	-0.428938948	0.002626456	0.378454235	0.008714743	-0.481148248	0.000617874	-0.124451494	0.404580159	0.178303196	0.230486495	0.213478893	0.149642043	0.432612024	0.002389506	0.096632717	0.518178101	0.002496818	0.986710724	-0.172581999	0.246035711	0.135172918	0.364982176	-0.169505526	0.254684203	-0.069506316	0.642474275	0.199257934	0.179346685	0.103723762	0.487794373	-0.177720331	0.232038989
ENSMOCG00000007499	blue	-0.39835708	0.005549617	0.547909729	6.71E-05	-0.145112706	0.330444999	-0.609517764	5.43E-06	0.371334834	0.010175663	0.326392309	0.025149923	-0.117518376	0.431456095	-0.382065418	0.008045599	0.012562063	0.933211179	0.459114453	0.001170118	-0.250483213	0.089474542	0.260002259	0.077566778	-0.079454705	0.595497287	-0.338295305	0.020027985	-0.099851066	0.504272002	0.310169099	0.033855243
ENSMOCG00000016843	blue	-0.720060825	1.16E-08	0.874962051	8.99E-16	-0.608850036	5.60E-06	-0.725061032	8.23E-09	0.508134648	0.000266021	0.185741699	0.211298475	0.194482515	0.190212501	-0.2638837	0.073085111	0.037500684	0.802388732	0.316926991	0.029966689	0.08899284	0.551938569	0.060089462	0.68825625	-0.284954724	0.052208951	0.168386593	0.257879764	0.236541942	0.109422866	-0.122490559	0.412081711
ENSMOCG00000014497	blue	-0.401767703	0.005122555	0.69184363	7.22E-08	-0.213112621	0.150358465	-0.793281619	2.96E-11	0.268211397	0.0683322	0.306717296	0.035996863	-0.200322003	0.176987554	-0.36798704	0.010932452	0.043092274	0.773649706	0.558169711	4.57E-05	-0.386802266	0.007235557	0.449174365	0.001539685	-0.304424397	0.037480213	-0.260518742	0.076958249	0.130720177	0.381134904	0.244920098	0.097064918
ENSMOCG00000006551	blue	-0.679185374	1.54E-07	0.768873834	2.76E-10	-0.506665642	0.000279014	-0.658005762	5.01E-07	0.595953715	9.88E-06	0.34410688	0.017865943	0.097161374	0.515880763	-0.352339383	0.015143552	-0.044258192	0.767693459	0.327910857	0.024441027	0.219704125	0.13784747	-0.07983228	0.593744531	-0.175688735	0.237506251	0.199367994	0.179101631	0.1468697	0.324560063	-0.151609887	0.309014329
ENSMOCG00000016776	blue	-0.688174135	9.02E-08	0.579572233	1.96E-05	-0.689807462	8.18E-08	-0.209840641	0.156870834	0.494003588	0.000417178	0.035257693	0.813992308	0.5312016	0.000122191	-0.002342067	0.987534321	-0.157697375	0.289759927	-0.175222449	0.238773383	0.47924643	0.000653994	-0.421123693	0.003200728	-0.023230457	0.876827375	0.430323152	0.00253483	0.115179099	0.440744699	-0.379935057	0.008434754
ENSMOCG00000019797	blue	-0.580732784	1.87E-05	0.547801871	6.74E-05	-0.493087435	0.00042924	-0.43074271	0.002507622	0.382592351	0.007951775	0.178563901	0.229794409	0.216899443	0.143072578	-0.16920367	0.25554364	-0.009696805	0.948421364	0.123282091	0.409044163	0.173903788	0.242381764	-0.060120336	0.688104218	-0.116241163	0.436513887	0.203749353	0.169540796	0.145742942	0.328326438	-0.120431156	0.420045072
ENSMOCG00000020603	blue	-0.777948582	1.24E-10	0.544024371	7.73E-05	-0.469589701	0.000868331	-0.387857347	0.007065081	0.676130845	1.83E-07	0.146386412	0.326172193	0.289040458	0.048782697	-0.350927548	0.015583637	-0.059828157	0.689543468	0.156098942	0.29473838	0.324282665	0.026163224	-0.293504373	0.045250156	0.188984853	0.20329227	0.030572645	0.838354135	-0.189484137	0.202078932	0.050765724	0.734700723
ENSMOCG00000011860	blue	-0.741080448	2.57E-09	0.662271631	3.97E-07	-0.527043493	0.000141172	-0.494928016	0.000405318	0.501688125	0.000327424	0.276496914	0.059919438	0.295477119	0.043756845	-0.240981149	0.102733352	-0.025133429	0.866825031	0.168813391	0.256657717	0.017810425	0.905415158	-0.031326616	0.834422805	0.019140152	0.898389173	-0.106608738	0.475704361	-0.092412474	0.536699037	0.137790736	0.35568176
ENSMOCG00000021772	blue	-0.636315607	1.53E-06	0.630163048	2.07E-06	-0.39192356	0.006440238	-0.524346639	0.000154878	0.577956855	2.10E-05	0.389112378	0.006866843	0.09009224	0.547016794	-0.348779125	0.01627416	-0.026290964	0.860750796	0.292023239	0.046398395	0.15793244	0.289032439	-0.124198332	0.405544168	-0.01208887	0.935721641	0.065113628	0.663679931	-0.023871499	0.873455744	-0.024928225	0.867902656
ENSMOCG00000019994	blue	-0.822613913	1.32E-12	0.629235652	2.16E-06	-0.451927073	0.001428161	-0.503818155	0.000305848	0.794647087	2.59E-11	0.348279614	0.016438376	0.192929856	0.193844223	-0.468360022	0.000899716	0.009013432	0.952051929	0.280290037	0.056355684	0.365989111	0.011406728	-0.312561949	0.032433289	0.178465917	0.230054357	0.048111539	0.748103971	-0.19637382	0.185854414	0.034064431	0.820181642
ENSMOCG00000018804	blue	-0.783111377	7.77E-11	0.650155119	7.58E-07	-0.441047698	0.001915468	-0.55136592	5.90E-05	0.649275913	7.93E-07	0.25380977	0.085161475	0.179952068	0.226133331	-0.419513086	0.003331951	-0.226083976	0.126492989	0.301829469	0.039219198	0.131561562	0.378050659	-0.106473234	0.476268634	0.111547032	0.455383626	-0.112396346	0.451937004	-0.188629777	0.204158269	0.173682698	0.242990361
ENSMOCG00000010500	blue	-0.657768545	5.07E-07	0.750542588	1.24E-09	-0.745509181	1.84E-09	-0.456863592	0.00124605	0.380751489	0.008283736	0.135140862	0.365096964	0.421701988	0.003154734	-0.000181015	0.999036506	0.146533396	0.325681358	-0.016569114	0.911980442	0.305318062	0.036896205	-0.158517857	0.287225844	-0.319761078	0.028450187	0.490107668	0.000470679	0.386525184	0.007280914	-0.442611231	0.001837414
ENSMOCG00000004181	blue	-0.677791352	1.66E-07	0.755622046	8.30E-10	-0.590545822	1.25E-05	-0.532960404	0.000114885	0.475959942	0.000720904	0.305942602	0.036492531	0.277338955	0.059113121	-0.159150936	0.285280467	0.227185849	0.124605371	0.154136357	0.300926307	0.113053753	0.449278982	-0.046258208	0.757507099	-0.180880686	0.22370681	0.152255038	0.306935923	0.150802822	0.311626977	-0.139154461	0.350894562
ENSMOCG00000022046	blue	-0.724669943	8.46E-09	0.911556192	5.53E-19	-0.694886049	5.99E-08	-0.690327268	7.92E-08	0.431857282	0.00243659	0.128620653	0.38889589	0.27492083	0.061452325	-0.147411493	0.322758746	-0.103747387	0.487694719	0.233181568	0.114704116	0.048055111	0.748389741	0.083167183	0.578363577	-0.350908242	0.015589729	0.213109379	0.150364816	0.306271239	0.036281579	-0.186053975	0.210518131
ENSMOCG00000011531	blue	-0.698749606	4.71E-08	0.713346383	1.83E-08	-0.550798888	6.03E-05	-0.5574079	4.70E-05	0.492029397	0.000443561	0.098898206	0.508369274	0.24331957	0.099338321	-0.229785781	0.120235637	0.068942686	0.645179949	0.214100237	0.148432466	0.098841228	0.508614813	0.00097115	0.994830873	-0.129247682	0.386568376	0.065526961	0.661673111	0.087758367	0.557489953	-0.023099122	0.877518412
ENSMOCG00000016421	blue	-0.595067362	1.03E-05	0.782096258	8.53E-11	-0.482180871	0.000599023	-0.689668014	8.25E-08	0.269675983	0.066780506	0.260448481	0.07704081	0.127458694	0.39323078	-0.175264713	0.238658342	-0.04993752	0.73887487	0.320102092	0.028272095	-0.328547345	0.024148915	0.341636193	0.018759655	-0.289042003	0.048781437	-0.187739033	0.206342123	0.141283009	0.343501849	0.166977929	0.261940821
ENSMOCG00000002702	blue	-0.389774788	0.006764171	0.543898929	7.77E-05	-0.309396128	0.034325439	-0.530024853	0.000127312	0.182589042	0.219289924	0.280617687	0.056056023	0.037723448	0.801238564	-0.149571777	0.315639162	-0.002198111	0.988300474	0.272927338	0.063435933	-0.246520252	0.094832435	0.288047373	0.049598227	-0.226763753	0.12532594	-0.106243698	0.477225295	0.131330965	0.378894473	0.117563135	0.431279442
ENSMOCG00000021995	blue	-0.237647134	0.10772714	0.45363159	0.001362766	-0.312795919	0.032296946	-0.339893616	0.019412464	0.149650796	0.315380649	0.122995157	0.4101438	0.079408256	0.595713067	-0.022061392	0.882981712	0.225278627	0.12788618	0.082317515	0.582265122	0.026562113	0.85932906	0.035824203	0.811057776	-0.284740265	0.05239403	0.231021193	0.118200347	0.284555425	0.052553973	-0.257247249	0.080877005
ENSMOCG00000013124	blue	-0.706338774	2.90E-08	0.576935049	2.19E-05	-0.604500543	6.80E-06	-0.303361935	0.038184395	0.589710103	1.29E-05	0.235594654	0.110892477	0.412913359	0.003920392	-0.16692654	0.262089772	-0.124316917	0.405092446	-0.030495241	0.838757955	0.486937841	0.000518685	-0.392060758	0.006420021	0.030801579	0.837160019	0.344531837	0.017715917	0.028680279	0.848238234	-0.268647157	0.067867559
ENSMOCG00000002594	blue	-0.804894917	9.19E-12	0.65112219	7.21E-07	-0.418491647	0.003417604	-0.613725318	4.49E-06	0.699702891	4.44E-08	0.664334698	3.55E-07	0.103493328	0.488766905	-0.49443261	0.000411635	-0.031561701	0.833197845	0.383691475	0.007759109	0.120892261	0.41825451	-0.064867715	0.664875001	0.11397517	0.445567982	-0.153021026	0.304479874	-0.203887649	0.169245155	0.23080505	0.118554536
ENSMOCG00000019734	blue	-0.580653731	1.88E-05	0.363264937	0.012081756	-0.677980404	1.65E-07	0.045130888	0.763243816	0.295140785	0.044008558	0.176384429	0.235624246	0.664570766	3.51E-07	0.196508403	0.185547039	0.044565141	0.766127559	-0.402162156	0.005075065	0.466529921	0.000948308	-0.47035642	0.000849262	0.009517206	0.949375423	0.471824749	0.000813787	0.130126121	0.383321483	-0.424019394	0.002976208
ENSMOCG00000017260	blue	-0.624994548	2.65E-06	0.556151734	4.93E-05	-0.564099555	3.64E-05	-0.277743507	0.058728839	0.502081207	0.000323342	0.148142183	0.320339396	0.389980685	0.006732531	-0.098562668	0.509816087	0.293992302	0.044877	-0.045722675	0.760230736	0.35965346	0.013029158	-0.326037197	0.025318155	-0.017071803	0.909320999	0.284356807	0.052726277	0.060461617	0.686424472	-0.266691288	0.069972864
ENSMOCG00000001356	blue	-0.097471824	0.514534053	0.339164439	0.019691266	-0.131560937	0.378052945	-0.343136809	0.01821245	0.002295585	0.987781701	0.230632075	0.118838566	-0.028199765	0.850751761	-0.038382678	0.797837306	0.320451495	0.028090586	0.176813982	0.234467316	-0.283156375	0.053777406	0.288445149	0.049270253	-0.236169618	0.1099987	-0.114635366	0.442919455	0.14859406	0.318848956	0.066512676	0.656896744
ENSMOCG00000015972	blue	-0.61257873	4.73E-06	0.751772211	1.13E-09	-0.567745072	3.15E-05	-0.59269033	1.14E-05	0.437175699	0.002121565	0.322065071	0.0272649	0.219351356	0.138496749	-0.185182718	0.212700347	0.28362884	0.053361705	0.186795661	0.208672822	0.125500496	0.400599828	0.013709831	0.927124569	-0.270561276	0.065856237	0.193194664	0.193221375	0.234782103	0.112165013	-0.17670556	0.234758967
ENSMOCG00000015383	blue	-0.701119459	4.06E-08	0.358506499	0.01334302	-0.464610918	0.001001769	-0.158601956	0.28696692	0.508301602	0.000264579	0.06584205	0.660144861	0.429999491	0.002555998	-0.174394612	0.24103437	-0.255471012	0.083069285	-0.042678099	0.775768698	0.297059205	0.042588519	-0.313147482	0.032092969	0.272245148	0.06412636	0.02392566	0.873170979	-0.233902776	0.11355463	0.076871954	0.607547393
ENSMOCG00000006944	blue	-0.59479661	1.04E-05	0.688736709	8.72E-08	-0.708512937	2.52E-08	-0.35596591	0.014061301	0.241273352	0.102304309	0.083134831	0.578511914	0.446911275	0.001637105	0.118200057	0.428770113	-0.172479107	0.246321704	-0.076548973	0.609061663	0.165263067	0.266941948	-0.111159732	0.456960071	-0.323856692	0.026371909	0.414576448	0.003764111	0.366339384	0.011322325	-0.399388885	0.00541726
ENSMOCG00000011939	blue	-0.593042738	1.12E-05	0.763468628	4.36E-10	-0.839049857	1.78E-13	-0.338043835	0.02012631	0.09490201	0.525734668	-0.000360403	0.998081679	0.631444076	1.94E-06	0.305426262	0.036826008	-0.023173903	0.87712493	-0.220020731	0.137266684	0.007876343	0.958095051	0.03198209	0.831008295	-0.437027576	0.002129825	0.353381356	0.014825579	0.456453782	0.001260338	-0.375064724	0.009385981
ENSMOCG00000017598	blue	-0.562548481	3.86E-05	0.791424377	3.54E-11	-0.74378527	2.10E-09	-0.459411674	0.001160407	0.161172404	0.279126484	0.134977958	0.36568064	0.444834407	0.001731289	0.159039989	0.28562077	-0.197508023	0.183275365	-0.054669449	0.715129566	0.00223329	0.988113242	0.063764286	0.670247459	-0.4582463	0.001198901	0.319948259	0.028352318	0.438689132	0.002038781	-0.347062268	0.016844485
ENSMOCG00000002478	blue	-0.319402515	0.028638449	0.514792586	0.000213728	-0.431080006	0.002485935	-0.322318836	0.027136905	0.085586791	0.567318701	0.239124138	0.105492409	0.243541991	0.099019961	0.095255131	0.52418847	-0.058414295	0.696523306	-0.022689876	0.879672296	-0.091973245	0.538644944	0.077737353	0.603498072	-0.296559215	0.04295496	0.163787279	0.271296329	0.270968158	0.065434872	-0.195685481	0.187432204
ENSMOCG00000000292	blue	-0.461322512	0.001099671	0.555093521	5.13E-05	-0.107738285	0.471014423	-0.68252231	1.26E-07	0.433826498	0.00231543	0.358384966	0.013376652	-0.200574233	0.176431628	-0.50944815	0.000254869	-0.090518395	0.545114654	0.560468544	4.18E-05	-0.297654312	0.042155699	0.283014302	0.05390292	0.00860647	0.95421446	-0.44665028	0.001648685	-0.201897206	0.173536329	0.450196775	0.00149739
ENSMOCG00000013814	blue	-0.443167151	0.001810349	0.831841326	4.39E-13	-0.733828597	4.40E-09	-0.510506604	0.000246193	-0.031252782	0.834807611	0.009934031	0.94716129	0.418006987	0.003458918	0.28258362	0.054284846	0.074971929	0.616478671	-0.050726318	0.734899159	-0.255235813	0.083363029	0.310923382	0.033401556	-0.63152136	1.94E-06	0.233419299	0.114324239	0.571479718	2.72E-05	-0.306706039	0.036004025
ENSMOCG00000003671	blue	-0.573393338	2.52E-05	0.660322991	4.42E-07	-0.767955869	2.98E-10	-0.243165131	0.099559841	0.242215373	0.100930507	0.157884417	0.289180966	0.613313237	4.57E-06	0.214819824	0.147040672	0.164908553	0.267983694	-0.258481088	0.079381068	0.236911591	0.108853449	-0.20611701	0.164530793	-0.277838753	0.058638657	0.42747743	0.002726361	0.328792157	0.024037341	-0.448050567	0.001587397
ENSMOCG00000013833	blue	-0.410717766	0.004135416	0.196089321	0.186505381	-0.319823984	0.028417265	-0.035583952	0.812301968	0.285512007	0.05173048	0.248734457	0.091809054	0.334313847	0.021633194	-0.063218194	0.672912372	-0.07065752	0.636962238	-0.132343919	0.375196167	0.216960702	0.142956905	-0.258061053	0.079887868	0.169206981	0.255534203	0.046041844	0.758607143	-0.143696638	0.335236266	-0.000582776	0.996898052
ENSMOCG00000013807	blue	-0.829464463	5.86E-13	0.919730951	6.81E-20	-0.692758946	6.83E-08	-0.71049639	2.21E-08	0.545985043	7.20E-05	0.15419035	0.300754959	0.27711804	0.059323817	-0.241096163	0.102564312	0.076683386	0.608431281	0.271878557	0.064499846	0.081593655	0.585598316	0.032216237	0.829789314	-0.242711898	0.100212134	0.137561175	0.356491502	0.196832853	0.18480752	-0.101364448	0.497799262
ENSMOCG00000012760	blue	-0.744580878	1.97E-09	0.775526316	1.54E-10	-0.798636269	1.74E-11	-0.404847731	0.004761834	0.465110477	0.000987598	0.166294267	0.263927064	0.490157795	0.000469953	0.007641949	0.959341052	-0.05679454	0.704550171	-0.065457213	0.662011589	0.387182172	0.007173767	-0.282010822	0.054796178	-0.243333	0.099319076	0.526789047	0.000142417	0.327963986	0.024416531	-0.475890367	0.000722384
ENSMOCG00000020281	blue	-0.519921476	0.000180008	0.40132994	0.005175713	-0.457783975	0.001214486	-0.175102762	0.239099374	0.336500145	0.020738854	0.361051626	0.012655106	0.437970859	0.002077706	-0.008263044	0.956039627	0.284696896	0.052431522	-0.114738489	0.442506544	0.1349493	0.365783377	-0.145747189	0.328312192	0.036618068	0.806949857	0.003641657	0.980618314	-0.06542535	0.662166239	-0.002208137	0.988247112
ENSMOCG00000022554	blue	-0.729959578	5.82E-09	0.604579058	6.78E-06	-0.70253451	3.71E-08	-0.327655769	0.024558926	0.452948106	0.001388661	0.223680423	0.130685042	0.469540314	0.000869572	-0.040330379	0.787810115	0.243708035	0.098782807	-0.058908537	0.694080512	0.393149031	0.0062616	-0.265302174	0.071499315	-0.108634799	0.467309677	0.43098131	0.002492264	0.216956534	0.142964775	-0.333579106	0.02194094
ENSMOCG00000011257	blue	-0.758526571	6.56E-10	0.811547795	4.54E-12	-0.562270686	3.90E-05	-0.637116906	1.47E-06	0.563907994	3.66E-05	0.29855858	0.041504915	0.238089473	0.107054109	-0.27923843	0.05732617	0.198679015	0.180639646	0.265801138	0.070948014	0.030693144	0.837725571	0.018188536	0.903416551	-0.119092138	0.425269348	-0.039643142	0.791344374	0.025481	0.865000318	0.045849528	0.759585322
ENSMOCG00000013258	blue	-0.43976534	0.001981667	0.325869372	0.025397988	-0.140401793	0.346550681	-0.432730668	0.002382179	0.401319491	0.005176988	0.48363623	0.000573332	-0.067632966	0.651484691	-0.38578434	0.007403399	0.260989438	0.076406946	0.338426303	0.019976925	0.006927944	0.963137159	0.057457749	0.701259666	0.066199463	0.658412988	-0.137968024	0.355057169	-0.112312862	0.452275162	0.219128015	0.138908988
ENSMOCG00000021533	blue	-0.756094186	7.99E-10	0.607028966	6.08E-06	-0.791610619	3.48E-11	-0.206437716	0.163860549	0.484171743	0.00056413	0.066803098	0.655492048	0.625962997	2.53E-06	0.03906415	0.794325181	-0.147451314	0.3226266	-0.217848586	0.141288147	0.548686048	6.52E-05	-0.448829248	0.001554199	-0.053229365	0.722329093	0.533928301	0.000111037	0.184962075	0.213255481	-0.449621013	0.001521079
ENSMOCG00000016847	blue	-0.493303968	0.000426361	0.660186625	4.45E-07	-0.726163475	7.62E-09	-0.313735243	0.031754332	0.014510076	0.922883286	0.107370164	0.472540166	0.52900651	0.0001319	0.284594293	0.052520308	0.13374984	0.37009899	-0.19081325	0.198873872	-0.08058259	0.590268285	0.091404096	0.541171511	-0.412157181	0.003993314	0.295675439	0.043608973	0.42974711	0.002572612	-0.321215369	0.027697144
ENSMOCG00000020267	blue	-0.720704477	1.11E-08	0.739389921	2.92E-09	-0.581684372	1.80E-05	-0.56583175	3.40E-05	0.526100796	0.000145833	0.230636923	0.118830599	0.22036001	0.13664633	-0.253623282	0.085398888	-0.153088189	0.304265126	0.219158465	0.13885273	0.193677643	0.192089033	-0.081895857	0.584205709	-0.143151062	0.337093701	0.195222111	0.188499693	0.135139496	0.365101858	-0.127714095	0.392275545
ENSMOCG00000010270	blue	-0.835409099	2.82E-13	0.832558103	4.02E-13	-0.648286025	8.35E-07	-0.610528395	5.19E-06	0.64373102	1.05E-06	0.124248208	0.405354144	0.293548563	0.045216257	-0.28742766	0.050112714	0.04509395	0.763432001	0.228855569	0.121785533	0.24809618	0.092672806	-0.151852769	0.308230811	-0.107264448	0.472978814	0.185976086	0.21071258	0.091077385	0.542624428	-0.137545832	0.356545662
ENSMOCG00000003291	blue	-0.501817816	0.000326072	0.470197908	0.000853173	-0.467368249	0.000925765	-0.291490822	0.046816893	0.269482766	0.066983596	0.01046199	0.944357392	0.287743618	0.049849868	-0.042403115	0.777176455	-0.054252986	0.717209139	0.009141706	0.951370371	0.116475044	0.435585253	-0.126224111	0.397867449	-0.085831524	0.566207022	0.236703694	0.109173419	0.1416838	0.342120684	-0.179770842	0.226608989
ENSMOCG00000008273	blue	-0.306407872	0.036194171	0.550150188	6.18E-05	-0.211092854	0.154354526	-0.56921565	2.98E-05	0.164556543	0.269020751	0.198115418	0.1819048	-0.073702767	0.622475313	-0.190063271	0.200677949	0.188011718	0.205671842	0.349563013	0.01601926	-0.346182318	0.017143306	0.353866463	0.014679491	-0.251990321	0.087499903	-0.221501811	0.13457396	0.111316081	0.456323321	0.180739375	0.224074896
ENSMOCG00000017745	blue	-0.61062014	5.17E-06	0.32475735	0.025932301	-0.543068927	8.01E-05	-0.087630588	0.558066068	0.400655328	0.005258575	0.372798518	0.009859217	0.479715794	0.000644908	-0.019341721	0.897324781	0.046027308	0.758681066	-0.18196006	0.220909042	0.386181175	0.007337569	-0.330605276	0.023224375	0.107470761	0.472122963	0.232102401	0.11644062	-0.034757501	0.816585414	-0.151475196	0.309449379
ENSMOCG00000003450	blue	-0.693721445	6.44E-08	0.69389983	6.37E-08	-0.548280307	6.62E-05	-0.521565946	0.000170266	0.494698405	0.000408235	0.093988368	0.529745621	0.234346112	0.11285239	-0.215877086	0.145013284	-0.122904917	0.410489984	0.192823442	0.194094919	0.161395349	0.278453153	-0.057412554	0.701483729	-0.121130288	0.417331906	0.158224264	0.288130949	0.122590363	0.411697998	-0.090452184	0.545409981
ENSMOCG00000012960	blue	-0.788764362	4.57E-11	0.485544658	0.000541145	-0.560468505	4.18E-05	-0.238716382	0.106105769	0.546308242	7.12E-05	0.247570059	0.09338951	0.458567071	0.001188194	-0.171810316	0.248186111	-0.290731597	0.047418972	-0.021690455	0.884935892	0.293963348	0.044899073	-0.335497761	0.021144952	0.213282465	0.150025938	0.06535222	0.662521234	-0.191881015	0.196325165	0.00867213	0.95386553
ENSMOCG00000015441	blue	-0.526244108	0.000145115	0.406595463	0.004567187	-0.471401895	0.000823864	-0.226941447	0.125022212	0.276560553	0.059858192	0.169076958	0.255904993	0.382019468	0.008053826	-0.009101978	0.951581452	0.351297236	0.015467363	-0.045189657	0.762944437	0.102960363	0.491020119	-0.053172069	0.722616033	-0.032358297	0.829049938	0.061185858	0.68286481	0.035168399	0.814455084	-0.024878466	0.868163998
ENSMOCG00000022071	blue	-0.618584301	3.59E-06	0.444151535	0.001763292	-0.421205994	0.003194147	-0.317648634	0.029574313	0.379607503	0.008496009	0.112668731	0.45083466	0.280337253	0.056312422	-0.167645934	0.26000973	-0.27459735	0.061770785	0.092980511	0.534187548	0.094880046	0.525830916	-0.085532724	0.567564433	0.060014027	0.688627761	-0.006047754	0.967817923	-0.066492954	0.656992178	0.078458431	0.600133029
ENSMOCG00000018134	blue	-0.408244731	0.004389926	0.806980795	7.39E-12	-0.647842784	8.54E-07	-0.537226181	9.88E-05	0.083239203	0.578033419	0.092631594	0.535729553	0.286212805	0.05113383	0.149838651	0.314766607	0.234366078	0.112820841	0.040281402	0.788061853	-0.088152857	0.555713096	0.195007355	0.188995903	-0.588194373	1.37E-05	0.360741448	0.012737285	0.575857102	2.28E-05	-0.405538117	0.004684095
ENSMOCG00000005035	blue	-0.673291646	2.15E-07	0.882624948	2.36E-16	-0.619900952	3.37E-06	-0.684322233	1.14E-07	0.404949141	0.004750345	0.165628113	0.26587207	0.237597143	0.107803405	-0.158915756	0.286002141	-0.052667052	0.725146809	0.254585423	0.084179543	-0.061584093	0.68091037	0.136818128	0.359120178	-0.328639267	0.02410697	0.05643167	0.706352817	0.228166938	0.122942601	-0.073764997	0.622180716
ENSMOCG00000002411	blue	-0.48202344	0.000601863	0.444670965	0.001738902	-0.329953092	0.023514104	-0.335154237	0.021285656	0.420764726	0.003229574	0.385417867	0.007464645	0.177865955	0.231650441	-0.206329054	0.164087418	0.297654385	0.042155646	0.118049926	0.429360855	0.116792232	0.434327604	-0.113933535	0.445735299	0.039514051	0.792008715	0.024978647	0.867637845	-0.056902154	0.70401588	0.000972503	0.99482367
ENSMOCG00000010331	blue	-0.817942873	2.24E-12	0.603294854	7.17E-06	-0.322300324	0.027146225	-0.640599782	1.24E-06	0.751076578	1.19E-09	0.397935931	0.005604445	0.032171014	0.830024716	-0.59763551	9.19E-06	-0.008806363	0.953152218	0.477324583	0.000692409	0.074212624	0.620063361	-0.020211221	0.892735442	0.221588232	0.134418068	-0.301690368	0.039314254	-0.328926934	0.023976101	0.396675257	0.0057714
ENSMOCG00000017716	blue	-0.619220643	3.48E-06	0.779316299	1.10E-10	-0.534140967	0.000110208	-0.618211428	3.65E-06	0.3395071	0.019559831	0.09595482	0.521131437	0.202240238	0.172791242	-0.152171173	0.307205591	-0.159716395	0.283550175	0.249666984	0.090558356	-0.147075699	0.32387443	0.177071898	0.233774535	-0.255802288	0.082656926	-0.042252803	0.777946266	0.149577868	0.315619233	0.040634041	0.786249813
ENSMOCG00000019817	blue	-0.609349611	5.48E-06	0.639184909	1.33E-06	-0.498252822	0.000365132	-0.49576734	0.000394813	0.398137771	0.005578109	0.00752042	0.959987118	0.238158374	0.106949565	-0.172903939	0.245142324	0.187930945	0.20587023	0.183365616	0.217302261	0.067805051	0.650654917	0.027003174	0.857017357	-0.151561502	0.309170567	0.091626988	0.540181369	0.127330995	0.393708899	-0.048134524	0.747987578
ENSMOCG00000010781	blue	-0.381783411	0.008096205	0.602470638	7.44E-06	-0.307786056	0.035322159	-0.581700236	1.80E-05	0.266152631	0.07056168	-0.116050457	0.43727191	-0.018144291	0.903650387	-0.226596668	0.125612038	-0.368557431	0.010800198	0.320760001	0.02793113	-0.08986833	0.548017486	0.202507482	0.172212375	-0.257395722	0.080695831	0.018149366	0.903623565	0.178840712	0.22906113	-0.001795968	0.990440783
ENSMOCG00000005225	blue	-0.869283927	2.30E-15	0.771816138	2.14E-10	-0.617823843	3.72E-06	-0.578683516	2.04E-05	0.630287237	2.06E-06	0.383721115	0.007753969	0.301572566	0.039394903	-0.296793881	0.042782654	0.041407641	0.782278588	0.226470427	0.125828526	0.153740076	0.302185832	-0.113041832	0.449327106	-0.021348039	0.886740419	0.045477849	0.761476843	-0.015089437	0.919814003	0.013365994	0.928947516
ENSMOCG00000004493	blue	-0.463960578	0.001020488	0.672747178	2.22E-07	-0.81832225	2.15E-12	-0.211733686	0.153078302	0.045598089	0.760864776	-0.025712903	0.863783232	0.608752181	5.63E-06	0.389959561	0.006735771	0.000738208	0.99607074	-0.337987201	0.02014851	0.149736354	0.31510089	-0.101044514	0.499164052	-0.471550034	0.000820321	0.574773642	2.39E-05	0.556771212	4.82E-05	-0.606384335	6.25E-06
ENSMOCG00000003964	blue	-0.330055173	0.023468556	0.725590373	7.93E-09	-0.425767009	0.002847527	-0.612064095	4.84E-06	0.057223318	0.70242218	0.2581574	0.079771395	0.050458316	0.736249184	-0.007618125	0.9594677	-0.12068774	0.41904817	0.236236515	0.109895067	-0.332295318	0.022487485	0.365235721	0.011590095	-0.507832948	0.000268643	0.039383098	0.792682791	0.391813723	0.006456463	-0.093510359	0.531850087
ENSMOCG00000016840	blue	-0.549584961	6.31E-05	0.803045167	1.11E-11	-0.503546219	0.000308529	-0.72848387	6.46E-09	0.326431209	0.025131551	0.175839062	0.237098717	0.066876736	0.655136067	-0.199365619	0.179106916	0.162802741	0.274227252	0.345758744	0.017288742	-0.091777437	0.53951353	0.259843266	0.077754867	-0.407040412	0.004518758	0.101283128	0.498145978	0.328477387	0.024180878	-0.087230423	0.55987209
ENSMOCG00000021925	blue	-0.837352836	2.21E-13	0.767597891	3.08E-10	-0.624473625	2.72E-06	-0.571610747	2.71E-05	0.687378633	9.47E-08	0.203457683	0.170165538	0.297147796	0.042523857	-0.328992304	0.023946445	-0.023924439	0.8731774	0.207949227	0.160728384	0.337647834	0.020281972	-0.214661572	0.147345925	-0.043480879	0.771663014	0.205060648	0.166752595	0.04165151	0.781027832	-0.127385394	0.39350518
ENSMOCG00000014792	blue	-0.680126731	1.45E-07	0.722842344	9.61E-09	-0.383196485	0.00784537	-0.698409923	4.81E-08	0.528861229	0.000132567	0.169162086	0.255662191	0.042201639	0.778208345	-0.41202784	0.004005905	-0.191064724	0.198271523	0.433511948	0.002334418	-0.091196056	0.542096469	0.150712119	0.311921481	-0.055681264	0.710085684	-0.181067499	0.223220842	-0.057930368	0.698918067	0.228623729	0.122174159
ENSMOCG00000021818	blue	-0.474637672	0.000749513	0.85502829	2.02E-14	-0.537337117	9.84E-05	-0.703097195	3.58E-08	0.212029515	0.152491779	0.018247949	0.90310256	0.13147974	0.378349939	-0.071483282	0.633020338	0.153375529	0.303347482	0.26451212	0.072379167	-0.206138268	0.164486306	0.310734997	0.033514393	-0.502436026	0.000319696	0.087795481	0.557322674	0.395293644	0.005959332	-0.136833524	0.359065591
ENSMOCG00000003971	blue	-0.597316037	9.32E-06	0.914391338	2.74E-19	-0.831224667	4.73E-13	-0.555992104	4.96E-05	0.14135936	0.343238472	0.036149034	0.809376299	0.463650461	0.001029524	0.197376768	0.183572506	-0.058349425	0.69684415	-0.027396504	0.854956818	-0.052852769	0.724215791	0.149792151	0.314918528	-0.582169436	1.77E-05	0.368146302	0.010895386	0.563571033	3.71E-05	-0.39830027	0.005556985
ENSMOCG00000004427	blue	-0.440531123	0.001941896	0.354319304	0.014544228	-0.288684229	0.049073975	-0.293654147	0.045135345	0.315105872	0.030976133	0.054992663	0.713517032	0.156474999	0.293562169	-0.212599864	0.151365647	-0.359101219	0.013179481	0.105198501	0.481594285	0.063999344	0.669101614	-0.054428222	0.716333867	0.061901666	0.679353281	-0.063051841	0.673724962	-0.099155877	0.507259635	0.10461688	0.484034571
ENSMOCG00000001119	blue	-0.376621109	0.009072427	0.393344966	0.006233442	-0.294717974	0.044326664	-0.347644354	0.016649251	0.155725985	0.295907905	0.075460275	0.614177837	0.121316726	0.416610072	-0.078710782	0.598957329	0.19287271	0.193978823	0.16828051	0.258184116	-0.133794642	0.369937247	0.172859881	0.245264456	-0.135664724	0.363223819	-0.065882314	0.659949673	0.089316055	0.550489426	0.089171902	0.551135516
ENSMOCG00000011660	blue	-0.665240793	3.38E-07	0.82990009	5.56E-13	-0.598546291	8.83E-06	-0.674190071	2.05E-07	0.441071281	0.00191427	0.202798189	0.171584282	0.202268771	0.172729372	-0.211926907	0.152695026	0.12032943	0.420440681	0.2521911	0.087239424	0.061264885	0.682476804	0.059916457	0.689108392	-0.303346992	0.038194376	0.180705893	0.224162172	0.255962486	0.082458092	-0.15695014	0.292080403
ENSMOCG00000014370	blue	-0.59537587	1.01E-05	0.516206836	0.0002039	-0.446187298	0.001669406	-0.378945748	0.008620933	0.295708163	0.043584613	0.176883459	0.234280559	0.274597596	0.061770542	-0.11800209	0.429549179	-0.191858668	0.19637827	0.119119908	0.42516063	-0.070040213	0.639915555	0.037671474	0.801506877	-0.026063559	0.861943498	-0.073259044	0.624577606	-0.019515872	0.896405321	0.117004179	0.433488366
ENSMOCG00000001227	blue	-0.611768996	4.91E-06	0.762913649	4.57E-10	-0.801984386	1.24E-11	-0.409265659	0.004283243	0.108606552	0.467426164	0.16040624	0.28144858	0.553422314	5.47E-05	0.231662187	0.117154678	0.127027083	0.394848151	-0.128850425	0.388042027	-0.069065738	0.644588856	0.103515926	0.488671486	-0.425500459	0.002866831	0.274547031	0.061820441	0.425726777	0.002850433	-0.280394585	0.056259927
ENSMOCG00000005315	blue	-0.210874842	0.154790474	0.459922526	0.001143883	-0.430937142	0.002495101	-0.246627974	0.094683585	-0.102246441	0.494046784	-0.178640965	0.229590103	0.299930557	0.040533244	0.230367256	0.119274404	-0.399720203	0.005375348	-0.102747045	0.491923466	-0.169947307	0.253429879	0.20274923	0.171689944	-0.37974805	0.008469679	0.130390276	0.382348278	0.338342241	0.020009678	-0.178470627	0.230041857
ENSMOCG00000022969	blue	-0.712951044	1.88E-08	0.737698889	3.31E-09	-0.409338956	0.004275671	-0.712913626	1.89E-08	0.698226066	4.87E-08	0.333945723	0.021786926	0.012146197	0.935417463	-0.506724996	0.000278478	0.044512426	0.766396416	0.440615556	0.001937554	0.187235235	0.207584526	-0.042213398	0.778148109	-0.056343133	0.706792888	0.001619437	0.991380351	-0.0254916	0.86494468	0.046221522	0.757693587
ENSMOCG00000003638	blue	-0.398234783	0.00556549	0.599572393	8.45E-06	-0.515812768	0.000206597	-0.384115621	0.007685848	0.174861107	0.239758496	0.124824949	0.403160512	0.275001927	0.061372693	0.051802994	0.729483561	0.055374889	0.711611674	0.021592749	0.885450741	0.049929624	0.738914704	0.012206916	0.935095303	-0.320955234	0.027830611	0.261806473	0.075457387	0.310999789	0.03335588	-0.288825827	0.048958026
ENSMOCG00000018536	blue	-0.452785982	0.001394867	0.408954361	0.004315529	-0.40080602	0.005239965	-0.23688958	0.108887292	0.292803235	0.04579079	0.094345547	0.528175792	0.295611453	0.043656638	-0.053353295	0.721708573	-0.086360417	0.56380802	-0.011580084	0.938421619	0.119307749	0.424425657	-0.082752066	0.580268248	-0.033954397	0.82075293	0.052493963	0.726014876	0.008247599	0.956121716	-0.036487749	0.807623857
ENSMOCG00000015588	blue	-0.474495257	0.000752654	0.6379416	1.41E-06	-0.807785416	6.79E-12	-0.180751662	0.224042874	-0.009735012	0.94821841	-0.103336085	0.489431119	0.652729585	6.62E-07	0.425226875	0.002886764	-0.118894456	0.42604371	-0.345322782	0.017439521	0.058730585	0.694959689	-0.051070029	0.733168923	-0.42602762	0.002828764	0.460745695	0.001117699	0.494512922	0.000410605	-0.492899588	0.000431752
ENSMOCG00000011487	blue	-0.638840864	1.35E-06	0.327945065	0.024425253	-0.422658751	0.003079917	-0.101385224	0.497710702	0.466985337	0.000936001	0.126147504	0.398156204	0.433581966	0.00233018	-0.11212901	0.453020349	-0.107627936	0.471471508	-0.080705832	0.589698158	0.281702372	0.055073132	-0.345673644	0.017318087	0.253516763	0.085534726	0.057336515	0.701860766	-0.205439166	0.165953983	0.014891879	0.920860479
ENSMOCG00000021700	blue	-0.50040737	0.00034105	0.794609675	2.60E-11	-0.610458997	5.21E-06	-0.555783713	5.00E-05	0.200450512	0.176704158	-0.005436045	0.971071569	0.285386753	0.05183771	0.046226496	0.757668299	0.158803167	0.286348053	0.10400606	0.486604326	-0.082838135	0.579873109	0.1823035	0.22002394	-0.450767232	0.001474243	0.225159303	0.128093577	0.419713631	0.003315358	-0.244218781	0.098056077
ENSMOCG00000015056	blue	-0.499482129	0.00035121	0.484034116	0.000566482	-0.459428225	0.001159868	-0.281551554	0.055208959	0.291542052	0.046776491	0.246053285	0.095479785	0.278049856	0.058439175	-0.034606224	0.817370049	-0.038516775	0.797145891	0.008821006	0.953074407	0.110676367	0.458931678	-0.097620725	0.513888755	-0.103828208	0.487353897	0.159365255	0.284623845	0.115630785	0.438942604	-0.144145708	0.333712181
ENSMOCG00000016779	blue	-0.856318194	1.67E-14	0.852622913	2.84E-14	-0.612712465	4.70E-06	-0.707013975	2.78E-08	0.652519739	6.70E-07	0.229228341	0.121162627	0.220427661	0.136522884	-0.36772247	0.010994268	-0.053074258	0.723105961	0.329795779	0.023584441	0.138992416	0.351461326	-0.025500418	0.864898392	-0.10386492	0.48719912	0.041805025	0.780240764	0.037858368	0.800542152	0.017531862	0.906887946
ENSMOCG00000010564	blue	-0.485266807	0.000545728	0.710389039	2.23E-08	-0.234005605	0.113391454	-0.788434613	4.72E-11	0.516565092	0.000201476	0.253768674	0.085213749	-0.20498938	0.166903272	-0.49291655	0.000431525	0.149157029	0.316998246	0.582626117	1.73E-05	-0.061695865	0.680362191	0.204288681	0.168389964	-0.203423255	0.17023939	-0.092459411	0.536491294	0.077704389	0.603652099	0.110930573	0.45789422
ENSMOCG00000009038	blue	-0.427243046	0.002742691	0.742180663	2.37E-09	-0.804977446	9.12E-12	-0.324986823	0.02582128	-0.051667987	0.730161929	0.050811634	0.734469559	0.581018145	1.85E-05	0.412893022	0.003922338	0.069128929	0.644285395	-0.252771161	0.08649028	-0.050258495	0.737256269	0.106170277	0.477531512	-0.598245081	8.95E-06	0.442544872	0.001840668	0.609888196	5.34E-06	-0.502768335	0.000316316
ENSMOCG00000006925	blue	-0.568822172	3.02E-05	0.682643937	1.25E-07	-0.73303943	4.66E-09	-0.324219391	0.026194135	0.194904848	0.189233081	0.03379833	0.821563375	0.485173822	0.000547269	0.182212109	0.220259228	-0.106857064	0.474671182	-0.138805652	0.35211524	0.125860108	0.399240569	-0.103881006	0.487131314	-0.333375407	0.022026908	0.441873309	0.001873893	0.401314489	0.005177598	-0.42470885	0.002924842
ENSMOCG00000009554	blue	-0.425513376	0.002865893	0.336991494	0.020542203	-0.32865195	0.024101188	-0.256741706	0.081496287	0.249081817	0.09134162	0.098732835	0.50908208	0.232242885	0.116213444	-0.084859108	0.5706301	0.460290027	0.001132126	0.054648543	0.715233912	0.026043682	0.862047765	0.007834366	0.958318186	-0.014120736	0.924946521	-0.050481053	0.736134618	-0.021369629	0.88662662	0.065779769	0.660446829
ENSMOCG00000016380	blue	-0.594486717	1.05E-05	0.665477117	3.33E-07	-0.485666401	0.000539148	-0.549932973	6.22E-05	0.447391439	0.001615989	0.403043575	0.004970334	0.119187518	0.424896008	-0.259222873	0.078492225	-0.236676177	0.109215825	0.241731966	0.101633701	0.15857837	0.287039521	-0.056317616	0.706919738	-0.166941529	0.262046322	0.229973528	0.119924634	0.16979261	0.253868628	-0.151737369	0.308602925
ENSMOCG00000015917	blue	-0.283349758	0.053606942	0.642031116	1.15E-06	-0.184220686	0.215128202	-0.753226269	1.01E-09	0.187836014	0.206103563	0.207366696	0.16193029	-0.214590074	0.147483992	-0.300229417	0.040324074	0.306977479	0.03583164	0.527623543	0.000138373	-0.383813601	0.007737953	0.488116416	0.000500344	-0.37246209	0.009931193	-0.212290329	0.151976049	0.199342193	0.179159057	0.183495281	0.216971602
ENSMOCG00000018861	blue	-0.73507386	4.02E-09	0.765926654	3.55E-10	-0.347900492	0.016563952	-0.808884803	6.04E-12	0.65923397	4.69E-07	0.2851249	0.052062463	-0.070306162	0.638642525	-0.55778523	4.64E-05	0.097383216	0.514918247	0.580247625	1.91E-05	-0.037327675	0.803282287	0.161702913	0.27752601	-0.050810716	0.734474183	-0.202415143	0.17241223	-0.070426632	0.638066203	0.270445791	0.065976225
ENSMOCG00000003852	blue	-0.696933071	5.28E-08	0.600478322	8.12E-06	-0.499057389	0.000355965	-0.44316258	0.00181057	0.519511246	0.000182515	0.172897937	0.245158959	0.282059825	0.054752283	-0.230725417	0.118685232	0.342511051	0.018438971	0.150357351	0.313075075	0.134339019	0.367975342	-0.103911074	0.487004575	0.010253927	0.945462301	0.035166228	0.814466339	-0.022036248	0.883114155	0.023995852	0.87280195
ENSMOCG00000014084	blue	-0.64322913	1.08E-06	0.755114937	8.64E-10	-0.716542331	1.48E-08	-0.443361632	0.001800965	0.267703156	0.068877313	0.036700356	0.806524344	0.44363775	0.001787715	0.057818986	0.69946966	-0.215056748	0.14658454	-0.022816828	0.87900405	0.054999658	0.713482144	0.007899246	0.957973307	-0.29920262	0.041046442	0.25459338	0.084169515	0.295751949	0.043552035	-0.246723791	0.094551338
ENSMOCG00000018881	blue	-0.745695546	1.81E-09	0.691088961	7.56E-08	-0.602647812	7.38E-06	-0.455231231	0.001303834	0.587620623	1.41E-05	0.4029876	0.004976928	0.307003738	0.035815	-0.215676247	0.145396809	-0.023385731	0.876010493	0.108286107	0.46874875	0.298130798	0.04181175	-0.239533978	0.104878657	-0.053986137	0.718542695	0.226185238	0.126318624	0.057013463	0.703463391	-0.187015534	0.208127962
ENSMOCG00000021888	blue	-0.482889683	0.000586384	0.77525751	1.58E-10	-0.65487178	5.92E-07	-0.509303325	0.000256077	0.204784329	0.167337343	0.002986028	0.98410722	0.33005658	0.023467929	0.07910953	0.597101629	0.208020808	0.160581144	0.040186149	0.788551504	0.028334584	0.850046384	0.0818607	0.584367643	-0.471527616	0.000820856	0.332788579	0.022276152	0.456158629	0.001270719	-0.358792493	0.013264161
ENSMOCG00000014003	blue	-0.793399115	2.93E-11	0.724489016	8.57E-09	-0.610501733	5.20E-06	-0.47376433	0.000768963	0.575334842	2.33E-05	0.174785058	0.239966176	0.387245899	0.007163447	-0.196259864	0.186114965	0.047976598	0.748787408	0.115055718	0.441237663	0.154035612	0.301246191	-0.128941693	0.387703169	-0.01526312	0.918894104	-0.002501049	0.98668821	-0.048980708	0.743706469	0.014348776	0.923738007
ENSMOCG00000017515	blue	-0.744584386	1.97E-09	0.728783318	6.33E-09	-0.787982234	4.93E-11	-0.384937786	0.007545543	0.277480014	0.058978901	0.112771029	0.450421038	0.565235887	3.48E-05	0.12343859	0.408445121	0.15007575	0.313992686	-0.081016106	0.588263905	0.054719763	0.714878467	-0.017765976	0.905650143	-0.250196321	0.08985433	0.231616521	0.117228941	0.27105832	0.065341793	-0.201601684	0.174180078
ENSMOCG00000016155	blue	-0.305578762	0.036727256	0.316638326	0.030124849	-0.072299797	0.629132452	-0.424281953	0.002956554	0.256741915	0.08149603	0.338539929	0.019932725	-0.141755761	0.341873066	-0.318676637	0.029022742	0.073900687	0.62153856	0.357674657	0.01357467	-0.152902118	0.304860309	0.162924746	0.273862917	-0.007949821	0.957704475	-0.17947926	0.227375745	-0.064418434	0.667060507	0.229653142	0.120455719
ENSMOCG00000014655	blue	-0.585078986	1.57E-05	0.450966491	0.001466233	-0.465497444	0.000976745	-0.295422887	0.043797352	0.483546998	0.000574878	0.364362022	0.011805903	0.298522194	0.041530942	-0.197633338	0.182991992	0.009566247	0.949114904	0.003669007	0.980472779	0.31113778	0.033273521	-0.262279355	0.074912069	0.055861167	0.709190143	0.165231921	0.267033364	-0.040507992	0.786897389	-0.107321944	0.472740219
ENSMOCG00000021585	blue	-0.586379274	1.48E-05	0.878474317	4.92E-16	-0.63617802	1.54E-06	-0.658154248	4.97E-07	0.361026075	0.012661858	0.159469592	0.284304539	0.220459177	0.136465405	-0.0996466	0.505149779	0.028508274	0.849137807	0.204150591	0.168684082	0.052937386	0.723791729	0.064132023	0.668455166	-0.433438739	0.002338857	0.299992417	0.040489876	0.395259344	0.005964064	-0.311821377	0.032867994
ENSMOCG00000010017	blue	-0.443271534	0.001805307	0.835958853	2.63E-13	-0.562221966	3.91E-05	-0.722127192	1.01E-08	0.156937349	0.292120229	0.214016396	0.148595258	0.085331284	0.5684804	-0.055642577	0.710278314	0.005118978	0.97275822	0.265943055	0.070791828	-0.154210957	0.300689578	0.314938887	0.031070087	-0.595619188	1.00E-05	0.22028021	0.136792053	0.519839618	0.000180505	-0.238732419	0.106081594
ENSMOCG00000017393	blue	-0.590715155	1.24E-05	0.525217634	0.000150325	-0.426813772	0.002772823	-0.393370821	0.006229734	0.424889778	0.002911493	0.266060164	0.07066315	0.223026248	0.131843817	-0.20885864	0.158865076	-0.1025692	0.492677259	0.131349283	0.378827402	0.095677241	0.522343155	-0.097549227	0.514198557	0.01206423	0.935852381	0.044157772	0.768205955	-0.021935549	0.883644605	0.011931247	0.936558023
ENSMOCG00000021999	blue	-0.650168277	7.57E-07	0.847309413	5.95E-14	-0.600218474	8.21E-06	-0.684722369	1.11E-07	0.491928545	0.000444949	0.254326554	0.084506267	0.156020454	0.294984256	-0.233427595	0.114311	-0.051132334	0.732855419	0.271568666	0.064816916	0.137208233	0.357738638	0.020901937	0.889092213	-0.321141748	0.027734862	0.225045364	0.128291852	0.269900677	0.066544949	-0.206708595	0.163295986
ENSMOCG00000006282	blue	-0.422502361	0.003092038	0.771774791	2.15E-10	-0.567530773	3.18E-05	-0.605022049	6.65E-06	0.18631866	0.209858294	0.087342634	0.559365387	0.156743124	0.292725401	-0.007055884	0.962456887	-0.010919078	0.941930411	0.172442135	0.246424523	0.019911375	0.894317689	0.174629618	0.240391047	-0.54706846	6.92E-05	0.34374106	0.017995952	0.518587374	0.000188279	-0.358813156	0.013258479
ENSMOCG00000002298	blue	-0.512772349	0.000228513	0.748261805	1.49E-09	-0.413281004	0.003885363	-0.700281308	4.28E-08	0.332420381	0.022433744	0.283764754	0.053242602	0.016735343	0.911100914	-0.266226485	0.070480717	-0.312214605	0.032636579	0.371273712	0.010189066	-0.167083497	0.261635005	0.231873588	0.116811358	-0.29596875	0.043391022	-0.071825829	0.63138808	0.154350024	0.3002486	0.051550474	0.73075256
ENSMOCG00000002953	blue	-0.399730964	0.005373991	0.716944203	1.44E-08	-0.408570422	0.004355643	-0.682921286	1.23E-07	0.191953401	0.196153224	0.222852127	0.132153538	-0.014053337	0.925303744	-0.169184478	0.25559835	0.021506766	0.885903861	0.356337075	0.013954352	-0.171167073	0.249988275	0.299415123	0.04089608	-0.432272925	0.00241056	0.125445275	0.400808791	0.372817668	0.009855134	-0.110978563	0.457698506
ENSMOCG00000003523	blue	-0.49499497	0.000404471	0.824982746	1.00E-12	-0.626982136	2.41E-06	-0.58160456	1.81E-05	0.202888479	0.17138954	0.125495089	0.400620288	0.269509947	0.066954996	0.035607525	0.812179869	-0.026510471	0.859599802	0.111731997	0.454631799	-0.074732008	0.617610393	0.158389232	0.287622148	-0.484568373	0.000557402	0.244484397	0.097679772	0.425559128	0.002862572	-0.287744673	0.049848991
ENSMOCG00000021660	blue	-0.575338705	2.33E-05	0.712222895	1.98E-08	-0.808709455	6.16E-12	-0.296658742	0.042881813	0.159103585	0.285425672	0.04153259	0.781637681	0.608401913	5.71E-06	0.26186227	0.075392881	-0.10828062	0.468771415	-0.240626214	0.103256364	0.160664925	0.280663143	-0.122243152	0.413033794	-0.394065654	0.006130815	0.462811337	0.001054334	0.435673498	0.002206665	-0.47822972	0.000674071
ENSMOCG00000009970	blue	-0.520559161	0.000176172	0.578302535	2.07E-05	-0.62951361	2.14E-06	-0.252252647	0.087159698	0.189987132	0.200861747	0.176546688	0.235186772	0.457656587	0.001218812	0.144350374	0.333019003	-0.199932364	0.177848811	-0.159555577	0.284041573	0.080076388	0.592612568	-0.084827132	0.570775816	-0.206494123	0.163742868	0.251394145	0.088276922	0.229112409	0.121356093	-0.262177562	0.075029192
ENSMOCG00000011715	blue	-0.502462898	0.000319422	0.735107617	4.01E-09	-0.635519951	1.59E-06	-0.49796807	0.000368427	0.150183682	0.31364078	0.120094508	0.421355089	0.32950938	0.023712948	0.097592524	0.51401094	0.243208268	0.09949793	0.050201655	0.737542819	-0.112275316	0.45242729	0.188831006	0.203667172	-0.437073656	0.002127252	0.175241517	0.238721475	0.3928881	0.006299271	-0.204247864	0.168476861
ENSMOCG00000021370	blue	-0.655596201	5.69E-07	0.745274616	1.87E-09	-0.527268924	0.000140078	-0.579808826	1.95E-05	0.512492534	0.000230632	0.072998628	0.625812792	0.215990625	0.144796801	-0.247851961	0.093004959	0.158367368	0.287689549	0.215364969	0.145992712	0.09246254	0.536477447	-0.0064943	0.965443092	-0.146319689	0.326395159	0.048818664	0.744525711	0.080555645	0.590392966	-0.04218514	0.778292864
ENSMOCG00000004081	blue	-0.805443966	8.68E-12	0.585312387	1.55E-05	-0.846221505	6.89E-14	-0.137517954	0.356644084	0.358840829	0.013250872	0.119582607	0.423351508	0.748789629	1.43E-09	0.173965261	0.242212729	-0.168782907	0.256744874	-0.313143586	0.032095223	0.338583973	0.019915615	-0.348375925	0.016406605	-0.037773549	0.800979945	0.371770863	0.010080494	0.135516776	0.363752237	-0.317043038	0.029903301
ENSMOCG00000016689	blue	-0.550434669	6.11E-05	0.88484117	1.57E-16	-0.682622417	1.26E-07	-0.670278069	2.55E-07	0.090427086	0.545521947	0.125793869	0.399490738	0.269490542	0.066975413	0.082669718	0.580646422	0.061632854	0.680671205	0.165213646	0.267087013	-0.300457747	0.040164864	0.373726068	0.009663098	-0.573827372	2.48E-05	0.122654786	0.411450421	0.49088212	0.000459576	-0.154437772	0.299970566
ENSMOCG00000020422	blue	-0.751868973	1.12E-09	0.924305005	1.91E-20	-0.836535448	2.45E-13	-0.572067086	2.66E-05	0.408215633	0.004393001	0.090412497	0.545587034	0.443847447	0.001777711	0.010591834	0.943667911	0.004036729	0.978516123	0.043018935	0.774024804	0.210527706	0.15548649	-0.085702648	0.566792303	-0.40441004	0.004811701	0.454272524	0.001338875	0.430744574	0.002507502	-0.435265446	0.002230297
ENSMOCG00000022342	blue	-0.622914625	2.93E-06	0.714774268	1.67E-08	-0.90944804	9.18E-19	-0.219972799	0.137354494	0.149555043	0.315693927	-0.024395747	0.870700056	0.731127292	5.35E-09	0.350152716	0.015829747	-0.105492427	0.480363534	-0.350484602	0.015723928	0.224760258	0.128788996	-0.167977229	0.259055552	-0.381094383	0.00822101	0.522675905	0.000163965	0.454452386	0.001332237	-0.531808128	0.000119625
ENSMOCG00000017813	blue	-0.682807104	1.24E-07	0.819463466	1.89E-12	-0.909436586	9.21E-19	-0.366191554	0.011357881	0.260394581	0.077104193	0.051559495	0.730707211	0.622697613	2.96E-06	0.223817335	0.130443491	-0.13636563	0.360726732	-0.201543172	0.174307742	0.282105947	0.054710993	-0.172346971	0.246689308	-0.422081042	0.003124904	0.595406193	1.01E-05	0.506332626	0.000282038	-0.576041116	2.27E-05
ENSMOCG00000003714	blue	-0.398797184	0.005492821	0.422275531	0.003109694	-0.532707206	0.000115912	-0.149966225	0.314350037	0.012465616	0.933722814	0.169607113	0.254395404	0.456202315	0.001269178	0.242375462	0.100698457	0.106826443	0.474798518	-0.197383185	0.18355797	-0.059675109	0.690297803	-0.005665703	0.969849975	-0.210173728	0.156198586	0.184527043	0.214352974	0.230581361	0.118921937	-0.200915614	0.175681215
ENSMOCG00000018896	blue	-0.167115505	0.261542331	0.347206533	0.016795918	0.038525984	0.797098411	-0.549510467	6.32E-05	0.247301802	0.093756592	0.411996901	0.004008922	-0.29816816	0.041784877	-0.394540259	0.006064036	0.319959342	0.028346532	0.487902579	0.000503628	-0.192148325	0.195690744	0.285819266	0.051468195	-0.133902844	0.369546796	-0.198911859	0.18011881	0.008004002	0.957416474	0.209994671	0.156559702
ENSMOCG00000020191	blue	-0.747739831	1.55E-09	0.611633942	4.94E-06	-0.71375491	1.78E-08	-0.27170918	0.064672994	0.410768371	0.004130346	-0.003310965	0.982378038	0.574862514	2.38E-05	0.030073198	0.84096049	0.162652895	0.274675161	-0.108175698	0.469204909	0.254511861	0.084272286	-0.213098772	0.150385603	-0.048928602	0.743969871	0.23327413	0.114556095	0.095529554	0.522988424	-0.184359867	0.214775766
ENSMOCG00000022986	blue	-0.714556342	1.69E-08	0.723680539	9.06E-09	-0.771185538	2.26E-10	-0.356963403	0.013775452	0.396535487	0.005790175	0.08666464	0.562430243	0.516970488	0.000198766	0.048445048	0.746415658	-0.076291743	0.610268824	-0.104090397	0.486249092	0.28650629	0.050885619	-0.234656478	0.112362744	-0.198197854	0.181719353	0.426496881	0.002795254	0.265823451	0.07092344	-0.388894086	0.006900972
ENSMOCG00000020452	blue	-0.614130563	4.41E-06	0.522819256	0.000163166	-0.317052637	0.029898063	-0.511264739	0.000240144	0.631099154	1.98E-06	0.543240834	7.96E-05	0.049479822	0.741184873	-0.443362215	0.001800937	-0.072085831	0.630150307	0.308987304	0.034576296	0.225408174	0.127661299	-0.121019816	0.417759957	0.072902841	0.626267379	-0.035936784	0.810474905	-0.140576735	0.345944097	0.102530912	0.49283962
ENSMOCG00000002470	blue	-0.349758453	0.015956239	0.713427632	1.82E-08	-0.299524069	0.040819168	-0.725166292	8.17E-09	0.257529288	0.080533119	0.038115461	0.799215555	-0.125341265	0.401202549	-0.255058411	0.083585126	0.110664164	0.458981513	0.449965453	0.001506867	-0.201605807	0.174171085	0.33643534	0.020764908	-0.408765363	0.004335235	0.016529568	0.912189697	0.296376888	0.043089226	-0.034406127	0.818408174
ENSMOCG00000015349	blue	-0.578424232	2.06E-05	0.503697728	0.000307033	-0.506801253	0.000277791	-0.35621797	0.013988595	0.461147947	0.001105099	0.420209727	0.003274623	0.238786677	0.105999834	-0.177562162	0.232461513	-0.072383076	0.628736471	0.062099051	0.67838615	0.378765298	0.008655272	-0.230453433	0.11913244	-0.084926835	0.570321526	0.362189917	0.012357395	0.154336588	0.300291188	-0.26404011	0.072908899
ENSMOCG00000004684	blue	-0.697778138	5.01E-08	0.844318443	8.90E-14	-0.545608025	7.30E-05	-0.739973209	2.80E-09	0.475673329	0.000727021	0.23260451	0.115630204	0.131865953	0.376938532	-0.282136894	0.054683303	0.316250548	0.030338404	0.363960904	0.011906128	-0.05681502	0.704448481	0.173995237	0.242130333	-0.257313405	0.080796239	-0.002831195	0.984931205	0.169804315	0.253835412	0.021093026	0.888084699
ENSMOCG00000015497	blue	-0.569199691	2.98E-05	0.39093779	0.006587132	-0.66827954	2.85E-07	-0.052746312	0.724749424	0.230793582	0.118573352	-0.04407112	0.768648259	0.611267691	5.02E-06	0.17341608	0.243725664	0.001015746	0.994593507	-0.306069497	0.036410958	0.367384489	0.011073672	-0.318907191	0.028900221	-0.057590932	0.700599527	0.430224765	0.002541249	0.185818417	0.211106577	-0.353394807	0.014821512
ENSMOCG00000010769	blue	-0.700579792	4.20E-08	0.708996021	2.44E-08	-0.932763328	1.45E-21	-0.211408568	0.153724805	0.213423926	0.149749396	0.064387947	0.667208908	0.747589718	1.57E-09	0.321237023	0.027686058	-0.075999181	0.611643037	-0.332554814	0.022376098	0.288151306	0.049512362	-0.228812686	0.121857346	-0.31961821	0.028525075	0.559595264	4.33E-05	0.427560661	0.002720583	-0.532116764	0.000118338
ENSMOCG00000016942	blue	-0.308727647	0.034736408	0.646407162	9.20E-07	-0.638690265	1.36E-06	-0.330513683	0.023264883	-0.01723269	0.908470042	-0.039155784	0.79385323	0.408221039	0.004392429	0.306774026	0.035960785	0.386795173	0.007236715	-0.154323235	0.300333514	-0.019602982	0.895945458	0.105584489	0.479978385	-0.55491079	5.17E-05	0.423689454	0.00300107	0.575855114	2.28E-05	-0.485465482	0.000542447
ENSMOCG00000005653	blue	-0.357453242	0.013636904	0.476892535	0.000701319	-0.468703625	0.000890846	-0.305225204	0.036956537	0.050236615	0.73736657	0.038576525	0.796837867	0.273633417	0.062727591	0.118896491	0.426035734	0.086529147	0.563043677	-0.008191796	0.956418311	-0.109005532	0.465782238	0.15403646	0.301243495	-0.280447131	0.056211848	0.11240287	0.451910585	0.260685052	0.076763101	-0.118188742	0.428814622
ENSMOCG00000011037	blue	-0.642841459	1.10E-06	0.763573347	4.32E-10	-0.377606936	0.008878528	-0.738287745	3.17E-09	0.534583381	0.0001085	0.420528918	0.003248647	-0.027896961	0.852336459	-0.416408311	0.003598323	-0.04720394	0.752704369	0.478543029	0.000667826	-0.086130073	0.564852253	0.156095587	0.294748887	-0.143542036	0.335761967	-0.159828122	0.283209104	-0.002757645	0.985322625	0.162084915	0.27637731
ENSMOCG00000014139	blue	-0.511476373	0.000238479	0.840861973	1.40E-13	-0.497723896	0.000371274	-0.738420408	3.14E-09	0.219060046	0.139034625	0.089938681	0.547702984	0.080439786	0.590929207	-0.128816086	0.388169566	-0.155217686	0.297506666	0.343359554	0.018132387	-0.268922684	0.06757507	0.38302256	0.007875876	-0.454840108	0.00131803	-0.016876593	0.910353628	0.331834854	0.022686283	-0.007551482	0.959821982
ENSMOCG00000018443	blue	-0.631563491	1.93E-06	0.758292745	6.68E-10	-0.504074768	0.000303338	-0.635077912	1.63E-06	0.348222072	0.016457384	0.1099865	0.461753557	0.168998136	0.256129946	-0.19908979	0.179721534	0.001794733	0.990447357	0.28355993	0.053422174	-0.18061127	0.224408945	0.196207437	0.186234921	-0.216448375	0.143926438	-0.100950286	0.499566379	0.104586263	0.484163207	0.092924323	0.53443572
ENSMOCG00000021435	blue	-0.848335955	5.17E-14	0.497463909	0.000374327	-0.509536211	0.000254137	-0.333225355	0.022090416	0.658718858	4.82E-07	0.405300909	0.004710679	0.358487842	0.013348179	-0.32214563	0.027224213	-0.14454541	0.33235928	0.102365616	0.493540875	0.291538599	0.046779213	-0.307221945	0.035676969	0.261473961	0.075842703	-0.018456859	0.901998612	-0.263326881	0.073715158	0.124246731	0.405359769
ENSMOCG00000017867	blue	-0.339370648	0.019612081	0.687187327	9.57E-08	-0.591357337	1.20E-05	-0.411045823	0.004102645	0.085750112	0.566576715	-0.155254571	0.297390464	0.28864644	0.049104957	0.166041495	0.264663978	-0.051120586	0.732914525	-0.0216263	0.885273947	0.091280057	0.541722902	0.053551204	0.720718007	-0.531353677	0.000121543	0.491212158	0.000454916	0.570567168	2.82E-05	-0.515166835	0.000211086
ENSMOCG00000021466	blue	-0.304430077	0.037476477	0.471036523	0.000832662	-0.652878944	6.57E-07	-0.074802778	0.617276472	-0.063399676	0.672026303	-0.104268319	0.485500114	0.578220507	2.08E-05	0.416028926	0.003632122	-0.111765282	0.454496577	-0.387394507	0.007139431	0.104798508	0.483271827	-0.097387855	0.514898131	-0.380982662	0.008241402	0.497437316	0.000374641	0.466400004	0.000951845	-0.519678849	0.000181487
ENSMOCG00000021657	blue	-0.699897951	4.38E-08	0.818154093	2.19E-12	-0.3420378	0.018611864	-0.878349707	5.03E-16	0.633913707	1.72E-06	0.259688769	0.07793798	-0.123619565	0.407753015	-0.576432807	2.23E-05	-0.020355833	0.891972494	0.634412865	1.68E-06	-0.073054475	0.625547818	0.195797946	0.187173764	-0.122590993	0.411695579	-0.181448717	0.222231421	-0.02227885	0.881836418	0.228879809	0.121744954
ENSMOCG00000019375	blue	-0.555457412	5.06E-05	0.785099959	6.46E-11	-0.93078916	2.73E-21	-0.279284075	0.057283769	0.063704925	0.670536946	-0.02496001	0.867735724	0.681916325	1.31E-07	0.422745062	0.003073245	-0.015599867	0.917110846	-0.323806848	0.026396418	0.156777912	0.292616948	-0.089134051	0.551305224	-0.545910967	7.22E-05	0.627742832	2.33E-06	0.630127917	2.07E-06	-0.65412849	6.15E-07
ENSMOCG00000013147	blue	-0.599606027	8.44E-06	0.818440093	2.12E-12	-0.826230098	8.63E-13	-0.460175379	0.001135782	0.159379643	0.2845798	-0.075633684	0.6133617	0.49980937	0.000347586	0.193877321	0.191622268	-0.070445967	0.637973727	-0.086001035	0.565437621	0.091921108	0.538876155	0.034480256	0.818023549	-0.499063695	0.000355894	0.471348468	0.000825145	0.541864494	8.36E-05	-0.46244661	0.001065283
ENSMOCG00000022928	blue	-0.479023706	0.000658346	0.505285617	0.000291741	-0.65481947	5.93E-07	-0.197928578	0.182325611	0.056819537	0.704426051	0.08531326	0.568562391	0.506076921	0.000284381	0.249310802	0.091034492	0.015555178	0.917347473	-0.207342025	0.161981337	0.054298934	0.716979603	-0.046942127	0.754033021	-0.269841351	0.066607079	0.365036652	0.011638966	0.35665982	0.013861919	-0.325592602	0.025530105
ENSMOCG00000020224	blue	-0.641839495	1.16E-06	0.851052565	3.55E-14	-0.694741119	6.05E-08	-0.571916204	2.67E-05	0.302524	0.038747398	0.112153811	0.452919785	0.331104792	0.023004498	-0.013360829	0.928974905	-0.244503353	0.097652959	0.104795864	0.483282924	-0.004842918	0.974226827	0.058795259	0.694640121	-0.372251219	0.009976537	0.21968389	0.137884651	0.327378135	0.024687786	-0.239479124	0.104960644
ENSMOCG00000016612	blue	-0.30876974	0.034710411	0.669365753	2.69E-07	-0.528743313	0.00013311	-0.48906577	0.000485997	-0.025015163	0.867446073	-0.086139113	0.564811254	0.184895713	0.213422643	0.133653019	0.370448679	-0.088353168	0.554811875	0.085917241	0.565817897	-0.168554882	0.257397439	0.281367825	0.055374791	-0.562705884	3.84E-05	0.257652612	0.080383114	0.533146101	0.000114138	-0.2863801	0.050992223
ENSMOCG00000001936	blue	-0.539178475	9.21E-05	0.56451008	3.58E-05	-0.480532784	0.000629362	-0.339639951	0.019509073	0.396487696	0.005796606	0.036974486	0.80510721	0.30735994	0.035589904	-0.114649148	0.442864261	-0.467494069	0.000922423	0.025596387	0.8643947	0.179899852	0.226270309	-0.131400763	0.378638946	-0.061473775	0.681451577	0.101507047	0.497191581	0.025463306	0.865093193	-0.087905301	0.556827825
ENSMOCG00000004938	blue	-0.388958034	0.006890958	0.311112619	0.033288526	-0.131589963	0.377946813	-0.341604139	0.018771494	0.425989896	0.002831473	0.262202498	0.075000487	-0.022794261	0.879122832	-0.359118687	0.013174703	0.318409039	0.029165491	0.266829912	0.069821964	0.071257309	0.634098061	-0.067793812	0.6507091	0.140171847	0.34734898	-0.114687514	0.442710625	-0.174678668	0.240256921	0.153670459	0.30240745
ENSMOCG00000015934	blue	-0.588333766	1.37E-05	0.870124579	2.00E-15	-0.640812582	1.22E-06	-0.692775957	6.82E-08	0.220291012	0.13677232	0.247825175	0.093041445	0.224630826	0.129015166	-0.050787167	0.734592753	-0.109135559	0.465247155	0.216204224	0.144390181	-0.215170643	0.14636564	0.30134457	0.039551378	-0.463664311	0.001029119	0.04813198	0.748000457	0.346333938	0.0170915	-0.078126995	0.601678721
ENSMOCG00000017920	blue	-0.475213825	0.000736924	0.77818589	1.22E-10	-0.710911682	2.15E-08	-0.469435545	0.000872211	0.192744564	0.19428089	-0.092126132	0.537967225	0.342439538	0.018465009	0.125233685	0.401610056	0.078545817	0.599725787	-0.01212103	0.935551	0.165597532	0.265961589	-0.00956919	0.94909927	-0.525131469	0.00015077	0.538784157	9.34E-05	0.570241664	2.86E-05	-0.544742272	7.53E-05
ENSMOCG00000000850	blue	-0.708398181	2.54E-08	0.421328041	0.003184409	-0.407690186	0.004448844	-0.256063692	0.082332673	0.640277005	1.26E-06	0.291571752	0.046753082	0.287841098	0.049769	-0.298330759	0.041668094	-0.086537722	0.563004843	0.084407634	0.572689046	0.329630549	0.023658508	-0.326544428	0.025078144	0.27488828	0.06148431	-0.001802498	0.99040603	-0.265314155	0.071486037	0.081022076	0.588236322
ENSMOCG00000005178	blue	-0.801925023	1.25E-11	0.70283948	3.64E-08	-0.816041472	2.77E-12	-0.348878185	0.016241759	0.391909758	0.006442275	0.142265807	0.340121155	0.582605827	1.73E-05	0.053367402	0.721637953	-0.0011351	0.993958232	-0.10066184	0.500798993	0.286899964	0.050554208	-0.201446021	0.174519856	-0.176007127	0.23664366	0.394456307	0.006075802	0.257577537	0.080474405	-0.314411122	0.031368589
ENSMOCG00000005171	blue	-0.616250107	4.00E-06	0.821080905	1.57E-12	-0.462593268	0.001060869	-0.781786015	8.77E-11	0.408741157	0.004337764	0.215872946	0.145021183	0.013275598	0.929426839	-0.316534578	0.030181862	-0.030664553	0.837874699	0.447069612	0.001630115	-0.144062185	0.333995318	0.248743827	0.09179642	-0.298832755	0.041309229	-0.039450693	0.792334831	0.184695259	0.213928134	0.047150672	0.752974638
ENSMOCG00000019266	blue	-0.72774338	6.81E-09	0.75684034	7.52E-10	-0.822817014	1.29E-12	-0.357367282	0.013661131	0.339884555	0.019415908	0.159709426	0.283571458	0.585578017	1.53E-05	0.125484903	0.400658829	-0.238983169	0.105704151	-0.142592954	0.339000399	0.20707612	0.162532266	-0.146006212	0.327443973	-0.261894931	0.075355142	0.331404718	0.022873317	0.272486699	0.06388121	-0.330570955	0.023239547
ENSMOCG00000005332	blue	-0.598978794	8.67E-06	0.56271714	3.84E-05	-0.835620927	2.75E-13	-0.046894156	0.754276546	0.153902885	0.301667956	0.122975173	0.410220447	0.77967985	1.06E-10	0.385210943	0.007499421	0.089534515	0.549510986	-0.445406287	0.001704887	0.256119574	0.082263484	-0.278532607	0.057985044	-0.211437763	0.153666669	0.457377746	0.001228328	0.30625159	0.036294163	-0.477940905	0.000679875
ENSMOCG00000015971	blue	-0.553041093	5.54E-05	0.818141635	2.19E-12	-0.341224058	0.018912351	-0.854447511	2.19E-14	0.410401978	0.004167178	0.258720372	0.079093487	-0.129459097	0.385785462	-0.405755098	0.004659893	0.049088751	0.743160394	0.567264014	3.21E-05	-0.251317684	0.088376965	0.362970267	0.012156782	-0.311254027	0.03320427	-0.177049516	0.233834599	0.142556723	0.33912441	0.173314305	0.244006745
ENSMOCG00000014390	blue	-0.656083233	5.55E-07	0.964036031	1.55E-27	-0.788986058	4.48E-11	-0.667939725	2.91E-07	0.270752395	0.065658048	0.013448122	0.928512059	0.359093308	0.013181645	0.041034361	0.784194115	0.012881608	0.931516241	0.120524832	0.419680958	-0.005347299	0.971543645	0.149725852	0.31513522	-0.547182828	6.89E-05	0.348188983	0.016468322	0.522397945	0.000165523	-0.354074954	0.014617083
ENSMOCG00000021592	blue	-0.462823436	0.001053973	0.522231494	0.000166462	-0.27409054	0.062272382	-0.497543539	0.00037339	0.386450711	0.007293147	0.368307382	0.010858006	-0.012115039	0.935582785	-0.284964679	0.052200372	0.290897261	0.047287063	0.306464528	0.036157977	-0.027133535	0.856334328	0.055312214	0.711923986	-0.098632687	0.509513996	-0.019318636	0.897446674	0.042001706	0.779232706	0.034679703	0.816988912
ENSMOCG00000006514	blue	-0.551427722	5.89E-05	0.848181213	5.28E-14	-0.633029909	1.80E-06	-0.600431634	8.14E-06	0.319499045	0.028587664	0.056719886	0.704920903	0.250857315	0.088981183	-0.052841634	0.724271602	-0.089846332	0.548115846	0.136053806	0.361836366	0.042872575	0.774773522	0.059551034	0.690909557	-0.422112416	0.003122446	0.28048699	0.056175401	0.376518786	0.009092761	-0.308339054	0.034977168
ENSMOCG00000000286	blue	-0.479919802	0.000640994	0.681947623	1.31E-07	-0.479875429	0.000641843	-0.564205394	3.62E-05	0.137328686	0.357312714	0.161143125	0.279214992	0.15930595	0.284805444	-0.038238857	0.798579026	-0.325288986	0.025675696	0.221944007	0.133777713	-0.254036589	0.084873414	0.303783288	0.03790384	-0.364773704	0.01170379	-0.022429721	0.881041957	0.260274901	0.077245077	0.017601388	0.906520324
ENSMOCG00000017110	blue	-0.572623834	2.60E-05	0.590916767	1.23E-05	-0.660896196	4.28E-07	-0.255954761	0.082467672	0.211889658	0.152768859	0.00038548	0.997948197	0.476398478	0.000711634	0.140538999	0.346074885	-0.306197415	0.036328879	-0.150466557	0.312719684	0.117034679	0.433367672	-0.122759736	0.411047284	-0.210734746	0.155071094	0.302599103	0.038696661	0.246104734	0.095408294	-0.282123812	0.054695007
ENSMOCG00000018864	blue	-0.801749772	1.27E-11	0.676874231	1.75E-07	-0.324376464	0.026117458	-0.699948218	4.37E-08	0.84282732	1.08E-13	0.438848993	0.002030206	-0.039067318	0.794308864	-0.654002797	6.19E-07	-0.009447377	0.949746387	0.533655926	0.000112108	0.209915459	0.156719649	-0.10596324	0.478395566	0.156992244	0.291949332	-0.165644879	0.265823	-0.258665303	0.079159599	0.242111595	0.101081151
ENSMOCG00000015693	blue	-0.585608791	1.53E-05	0.93749435	2.96E-22	-0.484877574	0.000552206	-0.896340303	1.67E-17	0.413433441	0.003870919	0.186097687	0.21040906	-0.05877083	0.694760823	-0.325968112	0.025350993	0.020916382	0.88901605	0.517268839	0.000196792	-0.140067923	0.347710139	0.307412861	0.035556561	-0.45714127	0.001236451	0.067563691	0.651818842	0.341713967	0.018730957	-0.063997791	0.669109182
ENSMOCG00000014280	blue	-0.214951415	0.1467872	0.657964789	5.02E-07	-0.539469536	9.12E-05	-0.391104253	0.006562125	-0.162800274	0.274234622	0.112584758	0.451174345	0.315195434	0.030925839	0.310905574	0.033412209	-0.132301081	0.375352131	-0.083824874	0.575351741	-0.328832764	0.024018876	0.320273184	0.028183094	-0.608721841	5.63E-06	0.152321126	0.306723521	0.513546396	0.000222742	-0.265814647	0.070933135
ENSMOCG00000019126	blue	-0.597109559	9.40E-06	0.716035383	1.53E-08	-0.764228848	4.09E-10	-0.346750077	0.016949992	0.294937632	0.044161169	0.087950665	0.556623474	0.498074998	0.000367187	0.124911144	0.402833261	-0.124584063	0.404075884	-0.134114097	0.368785187	0.280625832	0.05604859	-0.186342273	0.209799499	-0.330130137	0.023435155	0.49026904	0.000468345	0.382735051	0.007926529	-0.478303186	0.000672602
ENSMOCG00000018687	blue	-0.532083475	0.000118477	0.38385351	0.00773105	-0.431111245	0.002483935	-0.187006502	0.208150324	0.368499751	0.010813509	0.185658096	0.211507732	0.311831685	0.032861911	-0.111919953	0.453868509	-0.578868476	2.02E-05	-0.037349086	0.803171691	0.252800816	0.086452116	-0.261914773	0.075332222	0.086637773	0.562551858	0.14431586	0.333135835	-0.064250764	0.66787683	-0.089062444	0.551626347
ENSMOCG00000013405	blue	-0.47906456	0.000657545	0.473107489	0.000783888	-0.150962264	0.311109715	-0.485004535	0.000550085	0.623761757	2.81E-06	0.273507762	0.062853184	-0.07501631	0.616269418	-0.48676355	0.000521448	-0.057838852	0.699371268	0.393048265	0.006276125	0.166184723	0.264246252	-0.125774985	0.399562075	0.121429829	0.416172519	-0.135540235	0.363668419	-0.226601228	0.125604223	0.148494351	0.319177451
ENSMOCG00000005323	blue	-0.660584997	4.36E-07	0.629941943	2.09E-06	-0.207860451	0.160911127	-0.74016747	2.76E-09	0.602222734	7.52E-06	0.311261888	0.033199591	-0.145615486	0.328754197	-0.595627297	1.00E-05	-0.088500549	0.55414924	0.600026469	8.28E-06	-0.165772709	0.265449078	0.205525954	0.165771267	0.069618873	0.641934499	-0.404621848	0.004787513	-0.237187322	0.108430183	0.449039828	0.001545329
ENSMOCG00000012889	blue	-0.528845495	0.000132639	0.663961297	3.62E-07	-0.771578943	2.18E-10	-0.251359666	0.088322023	0.083932571	0.574859238	-0.133585047	0.370694291	0.613992777	4.43E-06	0.307343598	0.035600205	-0.036274217	0.808728519	-0.262824951	0.074286768	0.045751682	0.760083139	-0.025682348	0.863943574	-0.371987145	0.010033572	0.326373323	0.025158893	0.382663254	0.007939222	-0.372965036	0.009823759
ENSMOCG00000019229	blue	-0.716231069	1.51E-08	0.886102553	1.24E-16	-0.567369718	3.20E-05	-0.742608506	2.29E-09	0.545345972	7.37E-05	0.088277275	0.555153244	0.127945193	0.391412381	-0.314732937	0.031186291	-0.228019588	0.123191258	0.359903556	0.012961565	0.069683527	0.641624528	0.054735004	0.714802408	-0.257131863	0.081018024	0.099174275	0.507180451	0.172444865	0.246416929	-0.076859643	0.607605082
ENSMOCG00000002902	blue	-0.722685822	9.71E-09	0.713694309	1.79E-08	-0.770885883	2.32E-10	-0.311642833	0.032973514	0.416820239	0.003561939	0.090352517	0.545854673	0.562157755	3.92E-05	0.075998473	0.611646366	0.008744542	0.953480733	-0.13555456	0.363617244	0.291112219	0.04711635	-0.260561785	0.076907705	-0.167089353	0.26161805	0.367644196	0.011012614	0.213667279	0.149274544	-0.356654152	0.013863538
ENSMOCG00000016904	blue	-0.478942217	0.000659944	0.718485516	1.30E-08	-0.86899298	2.41E-15	-0.252658786	0.086635018	0.009906345	0.947308345	0.011568125	0.938485095	0.640522273	1.24E-06	0.424263383	0.00295794	0.18385461	0.216057108	-0.330913705	0.023088403	0.124839296	0.40310603	-0.062265029	0.677573296	-0.543724816	7.82E-05	0.611130425	5.05E-06	0.629170063	2.17E-06	-0.645393897	9.69E-07
ENSMOCG00000014267	blue	-0.301311634	0.039574025	0.635253423	1.61E-06	-0.362765675	0.012209107	-0.579994139	1.93E-05	0.170681569	0.251354341	0.146709636	0.325093442	0.008098765	0.956912781	-0.107182003	0.473321049	0.15257443	0.305910293	0.260796168	0.076632936	-0.081895538	0.584207178	0.236424393	0.109604418	-0.449547957	0.001524108	0.168185209	0.258457737	0.380184212	0.008388417	-0.181054219	0.223255364
ENSMOCG00000001588	blue	-0.654635222	5.99E-07	0.927053692	8.55E-21	-0.792258619	3.27E-11	-0.589533532	1.30E-05	0.287902374	0.04971822	0.114364978	0.444003127	0.415623045	0.003668589	0.068867097	0.645543158	0.024509472	0.870102465	0.037352327	0.803154952	0.030173331	0.840437811	0.066005607	0.659352113	-0.486922013	0.000518935	0.336730433	0.02064649	0.460334166	0.001130722	-0.359172843	0.013159901
ENSMOCG00000022507	blue	-0.790338735	3.93E-11	0.912929444	3.94E-19	-0.779745072	1.06E-10	-0.619220891	3.48E-06	0.465364031	0.000980475	0.097965172	0.512397579	0.365887244	0.011431374	-0.090820518	0.543768054	0.017535904	0.906866571	0.139845575	0.348483627	0.162919728	0.273877895	-0.028752563	0.847860248	-0.332398589	0.022443101	0.325769095	0.025445789	0.338535539	0.019934432	-0.291395289	0.046892309
ENSMOCG00000022226	blue	-0.60382265	7.01E-06	0.867833237	2.90E-15	-0.603021113	7.26E-06	-0.688886541	8.64E-08	0.335433021	0.021171409	0.085407905	0.568131916	0.188603205	0.20422318	-0.117840096	0.430187272	0.26319743	0.073862247	0.273057825	0.06330455	-0.06964383	0.64181484	0.196470548	0.185633461	-0.410111692	0.004196563	0.157104578	0.291599823	0.354402862	0.014519386	-0.156300791	0.294106669
ENSMOCG00000019642	blue	-0.837500166	2.16E-13	0.786188472	5.83E-11	-0.505489323	0.00028983	-0.702936014	3.61E-08	0.718499664	1.30E-08	0.245712094	0.09595493	0.101445417	0.497454168	-0.474230264	0.000758531	-0.058065685	0.698248143	0.427309373	0.002738061	0.191905099	0.196267946	-0.071373849	0.633542156	-0.01077618	0.942689093	0.032409203	0.828785022	-0.033208878	0.824626007	0.052115966	0.727911763
ENSMOCG00000012726	blue	-0.349828318	0.015933762	0.339481048	0.019569798	-0.631783732	1.91E-06	0.074765926	0.617450347	0.05253343	0.725816914	-0.144440414	0.332714335	0.630647084	2.02E-06	0.376323825	0.009131611	-0.179409089	0.227560534	-0.459105409	0.001170415	0.318549624	0.029090424	-0.30838481	0.034948748	-0.191399314	0.197472087	0.518763623	0.000187167	0.316193288	0.030370044	-0.514803217	0.000213653
ENSMOCG00000021220	blue	-0.290673851	0.047465022	0.603292031	7.18E-06	-0.130351976	0.382489291	-0.738081622	3.22E-09	0.13386891	0.369669221	0.256408499	0.081906488	-0.254041628	0.084867023	-0.289828987	0.048142926	0.101338279	0.497910824	0.555661566	5.02E-05	-0.535162591	0.0001063	0.561381768	4.04E-05	-0.333881452	0.02181386	-0.337989623	0.020147561	0.141513829	0.342706002	0.30441015	0.037489584
ENSMOCG00000014604	blue	-0.539090642	9.24E-05	0.599505023	8.47E-06	-0.559841912	4.29E-05	-0.385095526	0.007518879	0.306150024	0.036359269	0.130911069	0.38043385	0.351814056	0.015306051	-0.021972669	0.883449065	0.245894095	0.095701248	0.005906909	0.968567028	0.10657856	0.475829996	-0.002316735	0.987669137	-0.208518713	0.159559698	0.148725126	0.318417478	0.185026315	0.213093749	-0.139594489	0.349358355
ENSMOCG00000001802	blue	-0.583076572	1.70E-05	0.593201049	1.11E-05	-0.870311113	1.94E-15	-0.100049421	0.5034212	0.1558851	0.295408584	-0.086285905	0.564145712	0.746275514	1.73E-09	0.359059881	0.013190793	-0.086210969	0.56448542	-0.406558796	0.004571198	0.379242553	0.008564708	-0.329502868	0.023715876	-0.295965003	0.043393801	0.679492608	1.51E-07	0.449463104	0.001527634	-0.642885908	1.10E-06
ENSMOCG00000008231	blue	-0.295653003	0.043625682	0.322157993	0.027217973	-0.4078461	0.004432209	-0.112684088	0.450772554	0.115643381	0.43889241	-0.17677466	0.234573064	0.337716765	0.020254804	0.12521601	0.401677031	0.188925659	0.203436457	-0.15281549	0.30513766	0.158655902	0.286800911	-0.091113068	0.542465648	-0.150324991	0.313180437	0.279072939	0.057480111	0.218910567	0.139311225	-0.259042761	0.078707322
ENSMOCG00000000205	blue	-0.730175204	5.73E-09	0.539209857	9.20E-05	-0.354950875	0.014357353	-0.45014555	0.001499484	0.662615192	3.90E-07	0.274354286	0.062010944	0.181622972	0.221780167	-0.418390286	0.003426208	-0.136641104	0.359748169	0.273450382	0.062910603	0.149304004	0.316516203	-0.151124018	0.310585512	0.217136777	0.14262482	-0.224434028	0.129359622	-0.316550135	0.030173307	0.260515467	0.076962096
ENSMOCG00000019595	blue	-0.556149597	4.93E-05	0.375090396	0.009380735	-0.391245124	0.006541026	-0.225620402	0.127293533	0.356250475	0.013979243	0.173089732	0.244627748	0.287755964	0.04983962	-0.139741039	0.348847645	-0.160976104	0.279720227	0.017442604	0.907359925	0.102781015	0.491779554	-0.176976947	0.234029416	0.134924944	0.365870708	0.003131057	0.983335423	-0.128684588	0.388658188	0.046391903	0.7568276
ENSMOCG00000001292	blue	-0.732485265	4.85E-09	0.77328304	1.88E-10	-0.888131213	8.49E-17	-0.343365756	0.018130162	0.366216454	0.011351885	0.032545728	0.828074642	0.609995946	5.32E-06	0.134219692	0.368404855	-0.051946295	0.728763745	-0.184431645	0.214594166	0.421978186	0.003132973	-0.293688438	0.045109092	-0.314245582	0.031462707	0.650430323	7.47E-07	0.43984777	0.001977352	-0.594639506	1.05E-05
ENSMOCG00000014724	blue	-0.453960391	0.001350463	0.581797904	1.79E-05	-0.274019491	0.062342961	-0.55109397	5.96E-05	0.434955566	0.002248393	0.51082499	0.000243636	0.015162354	0.919427787	-0.303110076	0.038352907	0.378882779	0.008632902	0.315489507	0.030761173	-0.061695902	0.680362009	0.112174767	0.452834823	-0.112600159	0.451112035	-0.147713212	0.321758347	-0.018788809	0.900244864	0.118063506	0.429307401
ENSMOCG00000022568	blue	-0.503934108	0.000304712	0.809489468	5.66E-12	-0.645178693	9.80E-07	-0.52755807	0.000138686	0.211452302	0.153637723	0.137144253	0.357965001	0.30268521	0.038638556	0.059590412	0.690715384	-0.217288666	0.142338812	0.057591899	0.700594736	-0.029970519	0.841496528	0.098456638	0.510273708	-0.453214821	0.001378504	0.249103429	0.091312598	0.392751091	0.00631913	-0.296703823	0.042848713
ENSMOCG00000012844	blue	-0.652242823	6.79E-07	0.47821184	0.000674429	-0.449588766	0.001522415	-0.266643863	0.070024549	0.413399769	0.003874106	0.242674883	0.100265551	0.371864905	0.010060069	-0.129421786	0.385923565	-0.015905593	0.915492213	0.008547708	0.954526739	0.023914078	0.873231876	-0.116301108	0.436275768	0.139990063	0.347980875	-0.159498767	0.284215298	-0.196283243	0.186061488	0.163197484	0.273049619
ENSMOCG00000007898	blue	-0.665373287	3.35E-07	0.63538484	1.60E-06	-0.8135388	3.66E-12	-0.205329441	0.166185198	0.202166997	0.172950131	0.148422308	0.319414935	0.671214046	2.42E-07	0.259224849	0.078489868	0.032579538	0.827898737	-0.285830434	0.051458681	0.150434545	0.312823835	-0.143589529	0.335600418	-0.231607993	0.117242814	0.33981031	0.019444147	0.286181314	0.051160521	-0.338186926	0.020070312
ENSMOCG00000019566	blue	-0.614114852	4.41E-06	0.599581043	8.45E-06	-0.533938529	0.000110997	-0.450693027	0.001477236	0.477056524	0.000697925	0.324821392	0.025901277	0.245416506	0.096368046	-0.195691035	0.187419436	0.261271374	0.076078222	0.119409857	0.424026438	0.270309189	0.066118379	-0.134913082	0.365913243	-0.128702807	0.388590468	0.255783284	0.082680538	0.150895599	0.311325925	-0.188555637	0.204339418
ENSMOCG00000009266	blue	-0.703169546	3.56E-08	0.569770499	2.91E-05	-0.656201926	5.51E-07	-0.286368687	0.051001873	0.486817539	0.000520591	0.201217397	0.175019762	0.418567079	0.003411213	-0.077584164	0.604214012	-0.231254923	0.117818242	-0.053937258	0.718787054	0.438769853	0.002034447	-0.371864512	0.010060154	-0.039473683	0.792216495	0.449217514	0.001537878	0.142687145	0.338678141	-0.357120991	0.013730748
ENSMOCG00000014853	blue	-0.463654662	0.001029401	0.902961387	4.06E-18	-0.596491919	9.66E-06	-0.745309244	1.87E-09	0.203196266	0.170726894	0.03451292	0.817854086	0.093980021	0.529782336	-0.045735375	0.760166111	0.051393967	0.731539419	0.284835683	0.052311619	-0.105193765	0.481614131	0.293292478	0.045412993	-0.626588555	2.46E-06	0.306044405	0.036427076	0.574059234	2.46E-05	-0.325598306	0.025527376
ENSMOCG00000009717	blue	-0.299255177	0.041009212	0.722879285	9.58E-09	-0.379854487	0.008449786	-0.623541969	2.84E-06	0.10326579	0.489728206	0.15221238	0.30707307	0.033666125	0.82225005	-0.033208304	0.82462899	0.042541667	0.776467059	0.258226814	0.079687564	-0.333295263	0.022060809	0.402398076	0.005046846	-0.498482376	0.000362495	-0.054845175	0.714252705	0.339459274	0.019578131	-0.035276321	0.813895773
ENSMOCG00000000530	blue	-0.361145072	0.012630437	0.834888306	3.01E-13	-0.32868849	0.024084535	-0.862755867	6.40E-15	0.167673672	0.25992975	0.19741385	0.183488524	-0.172905305	0.245138539	-0.230594003	0.118901151	0.171625993	0.248701626	0.533681481	0.000112007	-0.439337459	0.002004202	0.543133706	7.99E-05	-0.539444563	9.13E-05	-0.10846334	0.468017001	0.36917809	0.01065785	0.057634354	0.700384352
ENSMOCG00000014440	blue	-0.47000647	0.000857918	0.572761138	2.59E-05	-0.131311095	0.378967234	-0.707154561	2.75E-08	0.428340413	0.002666972	0.565959586	3.38E-05	-0.200642527	0.176281322	-0.495637764	0.000396419	0.093567398	0.531598752	0.564374286	3.60E-05	-0.316612243	0.030139174	0.344036566	0.01789087	-0.041091115	0.783902796	-0.478659117	0.000665525	-0.178094134	0.231042521	0.471553556	0.000820237
ENSMOCG00000006203	blue	-0.677862656	1.66E-07	0.954303221	3.07E-25	-0.552207446	5.72E-05	-0.877957486	5.38E-16	0.45413445	0.00134399	0.196950886	0.184539012	0.022964712	0.878225724	-0.318873701	0.028917991	0.006306532	0.966441651	0.481723982	0.000607299	-0.102212947	0.494189019	0.255924383	0.082505351	-0.408308383	0.004383207	0.067084651	0.654131373	0.302012	0.039094749	-0.051234564	0.732341113
ENSMOCG00000009997	blue	-0.636219713	1.54E-06	0.834001149	3.36E-13	-0.813030563	3.86E-12	-0.461439574	0.001096045	0.170788904	0.2510519	0.146835574	0.324673733	0.501967818	0.000324515	0.193911811	0.191541727	-0.170688379	0.251335145	-0.067743302	0.650952615	-0.004193643	0.97768122	0.057792923	0.699598754	-0.466605838	0.000946246	0.339036649	0.019740472	0.455233835	0.00130374	-0.361466814	0.012545814
ENSMOCG00000021949	blue	-0.591985382	1.17E-05	0.581084407	1.85E-05	-0.578667097	2.04E-05	-0.332444969	0.022423192	0.296536048	0.042972002	0.061800471	0.679849305	0.39726879	0.005692265	0.009779767	0.947980678	-0.340763568	0.019084203	-0.025316915	0.865861661	0.086702269	0.562259936	-0.050591003	0.735580694	-0.136975531	0.358562353	0.148215932	0.320095849	0.130007408	0.383759327	-0.113181107	0.448765058
ENSMOCG00000018233	blue	-0.707054495	2.77E-08	0.862632267	6.52E-15	-0.773162078	1.90E-10	-0.536567662	0.000101132	0.403951641	0.004864416	0.1093599	0.46432473	0.424183381	0.002963919	0.001130464	0.993982909	0.166870319	0.262252796	0.030297412	0.839790226	0.188842483	0.203639187	-0.062686561	0.675510546	-0.365353505	0.011561262	0.382327667	0.007998785	0.382165059	0.008027784	-0.370482739	0.010363878
ENSMOCG00000017553	blue	-0.393501752	0.006210989	0.857664047	1.37E-14	-0.503015668	0.000313821	-0.741185034	2.55E-09	0.165699531	0.265663091	0.107007931	0.47404407	0.031973403	0.831053526	-0.077968276	0.602419538	0.086044675	0.565239623	0.306869655	0.035900035	-0.19859178	0.180835055	0.338126901	0.020093786	-0.594155254	1.07E-05	0.191340746	0.197611859	0.50994745	0.000250742	-0.238043971	0.107123192
ENSMOCG00000014508	blue	-0.417108734	0.00353665	0.599988443	8.30E-06	-0.629289539	2.16E-06	-0.289748855	0.048207628	0.193265134	0.193055864	0.195692231	0.187416686	0.396049558	0.005855861	0.135761903	0.362876981	-0.065123623	0.663631375	-0.140245955	0.347091578	0.24287771	0.099973117	-0.150746314	0.311810432	-0.366358802	0.011317662	0.473820656	0.000767695	0.404588361	0.00479133	-0.4838238	0.000570094
ENSMOCG00000020092	blue	-0.644319265	1.02E-06	0.664254401	3.57E-07	-0.741105077	2.57E-09	-0.319453129	0.028611811	0.244966012	0.097000301	-0.009313895	0.950455532	0.526511019	0.000143788	0.133580293	0.370711473	-0.290043258	0.047970259	-0.119453478	0.423855952	0.141560957	0.342543649	-0.096735518	0.517730969	-0.252227826	0.087191843	0.319273786	0.02870629	0.279234862	0.057329486	-0.288101312	0.04955365
ENSMOCG00000006889	blue	-0.555730096	5.01E-05	0.608700333	5.64E-06	-0.221462095	0.134645648	-0.723912506	8.92E-09	0.527402939	0.000139432	0.181297747	0.222622888	-0.181918387	0.221016606	-0.540904899	8.66E-05	-0.216245615	0.144311485	0.580664832	1.88E-05	0.001838334	0.990215296	0.146107268	0.327105633	-0.070811294	0.63622742	-0.094629121	0.526931096	-0.015389867	0.918222859	0.185782293	0.211196921
ENSMOCG00000019061	blue	-0.568018488	3.12E-05	0.68555247	1.06E-07	-0.727266856	7.05E-09	-0.356436986	0.013925682	0.303181049	0.038305359	0.061645048	0.680611402	0.462051383	0.001077263	0.087703703	0.557736381	0.111815055	0.454294414	-0.118738305	0.426655951	0.32354773	0.026524138	-0.181872445	0.221135232	-0.339093678	0.0197185	0.535814043	0.000103875	0.41501644	0.00372369	-0.507292246	0.000273403
ENSMOCG00000013835	blue	-0.549940038	6.22E-05	0.364907573	0.011670749	-0.34191959	0.018655262	-0.215852664	0.14505988	0.414963223	0.003728559	0.096513821	0.518695482	0.287290211	0.050227408	-0.183540354	0.216856744	-0.403867899	0.004874101	0.029256785	0.845224544	0.155860459	0.295485876	-0.217127863	0.142641618	0.174876068	0.239717652	-0.042859205	0.774841927	-0.19713759	0.184114855	0.082369084	0.582027991
ENSMOCG00000002582	blue	-0.608562531	5.67E-06	0.573145955	2.55E-05	-0.731313191	5.28E-09	-0.188513614	0.204442145	0.32614885	0.025265159	0.162578222	0.274898549	0.593918935	1.08E-05	0.1493074	0.316505068	0.196544005	0.185465789	-0.251952795	0.087548655	0.3839534	0.007713797	-0.295345052	0.043855544	-0.176345398	0.235729562	0.498721215	0.00035977	0.28799798	0.049639075	-0.450697052	0.001477073
ENSMOCG00000015757	blue	-0.675252062	1.93E-07	0.758755815	6.44E-10	-0.639883083	1.28E-06	-0.545349339	7.37E-05	0.521010466	0.000173502	0.101664648	0.496520408	0.239454305	0.104997756	-0.192582596	0.194663162	0.112432721	0.451789709	0.165104989	0.267406131	0.364576112	0.011752706	-0.195624654	0.187572088	-0.240016741	0.104159217	0.490312123	0.000467724	0.32125832	0.027675159	-0.406803585	0.004544478
ENSMOCG00000014179	blue	-0.68352241	1.19E-07	0.812451913	4.12E-12	-0.362864493	0.01218381	-0.849783862	4.23E-14	0.540069969	8.92E-05	0.21965567	0.137936519	-0.076890685	0.607459624	-0.499437278	0.00035171	-0.161976435	0.276703197	0.58635933	1.48E-05	-0.180959462	0.223501796	0.275326945	0.061054373	-0.148175916	0.320227982	-0.258574201	0.079269064	-0.019479837	0.896595561	0.290865533	0.047312303
ENSMOCG00000015751	blue	-0.588203987	1.37E-05	0.333181029	0.022109206	-0.357428045	0.013644002	-0.208793762	0.158997481	0.46215973	0.001073967	0.161053953	0.279484661	0.271187409	0.065208709	-0.204681087	0.167556206	0.325166874	0.025734448	0.044284238	0.767560551	0.196915332	0.184619862	-0.189867201	0.201151493	0.208870206	0.158841481	-0.023551331	0.875139428	-0.181123203	0.223076077	0.096149518	0.520282357
ENSMOCG00000018580	blue	-0.832697786	3.95E-13	0.853691227	2.44E-14	-0.684071576	1.15E-07	-0.648768922	8.14E-07	0.632587981	1.84E-06	0.104786459	0.483322407	0.279108866	0.057446663	-0.27977728	0.056827223	-0.000546603	0.997090591	0.246054685	0.095477839	0.305254896	0.036937236	-0.131221014	0.379297207	-0.185147172	0.212789711	0.287235566	0.050273066	0.190278978	0.200157887	-0.215150761	0.146403835
ENSMOCG00000001045	blue	-0.409607157	0.004248068	0.340628468	0.019134871	-0.393324355	0.006236399	-0.17158939	0.248804084	0.240353019	0.10366032	0.106017261	0.478170035	0.30327717	0.038241041	-0.019468851	0.896653562	-0.211834902	0.152877441	-0.061962441	0.679055447	0.215882799	0.145002386	-0.151140551	0.310531967	-0.042964872	0.774301346	0.207789119	0.161058074	0.08193644	0.58401881	-0.153084613	0.304276557
ENSMOCG00000001835	blue	-0.775775297	1.51E-10	0.761373946	5.19E-10	-0.551861752	5.79E-05	-0.565092935	3.50E-05	0.626278216	2.49E-06	0.258616522	0.079218197	0.247563014	0.093399137	-0.301192677	0.039655906	-0.019033825	0.898950704	0.235696422	0.110733877	0.152279706	0.306856631	-0.105688185	0.479544759	-0.034136493	0.819807556	-0.00251273	0.986626042	-0.043924171	0.769398512	0.014444483	0.92323085
ENSMOCG00000011299	blue	-0.391136249	0.006557327	0.771428251	2.21E-10	-0.474696408	0.000748221	-0.648105838	8.43E-07	0.114061166	0.445222495	0.02747132	0.854564988	0.07982435	0.593781322	-0.033361566	0.823832431	-0.063318056	0.672424751	0.257118555	0.081034301	-0.233109662	0.114819205	0.33416525	0.02169514	-0.513040846	0.000226496	0.144784383	0.331552048	0.447506587	0.001610961	-0.160335764	0.281662815
ENSMOCG00000006390	blue	-0.624357287	2.73E-06	0.472047249	0.000808528	-0.254363876	0.084459101	-0.461643313	0.001089758	0.489096356	0.000485541	0.19855185	0.180924551	0.096584411	0.518388275	-0.386099933	0.007351005	-0.209080206	0.15841351	0.310194225	0.033840048	-0.100034646	0.503484549	0.047197468	0.752737206	0.181024024	0.22333387	-0.364745979	0.011710643	-0.302037894	0.039077121	0.401774021	0.005121791
ENSMOCG00000003114	blue	-0.219660989	0.137926741	0.595504843	1.01E-05	-0.573217676	2.54E-05	-0.31990459	0.028375125	-0.223141819	0.131638543	0.009125532	0.951456304	0.376897233	0.009017753	0.385363007	0.007473852	-0.193906133	0.191554985	-0.138418126	0.353474457	-0.33202611	0.022603533	0.350586899	0.015691434	-0.593111708	1.12E-05	0.146560184	0.325591953	0.510120186	0.000249329	-0.241484807	0.101994688
ENSMOCG00000002853	blue	-0.680205498	1.45E-07	0.731887099	5.07E-09	-0.740116586	2.77E-09	-0.434911099	0.002251	0.34471172	0.017652733	0.084700519	0.571352959	0.453941766	0.001351157	0.018227881	0.903208613	-0.006783707	0.963904119	-0.028630694	0.848497539	0.169335025	0.255169411	-0.062529605	0.67627833	-0.268080291	0.068472488	0.286603832	0.050803341	0.279944447	0.056673146	-0.259131323	0.078601501
ENSMOCG00000005762	blue	-0.742816034	2.26E-09	0.927741903	6.96E-21	-0.623053218	2.91E-06	-0.772340682	2.04E-10	0.483105318	0.000582587	0.20830418	0.159999227	0.171780135	0.248270473	-0.250446732	0.089522766	0.085234276	0.568921751	0.349278883	0.016111257	-0.042900991	0.774628143	0.163838752	0.271143669	-0.325739543	0.025459891	0.050893292	0.734058449	0.230699385	0.11872798	-0.04296978	0.774276236
ENSMOCG00000020796	blue	-0.577004832	2.18E-05	0.551951673	5.77E-05	-0.529656043	0.000128956	-0.324428266	0.026092211	0.342262329	0.018529666	0.515265181	0.000210397	0.358211374	0.013424817	-0.04193455	0.779576862	-0.226216779	0.126264351	-0.006321926	0.966359781	0.083340324	0.577570002	-0.06864048	0.646632546	-0.091031498	0.542828641	0.04205293	0.778970223	0.028673338	0.848274527	-0.0394269	0.792457305
ENSMOCG00000021954	blue	-0.476078797	0.000718381	0.576628791	2.21E-05	-0.341022123	0.01898755	-0.520855628	0.000174414	0.195099372	0.188783178	0.181753922	0.221441476	0.109610462	0.46329566	-0.147822624	0.321396058	-0.278433054	0.058078462	0.272543177	0.063823999	-0.300098902	0.040415311	0.282036634	0.054773053	-0.175519084	0.237966745	-0.233683484	0.113903214	0.034281538	0.819054712	0.219586034	0.138064567
ENSMOCG00000018112	blue	-0.289579984	0.048344214	0.297596752	0.042197405	-0.175134346	0.239013321	-0.23354533	0.11412324	0.372908997	0.00983568	0.223486485	0.131027775	0.101682127	0.496445998	-0.222778458	0.132284744	0.174945086	0.2395293	0.095291741	0.524028296	0.192512405	0.194828989	-0.165164223	0.267232134	0.061561406	0.681021657	0.006516266	0.96532628	-0.103724408	0.487791646	-0.02240045	0.881196082
ENSMOCG00000001761	blue	-0.779897671	1.04E-10	0.744536447	1.98E-09	-0.757803971	6.96E-10	-0.373767895	0.009654334	0.448018465	0.001588779	0.138401746	0.35353198	0.558256368	4.55E-05	0.018905662	0.899627624	-0.024371174	0.87082919	-0.085259531	0.568806833	0.185303003	0.212398137	-0.171288949	0.249646142	-0.132633425	0.37414315	0.179235472	0.228018189	0.114608707	0.443026237	-0.181450146	0.222227718
ENSMOCG00000018879	blue	-0.536832657	0.000100184	0.342382599	0.018485763	-0.547127138	6.90E-05	-0.04945314	0.741319603	0.224691248	0.128909547	0.050823201	0.734411319	0.534738132	0.000107908	0.11847008	0.427708766	0.156450209	0.293639611	-0.232165531	0.116338491	0.169556558	0.254539099	-0.198546895	0.18093566	0.040711393	0.785852486	0.113461066	0.447636446	-0.004835444	0.974266591	-0.087739081	0.557576891
ENSMOCG00000018504	blue	-0.516629753	0.000201042	0.385528885	0.007446046	-0.266399298	0.070291558	-0.319962477	0.028344895	0.557075045	4.76E-05	0.405843613	0.004650051	0.116567088	0.435220091	-0.351039282	0.015548416	0.304671351	0.037318074	0.172719455	0.245654	0.278883595	0.057656646	-0.236852858	0.108943772	0.158646024	0.286831306	0.047507315	0.75116568	-0.154819486	0.29876302	0.021958495	0.883523729
ENSMOCG00000005635	blue	-0.654804517	5.94E-07	0.930877165	2.65E-21	-0.759701671	5.96E-10	-0.648657135	8.19E-07	0.261750054	0.075522656	0.0742843	0.619724601	0.338013122	0.020138347	0.034784424	0.816445789	-0.00964429	0.948700327	0.137631622	0.356242891	-0.031233804	0.834906527	0.154909383	0.298479089	-0.517122877	0.000197755	0.308119074	0.035114069	0.484551282	0.00055769	-0.317252761	0.029789028
ENSMOCG00000014402	blue	-0.381816507	0.008090252	0.211618125	0.153307868	-0.373086574	0.009797948	-0.067760797	0.650868264	0.180466811	0.224786052	-0.029423911	0.844351299	0.339728893	0.019475153	0.02531125	0.865891403	0.175376031	0.238355516	-0.126875649	0.395416541	0.185088049	0.21293841	-0.136013195	0.361981032	0.030763309	0.837359607	0.13107585	0.379829307	0.02092269	0.888982787	-0.07385155	0.621771069
ENSMOCG00000011538	blue	-0.324070606	0.026266939	0.42407056	0.002972369	-0.588386702	1.36E-05	-0.093786466	0.53063401	-0.08343477	0.577137326	0.066680847	0.656083201	0.512970974	0.000227019	0.381115059	0.008217241	0.066057618	0.659100099	-0.292212971	0.046249996	-0.064137425	0.668428851	0.051715227	0.72992454	-0.340050412	0.01935295	0.257165935	0.080976364	0.359367011	0.013106947	-0.292172585	0.046281552
ENSMOCG00000022696	blue	-0.406814644	0.004543275	0.890726833	5.15E-17	-0.55682332	4.81E-05	-0.736622742	3.59E-09	0.119819547	0.422426774	0.022723743	0.879494018	0.089541141	0.549481321	-0.013328296	0.929147408	-0.109294486	0.464593593	0.270335307	0.066091181	-0.230097317	0.119719913	0.352640803	0.015050979	-0.63733566	1.46E-06	0.202218916	0.172837488	0.540950904	8.64E-05	-0.25575193	0.082719507
ENSMOCG00000016160	blue	-0.697490971	5.10E-08	0.493777224	0.00042013	-0.113588048	0.447125051	-0.649866552	7.69E-07	0.784431956	6.87E-11	0.243466297	0.099128216	-0.172662455	0.24581224	-0.73815565	3.20E-09	0.076704483	0.608332365	0.616275795	3.99E-06	0.101146977	0.498726751	-0.017339836	0.907903389	0.289603382	0.04832527	-0.342386596	0.018484306	-0.392936272	0.006292302	0.448882206	0.001551964
ENSMOCG00000015589	blue	-0.822602049	1.32E-12	0.84358505	9.81E-14	-0.694508058	6.13E-08	-0.586656751	1.47E-05	0.62926475	2.16E-06	0.046680487	0.7553615	0.332801579	0.022270605	-0.242663998	0.100281263	-0.130212794	0.383001999	0.176759695	0.234613316	0.318910801	0.028898305	-0.188143327	0.205348887	-0.149578072	0.315618564	0.277650602	0.058816911	0.149858318	0.314702363	-0.222854007	0.132150192
ENSMOCG00000019247	blue	-0.667877869	2.92E-07	0.923527261	2.38E-20	-0.858838726	1.15E-14	-0.537952366	9.63E-05	0.25583386	0.08261771	0.060469336	0.686386497	0.484717762	0.000554886	0.144049117	0.334039633	-0.085392678	0.568201165	-0.036261179	0.808795978	0.083274219	0.57787293	0.01532947	0.918542709	-0.508753204	0.000260715	0.428275552	0.002671396	0.510251603	0.000248258	-0.449925382	0.001508514
ENSMOCG00000018350	blue	-0.369289695	0.010632426	0.873388551	1.17E-15	-0.616765462	3.90E-06	-0.648108894	8.43E-07	0.085304998	0.568599977	0.053934817	0.718799255	0.167692243	0.259876212	0.093896874	0.530148115	0.043532035	0.771401595	0.154157923	0.30085786	-0.126661801	0.396220006	0.269706616	0.066748353	-0.69057834	7.80E-08	0.352904953	0.014970248	0.633774026	1.74E-06	-0.412948903	0.003916994
ENSMOCG00000018493	blue	-0.256318997	0.082016948	0.336978664	0.020547318	-0.291861654	0.046525083	-0.214693808	0.147283708	0.155164118	0.297675481	-0.020832236	0.889459757	0.171370192	0.249418249	-0.021787638	0.884423845	0.132202672	0.375710561	-0.014703497	0.921858472	0.026376534	0.860302071	-0.018215446	0.903274333	-0.088282513	0.555129681	0.125161165	0.401884892	0.112412548	0.451871397	-0.114825134	0.442159772
ENSMOCG00000007682	blue	-0.488629868	0.000492538	0.846179498	6.93E-14	-0.548777179	6.50E-05	-0.723213546	9.36E-09	0.111816525	0.454288446	-0.002081204	0.988922676	0.099692886	0.504951004	-0.044886993	0.764486616	-0.089430452	0.549976962	0.308585067	0.034824587	-0.31184803	0.032852266	0.41250832	0.003959305	-0.538041461	9.60E-05	0.073990258	0.621114814	0.446107433	0.001673004	-0.087747535	0.55753878
ENSMOCG00000004407	blue	-0.413337245	0.003880028	0.624525102	2.71E-06	-0.56343093	3.73E-05	-0.406237871	0.004606436	0.044138854	0.76830251	0.066120437	0.658795764	0.311462916	0.033080129	0.119828012	0.42239376	-0.312625924	0.032395961	-0.003558272	0.981062024	-0.084213489	0.573575489	0.123113957	0.409688309	-0.401094029	0.005204559	0.250804043	0.089051307	0.385157129	0.007508488	-0.256045959	0.082354637
ENSMOCG00000022698	blue	-0.659946773	4.51E-07	0.846472991	6.66E-14	-0.379080724	0.008595324	-0.858701603	1.18E-14	0.64144973	1.18E-06	0.233070161	0.114882466	-0.112935917	0.449754785	-0.525721541	0.000147747	0.052782764	0.72456669	0.581156131	1.84E-05	0.027947954	0.852069556	0.124874145	0.402973715	-0.197418723	0.183477488	-0.025883136	0.862890009	0.081530101	0.585891375	0.058248681	0.697342535
ENSMOCG00000001627	blue	-0.552026917	5.76E-05	0.826764866	8.10E-13	-0.718602044	1.29E-08	-0.556474728	4.87E-05	0.064588107	0.666234819	0.01722436	0.908514097	0.367015646	0.011160887	0.156668676	0.292957583	-0.249120086	0.091290235	0.046902905	0.754232129	-0.218898357	0.139333837	0.291197344	0.047048885	-0.528691148	0.000133351	0.18249491	0.219531713	0.475025057	0.000741028	-0.202106999	0.173080371
ENSMOCG00000008268	blue	-0.42622919	0.002814327	0.801205577	1.34E-11	-0.700947685	4.10E-08	-0.50047195	0.000340351	-0.054045185	0.718247537	-0.149590723	0.315577168	0.38363241	0.007769358	0.259969723	0.077605239	-0.04700924	0.753692368	-0.030349137	0.839520299	-0.263265439	0.073784943	0.305276575	0.03692315	-0.608214775	5.76E-06	0.229062643	0.121439213	0.556197241	4.92E-05	-0.290893383	0.047290148
ENSMOCG00000007081	blue	-0.383998414	0.007706032	0.581470531	1.82E-05	-0.375940169	0.009208482	-0.534570279	0.00010855	0.252763948	0.086499565	0.039761549	0.790735146	0.056028326	0.708358394	-0.154559365	0.299585569	0.483314374	0.000578926	0.256129202	0.082251568	0.006770915	0.963972139	0.151933649	0.30797018	-0.322807759	0.026891713	0.158089015	0.288548528	0.294587368	0.044425306	-0.146133672	0.327017268
ENSMOCG00000004495	blue	-0.558806394	4.46E-05	0.80355111	1.06E-11	-0.760688938	5.49E-10	-0.454373229	0.001335155	0.158828929	0.286268879	0.006453303	0.965661111	0.443563798	0.001791256	0.168847082	0.256561417	-0.241999701	0.101243772	-0.057127395	0.702898042	0.036699601	0.806528246	0.049755257	0.739794483	-0.477989207	0.000678901	0.39223983	0.006393716	0.483674692	0.000572666	-0.405751885	0.00466025
ENSMOCG00000010694	blue	-0.757756002	6.98E-10	0.906670455	1.76E-18	-0.606453954	6.24E-06	-0.752505777	1.06E-09	0.515372088	0.00020965	0.169072719	0.255917087	0.159088439	0.285472129	-0.283474059	0.053497604	-0.050619564	0.735436824	0.356429272	0.013927893	5.63E-05	0.999700352	0.111209458	0.456757502	-0.26735937	0.069247993	0.059543199	0.690948195	0.181760256	0.221425102	-0.039088506	0.794199733
ENSMOCG00000000561	blue	-0.639486434	1.31E-06	0.866282446	3.70E-15	-0.427335574	0.002736234	-0.848827706	4.83E-14	0.456500596	0.001258698	0.226493719	0.125788563	-0.040293093	0.788001758	-0.377232506	0.008951748	0.006495013	0.965439301	0.524469504	0.000154228	-0.219339621	0.138518386	0.31571976	0.030632752	-0.286236553	0.051113708	-0.158386409	0.287630848	0.131894467	0.376834453	0.158296587	0.287907816
ENSMOCG00000015527	blue	-0.094332342	0.528233789	0.485886733	0.000535551	-0.028054011	0.851514479	-0.625881948	2.54E-06	0.031078553	0.835715809	0.079476834	0.595394496	-0.292880515	0.045730944	-0.212268464	0.152019237	-0.093353567	0.532541261	0.494800568	0.000406935	-0.468134292	0.000905587	0.542914926	8.05E-05	-0.373062597	0.009803035	-0.252834848	0.086408335	0.200683544	0.176191093	0.207385749	0.161890877
ENSMOCG00000002775	blue	-0.59156942	1.19E-05	0.563730839	3.69E-05	-0.427136628	0.002750134	-0.381453295	0.008155794	0.474938585	0.000742914	0.373002143	0.009815872	0.282769839	0.054119442	-0.191752409	0.196630911	0.187909761	0.205922283	0.095977288	0.521033419	0.078002858	0.60225809	-0.099705929	0.504894999	0.018740825	0.900498344	-0.105654533	0.47968546	-0.115840214	0.438108434	0.072451911	0.628409243
ENSMOCG00000016524	blue	-0.575882333	2.28E-05	0.577451735	2.14E-05	-0.436584498	0.002154703	-0.442111687	0.001862039	0.400565907	0.005269644	0.086652121	0.562486907	0.20761952	0.161407848	-0.172412383	0.246507283	0.298111704	0.041825488	0.162005183	0.276616809	0.031020363	0.836019183	0.02237573	0.881326251	-0.079331765	0.596068481	0.017748757	0.905741175	0.055285991	0.712054666	0.018861623	0.899860237
ENSMOCG00000016968	blue	-0.675149398	1.94E-07	0.662369355	3.95E-07	-0.657796761	5.06E-07	-0.429486051	0.002589897	0.464896601	0.000993643	0.154939078	0.29838534	0.35022934	0.015805263	-0.113164592	0.448831686	0.0628724	0.674601897	0.043667569	0.770709104	0.374858735	0.009428172	-0.216440154	0.143942036	-0.170109047	0.252971702	0.443527196	0.00179301	0.258074901	0.079871119	-0.355572079	0.014175544
ENSMOCG00000001041	blue	-0.692701405	6.86E-08	0.836154859	2.57E-13	-0.721259072	1.07E-08	-0.559188197	4.39E-05	0.324997579	0.025816086	0.12987438	0.384250317	0.376477754	0.009100925	-0.010942433	0.941806414	-0.236394727	0.109650272	0.092741935	0.535241676	0.004991011	0.973438977	0.070418258	0.638106257	-0.330615919	0.023219672	0.173755992	0.242788488	0.284437168	0.052656508	-0.169960772	0.253391715
ENSMOCG00000015001	blue	-0.616694418	3.92E-06	0.489720023	0.000476326	-0.608823165	5.61E-06	-0.202950684	0.171255467	0.282362692	0.05448161	-0.123407275	0.408564948	0.508196319	0.000265487	0.04066176	0.786107427	-0.339547345	0.019544443	-0.142978508	0.337682494	0.167168668	0.261388451	-0.173025945	0.244804333	-0.011678629	0.937898617	0.161801858	0.277228176	0.046009664	0.758770795	-0.110402652	0.460050184
ENSMOCG00000022291	blue	-0.329610982	0.023667292	0.56430186	3.61E-05	-0.450763546	0.001474391	-0.392771952	0.006316103	0.046041937	0.758606671	0.134193782	0.368498156	0.230505563	0.119046629	0.108262449	0.468846474	0.385200726	0.007501142	0.05246225	0.726173957	-0.19608968	0.186504558	0.244506103	0.09764907	-0.379086867	0.008594161	0.075239785	0.615216218	0.318716183	0.029001695	-0.116004108	0.437456247
ENSMOCG00000019731	blue	-0.671959065	2.32E-07	0.901798987	5.24E-18	-0.49136204	0.000452814	-0.845566688	7.53E-14	0.485447283	0.000542747	0.322927915	0.026831739	0.017676657	0.906122359	-0.360535404	0.012792128	-0.022174641	0.882385232	0.484507317	0.000558433	-0.140000344	0.347945116	0.25700214	0.081176797	-0.311739948	0.032916084	-0.093922449	0.530035589	0.156297003	0.294118516	0.086854766	0.561569994
ENSMOCG00000011230	blue	-0.630519529	2.03E-06	0.76679315	3.29E-10	-0.652188789	6.81E-07	-0.540975464	8.64E-05	0.242200242	0.10095246	0.159700656	0.283598243	0.339839951	0.019432869	-0.006495833	0.965434943	-0.074787122	0.61735034	0.100309234	0.502307902	-0.08308867	0.578723599	0.142829167	0.338192595	-0.323505152	0.026545174	0.123853504	0.406859363	0.280403994	0.056251315	-0.1098378	0.462363033
ENSMOCG00000014166	blue	-0.638876396	1.35E-06	0.546478949	7.07E-05	-0.775532549	1.54E-10	-0.194993337	0.189028324	0.180999056	0.223398801	0.166001703	0.264780109	0.590661044	1.24E-05	0.213307289	0.149977384	-0.027415921	0.854855123	-0.238658799	0.106192607	0.241332351	0.102217848	-0.166774677	0.262530284	-0.224110929	0.12992664	0.459929474	0.00114366	0.345341277	0.017433102	-0.386226841	0.007330027
ENSMOCG00000020455	blue	-0.666798854	3.10E-07	0.541434942	8.50E-05	-0.281463511	0.055288376	-0.565580121	3.43E-05	0.775401064	1.56E-10	0.198543852	0.180942481	-0.058018682	0.698480818	-0.599676446	8.41E-06	-0.048355475	0.746868986	0.435146393	0.002237234	0.400658069	0.005258236	-0.260321997	0.077189612	0.142418632	0.339597315	0.111454648	0.45575939	-0.137684576	0.356056084	0.005417529	0.971170066
[truncated: 10,167 more rows]
