# Supplementary material for: Comparative neurotranscriptomics reveal widespread species differences associated with bonding
Source: BMC Genomics. 2021 May 31;22:399. doi: 10.1186/s12864-021-07720-0 (PMC8165761; doi:10.1186/s12864-021-07720-0)
Supplement: Supplementary file 7 — Additional file 7: Supplementary Table 7. WGCNA module assignments for all genes in meadow voles, along with module membership scores (MM) and module membership p-values (p.MM) for each module. [file 12864_2021_7720_MOESM7_ESM.csv]

gene	moduleColor	MM.grey	p.MM.grey	MM.deeppink	p.MM.deeppink	MM.tomato	p.MM.tomato	MM.seagreen	p.MM.seagreen	MM.gold	p.MM.gold	MM.orange	p.MM.orange	MM.navyblue	p.MM.navyblue	MM.plum	p.MM.plum	MM.darkorchid	p.MM.darkorchid	MM.darkred	p.MM.darkred	MM.ghostwhite	p.MM.ghostwhite
ENSMOCG00000019828	darkorchid	0.101890654	0.50044186	0.085386324	0.572609427	-0.427759392	0.003023606	-0.330841399	0.024718007	-0.165502831	0.271678719	0.151423167	0.315115639	-0.426904753	0.003088765	0.42866251	0.002956069	0.52299229	0.000192245	0.349352794	0.017324936	0.297451456	0.044686979
ENSMOCG00000019473	darkorchid	-0.093947339	0.534585022	0.118546708	0.432647935	-0.323713869	0.028193791	-0.142486831	0.344848451	-0.133914641	0.374937108	0.120782983	0.423954719	-0.191366763	0.202661393	0.18964327	0.206834533	0.311213035	0.035269207	0.16766214	0.265385774	0.147244937	0.328808742
ENSMOCG00000017949	darkorchid	0.180875958	0.22899497	0.088785557	0.557363876	-0.423154658	0.00338951	-0.404066188	0.005353883	-0.075645409	0.617321859	0.050220608	0.74030601	-0.375186237	0.010192796	0.406492354	0.005058934	0.510398515	0.000290214	0.406840427	0.005017804	0.18446633	0.219730515
ENSMOCG00000006835	darkorchid	-0.30195952	0.041399384	0.230568213	0.12316901	-0.378126893	0.009570066	-0.156427802	0.299197773	-0.195128208	0.193760206	0.17046102	0.257374248	-0.289997677	0.050586792	0.29402327	0.047326805	0.399156737	0.005996877	0.19789097	0.187401326	0.254517552	0.08783083
ENSMOCG00000020134	darkorchid	-0.050116932	0.740823491	0.114418185	0.448955779	-0.441321231	0.002139813	-0.1879242	0.21105658	-0.299381435	0.043254388	0.281366871	0.058188909	-0.393383842	0.006837961	0.344456394	0.019069758	0.521322485	0.000203224	0.208480969	0.16440579	0.337345388	0.021866232
ENSMOCG00000019265	darkorchid	0.422830209	0.003416701	-0.268893217	0.07076628	-0.159320506	0.29023776	-0.507179461	0.000321611	-0.115878016	0.443151254	0.071539624	0.636599648	-0.588390056	1.70E-05	0.591226296	1.52E-05	0.513899634	0.000259233	0.381319304	0.008931364	0.38606416	0.008050063
ENSMOCG00000010033	darkorchid	0.376623283	0.009884261	-0.248574	0.095758498	0.01390209	0.926937947	-0.229256207	0.12537619	-0.131924325	0.382140686	0.110559119	0.46449879	-0.33778869	0.021682364	0.291553988	0.049305577	0.279586257	0.059865872	0.118927349	0.431161249	0.239991127	0.108168473
ENSMOCG00000014971	darkorchid	0.016831575	0.911597785	-0.000928709	0.995112621	-0.186732085	0.214019525	-0.113488182	0.452675229	-0.177335099	0.238391142	0.157291722	0.296503361	-0.246186615	0.099094242	0.213291832	0.154666228	0.271517793	0.067955438	0.102796347	0.496621106	0.224307866	0.13396905
ENSMOCG00000014277	darkorchid	0.34269317	0.01973336	-0.160303977	0.287231645	-0.341483172	0.020199926	-0.329259369	0.025456824	-0.393100989	0.006881677	0.372851317	0.010711752	-0.641335035	1.57E-06	0.514252789	0.000256281	0.679894291	2.03E-07	0.242603962	0.104267129	0.482846764	0.000677175
ENSMOCG00000017723	darkorchid	-0.263390544	0.076957946	0.182159063	0.225653771	-0.5175517	0.000230135	-0.426901268	0.003089033	-0.198167506	0.186773128	0.16166861	0.283094182	-0.563880428	4.49E-05	0.594256192	1.34E-05	0.657253961	6.99E-07	0.448748975	0.001760025	0.405599314	0.005165809
ENSMOCG00000013471	darkorchid	0.240784579	0.106972124	-0.185702703	0.216601204	-0.310093511	0.035968521	-0.36361247	0.012993555	-0.40024411	0.005848949	0.365312037	0.012545108	-0.687217889	1.33E-07	0.579389342	2.45E-05	0.691148624	1.05E-07	0.256570013	0.085215228	0.540566612	0.000105254
ENSMOCG00000008395	darkorchid	0.181279825	0.227939658	0.06126007	0.685895196	-0.524321101	0.000183896	-0.395842969	0.006467934	-0.327828342	0.026140921	0.319132044	0.030635888	-0.579396726	2.45E-05	0.495314679	0.000465598	0.764971774	6.03E-10	0.32676774	0.026657777	0.359248134	0.014208282
ENSMOCG00000008100	darkorchid	0.121305795	0.421936678	0.281793102	0.057793132	-0.493298815	0.000495149	-0.170781491	0.256467382	-0.174283937	0.246695809	0.168672784	0.262473995	-0.156042554	0.30040436	0.127062795	0.400077151	0.461288754	0.001252844	0.197154314	0.189082106	0.041506176	0.784177369
ENSMOCG00000003745	darkorchid	0.205737214	0.170156325	-0.098249806	0.515951625	-0.385004903	0.008240003	-0.542110483	9.97E-05	-0.196415244	0.190779147	0.155374818	0.302503101	-0.640452991	1.64E-06	0.647244362	1.17E-06	0.679869051	2.03E-07	0.435480216	0.002487666	0.425827896	0.003172623
ENSMOCG00000016798	darkorchid	-0.366861125	0.012147955	0.030665553	0.83967629	-0.373304739	0.010609238	-0.373447011	0.010577245	-0.301622117	0.04163839	0.246121713	0.099186158	-0.639861518	1.69E-06	0.621042852	4.12E-06	0.623101661	3.75E-06	0.344445585	0.019073768	0.519403963	0.000216537
ENSMOCG00000021781	darkorchid	0.384052595	0.008414058	-0.332899644	0.023783708	-0.053724732	0.722883859	-0.211658411	0.157924435	-0.279737886	0.059721579	0.27066875	0.068854868	-0.489173375	0.000560943	0.368359759	0.011774022	0.397782203	0.006188519	0.097592989	0.51877502	0.384090627	0.008407047
ENSMOCG00000017853	darkorchid	-0.146725028	0.330538276	-0.037062739	0.806814336	-0.272406292	0.067024225	-0.167435517	0.266041637	-0.342110561	0.019956863	0.302854668	0.040770716	-0.447597654	0.001814663	0.388368191	0.007649937	0.455712608	0.001459581	0.137841794	0.36096329	0.435277152	0.002500609
ENSMOCG00000016051	darkorchid	0.083508598	0.581112124	-0.11868851	0.432093756	-0.157494677	0.295872661	-0.251161275	0.092242156	-0.208312057	0.164755671	0.186904454	0.213589327	-0.42563993	0.003187464	0.367914863	0.011883988	0.408246319	0.004854631	0.158831552	0.291739893	0.306065915	0.038579385
ENSMOCG00000011275	darkorchid	0.439454306	0.002245996	0.00479056	0.974793327	-0.32668378	0.026699054	-0.285663145	0.054297579	-0.065471975	0.665526058	0.061443597	0.685002907	-0.256135881	0.085763341	0.247116831	0.097784023	0.378392742	0.009515418	0.279359129	0.060082533	0.111311008	0.461447962
ENSMOCG00000012414	darkorchid	-0.215576836	0.150191394	0.111956271	0.458838418	-0.541624331	0.000101398	-0.410883637	0.004560996	-0.261539115	0.079134424	0.229050975	0.125724126	-0.584395556	2.01E-05	0.578188944	2.57E-05	0.696260825	7.75E-08	0.404123214	0.005346782	0.41742718	0.003898522
ENSMOCG00000015964	darkorchid	-0.34187526	0.020047733	0.741688987	3.70E-09	-0.876654881	1.42E-15	-0.428895103	0.002938892	0.124241412	0.41070674	-0.10622973	0.48227452	-0.105531307	0.485175175	0.240788926	0.106965599	0.591825508	1.48E-05	0.557269043	5.75E-05	-0.189535213	0.207098165
ENSMOCG00000019710	darkorchid	-0.318938258	0.030742923	-0.055141495	0.715878473	-0.323552604	0.028276908	-0.251506963	0.091780019	-0.377923563	0.009612045	0.355926981	0.015196271	-0.641937268	1.52E-06	0.558756019	5.44E-05	0.578772739	2.51E-05	0.233328255	0.118621594	0.566432983	4.07E-05
ENSMOCG00000001514	darkorchid	0.196249565	0.191161058	0.149553661	0.321197104	-0.420723529	0.003597957	-0.266788823	0.073085852	-0.078671701	0.603272845	0.107954621	0.475149959	-0.263892114	0.076376501	0.244526968	0.101465412	0.444421653	0.001973264	0.291819248	0.049089849	0.068316253	0.651903353
ENSMOCG00000004898	darkorchid	0.187118096	0.213056958	-0.044284455	0.770111298	-0.30435088	0.039737369	-0.291432682	0.049404486	-0.190963817	0.203631709	0.176291721	0.241209296	-0.436307228	0.002435563	0.393102931	0.006881376	0.472452039	0.000915608	0.264804683	0.07532748	0.302675082	0.040896211
ENSMOCG00000022088	darkorchid	0.018430218	0.903239578	0.063362124	0.675700826	-0.269266378	0.070361115	-0.11328277	0.453499012	-0.248166567	0.096321552	0.234713088	0.116388396	-0.272827921	0.066585889	0.19724454	0.188875667	0.39841066	0.006100247	0.08324287	0.582319984	0.208238901	0.164907372
ENSMOCG00000002297	darkorchid	0.173280806	0.249468361	-0.040062234	0.791515149	-0.271033349	0.068467482	-0.276932894	0.062436334	-0.115046388	0.446452849	0.101730253	0.501120095	-0.30188602	0.041451353	0.275347485	0.064013782	0.366949595	0.012125602	0.212086	0.157066708	0.162796682	0.279703536
ENSMOCG00000000697	darkorchid	0.096138197	0.5250559	-0.112574611	0.456345262	-0.256080865	0.085832997	-0.418942326	0.003757741	-0.179488367	0.232646337	0.147612464	0.327589547	-0.536646285	0.000120741	0.515179882	0.000248674	0.548503177	7.93E-05	0.314909752	0.033039151	0.353163319	0.016062359
ENSMOCG00000013856	darkorchid	0.04247183	0.779280412	0.320293322	0.030000928	-0.681917179	1.81E-07	-0.48772942	0.000585765	-0.057391672	0.704799677	0.06067065	0.688763749	-0.424289078	0.00329593	0.479495732	0.000747114	0.682639559	1.73E-07	0.535063053	0.000127562	0.167220552	0.266664757
ENSMOCG00000003432	darkorchid	0.170635483	0.256880288	-0.107598254	0.476617323	-0.093421267	0.536885643	-0.144783147	0.337048293	-0.199035912	0.184810167	0.188126176	0.210557431	-0.280539017	0.058963825	0.203396619	0.175175758	0.308702215	0.036853462	0.051036959	0.736235319	0.203054725	0.175917789
ENSMOCG00000012103	darkorchid	0.375785763	0.010063085	-0.066208473	0.66198813	-0.371133275	0.011107936	-0.238394094	0.110607408	-0.392018303	0.007051257	0.375348741	0.010157496	-0.471833913	0.000931904	0.331732098	0.024309993	0.630124771	2.70E-06	0.148056345	0.326120846	0.3251031	0.027486157
ENSMOCG00000008987	darkorchid	-0.644575426	1.34E-06	0.520154265	0.000211239	-0.576287645	2.78E-05	-0.262721525	0.077738921	-0.043289338	0.77514132	0.026145632	0.863062134	-0.195195412	0.193603735	0.268981129	0.070670663	0.454733566	0.001498856	0.338530801	0.021377467	0.048588059	0.74846762
ENSMOCG00000005074	darkorchid	-0.299198558	0.043388507	0.222005942	0.138113051	-0.574538598	2.97E-05	-0.391097192	0.007198369	-0.211953879	0.157331374	0.196648511	0.190242359	-0.521834249	0.0001998	0.52228031	0.000196859	0.669938194	3.54E-07	0.407993386	0.004883641	0.335226969	0.02276307
ENSMOCG00000003481	darkorchid	-0.075820531	0.616505121	-0.042224443	0.780534148	-0.294725595	0.046775925	-0.305720539	0.038810328	-0.296620201	0.045315794	0.246614633	0.098489704	-0.533800244	0.000133252	0.494986039	0.000470304	0.546878837	8.41E-05	0.249439374	0.094571032	0.447903416	0.001800007
ENSMOCG00000015898	darkorchid	-0.368881606	0.011646147	0.11139858	0.461093339	-0.37513809	0.010203274	-0.290740805	0.049971702	-0.215355199	0.150621215	0.201895112	0.178451405	-0.492347763	0.000509668	0.473745751	0.000882324	0.520855244	0.000206396	0.297907795	0.044344806	0.366065299	0.012350623
ENSMOCG00000018513	darkorchid	-0.271479562	0.067995737	0.029801395	0.844137488	-0.342339423	0.019868813	-0.379095015	0.009372349	-0.206181254	0.169215941	0.17092764	0.256054524	-0.518990066	0.00021951	0.505377193	0.0003405	0.557703718	5.66E-05	0.304641213	0.03953936	0.360768809	0.013774493
ENSMOCG00000017462	darkorchid	0.019015524	0.900181952	-0.023641242	0.876071103	-0.146278586	0.332027939	-0.211815632	0.157608658	-0.122606578	0.416939361	0.094987439	0.530050631	-0.31845219	0.031012759	0.30924201	0.036508021	0.299849054	0.04291298	0.171827341	0.25352276	0.23069837	0.122951655
ENSMOCG00000015242	darkorchid	-0.336435808	0.022247601	0.644298877	1.35E-06	-0.722738085	1.42E-08	-0.248416635	0.095975668	0.051138699	0.735728498	-0.021941028	0.884921483	-0.013872693	0.927092026	0.084640253	0.575980944	0.462940725	0.001196827	0.353100329	0.016082577	-0.210202551	0.160870512
ENSMOCG00000017048	darkorchid	-0.020470373	0.892588143	0.434296468	0.002563957	-0.726404067	1.10E-08	-0.492286402	0.000510618	0.017986063	0.905560762	-0.006217393	0.967289302	-0.329729212	0.025235504	0.408171493	0.004863197	0.653172496	8.64E-07	0.555391182	6.17E-05	0.039725637	0.793228247
ENSMOCG00000014725	darkorchid	0.347710671	0.01789439	-0.162229795	0.281404083	-0.271824779	0.067632541	-0.274491016	0.064879072	-0.343924773	0.019267825	0.314050814	0.03354663	-0.516426122	0.000238771	0.403092874	0.005476355	0.581589572	2.25E-05	0.171374447	0.254795097	0.379638062	0.009262991
ENSMOCG00000014699	darkorchid	0.200423672	0.181703917	-0.005135622	0.972978349	-0.320466095	0.0299074	-0.393863261	0.006764415	-0.087116405	0.564826147	0.081695883	0.589374126	-0.422795961	0.003419582	0.430309848	0.002836293	0.496586176	0.000447785	0.346147327	0.018451153	0.228070034	0.127397178
ENSMOCG00000020062	darkorchid	0.427079593	0.003075335	-0.283967232	0.055807821	-0.223588766	0.135253501	-0.366481779	0.012244203	-0.300842757	0.04219478	0.284045513	0.055737374	-0.629380822	2.79E-06	0.534448348	0.000130304	0.591422309	1.50E-05	0.256244342	0.085626146	0.465024738	0.001129351
ENSMOCG00000015193	darkorchid	-0.221877703	0.138346683	0.514734786	0.0002523	-0.726494494	1.09E-08	-0.411694861	0.004473855	0.040519224	0.789190867	-0.036064445	0.811922393	-0.231124414	0.122242207	0.320255754	0.030021297	0.574964958	2.92E-05	0.504685527	0.000348011	-0.025494737	0.866439884
ENSMOCG00000012088	darkorchid	0.334541904	0.023059613	-0.390538225	0.007288933	-0.197703891	0.187827158	-0.382312256	0.008740352	-0.502191398	0.000376353	0.448572302	0.001768313	-0.843270374	1.92E-13	0.701281716	5.69E-08	0.721401102	1.55E-08	0.231050068	0.122365784	0.736005478	5.60E-09
ENSMOCG00000010717	darkorchid	-0.432286411	0.002698239	0.657118535	7.04E-07	-0.745843485	2.72E-09	-0.186088657	0.215630711	-0.076060901	0.615384834	0.105916795	0.48357306	-0.109397641	0.469232766	0.138106534	0.360032773	0.517772345	0.000228475	0.311439048	0.035129395	-0.054997923	0.716587349
ENSMOCG00000021407	darkorchid	0.450199352	0.001693275	-0.380371924	0.009116954	-0.19594372	0.191867494	-0.308186286	0.037186137	-0.449209645	0.001738575	0.416547156	0.003982395	-0.695008628	8.36E-08	0.535970516	0.000123611	0.62414501	3.57E-06	0.164782148	0.273800802	0.574373941	2.99E-05
ENSMOCG00000021168	darkorchid	0.500259513	0.000399719	-0.315477908	0.032706971	-0.176681801	0.240153055	-0.431105091	0.002780018	-0.265444747	0.074598511	0.231140957	0.122214722	-0.635682372	2.07E-06	0.558921739	5.41E-05	0.576135798	2.79E-05	0.291373015	0.049453196	0.445878687	0.00189904
ENSMOCG00000006584	darkorchid	0.264989804	0.075116071	-0.260210361	0.080726032	-0.268374213	0.071332865	-0.338735324	0.021294074	-0.383593538	0.008499088	0.347495933	0.017970013	-0.689972706	1.13E-07	0.569064328	3.68E-05	0.617383558	4.87E-06	0.256295821	0.085561089	0.566024271	4.14E-05
ENSMOCG00000002416	darkorchid	0.286634979	0.05344709	-0.095621909	0.52729391	-0.364238576	0.012826784	-0.562164695	4.79E-05	-0.136879081	0.36435933	0.103197083	0.494935366	-0.615380763	5.33E-06	0.620084772	4.31E-06	0.656151051	7.40E-07	0.467732131	0.001046768	0.34560434	0.018647922
ENSMOCG00000018570	darkorchid	0.151524181	0.314789135	0.141851914	0.347024601	-0.532882364	0.000137532	-0.335347277	0.022711324	-0.257072063	0.084584779	0.267237383	0.072586458	-0.440648394	0.002177558	0.352324839	0.016333266	0.668918637	3.75E-07	0.289508079	0.05099537	0.203358045	0.175259366
ENSMOCG00000001846	darkorchid	0.501950119	0.000379202	-0.035358739	0.815538024	-0.254550749	0.087788033	-0.290023122	0.05056563	-0.09179704	0.544018907	0.082723112	0.584685791	-0.298903457	0.043605644	0.251766373	0.091434404	0.388504861	0.007626753	0.243205546	0.103384351	0.114419827	0.448949224
ENSMOCG00000007578	darkorchid	0.000631813	0.996675039	-0.22460856	0.133434663	-0.219909446	0.141969536	-0.32218739	0.028988742	-0.36413561	0.012854084	0.316223196	0.032275419	-0.676980832	2.39E-07	0.592179077	1.46E-05	0.564190841	4.43E-05	0.24506249	0.100695583	0.586813898	1.82E-05
ENSMOCG00000018438	darkorchid	0.087364374	0.563714626	0.359291774	0.014195673	-0.706876686	4.01E-08	-0.261334735	0.079377618	-0.243803442	0.10251268	0.261792257	0.078834018	-0.301247401	0.041905149	0.23611815	0.114155309	0.668376998	3.86E-07	0.299698008	0.043023018	0.107502364	0.477012567
ENSMOCG00000016901	darkorchid	0.022103098	0.88407722	0.313645071	0.033788579	-0.633309471	2.32E-06	-0.516785271	0.000235984	-0.05854239	0.699157196	0.045545786	0.763749063	-0.398951802	0.006025118	0.449016386	0.001747545	0.694372726	8.69E-08	0.495799657	0.00045873	0.103528047	0.493545358
ENSMOCG00000001259	darkorchid	0.202329943	0.177498298	0.505441626	0.000339808	-0.650381076	9.96E-07	-0.253999977	0.088500181	0.081001963	0.592550659	-0.028959331	0.848489278	0.060114015	0.69147672	-0.024131225	0.873523251	0.433598908	0.002609873	0.295561645	0.046126957	-0.325504664	0.02728439
ENSMOCG00000006093	darkorchid	0.026492371	0.86126375	0.32223403	0.02896418	-0.596482069	1.22E-05	-0.413570557	0.004277924	-0.030442025	0.840829779	0.03822396	0.80088262	-0.256722453	0.085023415	0.287063991	0.053075078	0.59177303	1.48E-05	0.393863196	0.006764425	-0.022131079	0.883931474
ENSMOCG00000005714	darkorchid	0.221619016	0.138818868	0.279116033	0.060315121	-0.598402596	1.12E-05	-0.410585409	0.004593402	-0.07122441	0.638089745	0.086032812	0.56969526	-0.282671147	0.056984629	0.289043398	0.051385618	0.616497891	5.07E-06	0.384861139	0.008266078	0.001397864	0.992643724
ENSMOCG00000018333	darkorchid	0.163304496	0.278185933	0.106271508	0.482101298	-0.564538706	4.38E-05	-0.549548012	7.64E-05	-0.125088545	0.407498275	0.119933232	0.42724633	-0.542719344	9.75E-05	0.557563744	5.69E-05	0.725909117	1.14E-08	0.486972634	0.000599164	0.248957286	0.095231139
ENSMOCG00000003725	darkorchid	0.198649629	0.1856815	-0.103201289	0.494917688	-0.164887544	0.27348978	-0.227714063	0.128008424	-0.155664986	0.301589927	0.130264201	0.388211397	-0.329893098	0.025158684	0.293631557	0.047636332	0.367019591	0.012107941	0.158821805	0.29176989	0.226168999	0.130687026
ENSMOCG00000012646	darkorchid	-0.374699812	0.010299089	0.61504805	5.41E-06	-0.855806716	3.52E-14	-0.505695886	0.000337089	-0.023486175	0.876877697	0.016600017	0.91280925	-0.335762542	0.02253347	0.428467942	0.002970506	0.745066302	2.88E-09	0.582417659	2.17E-05	0.035170359	0.816503816
ENSMOCG00000018562	darkorchid	-0.129181093	0.392202476	-0.01658028	0.912912517	-0.160093849	0.28787222	-0.218874248	0.143902959	-0.09726738	0.520177531	0.086765134	0.56640246	-0.320570969	0.029850746	0.309606506	0.036276272	0.287442897	0.052748254	0.175892764	0.242292837	0.231739003	0.121224242
ENSMOCG00000000860	darkorchid	0.353336151	0.016006995	-0.004160825	0.978105961	-0.275121614	0.064241081	-0.248053981	0.096477591	-0.083787794	0.579844267	0.078014892	0.606310151	-0.234049234	0.117454922	0.1974216	0.18847102	0.348346557	0.017672028	0.202054727	0.178101117	0.074707969	0.621701642
ENSMOCG00000007918	darkorchid	0.115913916	0.443009033	-0.039258158	0.795609062	-0.345214307	0.018790355	-0.180768599	0.229276064	-0.450770984	0.001667591	0.42913569	0.002921217	-0.536189219	0.000122675	0.381465941	0.008902932	0.638641213	1.79E-06	0.122652644	0.416763005	0.429067134	0.002926244
ENSMOCG00000020254	darkorchid	0.045773137	0.762603916	0.252068227	0.091033513	-0.54739545	8.25E-05	-0.241234196	0.106298709	-0.166457666	0.268883952	0.1805727	0.229789594	-0.222889218	0.136511819	0.178941215	0.23409704	0.530051354	0.00015153	0.223012952	0.136288617	0.042264359	0.780331821
ENSMOCG00000017983	darkorchid	-0.163758195	0.27683464	0.380382395	0.009114885	-0.71143944	2.99E-08	-0.072098099	0.63396308	-0.455111642	0.001483579	0.479702737	0.000742613	-0.345132622	0.018820301	0.176304112	0.241175698	0.71119089	3.04E-08	0.124650768	0.409154525	0.214684468	0.151927478
ENSMOCG00000015117	darkorchid	-0.355411173	0.015354835	0.529218237	0.000155889	-0.675817981	2.56E-07	-0.22143383	0.139157625	-0.11537451	0.445148582	0.130660499	0.386757094	-0.161609537	0.283272475	0.168984569	0.26158002	0.537827844	0.000115868	0.290471778	0.050193674	-0.013752175	0.927723728
ENSMOCG00000020957	darkorchid	0.548161733	8.03E-05	-0.2464159	0.098770042	-0.219046627	0.143579665	-0.406610727	0.005044914	-0.135475699	0.369344267	0.108718653	0.472012086	-0.491712447	0.000519579	0.476955516	0.000804371	0.457563785	0.001387812	0.339870279	0.020836261	0.338523455	0.021380467
ENSMOCG00000016788	darkorchid	-0.209840779	0.161608771	-0.049558763	0.743611429	-0.434381072	0.002558436	-0.253379647	0.089307641	-0.554690498	6.33E-05	0.516004609	0.00024208	-0.750880163	1.85E-09	0.613243436	5.87E-06	0.763442063	6.84E-10	0.21220912	0.156820369	0.688503931	1.23E-07
ENSMOCG00000018161	darkorchid	0.141330115	0.348819346	0.336774184	0.02210508	-0.545431973	8.86E-05	-0.33678675	0.022099802	0.044824931	0.767383248	-0.034592266	0.819469282	-0.08753686	0.562942055	0.145557967	0.334441284	0.450998322	0.001657473	0.340162405	0.020719774	-0.149199006	0.322359086
ENSMOCG00000022513	darkorchid	0.395784537	0.00647652	0.159613871	0.289338916	-0.48294206	0.000675275	-0.290517877	0.050155582	-0.035734151	0.813614151	0.056641784	0.708485188	-0.163721558	0.276943599	0.155278929	0.302805257	0.434213054	0.002569409	0.299195213	0.043390963	-0.049298667	0.74491167
ENSMOCG00000016888	darkorchid	0.193785989	0.196904094	-0.160571673	0.286416921	-0.151641659	0.314409686	-0.196555124	0.19045713	-0.251211398	0.092175037	0.222141489	0.137866424	-0.40084552	0.005768504	0.320969389	0.029636326	0.411611796	0.00448271	0.116323151	0.441389597	0.309589658	0.036286957
ENSMOCG00000003643	darkorchid	0.037540414	0.80437297	0.238579579	0.110322008	-0.572560075	3.21E-05	-0.363922928	0.01291063	-0.19169311	0.201877917	0.172882327	0.250575528	-0.386325293	0.008003823	0.376688351	0.009870483	0.65708915	7.05E-07	0.342420386	0.019837742	0.180807398	0.229174451
ENSMOCG00000017699	darkorchid	-0.256416592	0.085408616	0.325292308	0.027390935	-0.441621971	0.002123131	0.041084815	0.786316744	-0.160221524	0.287482892	0.189704235	0.206685895	0.015922885	0.916352975	-0.085546572	0.571886441	0.271516714	0.067956576	0.01365493	0.928233474	-0.089807127	0.552819728
ENSMOCG00000010615	darkorchid	0.001496345	0.992125482	0.227886795	0.127711548	-0.434820163	0.002529954	-0.329487918	0.025348964	-0.039700219	0.79335765	0.048388505	0.749467138	-0.286480152	0.053581862	0.323562064	0.028272026	0.474020805	0.000875389	0.334481959	0.023085715	0.099243445	0.511695045
ENSMOCG00000019090	darkorchid	-0.010631675	0.944094159	-0.049399652	0.744406754	-0.204074343	0.17371153	-0.238664079	0.110192178	-0.236489628	0.113570392	0.218044772	0.145466171	-0.447653781	0.001811964	0.393640583	0.00679849	0.436169787	0.002444155	0.178764924	0.234565768	0.362782519	0.013217473
ENSMOCG00000014655	darkorchid	0.156868379	0.297821729	-0.121134928	0.422595623	-0.33726088	0.021901432	-0.436536362	0.002421299	-0.312562119	0.034441419	0.2722913	0.067144171	-0.651468727	9.43E-07	0.581812008	2.23E-05	0.693505564	9.15E-08	0.324199505	0.027944719	0.44651116	0.001867598
ENSMOCG00000011301	darkorchid	0.449636112	0.001718925	-0.206042064	0.16951031	-0.278564073	0.060845897	-0.622530393	3.85E-06	-0.063023343	0.677340001	0.016736669	0.912094288	-0.61575213	5.24E-06	0.673367588	2.93E-07	0.605304523	8.33E-06	0.512201676	0.000273864	0.362469913	0.013302662
ENSMOCG00000019471	darkorchid	-0.51054327	0.00028887	0.742335096	3.53E-09	-0.742892776	3.39E-09	0.041866545	0.782348916	-0.148867179	0.323448668	0.197231753	0.188904915	0.070519702	0.641426185	-0.106716272	0.480259225	0.425565561	0.003193353	0.112284443	0.457514306	-0.17414502	0.247078513
ENSMOCG00000018802	darkorchid	-0.354590535	0.015610003	0.283243868	0.056462181	-0.562684818	4.70E-05	-0.096378598	0.524015417	-0.386131294	0.008038153	0.39708099	0.006288318	-0.347207807	0.018071906	0.232303531	0.120294847	0.591972503	1.47E-05	0.114635936	0.448087332	0.258596633	0.082692608
ENSMOCG00000014443	darkorchid	0.351653087	0.01655309	-0.166761902	0.267997481	-0.238780583	0.110013365	-0.499629789	0.000407613	-0.047805946	0.752387362	0.009986875	0.947479904	-0.498009056	0.000428581	0.534756107	0.000128924	0.470959537	0.000955398	0.406197163	0.005094046	0.292089571	0.048870791
ENSMOCG00000022081	darkorchid	-0.129125145	0.392409285	0.289059794	0.051371807	-0.745790932	2.73E-09	-0.219999345	0.141802547	-0.510473121	0.00028952	0.510270053	0.000291412	-0.528959897	0.000157264	0.373056329	0.010665296	0.849667446	8.24E-14	0.222226356	0.137712175	0.373270059	0.010617048
ENSMOCG00000005850	darkorchid	-0.233899981	0.117695724	0.244416272	0.101625105	-0.690934524	1.07E-07	-0.383369503	0.008540854	-0.399947277	0.005889012	0.379300802	0.009330778	-0.626982541	3.13E-06	0.547296042	8.28E-05	0.862419621	1.35E-14	0.368302631	0.011788094	0.426807008	0.003096295
ENSMOCG00000020837	darkorchid	0.074745773	0.621524767	-0.092889058	0.539217981	-0.422490117	0.003445407	-0.630479236	2.65E-06	-0.195012944	0.194028784	0.149290609	0.322058706	-0.780684779	1.57E-10	0.805014474	1.55E-11	0.764244824	6.40E-10	0.54312413	9.62E-05	0.529781414	0.00015293
ENSMOCG00000017580	darkorchid	0.239899188	0.108307756	0.066618162	0.66002324	-0.565064587	4.29E-05	-0.565254145	4.26E-05	-0.230416659	0.123422461	0.20701985	0.167450245	-0.660711071	5.82E-07	0.62568256	3.33E-06	0.826919864	1.43E-12	0.497715379	0.000432483	0.358601208	0.014396321
ENSMOCG00000019294	darkorchid	0.1882586	0.210230615	-0.126585071	0.40186566	-0.306526502	0.038273159	-0.468837606	0.001014629	-0.152111878	0.31289381	0.103425717	0.493974915	-0.566128897	4.12E-05	0.576668649	2.73E-05	0.537030268	0.000119137	0.41212714	0.004428017	0.392161054	0.007028693
ENSMOCG00000015186	darkorchid	-0.413051439	0.004331383	0.123829159	0.412273349	-0.45998377	0.001298734	-0.195034338	0.193978913	-0.393188337	0.006868152	0.370437934	0.011271818	-0.494100159	0.000483206	0.389698208	0.007426888	0.5957122	1.26E-05	0.168753915	0.262241173	0.393837447	0.006768358
ENSMOCG00000002401	darkorchid	0.459342006	0.001321847	0.042109702	0.781115832	-0.283132756	0.056563237	-0.181775414	0.226649248	-0.056457629	0.709391279	0.062432255	0.680203478	-0.101157672	0.503544999	0.07155966	0.636504981	0.285331751	0.054590074	0.162975316	0.27916907	-0.023562001	0.876483265
ENSMOCG00000020053	darkorchid	-0.134678604	0.372193753	0.169712706	0.259500178	-0.428132452	0.002995545	-0.407809668	0.004904807	-0.144384447	0.338394684	0.095241454	0.528946106	-0.437913586	0.002337107	0.468070355	0.00103684	0.580912455	2.31E-05	0.370179562	0.011333238	0.264159876	0.076067517
ENSMOCG00000016223	darkorchid	-0.178231701	0.235987421	0.217287556	0.14690413	-0.562596405	4.71E-05	-0.434848606	0.002528119	-0.166746194	0.268043203	0.145004102	0.336303571	-0.526553092	0.00017061	0.553663089	6.57E-05	0.664808565	4.68E-07	0.458235023	0.001362575	0.329116982	0.025524215
ENSMOCG00000018311	darkorchid	-0.491973051	0.000515493	0.547911714	8.10E-05	-0.684245306	1.58E-07	-0.291224439	0.049574657	-0.058444969	0.699634279	0.067610633	0.6552727	-0.215913064	0.149541071	0.265735789	0.074268887	0.544928408	9.02E-05	0.3717238	0.010970366	0.021799282	0.885659976
ENSMOCG00000020131	darkorchid	-0.520792049	0.000206828	0.476354649	0.000818477	-0.686739851	1.37E-07	-0.547846304	8.12E-05	0.008091415	0.95743776	-0.041947927	0.781936155	-0.420061006	0.003656679	0.566183373	4.11E-05	0.664979223	4.64E-07	0.595774237	1.25E-05	0.177025603	0.239224738
ENSMOCG00000011530	darkorchid	-0.220874451	0.140184619	0.172050577	0.252897189	-0.423711905	0.003343254	-0.247587029	0.09712685	-0.273831569	0.065551638	0.247130389	0.097765026	-0.454662837	0.00150173	0.400639371	0.00579597	0.562971796	4.64E-05	0.249521615	0.094458776	0.330890245	0.024695484
ENSMOCG00000015722	darkorchid	-0.155646814	0.301647064	0.159898588	0.288468304	-0.472745478	0.000907962	-0.44127706	0.002142273	-0.110602887	0.464320906	0.086100628	0.569389966	-0.486522935	0.000607256	0.530826602	0.000147573	0.597193512	1.18E-05	0.446810842	0.001852862	0.278820326	0.060599016
ENSMOCG00000004004	darkorchid	-0.175296142	0.243919379	0.295323197	0.046311298	-0.766847593	5.17E-10	-0.342936216	0.019640747	-0.451313045	0.001643555	0.437918091	0.002336836	-0.615490908	5.31E-06	0.508085396	0.000312479	0.901322648	1.36E-17	0.3450791	0.018839944	0.418448306	0.003803145
ENSMOCG00000017852	darkorchid	0.197401198	0.188517616	0.21802591	0.145501862	-0.569799884	3.58E-05	-0.265036489	0.07506283	-0.215054839	0.151205146	0.235958862	0.114406819	-0.354055378	0.015778336	0.300168717	0.042680863	0.601655712	9.76E-06	0.292376453	0.048639181	0.18779393	0.211378958
ENSMOCG00000021314	darkorchid	0.173120293	0.249913948	0.052586104	0.728530297	-0.264644709	0.075510549	-0.183829702	0.221354006	-0.13396706	0.37474849	0.145237288	0.335518735	-0.227166266	0.128953356	0.167981314	0.264463885	0.350963349	0.016781405	0.150221558	0.319016007	0.096329781	0.524226617
ENSMOCG00000019777	darkorchid	-0.094146069	0.533717186	0.214838371	0.151627016	-0.441716932	0.002117887	-0.147678472	0.32737088	-0.199048851	0.184781033	0.198746055	0.185463719	-0.260876424	0.0799251	0.219453966	0.142817843	0.429670594	0.002882255	0.189998606	0.205969259	0.180197734	0.230774728
ENSMOCG00000018350	darkorchid	0.654870894	7.91E-07	-0.403218019	0.005460473	-0.011194985	0.941137099	-0.244379262	0.101678539	-0.207607284	0.166221363	0.192512717	0.199919656	-0.418685792	0.003781258	0.321143494	0.029543029	0.319495871	0.030435769	0.119163087	0.430241954	0.321358015	0.029428411
ENSMOCG00000017549	darkorchid	-0.146124833	0.332541945	0.151232184	0.315733529	-0.510174597	0.000292305	-0.131344409	0.384254894	-0.424544274	0.003275194	0.428063744	0.003000696	-0.443808579	0.002005255	0.312355949	0.034566876	0.631545763	2.52E-06	0.129978897	0.389260373	0.348517419	0.017612679
ENSMOCG00000022352	darkorchid	0.397221436	0.006268218	-0.265807398	0.074187962	0.007100537	0.96264601	-0.250981862	0.092482717	-0.050658615	0.738121031	0.057033117	0.706561056	-0.325233503	0.0274205	0.281973159	0.05762659	0.226288636	0.130478129	0.157438561	0.296046962	0.187394869	0.212368653
ENSMOCG00000016038	darkorchid	0.043831786	0.772398262	0.301997723	0.041372393	-0.689536237	1.16E-07	-0.609011845	7.08E-06	-0.002390908	0.98741815	-0.001002658	0.994723463	-0.466428148	0.001085845	0.537082781	0.000118919	0.735846455	5.67E-09	0.607088963	7.71E-06	0.117509897	0.436711941
ENSMOCG00000015583	darkorchid	0.21257088	0.15609819	0.07029321	0.642500003	-0.495491481	0.000463083	-0.210650378	0.159960053	-0.438434099	0.002305968	0.440996281	0.002157969	-0.499114525	0.000414177	0.34869042	0.01755276	0.707682079	3.81E-08	0.16316543	0.278600993	0.367769038	0.011920223
ENSMOCG00000010322	darkorchid	0.575320498	2.88E-05	-0.351589708	0.016573959	-0.196057155	0.191605267	-0.289084482	0.051351017	-0.363979319	0.012895617	0.358092654	0.014545624	-0.586063076	1.87E-05	0.436911559	0.002398101	0.550506672	7.37E-05	0.158133085	0.293894413	0.440151783	0.002205793
ENSMOCG00000003460	darkorchid	-0.355735711	0.015254906	0.294822171	0.046700583	-0.518268746	0.000224781	-0.119499122	0.428933437	-0.275338788	0.064022521	0.284222815	0.055578082	-0.295958848	0.045821212	0.233435182	0.118448016	0.510463733	0.000289608	0.160922933	0.285350163	0.206644133	0.168239672
ENSMOCG00000021315	darkorchid	0.25864013	0.082639113	-0.081810055	0.588852211	-0.260963742	0.079820565	-0.296246694	0.045600674	-0.200460064	0.181622967	0.176438543	0.240811369	-0.422882358	0.003412317	0.367045564	0.012101393	0.495782826	0.000458967	0.22798764	0.127538464	0.266970848	0.072882872
ENSMOCG00000014812	darkorchid	0.42109294	0.003565576	0.252529727	0.090423236	-0.590690829	1.55E-05	-0.34838538	0.017658528	-0.08715089	0.56467151	0.119464296	0.429068944	-0.243360694	0.103157617	0.207853544	0.165708152	0.592815814	1.42E-05	0.332048993	0.024166194	-0.037151127	0.80636245
ENSMOCG00000014931	darkorchid	0.111764081	0.459614828	0.217545739	0.146412664	-0.750437422	1.92E-09	-0.491074019	0.000529713	-0.328648315	0.025747085	0.317246453	0.031690593	-0.6367024	1.97E-06	0.579987936	2.40E-05	0.915349664	5.39E-19	0.471968656	0.000928329	0.369283362	0.011548511
ENSMOCG00000022780	darkorchid	0.488723841	0.000568567	-0.36814569	0.011826825	-0.134286264	0.373601123	-0.313547169	0.033847174	-0.331610207	0.024365494	0.308863502	0.036749967	-0.590069664	1.59E-05	0.470183104	0.000976702	0.521987322	0.000198786	0.174606238	0.245809445	0.467619969	0.001050079
ENSMOCG00000020255	darkorchid	0.404902958	0.005250507	-0.475625917	0.000835881	-0.173458513	0.248975673	-0.486877595	0.000600866	-0.44351243	0.002020873	0.383261824	0.008560991	-0.909170072	2.38E-18	0.790429554	6.44E-11	0.730160316	8.48E-09	0.31726523	0.031679944	0.75435377	1.41E-09
ENSMOCG00000018377	darkorchid	0.253352787	0.089342733	-0.204855676	0.17203443	-0.380854413	0.009022025	-0.716834824	2.10E-08	-0.166545211	0.268628667	0.11637338	0.441191055	-0.849687136	8.22E-14	0.879151475	9.28E-16	0.775452858	2.49E-10	0.602994972	9.21E-06	0.567605359	3.89E-05
ENSMOCG00000014372	darkorchid	-0.373861034	0.010484616	0.341822213	0.020068267	-0.439468097	0.002245195	-0.02158409	0.886781305	-0.257151043	0.084485932	0.256047305	0.085875509	-0.169076099	0.261317967	0.109579883	0.468488281	0.404420105	0.005309945	0.066640273	0.659917259	0.145167796	0.335752508
ENSMOCG00000016610	darkorchid	-0.434707505	0.002537235	0.534347478	0.000130759	-0.745642392	2.76E-09	-0.564229947	4.43E-05	0.092209172	0.542204612	-0.098497563	0.51488862	-0.34655635	0.01830409	0.4918712	0.000517086	0.656540251	7.25E-07	0.63248485	2.41E-06	0.031668806	0.834503263
ENSMOCG00000008442	darkorchid	-0.175300524	0.243907405	0.177009435	0.23926834	-0.418199386	0.003826204	-0.223315665	0.13574371	-0.228956843	0.125883952	0.227524928	0.128334086	-0.357924761	0.014595203	0.301429907	0.04177505	0.538115067	0.000114711	0.210362167	0.160545571	0.203690188	0.174540412
ENSMOCG00000009540	darkorchid	0.081862541	0.588612355	-0.076185793	0.61480309	-0.423499816	0.003360794	-0.59546453	1.27E-05	-0.171045487	0.255721941	0.148475617	0.324737372	-0.702796535	5.18E-08	0.70173382	5.54E-08	0.725420054	1.18E-08	0.501216201	0.000387989	0.418202056	0.003825956
ENSMOCG00000002093	darkorchid	-0.097311201	0.519988669	0.467030272	0.001067642	-0.869156555	4.79E-15	-0.431566197	0.002747841	-0.231377926	0.121821528	0.235872225	0.114543792	-0.446877529	0.001849597	0.422986467	0.003403582	0.854957901	3.97E-14	0.472368571	0.000917793	0.165532832	0.271590615
ENSMOCG00000009086	darkorchid	-0.190935835	0.203699213	0.415021366	0.004131567	-0.834138915	6.06E-13	-0.492806835	0.000502613	-0.207502952	0.16643914	0.197847489	0.187500237	-0.524846046	0.00018069	0.541445147	0.000102042	0.856190633	3.33E-14	0.530858367	0.000147413	0.257883893	0.083573038
ENSMOCG00000018404	darkorchid	-0.038943756	0.797211314	0.501049831	0.000390006	-0.483132643	0.00067149	0.07030098	0.642463154	-0.097171874	0.520589268	0.151575429	0.31462357	0.151125722	0.316078303	-0.204080302	0.173698695	0.275483109	0.063877608	0.000245594	0.998707542	-0.232460549	0.120037305
ENSMOCG00000022137	darkorchid	0.0433602	0.774782831	-0.194973721	0.194120239	-0.199012239	0.184863482	-0.217547143	0.146409996	-0.445313408	0.001927537	0.397243312	0.006265092	-0.626158635	3.25E-06	0.500990114	0.000390733	0.57185569	3.30E-05	0.118611623	0.432394189	0.562299469	4.76E-05
ENSMOCG00000001597	darkorchid	0.596389417	1.22E-05	-0.402244796	0.005585052	-0.134787562	0.371803473	-0.329767498	0.02521754	-0.378074988	0.009580767	0.337123369	0.02195881	-0.660325168	5.94E-07	0.531291466	0.000145246	0.55162351	7.08E-05	0.188009023	0.210846853	0.5527308	6.80E-05
ENSMOCG00000016421	darkorchid	0.598214304	1.13E-05	-0.222360581	0.137468478	-0.186750447	0.213973668	-0.192794813	0.199248759	-0.233459322	0.118408856	0.256720999	0.085025243	-0.376630397	0.009882754	0.240456029	0.107466271	0.406780783	0.005024831	0.1191291	0.430374425	0.225425441	0.131990957
ENSMOCG00000022173	darkorchid	0.255426326	0.086665106	-0.171479545	0.254499457	-0.30275071	0.040843323	-0.258739738	0.082516712	-0.441448284	0.002132751	0.433376133	0.00262469	-0.638982442	1.76E-06	0.477855122	0.000783659	0.642971387	1.45E-06	0.173536656	0.24875923	0.516788867	0.000235956
ENSMOCG00000001186	darkorchid	-0.333870464	0.023353395	0.363928324	0.012909193	-0.604512026	8.62E-06	-0.025836924	0.864663844	-0.338774113	0.021278289	0.358336545	0.014473858	-0.22613058	0.130754162	0.107457452	0.477197744	0.525989392	0.00017388	0.079569935	0.599129842	0.139645615	0.354651997
ENSMOCG00000010754	darkorchid	0.238441391	0.11053458	0.096136604	0.525062801	-0.522569986	0.00019497	-0.157130623	0.297004608	-0.395000097	0.006592754	0.412533532	0.0043853	-0.391653312	0.007109236	0.250470908	0.09317048	0.628562094	2.90E-06	0.139993977	0.35344093	0.270831278	0.068681968
ENSMOCG00000001299	darkorchid	-0.053390659	0.724539028	0.082139068	0.587349352	-0.334503006	0.023076548	-0.076546016	0.613126496	-0.294848551	0.04668002	0.303581288	0.040266169	-0.291821844	0.049087741	0.217558731	0.146387966	0.445566902	0.001914711	0.080541332	0.594663449	0.244064751	0.102133495
ENSMOCG00000014839	darkorchid	0.101374792	0.502624785	0.003613938	0.980983087	-0.385527928	0.008145739	-0.14982859	0.320298156	-0.432201886	0.002704019	0.429370939	0.002904025	-0.498563339	0.000421303	0.348188253	0.017727165	0.595834906	1.25E-05	0.132459022	0.380197449	0.408018611	0.004880741
ENSMOCG00000020065	darkorchid	-0.129975151	0.389274156	0.189723796	0.206638222	-0.455690727	0.001460448	-0.35691482	0.014896483	-0.163699951	0.277007873	0.150795354	0.317149701	-0.422476959	0.003446522	0.428443956	0.00297229	0.576520527	2.75E-05	0.338805823	0.021265392	0.247358616	0.097445665
ENSMOCG00000018955	darkorchid	0.063851885	0.673333764	0.052374372	0.729581853	-0.516756106	0.000236209	-0.641086414	1.59E-06	-0.129163629	0.392267025	0.077713567	0.607705789	-0.669932251	3.54E-07	0.713896711	2.55E-08	0.758590904	1.01E-09	0.579508226	2.44E-05	0.387271479	0.007838197
ENSMOCG00000015879	darkorchid	-0.048821785	0.747297456	0.239793547	0.108467964	-0.700413595	6.01E-08	-0.619891975	4.35E-06	-0.12181681	0.419969442	0.109787914	0.467639218	-0.624668309	3.49E-06	0.660389929	5.92E-07	0.826381797	1.52E-12	0.616644564	5.04E-06	0.297994954	0.044279696
ENSMOCG00000018175	darkorchid	0.042159896	0.780861356	-0.124402091	0.410097068	-0.33112446	0.024587725	-0.421337721	0.003544261	-0.311427576	0.035136481	0.274611198	0.064757094	-0.722107535	1.48E-08	0.672162138	3.13E-07	0.66261786	5.26E-07	0.367205574	0.012061123	0.579922288	2.40E-05
ENSMOCG00000014375	darkorchid	-0.204920341	0.171896156	0.729075273	9.15E-09	-0.867191812	6.51E-15	-0.511696919	0.000278354	0.20120998	0.179960598	-0.177047503	0.239165687	-0.126985301	0.40036696	0.291182635	0.049608876	0.607689602	7.51E-06	0.636342667	2.00E-06	-0.216426599	0.148551814
ENSMOCG00000018391	darkorchid	-0.061308645	0.685658987	0.495521381	0.000462659	-0.856297759	3.28E-14	-0.618897011	4.55E-06	-0.001916977	0.98991201	-0.003757936	0.9802255	-0.420711229	0.00359904	0.513080322	0.000266202	0.817499418	4.14E-12	0.663638395	4.98E-07	0.059226866	0.695808479
ENSMOCG00000017798	darkorchid	0.089807029	0.552820164	0.540990059	0.000103695	-0.793575249	4.78E-11	-0.334762871	0.022963612	-0.04034421	0.790080787	0.069622831	0.645682543	-0.128796344	0.393625976	0.153416484	0.308712439	0.619362466	4.45E-06	0.404009175	0.005360991	-0.138280839	0.359420914
ENSMOCG00000017775	darkorchid	0.024603735	0.871067449	0.055070917	0.716226917	-0.527826337	0.000163426	-0.333035442	0.023723119	-0.371968126	0.010913876	0.371331545	0.011061582	-0.591007123	1.53E-05	0.483796214	0.000658458	0.750007208	1.98E-09	0.284388241	0.055429789	0.40400574	0.005361419
ENSMOCG00000016300	darkorchid	-0.171844423	0.253474854	0.1076594	0.476365379	-0.430360188	0.002832701	-0.429536514	0.002891978	-0.097785503	0.517946679	0.096288389	0.524405732	-0.496801216	0.000444834	0.507600753	0.000317335	0.548888899	7.82E-05	0.408969686	0.004772494	0.271111998	0.068384145
ENSMOCG00000004463	darkorchid	-0.182091673	0.225828414	-0.041616567	0.783617142	-0.354876606	0.015520647	-0.387434668	0.007809933	-0.283043606	0.056644425	0.238329279	0.110707269	-0.602305098	9.49E-06	0.567357713	3.93E-05	0.61160806	6.31E-06	0.313345604	0.033968078	0.446268741	0.001879595
ENSMOCG00000005021	darkorchid	-0.342223892	0.01991322	0.758039204	1.06E-09	-0.815580521	5.10E-12	-0.066205425	0.662002755	-0.132172263	0.381238877	0.174869624	0.245086705	0.014990946	0.921232828	-0.044530782	0.768867624	0.518484443	0.000223193	0.20461199	0.172556232	-0.176112323	0.241696122
ENSMOCG00000007402	darkorchid	0.195714562	0.192398013	0.283097679	0.05659517	-0.721035201	1.59E-08	-0.387948918	0.007721442	-0.23691116	0.112909425	0.244340765	0.101734143	-0.42786646	0.003015529	0.375708071	0.010079814	0.774576354	2.68E-10	0.397630957	0.006209927	0.167638134	0.265455198
ENSMOCG00000000414	darkorchid	0.302387541	0.0410978	-0.249897477	0.093947052	-0.304533883	0.039612465	-0.368375045	0.011770259	-0.450117833	0.001696966	0.403541268	0.005419634	-0.756863548	1.16E-09	0.625564724	3.34E-06	0.724491964	1.26E-08	0.257961036	0.083477393	0.619452108	4.43E-06
ENSMOCG00000014319	darkorchid	-0.193068812	0.198598644	0.591392788	1.51E-05	-0.811269034	8.09E-12	-0.028568105	0.85051266	-0.344191357	0.019168288	0.38220602	0.008760619	-0.115776615	0.443553094	-0.00847788	0.955406881	0.634610658	2.18E-06	0.104896674	0.487818791	-0.026277613	0.862377526
ENSMOCG00000001524	darkorchid	0.262354313	0.078170224	-0.080653139	0.594150316	-0.219712228	0.142336384	-0.28884374	0.051554034	-0.166331127	0.269253227	0.138181743	0.35976869	-0.390127793	0.007356058	0.356034736	0.015163323	0.427097703	0.003073947	0.239615588	0.108738255	0.258003609	0.083424645
ENSMOCG00000014932	darkorchid	0.410367309	0.004617229	0.137820469	0.361038306	-0.369745978	0.011436955	-0.262891814	0.077539547	0.001439816	0.992422958	0.017065983	0.910371615	-0.153069737	0.309820295	0.156377633	0.299354722	0.374967802	0.010240411	0.270338407	0.069207356	-0.055386138	0.714671118
ENSMOCG00000021886	darkorchid	-0.199694575	0.183331174	0.396641066	0.006351641	-0.740504937	4.04E-09	-0.431550125	0.002748957	-0.152255842	0.312430635	0.135736905	0.368413353	-0.414019694	0.004232138	0.444876275	0.001949833	0.714912038	2.39E-08	0.471321624	0.000945605	0.191079312	0.203353257
ENSMOCG00000018302	darkorchid	0.108959836	0.471023844	0.033738549	0.823853181	-0.632124332	2.45E-06	-0.496316959	0.000451505	-0.393525894	0.006816098	0.366460749	0.012249558	-0.74462121	2.98E-09	0.664763195	4.69E-07	0.891141084	1.06E-16	0.436281264	0.002437184	0.516334999	0.000239483
ENSMOCG00000021220	darkorchid	-0.026780439	0.859770195	0.237694542	0.111688851	-0.670302605	3.47E-07	-0.450454174	0.001681782	-0.273398701	0.065996126	0.25752986	0.084013081	-0.56812498	3.82E-05	0.530700914	0.000148208	0.8055736	1.46E-11	0.439818907	0.0022249	0.325135668	0.027469747
ENSMOCG00000010429	darkorchid	0.306215299	0.038479846	-0.113366975	0.453161217	-0.196489407	0.190608368	-0.149428266	0.321607643	-0.250127159	0.093635405	0.232904265	0.119311771	-0.301627822	0.04163434	0.20241737	0.177307109	0.390953764	0.007221514	0.066433337	0.660909393	0.20754903	0.166342935
ENSMOCG00000010406	darkorchid	-0.161971207	0.282182039	0.311369234	0.035172534	-0.421736493	0.003509776	-0.230115693	0.123926947	-0.008165824	0.957046716	0.016039456	0.915742793	-0.154332166	0.305799008	0.193336885	0.19796404	0.362866224	0.013194741	0.26504174	0.075056844	-0.001865522	0.990182774
ENSMOCG00000000530	darkorchid	0.222317711	0.137546278	-0.04025185	0.790550532	-0.526653594	0.000170032	-0.700305354	6.05E-08	-0.14350919	0.341362063	0.103987981	0.491617049	-0.745988485	2.69E-09	0.782479056	1.34E-10	0.813006578	6.73E-12	0.617564951	4.83E-06	0.431709489	0.002737908
ENSMOCG00000005195	darkorchid	-0.210221768	0.160831365	0.056627938	0.708553301	-0.473570691	0.000886764	-0.510170119	0.000292347	-0.227113769	0.129044186	0.174660693	0.2456599	-0.687304328	1.32E-07	0.70951266	3.39E-08	0.703784756	4.87E-08	0.475954901	0.000827983	0.505830403	0.000335658
ENSMOCG00000015934	darkorchid	0.172723843	0.251016794	0.004990054	0.973743998	-0.602034132	9.60E-06	-0.612635805	6.03E-06	-0.292650624	0.048418666	0.258304652	0.083052403	-0.760387823	8.76E-10	0.717599333	2.00E-08	0.89722355	3.18E-17	0.518312942	0.000224455	0.454695352	0.001500408
ENSMOCG00000014692	darkorchid	-0.088038724	0.560697008	0.456501516	0.001428601	-0.810485254	8.79E-12	-0.21900972	0.143648838	-0.336145019	0.022370695	0.353949572	0.0158118	-0.344668514	0.01899121	0.253958527	0.088553957	0.770325861	3.86E-10	0.279583196	0.059868787	0.14676638	0.330400507
ENSMOCG00000001391	darkorchid	-0.331574598	0.024381728	0.571787654	3.31E-05	-0.757846638	1.07E-09	-0.48078656	0.000719441	0.060819887	0.68803704	-0.067631976	0.65517069	-0.245733832	0.099736865	0.368947269	0.011630141	0.618796798	4.57E-06	0.544437134	9.18E-05	-0.033368843	0.825753306
ENSMOCG00000019295	darkorchid	0.092461268	0.541096265	0.044077723	0.771155507	-0.587918448	1.74E-05	-0.648659105	1.09E-06	-0.223338997	0.135701778	0.193356684	0.197917226	-0.76667351	5.24E-10	0.761830919	7.80E-10	0.879012929	9.50E-16	0.578328338	2.56E-05	0.445841079	0.001900924
ENSMOCG00000009585	darkorchid	0.110130484	0.466242839	0.093203287	0.537840322	-0.458523679	0.001351849	-0.381640866	0.008869116	-0.210405981	0.160456458	0.187709681	0.211587633	-0.469304948	0.001001309	0.437749051	0.002347027	0.649197442	1.06E-06	0.332788799	0.023833259	0.256304697	0.085549877
ENSMOCG00000013145	darkorchid	0.025414337	0.866857275	0.360092688	0.01396595	-0.715464365	2.30E-08	-0.209480377	0.162346688	-0.309115034	0.036589038	0.341702819	0.020114548	-0.328312163	0.025907937	0.21726056	0.146955589	0.70857678	3.60E-08	0.241234817	0.106297781	0.123684862	0.412822502
ENSMOCG00000014687	darkorchid	0.200387529	0.18178434	0.445927572	0.001896593	-0.570421045	3.49E-05	-0.14220842	0.345801657	0.063705091	0.674042907	0.009682335	0.949079319	0.102941944	0.496008293	-0.114416454	0.448962685	0.337382328	0.021850861	0.200870946	0.180710792	-0.33682461	0.022083906
ENSMOCG00000006179	darkorchid	0.055680273	0.713220422	0.135080818	0.370754262	-0.34093098	0.020415914	-0.342113704	0.019955651	-0.051563321	0.733614421	0.018272149	0.904065564	-0.293484594	0.047752884	0.344622004	0.019008409	0.422068668	0.003481275	0.321814717	0.029185624	0.13922448	0.356119429
ENSMOCG00000008372	darkorchid	-0.022946653	0.879685006	0.153430506	0.308667693	-0.70261734	5.24E-08	-0.431414769	0.002758371	-0.436471319	0.002425341	0.418894171	0.003762145	-0.70512974	4.48E-08	0.600348747	1.03E-05	0.920830567	1.31E-19	0.392664103	0.006949676	0.47813576	0.000777296
ENSMOCG00000000356	darkorchid	0.351567334	0.016581332	-0.156165762	0.300018134	-0.425268737	0.003216951	-0.732065328	7.42E-09	-0.117701824	0.435958047	0.067344746	0.65654408	-0.754398119	1.41E-09	0.805675656	1.45E-11	0.768465167	4.51E-10	0.613468541	5.81E-06	0.45014454	0.001695756
ENSMOCG00000019155	darkorchid	-0.112938737	0.454880547	-0.140472374	0.351781921	-0.336243277	0.022329037	-0.484569344	0.00064356	-0.335405409	0.022686356	0.267034346	0.072812169	-0.805009592	1.55E-11	0.778218822	1.95E-10	0.704264234	4.73E-08	0.410469959	0.004606001	0.670165122	3.50E-07
ENSMOCG00000001353	darkorchid	-0.447223427	0.001832743	0.744497126	3.01E-09	-0.872761856	2.69E-15	-0.443710114	0.002010436	0.077246184	0.609873278	-0.073964081	0.625186377	-0.166694689	0.268193158	0.305807425	0.038752123	0.635385523	2.10E-06	0.555963535	6.04E-05	-0.110276153	0.465649742
ENSMOCG00000017100	darkorchid	0.409129613	0.004754499	-0.105682182	0.484547797	-0.444538259	0.00196723	-0.650693629	9.81E-07	-0.113672682	0.451936005	0.082248066	0.58685185	-0.664942691	4.65E-07	0.680255707	1.99E-07	0.717468054	2.02E-08	0.556347219	5.95E-05	0.357681622	0.014667257
ENSMOCG00000018474	darkorchid	-0.312906762	0.034232538	0.117906582	0.435154546	-0.289926729	0.050645835	-0.258191631	0.083192003	-0.125787794	0.404860814	0.095088522	0.529610961	-0.30558717	0.038899811	0.299762779	0.042975803	0.382106178	0.008779703	0.217807341	0.14591593	0.171215137	0.255243668
ENSMOCG00000015781	darkorchid	0.2440371	0.102173568	-0.161253711	0.284347978	-0.458827577	0.001340637	-0.339057631	0.021163212	-0.562954473	4.65E-05	0.538552539	0.000112969	-0.776727584	2.23E-10	0.591644012	1.49E-05	0.856806152	3.05E-14	0.225961801	0.131049402	0.607542211	7.56E-06
ENSMOCG00000017834	darkorchid	-0.418168847	0.003829042	0.805041334	1.54E-11	-0.793133838	4.98E-11	0.005251668	0.972367992	-0.102071722	0.499676806	0.153468889	0.308545226	0.132760202	0.37910546	-0.158561677	0.292571145	0.440636487	0.002178231	0.135011575	0.371001839	-0.279051086	0.060377382
ENSMOCG00000015255	darkorchid	-0.031110565	0.837380858	0.250501674	0.093128957	-0.758796601	9.96E-10	-0.302745058	0.040847274	-0.502869148	0.000368452	0.496863495	0.000443982	-0.608850332	7.13E-06	0.463263567	0.001186144	0.920500565	1.43E-19	0.292537227	0.048509773	0.41666418	0.003971152
ENSMOCG00000002342	darkorchid	-0.017445287	0.908387939	-0.206603	0.168326261	-0.284795888	0.055065721	-0.402137868	0.005598889	-0.375587802	0.010105757	0.335330875	0.022718372	-0.768457046	4.52E-10	0.697255407	7.29E-08	0.673787898	2.86E-07	0.324546146	0.027768057	0.645968734	1.25E-06
ENSMOCG00000000163	darkorchid	-0.098855091	0.513356577	0.353535133	0.015943454	-0.509702901	0.000296754	-0.079378859	0.600010117	-0.142067049	0.346286293	0.187829928	0.211289841	-0.119891317	0.427409064	0.057453219	0.704497481	0.396124274	0.006426735	0.142804742	0.343761986	-0.010888236	0.942747263
ENSMOCG00000009435	darkorchid	0.073450539	0.627596795	-0.161765693	0.282801327	-0.440441678	0.002189272	-0.485861839	0.00061933	-0.474043126	0.000874828	0.423214586	0.003384509	-0.879365501	8.94E-16	0.771449237	3.51E-10	0.872497744	2.81E-15	0.369764742	0.011432449	0.692847081	9.52E-08
ENSMOCG00000016115	darkorchid	0.373106827	0.01065388	-0.159569763	0.289473946	-0.163428772	0.277815362	-0.16558649	0.271433086	-0.270685136	0.06883742	0.247722843	0.096937664	-0.34422355	0.019156297	0.239378994	0.109098399	0.40742957	0.004948852	0.078290491	0.605034886	0.248691005	0.095597274
ENSMOCG00000011917	darkorchid	-0.48778314	0.000584824	0.550041532	7.50E-05	-0.596586078	1.21E-05	-0.198614399	0.185761115	-0.079120758	0.601200064	0.0856533	0.571405155	-0.155682713	0.301534196	0.182600015	0.22451333	0.469392872	0.00099882	0.284091017	0.055696457	-0.000455731	0.99760168
ENSMOCG00000010007	darkorchid	0.044444314	0.769304126	0.22575393	0.131413713	-0.452807109	0.001578892	-0.240084417	0.108027285	-0.081171809	0.59177246	0.0901216	0.551424432	-0.165782792	0.2708573	0.159235814	0.290497583	0.438595936	0.002296361	0.230536611	0.123221826	-0.022539728	0.881803342
ENSMOCG00000001493	darkorchid	0.300651931	0.042331932	-0.239522474	0.108879884	-0.27028094	0.069268821	-0.442349988	0.002083221	-0.294873373	0.046660679	0.242684723	0.104148284	-0.66158724	5.56E-07	0.601712801	9.73E-06	0.63572413	2.06E-06	0.323718926	0.028191188	0.495540661	0.000462386
ENSMOCG00000014084	darkorchid	0.507528025	0.00031807	-0.012689952	0.933293271	-0.294621621	0.046857149	-0.087227715	0.564327077	-0.224346182	0.133900868	0.25590551	0.08605531	-0.1487746	0.323753072	0.023287698	0.877910265	0.378519052	0.009489548	0.023460818	0.877009604	0.014456726	0.924031431
ENSMOCG00000002400	darkorchid	0.225163339	0.132452902	-0.034475297	0.820069612	-0.326815743	0.026634201	-0.353108711	0.016079886	-0.193725874	0.197045739	0.166435627	0.268948242	-0.453053068	0.001568467	0.421534138	0.003527238	0.559021778	5.39E-05	0.288770551	0.051615882	0.278092728	0.061302103
ENSMOCG00000004571	darkorchid	-0.032683312	0.829279227	0.357532023	0.01471174	-0.677237295	2.36E-07	0.035016576	0.81729244	-0.494824219	0.000472638	0.53230119	0.000140306	-0.239250232	0.109294783	0.032587292	0.829773357	0.645578143	1.27E-06	-0.008914703	0.953111712	0.143806949	0.340350773
ENSMOCG00000010027	darkorchid	0.124820959	0.408510177	-0.094164561	0.533636469	-0.14571672	0.333908688	-0.373603658	0.010542116	-0.035599595	0.814303587	-0.004442356	0.976624959	-0.359326302	0.014185703	0.38769481	0.007765059	0.3398072	0.020861486	0.289353911	0.051124577	0.207299661	0.166864076
ENSMOCG00000014448	darkorchid	-0.456293167	0.001436726	0.618066715	4.72E-06	-0.795412899	4.01E-11	-0.016691857	0.912328739	-0.342993462	0.019618987	0.38504611	0.008232543	-0.170013431	0.258644424	0.052558472	0.728667502	0.632209493	2.44E-06	0.118841995	0.431494371	0.04141562	0.784637015
ENSMOCG00000017958	darkorchid	0.599976833	1.05E-05	-0.330382961	0.024930232	-0.185798228	0.216360722	-0.551685419	7.06E-05	-0.122347243	0.417932968	0.084391339	0.577107806	-0.614304336	5.60E-06	0.600724752	1.02E-05	0.551813049	7.03E-05	0.414455452	0.004188126	0.380551729	0.009081477
ENSMOCG00000005710	darkorchid	-0.103733604	0.492683062	0.356545936	0.015007838	-0.562105268	4.80E-05	-0.240299003	0.107703057	-0.080123188	0.596584238	0.098351702	0.515514304	-0.19704285	0.189337358	0.207381856	0.166692171	0.47044392	0.000969499	0.288280015	0.052031957	0.016182005	0.914996693
ENSMOCG00000003974	darkorchid	0.571116525	3.40E-05	-0.178719549	0.234686516	-0.189156784	0.208023293	-0.24586844	0.099545485	-0.210746907	0.159764297	0.219260864	0.143178615	-0.390425624	0.007307296	0.286067298	0.053942575	0.432253067	0.002700518	0.162011265	0.282061432	0.234033698	0.11747997
ENSMOCG00000016386	darkorchid	-0.004314313	0.977298523	0.371752746	0.01096366	-0.52346162	0.000189258	-0.226393337	0.130295519	-0.024519256	0.87150643	0.031695308	0.834366704	-0.050134723	0.740734679	0.092717311	0.539971685	0.397062526	0.006290965	0.249967047	0.09385257	-0.098317526	0.515660961
ENSMOCG00000012841	darkorchid	0.666145553	4.35E-07	-0.237756916	0.1115921	-0.138401857	0.358996476	-0.432378457	0.002691957	0.006662709	0.96494783	-0.008295629	0.95636458	-0.382789948	0.008649721	0.380820176	0.009028732	0.369424054	0.011514486	0.339776042	0.020873956	0.144531905	0.337896338
ENSMOCG00000006514	darkorchid	0.42379247	0.003336613	-0.144116579	0.339301132	-0.386369439	0.007996029	-0.579821396	2.41E-05	-0.16364113	0.277182891	0.136797321	0.364648633	-0.627148673	3.10E-06	0.619297357	4.47E-06	0.695858779	7.94E-08	0.46617118	0.001093697	0.347794324	0.017865003
ENSMOCG00000020786	darkorchid	-0.489862643	0.000549431	0.077420213	0.609065831	-0.184953251	0.218494381	-0.115111948	0.446192083	-0.17323797	0.249587223	0.144725137	0.337243982	-0.294313446	0.047098565	0.291140643	0.049643267	0.266740212	0.073140134	0.113347302	0.453240127	0.276639905	0.06272549
ENSMOCG00000017287	darkorchid	-0.132756629	0.379118404	-0.040417474	0.789708219	-0.509886683	0.000295013	-0.494398035	0.000478832	-0.405642828	0.005160556	0.362311366	0.013346047	-0.82082109	2.87E-12	0.765189399	5.93E-10	0.850975409	6.90E-14	0.42021617	0.003642851	0.637249177	1.92E-06
ENSMOCG00000012956	darkorchid	0.150815209	0.317085245	0.265873089	0.074113786	-0.64461548	1.33E-06	-0.223362686	0.135659214	-0.344249886	0.019146492	0.361205896	0.013651918	-0.33932554	0.021054951	0.214687092	0.151922351	0.714787747	2.41E-08	0.19955565	0.183642417	0.136596999	0.365358036
ENSMOCG00000017160	darkorchid	-0.235635059	0.114919389	0.424245477	0.003299484	-0.820539754	2.96E-12	-0.670630791	3.41E-07	-0.067131891	0.657562573	0.042402306	0.779632701	-0.574604206	2.97E-05	0.667290881	4.09E-07	0.871721826	3.18E-15	0.692511253	9.72E-08	0.230645473	0.123039954
ENSMOCG00000010238	darkorchid	-0.089595055	0.553761622	0.053619944	0.723402899	-0.212728621	0.155784057	-0.15597578	0.300613811	-0.138435419	0.358878819	0.121301007	0.421955137	-0.241459352	0.105962703	0.224548215	0.133541779	0.314606791	0.033217418	0.153584688	0.308175939	0.164047424	0.27597546
ENSMOCG00000018863	darkorchid	-0.11786011	0.435336837	0.351724004	0.016529766	-0.739118042	4.47E-09	-0.187925662	0.211052965	-0.442189512	0.002091961	0.447616816	0.001813741	-0.446087732	0.001888596	0.318773444	0.030834199	0.793770521	4.69E-11	0.221256293	0.139482967	0.300009528	0.042796326
ENSMOCG00000019750	darkorchid	-0.009023137	0.952542037	-0.223239029	0.135881506	-0.252959192	0.08985818	-0.275698548	0.063661771	-0.455216769	0.001479356	0.42494129	0.003243162	-0.694973196	8.38E-08	0.565395432	4.24E-05	0.63805431	1.84E-06	0.168955532	0.261663193	0.604735952	8.54E-06
ENSMOCG00000018765	darkorchid	-0.041020465	0.786643607	0.343869534	0.019288504	-0.787225807	8.67E-11	-0.636605395	1.98E-06	-0.122415926	0.417669686	0.101087949	0.503840687	-0.60331635	9.08E-06	0.662487749	5.30E-07	0.880538951	7.30E-16	0.651182578	9.56E-07	0.281348577	0.058205945
ENSMOCG00000016034	darkorchid	0.390694137	0.007263574	-0.108412549	0.473267925	-0.177690722	0.237435757	-0.261631543	0.079024634	-0.10758124	0.476687441	0.105207235	0.486524186	-0.319418231	0.030478383	0.286155251	0.053865566	0.340813922	0.020461949	0.210860902	0.159533347	0.190322289	0.205183274
ENSMOCG00000012637	darkorchid	0.398535872	0.006082791	0.076458448	0.613533886	-0.600890584	1.01E-05	-0.431207311	0.002772856	-0.311656489	0.034995318	0.297385416	0.044736674	-0.569811661	3.58E-05	0.485205953	0.000631521	0.797720518	3.20E-11	0.39322864	0.006861919	0.324637977	0.027721412
ENSMOCG00000022213	darkorchid	-0.103759479	0.492574571	0.485815358	0.000620187	-0.817150149	4.30E-12	-0.591511312	1.50E-05	0.038712266	0.798391553	-0.033225608	0.826489734	-0.358151259	0.014528351	0.455092485	0.00148435	0.743321735	3.28E-09	0.612904915	5.96E-06	0.000748096	0.996063096
ENSMOCG00000009804	darkorchid	0.123535151	0.4133927	-0.011470786	0.939689582	-0.570182821	3.52E-05	-0.497484515	0.000435572	-0.436713965	0.002410293	0.400900564	0.00576119	-0.79790243	3.15E-11	0.694236356	8.76E-08	0.923031572	7.20E-20	0.405210483	0.005212955	0.559259428	5.34E-05
ENSMOCG00000011622	darkorchid	0.114045973	0.450442388	0.166692531	0.268199442	-0.440272659	0.002198891	-0.124318093	0.410415721	-0.278449594	0.060956448	0.29236959	0.048644712	-0.278239438	0.061159813	0.186811287	0.213821779	0.501714648	0.000382002	0.124821791	0.408507027	0.181169331	0.228228047
ENSMOCG00000012381	darkorchid	0.414287867	0.004205004	-0.234892333	0.116101688	-0.379796282	0.009231336	-0.566188716	4.11E-05	-0.297984168	0.044287749	0.253430525	0.0892412	-0.780701638	1.57E-10	0.724781646	1.23E-08	0.776173325	2.34E-10	0.446184455	0.001883781	0.539519279	0.000109204
ENSMOCG00000003863	darkorchid	-0.170961961	0.255957635	0.065993423	0.66302042	-0.39217981	0.007025733	-0.211096893	0.159056011	-0.354439741	0.01565728	0.348103208	0.017756846	-0.532256008	0.000140523	0.43363147	0.002607714	0.580668833	2.33E-05	0.198559833	0.185884472	0.44312989	0.002041206
ENSMOCG00000006167	darkorchid	0.051572397	0.733569256	0.060355334	0.690300089	-0.369694354	0.011449357	-0.212260192	0.156718267	-0.155669369	0.301576148	0.169949986	0.258824807	-0.281491355	0.058073095	0.225278585	0.132249637	0.416769476	0.003961058	0.191545862	0.202231156	0.119122353	0.430400723
ENSMOCG00000012774	darkorchid	-0.278609925	0.060801663	0.506926779	0.000324201	-0.82065801	2.92E-12	-0.636442172	1.99E-06	0.045844815	0.762242982	-0.061727895	0.683621519	-0.429764333	0.002875474	0.568006634	3.83E-05	0.758812981	9.94E-10	0.686297836	1.40E-07	0.101175565	0.503469133
ENSMOCG00000000661	darkorchid	0.073794556	0.62598165	0.341160866	0.02032576	-0.662539955	5.29E-07	-0.692060684	9.98E-08	0.123174335	0.414768773	-0.143987835	0.339737328	-0.416271668	0.004008974	0.568111246	3.82E-05	0.679201602	2.11E-07	0.690174137	1.12E-07	0.066010912	0.662936444
ENSMOCG00000016027	darkorchid	-0.252031377	0.09108238	0.572158929	3.26E-05	-0.70099603	5.80E-08	-0.078265109	0.605152286	-0.200800846	0.180866184	0.216385153	0.148631475	-0.033389727	0.825645945	0.006887501	0.963765983	0.519476721	0.000216018	0.148865673	0.323453618	-0.079458225	0.599644415
ENSMOCG00000015815	darkorchid	0.588172156	1.72E-05	-0.195054387	0.193932188	-0.318098398	0.031210394	-0.139020635	0.356831048	-0.492017397	0.0005148	0.500268052	0.000399613	-0.506201936	0.000331735	0.292959036	0.04817158	0.610190872	6.72E-06	0.051961938	0.731631593	0.413735919	0.004261016
ENSMOCG00000000890	darkorchid	0.225450859	0.131946223	-0.229082496	0.125670639	-0.127792203	0.397355311	-0.306078088	0.038571266	-0.253110124	0.089660248	0.221290263	0.139420672	-0.528876718	0.000157709	0.463120345	0.001190873	0.470763336	0.000960742	0.195082073	0.193867674	0.405675032	0.005156672
ENSMOCG00000003964	darkorchid	0.117694989	0.435984879	0.374508347	0.010341188	-0.692807215	9.55E-08	-0.43796782	0.002333845	0.020509978	0.892381547	0.015203852	0.920117743	-0.268073835	0.071662417	0.315588763	0.032642481	0.61324219	5.87E-06	0.4798161	0.000740158	-0.035954703	0.812484396
ENSMOCG00000014732	darkorchid	-0.403257991	0.005455408	0.128649608	0.394169666	-0.342329649	0.019872566	-0.31154743	0.035062513	-0.147526592	0.327874157	0.122506278	0.417323488	-0.390754896	0.007253712	0.396257632	0.006407283	0.481427147	0.000706053	0.268180671	0.071545068	0.235176362	0.115648475
ENSMOCG00000009990	darkorchid	-0.156281387	0.299655972	0.190748058	0.204152611	-0.675896022	2.55E-07	-0.291648437	0.049228676	-0.473369898	0.00089188	0.466651748	0.001079053	-0.601244522	9.93E-06	0.463172736	0.001189141	0.843081081	1.97E-13	0.268438484	0.071262508	0.419495835	0.003707434
ENSMOCG00000023039	darkorchid	0.308501321	0.036982708	-0.19610703	0.191490052	-0.352152297	0.016389491	-0.248502538	0.095857071	-0.549595115	7.62E-05	0.522138705	0.000197788	-0.689767267	1.14E-07	0.485951668	0.000617677	0.736147134	5.55E-09	0.137804059	0.361096041	0.567147441	3.96E-05
ENSMOCG00000003664	darkorchid	-0.146129268	0.332527111	0.183717064	0.22164211	-0.398909687	0.006030936	-0.1384349	0.358880639	-0.277805949	0.061581007	0.279007341	0.060419347	-0.340031536	0.020771891	0.261161724	0.079583943	0.474799138	0.000856027	0.133049512	0.378058271	0.253465558	0.089195474
ENSMOCG00000015839	darkorchid	-0.266891609	0.072971178	0.547566511	8.20E-05	-0.817987526	3.92E-12	-0.765925045	5.58E-10	0.196582322	0.190394561	-0.217673451	0.146170007	-0.427270386	0.003060739	0.645221881	1.29E-06	0.746674321	2.55E-09	0.827361007	1.36E-12	0.039554964	0.794097249
ENSMOCG00000011974	darkorchid	0.04938874	0.744461308	-0.0346878	0.818979046	-0.561715217	4.87E-05	-0.198478946	0.18606744	-0.691352001	1.04E-07	0.673215691	2.96E-07	-0.753017945	1.57E-09	0.519964949	0.000212564	0.892839564	7.62E-17	0.138394027	0.359023929	0.653612918	8.44E-07
ENSMOCG00000023021	darkorchid	0.454843617	0.001494395	0.233444397	0.118433066	-0.615147453	5.39E-06	-0.282655217	0.056999216	-0.151680615	0.314283925	0.192002594	0.201136895	-0.214047882	0.153174927	0.149895649	0.320079129	0.589785912	1.61E-05	0.266981094	0.072871459	-0.026631971	0.860539902
ENSMOCG00000016418	darkorchid	-0.061871081	0.682926172	0.203878015	0.174134786	-0.622897605	3.78E-06	-0.362404378	0.013320581	-0.349075076	0.01742015	0.335795084	0.022519582	-0.539406754	0.000109636	0.462192766	0.001221907	0.780636693	1.58E-10	0.329854452	0.025176782	0.329390394	0.025394942
ENSMOCG00000015032	darkorchid	-0.084389714	0.577115163	0.487354406	0.00059237	-0.544803315	9.06E-05	0.090285635	0.550697283	-0.175470092	0.243444385	0.230878995	0.122650499	0.074326747	0.623486453	-0.157076819	0.297172136	0.335982429	0.022439769	0.00750347	0.96052792	-0.145262959	0.335432403
ENSMOCG00000017465	darkorchid	0.071106156	0.63864913	0.17132333	0.25493897	-0.574917176	2.93E-05	-0.355946679	0.015190243	-0.322386081	0.028884227	0.309057539	0.036625772	-0.513792634	0.000260134	0.428530892	0.002965828	0.755608014	1.28E-09	0.307626742	0.037549721	0.291663756	0.049216213
ENSMOCG00000000627	darkorchid	0.222351599	0.137484776	0.275191175	0.064171011	-0.45998499	0.001298691	-0.337993853	0.021597709	0.037617751	0.803977877	-0.040324767	0.790179666	-0.128288477	0.395509609	0.171293356	0.255023358	0.422354427	0.00345692	0.33581841	0.022509632	-0.094295703	0.533064202
ENSMOCG00000001102	darkorchid	-0.072287957	0.633067776	0.649311107	1.05E-06	-0.878149822	1.10E-15	-0.749337944	2.09E-09	0.31295621	0.034202654	-0.313754123	0.033723409	-0.242114286	0.104989949	0.481012864	0.000714686	0.67910741	2.12E-07	0.835228549	5.30E-13	-0.185154517	0.217984843
ENSMOCG00000019839	darkorchid	-0.051686276	0.733002626	0.505863199	0.00033531	-0.655082009	7.82E-07	-0.010470039	0.944942793	-0.252998605	0.089806462	0.279178849	0.060254951	-0.046151028	0.76070162	-0.040427163	0.789658951	0.508108511	0.000312249	0.087306955	0.563971918	-0.062024663	0.682180626
ENSMOCG00000019108	darkorchid	-0.083508926	0.581110633	0.113598558	0.452232914	-0.515800603	0.000243696	-0.464109614	0.001158551	-0.257784415	0.083696501	0.208720673	0.163910199	-0.5879196	1.74E-05	0.571263461	3.38E-05	0.724736413	1.24E-08	0.412280475	0.004411857	0.383606577	0.008496663
ENSMOCG00000013491	darkorchid	-0.321868014	0.029157399	0.678562008	2.19E-07	-0.750695093	1.88E-09	0.086053144	0.569603722	-0.270218271	0.069335899	0.324141789	0.027974224	0.056110731	0.711099178	-0.158879356	0.291592811	0.488412782	0.000573897	0.01886305	0.900978337	-0.156485149	0.29901843
ENSMOCG00000001028	darkorchid	0.018593897	0.90238438	-0.042783847	0.777699932	-0.536028652	0.000123361	-0.613669766	5.76E-06	-0.326744232	0.026669329	0.26756747	0.072220687	-0.857563363	2.74E-14	0.84550051	1.44E-13	0.88134993	6.34E-16	0.543580253	9.46E-05	0.634647938	2.17E-06
ENSMOCG00000013065	darkorchid	-0.050475851	0.739032492	-0.122045342	0.419091359	-0.421451423	0.003534398	-0.406858428	0.005015685	-0.488832224	0.00056672	0.430697215	0.002808757	-0.839074818	3.29E-13	0.738415721	4.71E-09	0.806106709	1.38E-11	0.331473051	0.024428072	0.718466174	1.89E-08
ENSMOCG00000017864	darkorchid	0.049436967	0.744220208	0.404257092	0.005330143	-0.794726033	4.28E-11	-0.552535012	6.85E-05	-0.075663724	0.617236419	0.072505885	0.632040743	-0.447116832	0.001837923	0.50496112	0.000345	0.786273351	9.47E-11	0.577407307	2.66E-05	0.141001819	0.349951445
ENSMOCG00000021386	darkorchid	-0.171234808	0.255188253	0.4435485	0.002018965	-0.887433091	2.12E-16	-0.402747621	0.005520381	-0.334538417	0.023061131	0.337305574	0.02188281	-0.521846266	0.00019972	0.463520203	0.001177713	0.915915099	4.68E-19	0.430461652	0.002825474	0.264571986	0.075593887
ENSMOCG00000019533	darkorchid	-0.126165968	0.403438514	0.743923781	3.14E-09	-0.932487769	4.44E-21	-0.530669936	0.000148365	0.153153638	0.309552	-0.137064047	0.363705359	-0.147036982	0.329499848	0.290309856	0.050327658	0.671568031	3.24E-07	0.638628274	1.79E-06	-0.211947271	0.157344619
ENSMOCG00000008331	darkorchid	0.349696052	0.01720786	0.227477763	0.128415395	-0.555834119	6.07E-05	-0.445223595	0.0019321	0.016301302	0.91437235	0.007395978	0.961092944	-0.269977991	0.069593564	0.281055744	0.058479177	0.560057205	5.18E-05	0.429596793	0.002887603	-0.05437437	0.71966881
ENSMOCG00000020504	darkorchid	0.069485534	0.646335124	0.353712955	0.015886852	-0.582221993	2.19E-05	-0.048485375	0.748981887	-0.270464612	0.069072522	0.306447471	0.038325561	-0.136799731	0.364640102	0.027247169	0.857351359	0.493357981	0.000494258	0.081788814	0.588949295	0.022310155	0.882998794
ENSMOCG00000010416	darkorchid	0.155117682	0.303313801	-0.103681092	0.492903271	-0.527664378	0.000164325	-0.600568348	1.02E-05	-0.352294238	0.016343226	0.309807073	0.036149268	-0.85847457	2.40E-14	0.80876316	1.05E-11	0.901167293	1.40E-17	0.505464373	0.000339564	0.603301368	9.09E-06
ENSMOCG00000016312	darkorchid	0.535215741	0.000126889	0.211260839	0.158725016	-0.484651487	0.000641995	-0.366698934	0.012189027	0.068131013	0.652787219	-0.039963562	0.792017237	-0.138754946	0.357759856	0.174075948	0.247268951	0.435386825	0.002493612	0.381367135	0.008922081	-0.115119339	0.446162692
ENSMOCG00000015527	darkorchid	-0.207272516	0.166920876	0.276682938	0.062682953	-0.522533779	0.000195205	-0.290159366	0.050452443	-0.121306224	0.421935024	0.133386522	0.37684059	-0.335884985	0.022481253	0.327451261	0.026323716	0.52598684	0.000173895	0.312414214	0.034531383	0.134734739	0.371992649
ENSMOCG00000022001	darkorchid	-0.204472415	0.172855618	0.064535867	0.670033243	-0.372050812	0.010894815	-0.166148561	0.269786596	-0.37009653	0.011353037	0.350562582	0.016915287	-0.459846513	0.001303647	0.352754295	0.016194031	0.563555058	4.54E-05	0.129968795	0.389297545	0.365936522	0.012383688
ENSMOCG00000003212	darkorchid	0.208849373	0.163644561	-0.158611267	0.292418285	-0.439739465	0.002229482	-0.311785594	0.034915909	-0.597794887	1.15E-05	0.555600017	6.12E-05	-0.783886186	1.18E-10	0.598705702	1.11E-05	0.849375832	8.58E-14	0.201016184	0.180389144	0.659978906	6.05E-07
ENSMOCG00000008624	darkorchid	-0.026480628	0.861324644	0.389420364	0.007473012	-0.68980031	1.14E-07	-0.335847104	0.022497396	-0.195058299	0.193923069	0.196253274	0.191152503	-0.322772289	0.028681969	0.305747459	0.038792287	0.678249961	2.23E-07	0.352836008	0.016167653	0.117062644	0.438471581
ENSMOCG00000018512	darkorchid	-0.04940219	0.744394064	0.071110162	0.638630176	-0.625557832	3.34E-06	-0.235728696	0.114770986	-0.627006802	3.13E-06	0.612660659	6.02E-06	-0.696585015	7.60E-08	0.489713554	0.000551903	0.888560332	1.72E-16	0.181387593	0.227658623	0.559194187	5.35E-05
ENSMOCG00000022130	darkorchid	-0.144401945	0.338335527	-0.004078745	0.978537762	-0.544109867	9.28E-05	-0.507677859	0.000316558	-0.395341515	0.006541944	0.344155842	0.019181523	-0.826546385	1.49E-12	0.784401175	1.12E-10	0.864038712	1.05E-14	0.452954382	0.001572642	0.649160271	1.06E-06
ENSMOCG00000001448	darkorchid	-0.206850554	0.167805624	0.583319336	2.10E-05	-0.864635144	9.64E-15	-0.276324732	0.063037732	-0.230103912	0.123946726	0.246637188	0.098457926	-0.255236017	0.086908219	0.222143251	0.13786322	0.741500998	3.76E-09	0.33265966	0.023891097	0.032538621	0.830023852
ENSMOCG00000020988	darkorchid	-0.207489341	0.166467566	0.360060626	0.013975084	-0.770195505	3.90E-10	-0.110135707	0.466221563	-0.563570547	4.54E-05	0.580130766	2.38E-05	-0.460374821	0.001284828	0.267880513	0.071875151	0.841308238	2.48E-13	0.126081331	0.403756578	0.326971428	0.02655786
ENSMOCG00000012952	darkorchid	0.454619896	0.001503477	0.035310749	0.815784033	-0.330884037	0.024698345	-0.047118276	0.75583889	-0.289582682	0.050932941	0.308148889	0.037210347	-0.199276878	0.184268104	0.062084479	0.681890338	0.395479334	0.00652153	0.034278634	0.82107918	0.126767287	0.401182932
ENSMOCG00000005144	darkorchid	-0.247238333	0.097613878	0.204426487	0.172954213	-0.53086152	0.000147397	-0.147035334	0.329505329	-0.335007537	0.022857705	0.35674963	0.014946262	-0.394704168	0.006637071	0.286362475	0.053684478	0.594475994	1.32E-05	0.170750095	0.256556131	0.26386724	0.076405255
ENSMOCG00000023037	darkorchid	-0.009114337	0.952062916	0.307156265	0.037857686	-0.603404411	9.05E-06	-0.454222914	0.001519712	-0.090435073	0.550035238	0.058836618	0.697717023	-0.373888518	0.010478491	0.423159554	0.003389102	0.63624432	2.01E-06	0.452764254	0.001580715	0.135219955	0.370257081
ENSMOCG00000016362	darkorchid	-0.325314102	0.027379984	0.04127234	0.785364429	-0.485686395	0.00062257	-0.386257371	0.008015828	-0.403804523	0.005386571	0.359798562	0.014049942	-0.754618042	1.39E-09	0.697494294	7.19E-08	0.763815707	6.63E-10	0.36006837	0.013972878	0.629355717	2.80E-06
ENSMOCG00000005344	darkorchid	-0.269590755	0.070010412	0.091041492	0.547352547	-0.573151342	3.14E-05	-0.222355009	0.137478589	-0.596488699	1.22E-05	0.573061696	3.15E-05	-0.720865134	1.61E-08	0.553713442	6.56E-05	0.839582195	3.08E-13	0.192801892	0.199231945	0.628643396	2.89E-06
ENSMOCG00000016509	darkorchid	0.179372237	0.232953725	0.075530006	0.617860325	-0.370554167	0.01124428	-0.304683374	0.039510673	-0.083583145	0.580773478	0.097152079	0.520674627	-0.326689249	0.026696364	0.315979808	0.03241583	0.455254244	0.001477853	0.296588619	0.045339827	0.137955375	0.360563894
ENSMOCG00000021542	darkorchid	0.039349646	0.795142978	-0.13091014	0.385842628	-0.464800572	0.001136442	-0.317352763	0.031630339	-0.612946497	5.95E-06	0.576461342	2.76E-05	-0.840716895	2.67E-13	0.656388793	7.31E-07	0.876830907	1.38E-15	0.235275231	0.11549103	0.714877612	2.39E-08
ENSMOCG00000006367	darkorchid	0.202915725	0.176220114	-0.012335358	0.935153226	-0.508127271	0.000312063	-0.35251648	0.016271009	-0.368864891	0.011650224	0.35348914	0.015958122	-0.618430632	4.65E-06	0.509065712	0.000302861	0.736541227	5.39E-09	0.312507171	0.034474819	0.422928565	0.003408438
ENSMOCG00000008033	darkorchid	0.208204892	0.164977931	-0.167618042	0.265513311	-0.300916125	0.042142144	-0.50992018	0.000294697	-0.195523542	0.192841033	0.156005004	0.300522132	-0.668704635	3.79E-07	0.657817716	6.78E-07	0.619491327	4.43E-06	0.42355899	0.003355892	0.46837677	0.001027918
ENSMOCG00000008173	darkorchid	0.593663634	1.37E-05	-0.100337249	0.507029921	-0.321986185	0.029094901	-0.325837062	0.027118309	-0.171839888	0.253487574	0.181221363	0.228092212	-0.374878773	0.010259872	0.302607269	0.04094368	0.495233532	0.000466756	0.240559004	0.107311207	0.176301199	0.241183595
ENSMOCG00000013642	darkorchid	-0.025234975	0.867788549	0.061027908	0.687024547	-0.59709821	1.18E-05	-0.258593288	0.082696723	-0.584089354	2.03E-05	0.561864933	4.84E-05	-0.690814567	1.08E-07	0.502986199	0.000367103	0.868866619	5.01E-15	0.208364082	0.16464785	0.547507955	8.22E-05
ENSMOCG00000014255	darkorchid	0.331800866	0.024278727	-0.270171027	0.069386502	-0.068271891	0.652114985	-0.259509141	0.081576023	-0.128226097	0.395741331	0.127729557	0.397588654	-0.393594951	0.006805491	0.339803284	0.020863053	0.313581119	0.033826846	0.173852818	0.247884813	0.256735824	0.085006606
ENSMOCG00000012826	darkorchid	0.153312614	0.309044039	0.015300831	0.91960987	-0.421645252	0.00351764	-0.464139937	0.001157573	-0.207007172	0.167476839	0.185638557	0.216762794	-0.595271448	1.28E-05	0.569438615	3.63E-05	0.671050986	3.33E-07	0.403104236	0.005474912	0.370746724	0.011198786
ENSMOCG00000013308	darkorchid	0.119350829	0.429510614	0.13602694	0.367381348	-0.656583634	7.24E-07	-0.560285071	5.14E-05	-0.21661674	0.148186759	0.198592304	0.185811058	-0.645747487	1.26E-06	0.642442217	1.49E-06	0.83306818	6.90E-13	0.52557227	0.000176337	0.362330791	0.013340725
ENSMOCG00000019740	darkorchid	0.288325976	0.051992857	-0.335328963	0.022719194	-0.217348485	0.146788038	-0.341924916	0.020028527	-0.487263058	0.00059399	0.441240558	0.002144308	-0.80485806	1.57E-11	0.669680078	3.59E-07	0.678058464	2.25E-07	0.227875337	0.127731225	0.728738077	9.37E-09
ENSMOCG00000009004	darkorchid	0.308527123	0.036966088	-0.339364001	0.021039448	-0.272860949	0.066551649	-0.3569083	0.014898445	-0.523307728	0.000190233	0.473692008	0.000883685	-0.839577755	3.09E-13	0.687750876	1.29E-07	0.741488985	3.76E-09	0.238647693	0.110217346	0.737193186	5.14E-09
ENSMOCG00000008961	darkorchid	-0.185730793	0.216530469	0.074160053	0.624267557	-0.424476394	0.003280698	-0.517543993	0.000230193	-0.132080787	0.38157145	0.076031476	0.615521925	-0.576808715	2.72E-05	0.634655911	2.17E-06	0.638975585	1.76E-06	0.479368681	0.000749888	0.375513044	0.010121912
ENSMOCG00000014497	darkorchid	0.108566151	0.472637528	0.0426055	0.778603218	-0.535225741	0.000126845	-0.50549841	0.000339199	-0.205367474	0.170942238	0.182230545	0.225468625	-0.588334983	1.71E-05	0.572891296	3.17E-05	0.716155749	2.20E-08	0.450927592	0.001660615	0.341577218	0.020163332
ENSMOCG00000017929	darkorchid	-0.009524997	0.949905719	-0.126992373	0.400340507	-0.454895296	0.001492304	-0.295321368	0.046312714	-0.624792561	3.47E-06	0.580887861	2.31E-05	-0.836202345	4.70E-13	0.650241177	1.00E-06	0.85851805	2.39E-14	0.213327106	0.154596414	0.733248709	6.82E-09
ENSMOCG00000012493	darkorchid	-0.168632748	0.262588936	0.641384593	1.56E-06	-0.920966379	1.26E-19	-0.288908042	0.051499745	-0.179663385	0.232183603	0.208404723	0.164563657	-0.220943352	0.140057817	0.198977835	0.184940985	0.755632341	1.28E-09	0.375980683	0.01002122	-0.040503091	0.789272892
ENSMOCG00000022776	darkorchid	-0.375439916	0.010137737	0.143732457	0.3406036	-0.515800592	0.000243696	-0.312828299	0.034280001	-0.395704546	0.006488291	0.369384147	0.011524128	-0.617798771	4.78E-06	0.537156136	0.000118616	0.746624896	2.56E-09	0.275560736	0.063799771	0.465275181	0.001121475
ENSMOCG00000002961	darkorchid	0.016314861	0.914301396	0.015019066	0.921085538	-0.542160376	9.95E-05	-0.675243064	2.64E-07	-0.20276046	0.176558256	0.143572131	0.341148137	-0.808591986	1.07E-11	0.849772759	8.13E-14	0.840978528	2.58E-13	0.625579394	3.34E-06	0.549597492	7.62E-05
ENSMOCG00000002294	darkorchid	0.18154443	0.227250054	0.168775336	0.262179726	-0.648214619	1.11E-06	-0.509460142	0.000299067	-0.239682287	0.108636889	0.211798074	0.157643901	-0.56061253	5.08E-05	0.535849963	0.000124129	0.812355184	7.21E-12	0.460544174	0.001278847	0.293539172	0.047709573
ENSMOCG00000000282	darkorchid	0.322236878	0.028962681	-0.170455632	0.257389514	-0.056973601	0.706853571	-0.379725099	0.009245566	-0.007975406	0.95804744	-0.038278042	0.800606624	-0.350145643	0.017055531	0.386163634	0.008032421	0.295920603	0.045850578	0.291495378	0.049353346	0.191436398	0.202494036
ENSMOCG00000021233	darkorchid	0.482305494	0.000688058	-0.268858807	0.070803734	-0.359816981	0.014044669	-0.340670907	0.020518312	-0.506505249	0.000328564	0.489989404	0.000547337	-0.752050758	1.69E-09	0.573143434	3.14E-05	0.77245971	3.22E-10	0.220781978	0.140354935	0.592528405	1.44E-05
ENSMOCG00000012044	darkorchid	-0.232976161	0.119194524	0.499149252	0.000413731	-0.610427414	6.65E-06	0.081453158	0.590484379	-0.310443102	0.035748933	0.33543895	0.02267196	-0.027141154	0.857900673	-0.072481138	0.632157332	0.443944122	0.001998143	-0.016161833	0.91510227	-0.007661484	0.959697359
ENSMOCG00000015917	darkorchid	-0.16824722	0.263697486	-0.1852015	0.217866018	-0.231201994	0.122113354	-0.253690755	0.08890197	-0.417970895	0.003847479	0.371229006	0.011085534	-0.640696012	1.62E-06	0.540103804	0.000106983	0.558456623	5.50E-05	0.160969645	0.285208495	0.575472482	2.87E-05
ENSMOCG00000014296	darkorchid	0.072110995	0.633902247	0.323149533	0.028485543	-0.666049202	4.38E-07	-0.645103528	1.30E-06	0.07826556	0.605150199	-0.089808029	0.552815725	-0.415074412	0.0041263	0.523881892	0.000186619	0.683236033	1.68E-07	0.64806516	1.12E-06	0.061717493	0.683672041
ENSMOCG00000003573	darkorchid	-0.043463034	0.774262676	0.26535	0.074706066	-0.662510849	5.29E-07	-0.291322377	0.049494565	-0.344383527	0.019096804	0.338612504	0.02134412	-0.471376981	0.000944116	0.371157602	0.011102239	0.742846868	3.40E-09	0.293398994	0.047820877	0.269874779	0.069704476
ENSMOCG00000003013	darkorchid	0.163328254	0.278115066	-0.222642028	0.136958533	-0.116519071	0.440615462	-0.227881657	0.127720371	-0.298306231	0.044047799	0.26542012	0.074626454	-0.501786627	0.000381144	0.392034222	0.007048738	0.416006026	0.004034751	0.136369878	0.366163352	0.400001428	0.005881686
ENSMOCG00000000518	darkorchid	-0.039023533	0.796804677	0.401027662	0.005744331	-0.850076602	7.80E-14	-0.477755778	0.000785923	-0.23392617	0.117653443	0.244980149	0.100813658	-0.519067271	0.000218953	0.490893054	0.000532618	0.891854439	9.22E-17	0.494340021	0.000479681	0.214228086	0.15282104
ENSMOCG00000008599	darkorchid	0.077029867	0.610877571	0.231708175	0.12127515	-0.705924209	4.26E-08	-0.2881929	0.05210613	-0.407501858	0.004940449	0.421430669	0.003536196	-0.494837979	0.000472439	0.362064561	0.013413823	0.830305735	9.61E-13	0.264483881	0.075694948	0.276827848	0.062539882
ENSMOCG00000002210	darkorchid	-0.340423708	0.020616042	0.163779018	0.276772725	-0.547451619	8.24E-05	-0.552386678	6.89E-05	-0.199569304	0.183611809	0.149179118	0.322424324	-0.682704188	1.73E-07	0.729541855	8.86E-09	0.755992639	1.24E-09	0.529295947	0.000155478	0.466848106	0.00107312
ENSMOCG00000004078	darkorchid	-0.146294532	0.331974661	-0.105209682	0.486513993	-0.411853887	0.004456944	-0.312926466	0.034220627	-0.506205049	0.000331703	0.481767865	0.000699023	-0.787907106	8.14E-11	0.64716174	1.17E-06	0.772726562	3.15E-10	0.2551723	0.086989735	0.657028094	7.07E-07
ENSMOCG00000008555	darkorchid	0.031905354	0.833284555	0.101345174	0.502750261	-0.631366422	2.54E-06	-0.671493176	3.25E-07	-0.20093333	0.180572584	0.150541243	0.317975358	-0.737788375	4.93E-09	0.767750391	4.79E-10	0.88105772	6.67E-16	0.612128323	6.17E-06	0.434207203	0.002569792
ENSMOCG00000015183	darkorchid	0.136481575	0.365767168	-0.27481604	0.06454961	-0.333406048	0.023558425	-0.2723683	0.067063835	-0.658147962	6.67E-07	0.608421612	7.27E-06	-0.868616409	5.21E-15	0.666184136	4.35E-07	0.807546608	1.19E-11	0.165753908	0.270941971	0.797900328	3.15E-11
ENSMOCG00000021401	darkorchid	-0.123077211	0.41513963	0.341341546	0.020255138	-0.776968994	2.18E-10	-0.431337422	0.002763764	-0.241759052	0.105516715	0.256603065	0.08517361	-0.518032393	0.000226533	0.480408674	0.000727446	0.817902278	3.96E-12	0.453115404	0.001565834	0.248534283	0.095813274
ENSMOCG00000012754	darkorchid	0.007539739	0.960337274	-0.325776986	0.027148263	-0.253870269	0.088668546	-0.3160411	0.032380423	-0.617628542	4.82E-06	0.560036076	5.19E-05	-0.907681534	3.35E-18	0.734830774	6.10E-09	0.769698243	4.07E-10	0.181424203	0.227563207	0.845888433	1.37E-13
ENSMOCG00000012625	darkorchid	-0.181613125	0.227071261	0.439281562	0.002256052	-0.803473071	1.81E-11	-0.357242677	0.014798104	-0.293048993	0.048099704	0.286138525	0.053880204	-0.440398366	0.002191733	0.39738854	0.006244375	0.813186735	6.60E-12	0.386136964	0.008037148	0.219462682	0.142801574
ENSMOCG00000010074	darkorchid	0.337343262	0.021867117	-0.061716566	0.683676544	-0.370368746	0.011288237	-0.325333061	0.027370461	-0.309685475	0.036226223	0.296992772	0.045033072	-0.530464362	0.00014941	0.427167447	0.003068607	0.641996461	1.52E-06	0.254467654	0.087895188	0.337856754	0.021654249
ENSMOCG00000017628	darkorchid	-0.017033585	0.910541075	-0.112082703	0.45832804	-0.373330508	0.010603437	-0.288894301	0.051511342	-0.481924901	0.000695804	0.44996198	0.001704043	-0.697910036	7.01E-08	0.566462687	4.07E-05	0.712386096	2.81E-08	0.213860441	0.153543665	0.600028059	1.05E-05
ENSMOCG00000021170	darkorchid	0.267252287	0.072569911	-0.17672059	0.240048198	-0.225216854	0.132358486	-0.310589765	0.03565714	-0.271739759	0.067721844	0.241013466	0.106628901	-0.547717336	8.16E-05	0.475760358	0.000832645	0.530920392	0.000147101	0.234771372	0.11629511	0.413242986	0.00431159
ENSMOCG00000019930	darkorchid	0.218906987	0.143841516	-0.187573965	0.211924085	-0.461296578	0.001252573	-0.425155556	0.00322599	-0.543129325	9.61E-05	0.503481433	0.000361444	-0.858141781	2.52E-14	0.703283411	5.03E-08	0.892299976	8.46E-17	0.307970171	0.037326222	0.684111055	1.59E-07
ENSMOCG00000016923	darkorchid	0.321989391	0.029093206	-0.105687498	0.4845257	-0.352031916	0.016428816	-0.588080142	1.73E-05	-0.02477915	0.870156063	-0.004406144	0.976815447	-0.543789354	9.39E-05	0.59818286	1.13E-05	0.566593337	4.05E-05	0.508403614	0.000309327	0.288995709	0.051425804
ENSMOCG00000007325	darkorchid	0.141672842	0.347639885	0.345367729	0.018734219	-0.730129943	8.50E-09	-0.491350381	0.000525305	-0.133286771	0.377200767	0.13834757	0.359186835	-0.417117772	0.003927833	0.408323408	0.004845819	0.767536939	4.88E-10	0.480574154	0.000723931	0.104464356	0.489623934
ENSMOCG00000000668	darkorchid	0.009579577	0.949619037	-0.120590699	0.424698296	-0.499348224	0.000411188	-0.400304545	0.005840822	-0.543398528	9.52E-05	0.501615078	0.000383191	-0.851341397	6.56E-14	0.720058703	1.70E-08	0.880872632	6.89E-16	0.316165824	0.032308471	0.707610936	3.83E-08
ENSMOCG00000014470	darkorchid	-0.713626023	2.60E-08	0.27380721	0.065576588	-0.309061618	0.036623165	-0.073242681	0.62857351	-0.207020506	0.167448868	0.174921172	0.244945422	-0.246444628	0.09872948	0.267999884	0.071743735	0.326071238	0.027001811	0.104595717	0.48907507	0.271964761	0.067485707
ENSMOCG00000019019	darkorchid	-0.092802074	0.539599644	0.140204882	0.352708957	-0.655881825	7.51E-07	-0.38915558	0.007517199	-0.461023093	0.001262067	0.430178862	0.002845658	-0.692203603	9.90E-08	0.590017299	1.59E-05	0.897516794	3.00E-17	0.349728826	0.017196717	0.504536957	0.000349643
ENSMOCG00000004529	darkorchid	0.104351398	0.490096162	-0.007523222	0.960424095	-0.536687823	0.000120566	-0.27667447	0.062691321	-0.512568825	0.000270638	0.491653548	0.000520507	-0.635003452	2.14E-06	0.471920047	0.000929617	0.790412845	6.45E-11	0.205471628	0.170720585	0.489036222	0.000563259
ENSMOCG00000022740	darkorchid	-0.066235493	0.66185847	0.072290483	0.633055866	-0.605952877	8.10E-06	-0.347380201	0.018010882	-0.442268621	0.002087648	0.430141548	0.002848331	-0.693121271	9.37E-08	0.588425456	1.70E-05	0.825390385	1.71E-12	0.330517118	0.024867969	0.531376301	0.000144825
ENSMOCG00000021001	darkorchid	-0.262822834	0.07762026	0.521198436	0.000204062	-0.750742959	1.87E-09	-0.398699024	0.006060112	-0.041343756	0.78500184	0.050064638	0.741084551	-0.260381379	0.080519787	0.323147777	0.028486455	0.629066052	2.84E-06	0.453114471	0.001565873	0.019105215	0.899713535
ENSMOCG00000019374	darkorchid	-0.115139253	0.446083505	-0.152512859	0.31160482	-0.192161443	0.200757297	-0.317355095	0.031629019	-0.272311982	0.067122586	0.238845062	0.109914496	-0.613299944	5.86E-06	0.574284036	3.00E-05	0.504552604	0.000349471	0.257185735	0.084442541	0.511994611	0.000275698
ENSMOCG00000017616	darkorchid	-0.312967192	0.03419602	0.348715022	0.017544253	-0.424002375	0.003319364	-0.060862919	0.68782755	-0.113401917	0.453021087	0.125390061	0.40635979	-0.071532371	0.636633921	0.06775982	0.654559762	0.326859411	0.02661277	0.125352356	0.406502059	-0.012792116	0.932757454
ENSMOCG00000008585	darkorchid	0.269248961	0.070379984	-0.262279136	0.078258754	-0.378751362	0.009442126	-0.636731538	1.97E-06	-0.297136813	0.044924154	0.239567871	0.108810816	-0.868621219	5.21E-15	0.841167051	2.52E-13	0.808573569	1.07E-11	0.501805898	0.000380915	0.62187154	3.97E-06
ENSMOCG00000012855	darkorchid	0.196759796	0.189986651	-0.000651657	0.996570611	-0.454086675	0.00152532	-0.556390568	5.94E-05	-0.154957198	0.303820482	0.115181968	0.445913671	-0.593048449	1.40E-05	0.596932795	1.19E-05	0.691667931	1.02E-07	0.476137049	0.000823639	0.328149723	0.025985966
ENSMOCG00000011221	darkorchid	-0.288280269	0.05203174	0.355450495	0.015342698	-0.778122885	1.97E-10	-0.431804565	0.002731336	-0.338570127	0.021361411	0.320625034	0.029821574	-0.598248724	1.13E-05	0.560549314	5.09E-05	0.885584396	2.98E-16	0.437039974	0.002390207	0.375648933	0.010092564
ENSMOCG00000013078	darkorchid	-0.443404171	0.002026609	0.495866017	0.000457797	-0.501544523	0.000384036	-0.123215995	0.414609757	0.00604061	0.968218901	0.025824239	0.864729671	-0.024659363	0.870778411	0.076394149	0.613833098	0.330396177	0.024924092	0.220645214	0.140607109	-0.107819268	0.475707002
ENSMOCG00000020536	darkorchid	0.246084244	0.099239254	-0.16734231	0.266311696	-0.481848795	0.000697362	-0.368340698	0.011778715	-0.589000266	1.66E-05	0.551909289	7.01E-05	-0.826938538	1.43E-12	0.646897371	1.19E-06	0.896691156	3.55E-17	0.253396115	0.089286131	0.6704105	3.45E-07
ENSMOCG00000012191	darkorchid	-0.218926999	0.143803968	0.221903312	0.138300005	-0.661133532	5.70E-07	-0.245553447	0.099993772	-0.47331419	0.000893305	0.473172112	0.000896946	-0.576646218	2.74E-05	0.432997854	0.002650018	0.802805496	1.93E-11	0.23660671	0.113386512	0.412417644	0.004397444
ENSMOCG00000019494	darkorchid	-0.034586021	0.819501335	0.109970839	0.466893304	-0.666486837	4.28E-07	-0.218293271	0.144996544	-0.648330586	1.11E-06	0.635587959	2.08E-06	-0.687441913	1.31E-07	0.475914304	0.000828954	0.921415956	1.12E-19	0.173084768	0.250012637	0.555355798	6.17E-05
ENSMOCG00000014439	darkorchid	-0.075935689	0.615968297	0.237757729	0.111590839	-0.772559753	3.19E-10	-0.36488257	0.012657159	-0.492340495	0.00050978	0.481142226	0.00071198	-0.666001953	4.39E-07	0.537547635	0.000117007	0.959980064	5.95E-26	0.344964106	0.018882207	0.450232467	0.001691777
ENSMOCG00000014412	darkorchid	0.156660418	0.298470737	-0.223050324	0.136221257	-0.394104915	0.006727605	-0.712046415	2.88E-08	-0.217132507	0.147199859	0.159954865	0.288296424	-0.887441759	2.12E-16	0.909026678	2.46E-18	0.806816626	1.29E-11	0.591153525	1.52E-05	0.620259162	4.27E-06
ENSMOCG00000019766	darkorchid	-0.093839059	0.535058158	0.303597878	0.04025471	-0.795963452	3.80E-11	-0.539793835	0.000108156	-0.293624496	0.047641927	0.273955699	0.065424616	-0.634975325	2.14E-06	0.612022905	6.20E-06	0.943435905	1.01E-22	0.518936467	0.000219898	0.346811182	0.018212968
ENSMOCG00000013122	darkorchid	0.067695987	0.654864771	0.256547101	0.085244087	-0.753351138	1.53E-09	-0.474566711	0.000861768	-0.322721128	0.028708694	0.313562089	0.03383824	-0.625634581	3.33E-06	0.563771764	4.51E-05	0.904835823	6.34E-18	0.469578062	0.000993597	0.356121618	0.015136801
ENSMOCG00000010892	darkorchid	0.465072762	0.001127837	0.106708186	0.480292683	-0.442912418	0.002052845	-0.419305289	0.003724685	0.009168452	0.951778627	-0.010415505	0.945229126	-0.253254551	0.089471166	0.279117146	0.060314054	0.485442807	0.000627094	0.385111282	0.008220755	-0.007568484	0.960186184
ENSMOCG00000018578	darkorchid	0.133547364	0.376260264	0.001347791	0.992907226	-0.607612189	7.53E-06	-0.604447996	8.65E-06	-0.338426339	0.021420166	0.300535038	0.042416127	-0.822961379	2.25E-12	0.7881668	7.95E-11	0.930637979	7.90E-21	0.529080298	0.000156622	0.560786027	5.04E-05
ENSMOCG00000022146	darkorchid	-0.238847252	0.10991114	0.249969377	0.093849407	-0.501629237	0.000383022	-0.405473323	0.005181045	-0.047985378	0.751487546	0.024147137	0.873440532	-0.352463999	0.016288038	0.431665544	0.002740951	0.527283253	0.000166456	0.412303505	0.004409434	0.167288192	0.266468583
ENSMOCG00000021767	darkorchid	-0.349796362	0.017173774	0.286171703	0.053851171	-0.50062164	0.000395242	-0.18113678	0.228313053	-0.274706478	0.064660519	0.272641004	0.06677993	-0.361001434	0.01370914	0.301321029	0.041852624	0.535603651	0.000125194	0.202671306	0.17675263	0.251328876	0.092017872
ENSMOCG00000000826	darkorchid	0.066027427	0.662857151	0.077105124	0.610528093	-0.589269382	1.64E-05	-0.586429919	1.85E-05	-0.256853319	0.084859017	0.215972772	0.149425804	-0.717574429	2.00E-08	0.711681018	2.95E-08	0.86156583	1.53E-14	0.529378299	0.000155043	0.449580079	0.001721495
ENSMOCG00000015020	darkorchid	-0.363432622	0.0130418	0.357293424	0.014782926	-0.745763349	2.73E-09	-0.264124343	0.076108463	-0.422781015	0.00342084	0.424630545	0.00326821	-0.534282857	0.000131051	0.430852405	0.002797791	0.823391241	2.14E-12	0.286615788	0.05346378	0.361155336	0.013666049
ENSMOCG00000021272	darkorchid	0.022845693	0.8802105	-0.092067002	0.542830143	-0.219577825	0.142586791	-0.325635665	0.027218835	-0.187963014	0.210960594	0.15166406	0.314337365	-0.46371031	0.001171502	0.434516469	0.002549624	0.462148471	0.001223407	0.246664598	0.098419318	0.312580857	0.034430035
ENSMOCG00000020884	darkorchid	0.057421482	0.704653303	0.053156626	0.725699289	-0.601782882	9.70E-06	-0.594774077	1.31E-05	-0.288376219	0.051950143	0.251448912	0.0918575	-0.765773306	5.65E-10	0.739645178	4.30E-09	0.895479392	4.53E-17	0.533495273	0.00013466	0.482967378	0.000674771
ENSMOCG00000014584	darkorchid	0.378936305	0.009404519	0.042880637	0.777209832	-0.278126215	0.061269602	-0.196316453	0.191006807	-0.050478713	0.739018216	0.073383159	0.627913339	-0.137619385	0.361746147	0.084818208	0.575175939	0.308841328	0.036764181	0.164878514	0.273516416	-0.048322719	0.749796734
ENSMOCG00000005919	darkorchid	-0.158788137	0.291873513	0.391372679	0.007154095	-0.7946097	4.33E-11	-0.741283377	3.82E-09	0.006728196	0.964603523	-0.038871006	0.797582178	-0.57584264	2.82E-05	0.706795539	4.03E-08	0.850655503	7.21E-14	0.750832988	1.86E-09	0.207503655	0.166437673
ENSMOCG00000004216	darkorchid	-0.311114451	0.035330335	0.297418106	0.044712069	-0.679970776	2.02E-07	-0.207304287	0.166854397	-0.465567277	0.001112351	0.466802077	0.001074508	-0.531518997	0.000144119	0.396982906	0.006302389	0.779858452	1.69E-10	0.221048383	0.139864687	0.395773145	0.006478196
ENSMOCG00000006324	darkorchid	0.216607889	0.148203738	-0.207034592	0.167419325	-0.315571415	0.032652566	-0.270993046	0.068510218	-0.494193663	0.000481829	0.478417961	0.000770945	-0.701203317	5.72E-08	0.516234206	0.000240272	0.692453601	9.75E-08	0.170767732	0.256506272	0.565559267	4.21E-05
ENSMOCG00000006322	darkorchid	0.112634007	0.456106164	-0.008639068	0.95455992	-0.564560474	4.37E-05	-0.728797439	9.33E-09	-0.194885155	0.194326856	0.143980002	0.33976388	-0.830056984	9.89E-13	0.861499258	1.54E-14	0.890414008	1.22E-16	0.646813497	1.19E-06	0.517599606	0.000229773
ENSMOCG00000001931	darkorchid	-0.246151934	0.09914335	0.35388487	0.015832293	-0.694387502	8.68E-08	-0.484595429	0.000643063	-0.189611247	0.206912636	0.152825883	0.310600927	-0.498000268	0.000428697	0.536836602	0.000119943	0.763934071	6.57E-10	0.48169895	0.00070044	0.271475156	0.068000382
ENSMOCG00000020941	darkorchid	0.207560347	0.166319311	0.0150008	0.921181214	-0.586140846	1.87E-05	-0.533919697	0.000132704	-0.279277779	0.060160286	0.262671243	0.077797868	-0.68967188	1.15E-07	0.632199731	2.44E-06	0.827050083	1.41E-12	0.481130779	0.000712219	0.416597198	0.003977584
ENSMOCG00000001361	darkorchid	-0.003994051	0.978983317	0.111993629	0.458687578	-0.673343902	2.94E-07	-0.332527714	0.023950314	-0.516136778	0.000241038	0.50224151	0.000375763	-0.700086825	6.13E-08	0.561533241	4.90E-05	0.907105842	3.82E-18	0.304801329	0.039430506	0.529211409	0.000155925
ENSMOCG00000001188	darkorchid	0.228319484	0.126970149	0.285603353	0.05435026	-0.601691564	9.74E-06	-0.114486096	0.44868483	-0.350394571	0.016971683	0.370977941	0.011144367	-0.248089284	0.096428642	0.106426926	0.481457185	0.620485406	4.23E-06	0.122067376	0.419006752	0.101052195	0.50399235
ENSMOCG00000012006	darkorchid	0.069679884	0.645411448	0.352603397	0.016242839	-0.749768193	2.02E-09	-0.515871771	0.000243131	-0.156479709	0.29903544	0.142523263	0.344723837	-0.468988893	0.0010103	0.480825668	0.000718617	0.80892168	1.03E-11	0.521865983	0.00019959	0.170433309	0.257452767
ENSMOCG00000021759	darkorchid	-0.112020689	0.458578337	0.403781888	0.005389407	-0.762142741	7.60E-10	-0.771083945	3.62E-10	0.113745241	0.451645473	-0.137599566	0.361815957	-0.508973182	0.000303757	0.679408927	2.09E-07	0.790569182	6.35E-11	0.781325509	1.48E-10	0.117670493	0.436081063
ENSMOCG00000018737	darkorchid	0.182798924	0.224000195	0.493937395	0.00048561	-0.704229193	4.74E-08	-0.263496356	0.076834994	-0.016882916	0.911329205	0.075057746	0.620065936	-0.066230253	0.661883616	0.05827364	0.700473575	0.532089609	0.000141328	0.312859639	0.034261036	-0.206265654	0.169037626
ENSMOCG00000001879	darkorchid	0.032174757	0.831897051	0.308867543	0.036747376	-0.704841557	4.56E-08	-0.275637408	0.063722965	-0.360100849	0.013963625	0.368051331	0.011850164	-0.434979734	0.002519673	0.332965008	0.023754529	0.791307185	5.93E-11	0.277744056	0.061641333	0.228313133	0.126981008
ENSMOCG00000010426	darkorchid	0.109391131	0.469259375	-0.055655878	0.713340704	-0.574279291	3.00E-05	-0.454579949	0.001505103	-0.502230906	0.000375888	0.471417403	0.00094303	-0.817473611	4.15E-12	0.685533506	1.47E-07	0.936336993	1.27E-21	0.358007457	0.014570765	0.601363256	9.88E-06
ENSMOCG00000004962	darkorchid	0.098617257	0.514375464	0.38286539	0.008635482	-0.721600815	1.53E-08	-0.253022671	0.089774892	-0.218966479	0.143729915	0.247772528	0.096868525	-0.276674905	0.062690891	0.199834887	0.183017207	0.668409419	3.85E-07	0.290373442	0.050275008	0.043402356	0.774569585
ENSMOCG00000018963	darkorchid	0.096385972	0.523983518	-0.208716971	0.163917845	-0.322698949	0.028720286	-0.40623088	0.005090025	-0.45133878	0.001642422	0.403314871	0.005448209	-0.808938402	1.03E-11	0.688814281	1.21E-07	0.745667777	2.75E-09	0.290495148	0.050174359	0.664890938	4.66E-07
ENSMOCG00000003566	darkorchid	0.159565738	0.289486269	0.287182491	0.052972691	-0.509642662	0.000297326	-0.04372567	0.772934656	-0.233251906	0.118745652	0.283607152	0.056132786	-0.133964263	0.374758553	0.015521483	0.918454447	0.462664178	0.001206046	0.084965816	0.574508601	-0.006068909	0.968070088
ENSMOCG00000017537	darkorchid	-0.082888139	0.583934162	0.105430283	0.485595499	-0.570050747	3.54E-05	-0.420066641	0.003656176	-0.37300612	0.010676657	0.34169652	0.020116992	-0.695089775	8.32E-08	0.641470312	1.56E-06	0.808801939	1.05E-11	0.39520126	0.006562776	0.527438055	0.000165587
ENSMOCG00000022059	darkorchid	-0.000262588	0.998618107	0.583386517	2.09E-05	-0.843422669	1.89E-13	-0.360419771	0.013873049	-0.047604549	0.753397714	0.077529621	0.60855844	-0.162101895	0.28178869	0.190454079	0.20486386	0.674723746	2.72E-07	0.424660917	0.003265754	-0.134034051	0.374507519
ENSMOCG00000013333	darkorchid	0.083161848	0.582688493	-0.059914134	0.692451851	-0.36306998	0.013139546	-0.345565998	0.018661883	-0.309937812	0.036066677	0.264827554	0.075301336	-0.574329048	3.00E-05	0.511575139	0.000279448	0.611316608	6.40E-06	0.277350124	0.0620264	0.431805987	0.002731237
ENSMOCG00000012071	darkorchid	0.317292169	0.03166467	-0.098766389	0.513736461	-0.397553212	0.006220957	-0.50636024	0.000330077	-0.178738368	0.234636432	0.169819792	0.259195234	-0.594543425	1.32E-05	0.557851728	5.63E-05	0.658338595	6.60E-07	0.421644455	0.003517709	0.328371259	0.025879598
ENSMOCG00000012797	darkorchid	0.203900652	0.174085945	0.163016269	0.279046634	-0.63366699	2.28E-06	-0.46422303	0.001154896	-0.213533098	0.154189181	0.228529128	0.126612097	-0.523483958	0.000189117	0.47124679	0.000947622	0.773014484	3.07E-10	0.429915189	0.002864592	0.231280315	0.121983374
ENSMOCG00000022713	darkorchid	-0.151170685	0.315932662	0.507634698	0.000316993	-0.888648574	1.69E-16	-0.722577299	1.43E-08	0.029208906	0.847199002	-0.047765494	0.752590267	-0.50190798	0.000379702	0.634103302	2.23E-06	0.86808586	5.67E-15	0.756769065	1.17E-09	0.117045856	0.438537706
ENSMOCG00000006261	darkorchid	-0.222826406	0.136625227	0.273455985	0.065937167	-0.705971827	4.24E-08	-0.320770601	0.029743148	-0.394336143	0.006692545	0.38814478	0.007687967	-0.560650839	5.07E-05	0.473091617	0.000899015	0.824132416	1.97E-12	0.320759832	0.029748945	0.371329122	0.011062148
ENSMOCG00000018283	darkorchid	0.104827535	0.488107246	-0.064271051	0.671310373	-0.460245794	0.001289402	-0.192696223	0.19948305	-0.586353443	1.85E-05	0.586229028	1.86E-05	-0.653582483	8.46E-07	0.43908516	0.002267535	0.77254562	3.20E-10	0.116912946	0.439061418	0.530756852	0.000147925
ENSMOCG00000018573	darkorchid	0.12857127	0.394460106	0.14221558	0.345777122	-0.693306012	9.26E-08	-0.321873049	0.029154734	-0.507063958	0.000322793	0.510232833	0.00029176	-0.628244368	2.95E-06	0.457276209	0.001398751	0.911746382	1.30E-18	0.262622842	0.077854643	0.409061564	0.004762149
ENSMOCG00000014547	darkorchid	-0.070299197	0.642471607	0.015544943	0.918331612	-0.589295521	1.64E-05	-0.285735798	0.054233623	-0.634977215	2.14E-06	0.608795805	7.15E-06	-0.787182999	8.71E-11	0.594690904	1.31E-05	0.925248883	3.87E-20	0.221472852	0.139086192	0.651597971	9.36E-07
ENSMOCG00000004744	darkorchid	-0.036675541	0.808794613	0.427410449	0.003050062	-0.732909677	6.99E-09	-0.406223444	0.005090911	-0.094292632	0.5330776	0.107263328	0.477998585	-0.294916111	0.046627392	0.307486496	0.037641307	0.694969789	8.38E-08	0.419335934	0.003721906	0.004407942	0.976805992
ENSMOCG00000002440	darkorchid	-0.410721264	0.004578615	0.450970698	0.001658699	-0.709061613	3.49E-08	-0.257526428	0.084017356	-0.280878841	0.058644737	0.278267416	0.061132708	-0.388642606	0.007603448	0.341174036	0.020320605	0.691947782	1.01E-07	0.303467904	0.040344562	0.216833688	0.147771045
ENSMOCG00000016099	darkorchid	-0.245027589	0.100745617	0.551471897	7.12E-05	-0.893196837	7.11E-17	-0.614684387	5.50E-06	-0.022706797	0.880933532	0.015842042	0.91677617	-0.444994003	0.001943806	0.543462893	9.50E-05	0.836018765	4.81E-13	0.663420105	5.04E-07	0.094722431	0.53120416
ENSMOCG00000021081	darkorchid	0.284963472	0.054916612	0.199271247	0.184280759	-0.675411137	2.62E-07	-0.454183468	0.001521334	-0.216693981	0.148038651	0.220555626	0.140772478	-0.476086423	0.000824844	0.422458175	0.003448114	0.771192607	3.59E-10	0.424149471	0.003307322	0.190296291	0.205246327
ENSMOCG00000008393	darkorchid	-0.291091907	0.049683205	0.056460615	0.709376583	-0.462084355	0.001225581	-0.486475286	0.000608119	-0.272090295	0.067354245	0.217060318	0.147337697	-0.713684514	2.59E-08	0.715655945	2.27E-08	0.717691258	1.99E-08	0.444372533	0.00197581	0.537057159	0.000119026
ENSMOCG00000011368	darkorchid	0.073346225	0.62808688	0.021147537	0.889056781	-0.339399113	0.021025302	-0.384139108	0.008398116	-0.140725732	0.350905246	0.115117633	0.446169478	-0.444944253	0.001946351	0.434782185	0.002532407	0.523138854	0.000191308	0.338811264	0.02126318	0.263602952	0.076711288
ENSMOCG00000016126	darkorchid	-0.198035334	0.187073192	0.289436164	0.051055608	-0.657361405	6.95E-07	-0.224495345	0.133635679	-0.386694766	0.007938792	0.39516756	0.00656779	-0.455628129	0.001462933	0.336336357	0.022289635	0.744844969	2.93E-09	0.22851729	0.126632295	0.270285435	0.069264012
ENSMOCG00000019678	darkorchid	0.044158972	0.77074507	0.138890081	0.35728726	-0.537487357	0.000117253	-0.177184896	0.238795452	-0.422660991	0.003430958	0.432002931	0.002717667	-0.448385365	0.00177712	0.309680103	0.036229626	0.683675286	1.63E-07	0.148476522	0.324734389	0.315577028	0.032649303
ENSMOCG00000003608	darkorchid	0.186545737	0.214485287	0.095993331	0.525683392	-0.256616781	0.085156345	-0.2263035	0.130452193	-0.000693339	0.996351258	0.006516276	0.96571774	-0.130576722	0.387064264	0.119573689	0.428643376	0.286715845	0.053376808	0.194924246	0.19423564	-0.052869319	0.727124494
ENSMOCG00000014328	darkorchid	0.104724829	0.488535913	-0.248031937	0.096508167	-0.391584918	0.007120146	-0.246445244	0.09872861	-0.717442015	2.02E-08	0.679670798	2.06E-07	-0.879877601	8.19E-16	0.638953843	1.76E-06	0.861261007	1.60E-14	0.133590455	0.37610488	0.797732813	3.20E-11
ENSMOCG00000005163	darkorchid	-0.05781582	0.702718045	0.43361416	0.002608862	-0.885692646	2.92E-16	-0.562002069	4.82E-05	-0.200048355	0.182540283	0.191011329	0.203517127	-0.54506547	8.97E-05	0.555478806	6.15E-05	0.928462786	1.52E-20	0.578543482	2.54E-05	0.221463376	0.139103536
ENSMOCG00000006742	darkorchid	0.092482969	0.541000908	0.192310098	0.200402515	-0.670718162	3.39E-07	-0.345631274	0.01863812	-0.410590407	0.004592857	0.394395381	0.006683589	-0.562867999	4.66E-05	0.446036335	0.001891159	0.825931781	1.60E-12	0.314645801	0.033194419	0.353461457	0.015966956
ENSMOCG00000010127	darkorchid	0.07137557	0.637374997	-0.063206091	0.6764556	-0.426326077	0.003133583	-0.563820221	4.50E-05	-0.215645136	0.150059121	0.158925783	0.29145001	-0.70941125	3.41E-08	0.718605031	1.87E-08	0.716591453	2.14E-08	0.488307152	0.000575717	0.483275248	0.00066867
ENSMOCG00000019776	darkorchid	-0.357061439	0.014852419	0.463526361	0.001177511	-0.798217023	3.05E-11	-0.503540386	0.000360775	-0.135368324	0.369727349	0.133102166	0.377867867	-0.491599848	0.000521354	0.536443501	0.000121595	0.792410584	5.34E-11	0.543417206	9.52E-05	0.217860585	0.145814983
ENSMOCG00000014101	darkorchid	-0.38240677	0.008722355	0.29890769	0.043602523	-0.629653785	2.76E-06	-0.071631166	0.636167173	-0.494332552	0.000479791	0.503933997	0.000356341	-0.418377776	0.003809666	0.263571138	0.076748193	0.679089669	2.13E-07	0.089154463	0.555720882	0.345597877	0.018650275
ENSMOCG00000013362	darkorchid	0.501176712	0.000388467	0.097465797	0.519322655	-0.513296655	0.000264346	-0.216041325	0.14929354	-0.30242384	0.041072307	0.314103086	0.033515563	-0.317586556	0.031498165	0.180824935	0.229128533	0.605027552	8.43E-06	0.184541843	0.219538495	0.124486801	0.409775855
ENSMOCG00000011466	darkorchid	-0.132118432	0.381434567	0.243158168	0.103453666	-0.742850396	3.40E-09	-0.438895802	0.002278654	-0.394541055	0.006661609	0.379628648	0.009264877	-0.674314493	2.78E-07	0.597017967	1.19E-05	0.923658168	6.06E-20	0.423087964	0.003395084	0.430852096	0.002797813
ENSMOCG00000022624	darkorchid	-0.165671259	0.271184348	0.286262694	0.053771613	-0.745626734	2.76E-09	-0.511737279	0.000277993	-0.282443894	0.057193007	0.259218627	0.08193022	-0.631922065	2.48E-06	0.61078088	6.55E-06	0.893162571	7.15E-17	0.49863709	0.000420343	0.360919696	0.013732073
ENSMOCG00000000970	darkorchid	-0.002341114	0.987680163	0.073151797	0.629000769	-0.658269085	6.63E-07	-0.282038779	0.057565991	-0.61853045	4.62E-06	0.605980391	8.09E-06	-0.736939487	5.24E-09	0.537309721	0.000117982	0.939192079	4.77E-22	0.231585613	0.121477705	0.572422285	3.23E-05
ENSMOCG00000005001	darkorchid	-0.31568104	0.032588879	0.302637664	0.040922398	-0.475015387	0.000850716	-0.335665297	0.022575014	-0.093220744	0.537763835	0.076915711	0.611407846	-0.348837691	0.017501888	0.394171187	0.00671754	0.518376277	0.000223988	0.358066338	0.014553385	0.175029837	0.244647778
ENSMOCG00000013523	darkorchid	0.135855926	0.367989642	0.314137631	0.033495045	-0.751321708	1.79E-09	-0.66624126	4.33E-07	-0.010262764	0.946031136	0.002148426	0.988694095	-0.509222908	0.000301344	0.586292807	1.86E-05	0.800392739	2.46E-11	0.66914866	3.70E-07	0.14655371	0.331109426
ENSMOCG00000019862	darkorchid	0.11275752	0.455609182	-0.085674098	0.571311388	-0.539606547	0.00010887	-0.251382384	0.091946356	-0.682568764	1.74E-07	0.659092906	6.34E-07	-0.793214887	4.95E-11	0.562283342	4.77E-05	0.913652742	8.20E-19	0.166804216	0.267874343	0.667882991	3.96E-07
ENSMOCG00000016368	darkorchid	0.063096706	0.67698491	-0.24167198	0.105646139	-0.286683879	0.053404581	-0.319817428	0.030259803	-0.508420251	0.000309163	0.464558867	0.001144133	-0.820276975	3.05E-12	0.688316335	1.25E-07	0.712792409	2.74E-08	0.239551067	0.108836379	0.744176207	3.08E-09
ENSMOCG00000016254	darkorchid	-0.044144443	0.770818459	0.164035864	0.276009768	-0.663673842	4.97E-07	-0.355190987	0.015422949	-0.45198457	0.001614206	0.430831877	0.00279924	-0.633566767	2.29E-06	0.514691929	0.000252652	0.865425176	8.55E-15	0.314147234	0.033489344	0.435582403	0.002481176
ENSMOCG00000011152	darkorchid	-0.33444248	0.023102919	0.085679917	0.571285156	-0.525406814	0.00017732	-0.463140695	0.0011902	-0.350925274	0.016794086	0.301673791	0.041601713	-0.764263539	6.39E-10	0.739768242	4.26E-09	0.796413643	3.64E-11	0.434314525	0.002562778	0.601946015	9.63E-06
ENSMOCG00000007758	darkorchid	-0.128024755	0.396489799	0.432985819	0.002650827	-0.849776092	8.12E-14	-0.591961607	1.47E-05	-0.149927226	0.319976027	0.135525886	0.369165293	-0.54699431	8.37E-05	0.592024268	1.47E-05	0.900634371	1.57E-17	0.610473968	6.64E-06	0.223204054	0.13594443
ENSMOCG00000017123	darkorchid	0.107164115	0.478408156	0.373667004	0.010527939	-0.774545502	2.69E-10	-0.561053824	4.99E-05	-0.052609286	0.728415194	0.063129683	0.676825318	-0.431673799	0.002740379	0.471096359	0.000951687	0.787283576	8.63E-11	0.568514015	3.76E-05	0.080661555	0.594111702
ENSMOCG00000013105	darkorchid	0.003333869	0.982456599	0.310579924	0.035663293	-0.427958201	0.003008623	-0.140268272	0.352489133	-0.034490026	0.819994009	0.070490431	0.64156492	-0.050522163	0.738801496	0.045676622	0.763089993	0.345470315	0.018696762	0.18057861	0.229774089	-0.099537325	0.510439512
ENSMOCG00000008485	darkorchid	-0.602612243	9.36E-06	0.467818508	0.001044224	-0.509018856	0.000303315	-0.024470724	0.871758632	-0.228115637	0.127319031	0.232910646	0.119301361	-0.149954654	0.319886488	0.111646583	0.460089844	0.410428277	0.004610557	0.094377136	0.532709004	0.093386321	0.53703864
ENSMOCG00000014202	darkorchid	0.349681091	0.017212949	-0.319436183	0.030468525	-0.196787756	0.189922443	-0.262773012	0.077678598	-0.427163673	0.003068895	0.39335262	0.006842775	-0.662684069	5.24E-07	0.531527782	0.000144076	0.582848	2.14E-05	0.178001209	0.236603766	0.58976113	1.61E-05
ENSMOCG00000017954	darkorchid	-0.039527596	0.794236622	0.015798869	0.917002178	-0.607606757	7.53E-06	-0.608717406	7.18E-06	-0.358945632	0.014295947	0.311648302	0.035000359	-0.865171146	8.88E-15	0.834141253	6.06E-13	0.941855283	1.83E-22	0.542218785	9.93E-05	0.613645197	5.77E-06
ENSMOCG00000008614	darkorchid	0.05225705	0.730164737	-0.075675353	0.617182173	-0.397645406	0.006207879	-0.190038911	0.205871273	-0.522695711	0.000194155	0.498683792	0.000419736	-0.600917731	1.01E-05	0.414284124	0.004205382	0.681005942	1.91E-07	0.116936099	0.438970161	0.496012393	0.000455746
ENSMOCG00000019026	darkorchid	0.064713149	0.669178773	0.291261715	0.049544161	-0.721389865	1.55E-08	-0.449227022	0.00173777	-0.186241334	0.215247638	0.2026265	0.176850376	-0.47179458	0.000932949	0.447544974	0.001817198	0.786943071	8.90E-11	0.447891801	0.001800562	0.179155043	0.23352937
ENSMOCG00000021302	darkorchid	-0.217187502	0.147094916	0.366882601	0.012142526	-0.800749348	2.38E-11	-0.590394482	1.57E-05	-0.16102892	0.285028795	0.142300919	0.345484784	-0.582822477	2.14E-05	0.628794817	2.87E-06	0.877553372	1.22E-15	0.599153435	1.09E-05	0.280746464	0.058768871
ENSMOCG00000010981	darkorchid	0.164105146	0.275804202	-0.368876299	0.011647441	-0.168095632	0.264134214	-0.32411488	0.027987989	-0.50115442	0.000388737	0.45936818	0.001320897	-0.824170668	1.96E-12	0.673891539	2.85E-07	0.676186511	2.50E-07	0.195541776	0.192798713	0.725055297	1.21E-08
ENSMOCG00000008020	darkorchid	0.120051896	0.426785809	0.516417338	0.000238839	-0.553581179	6.59E-05	-0.098320584	0.515647837	0.06041315	0.690018294	-0.00639871	0.966335902	0.143772	0.340469376	-0.139914798	0.353715973	0.300890109	0.042160802	0.188798121	0.208902767	-0.345324078	0.018750176
ENSMOCG00000004495	darkorchid	0.142005993	0.34649573	0.036708776	0.808624591	-0.366940247	0.012127962	-0.404284718	0.005326716	-0.116148982	0.442078424	0.081753486	0.589110782	-0.396445489	0.00637997	0.417132275	0.003926455	0.52907735	0.000156637	0.344748075	0.018961819	0.216850851	0.147738195
ENSMOCG00000008692	darkorchid	0.053342843	0.724776035	-0.069471242	0.646403067	-0.454394206	0.001512688	-0.483150653	0.000671133	-0.397461706	0.006233961	0.341069596	0.020361513	-0.795519001	3.97E-11	0.729020202	9.19E-09	0.831455867	8.38E-13	0.402777228	0.005516594	0.607588581	7.54E-06
ENSMOCG00000012543	darkorchid	-0.03885378	0.79767	0.333406494	0.023558227	-0.460272083	0.001288469	0.004050454	0.978686596	-0.18039421	0.230258174	0.224191608	0.134176091	-0.045404378	0.764461581	-0.046221306	0.76034799	0.336040826	0.022414939	0.040737351	0.788082098	-0.056350035	0.709920852
ENSMOCG00000019884	darkorchid	0.081323227	0.591079078	0.099138065	0.512145633	-0.670243994	3.48E-07	-0.411228794	0.00452374	-0.427883631	0.003014235	0.416658124	0.003971733	-0.664160678	4.85E-07	0.540647945	0.000104953	0.886481304	2.53E-16	0.357604092	0.014690296	0.428051428	0.00300162
ENSMOCG00000013496	darkorchid	0.167365906	0.266243313	0.110202856	0.46594812	-0.693322509	9.26E-08	-0.441790966	0.002113807	-0.443890617	0.002000948	0.428008378	0.003004852	-0.706825322	4.02E-08	0.585513342	1.92E-05	0.943048126	1.17E-22	0.388397492	0.007644961	0.456284561	0.001437062
ENSMOCG00000021185	darkorchid	-0.239741591	0.108546823	0.179313212	0.233110068	-0.658140758	6.67E-07	-0.533449004	0.000134875	-0.327849691	0.026130604	0.285030648	0.054856933	-0.743590125	3.22E-09	0.728927783	9.25E-09	0.891756109	9.40E-17	0.503957337	0.00035608	0.516154812	0.000240896
ENSMOCG00000015930	darkorchid	0.473551134	0.000887261	-0.040272806	0.790443941	-0.410378921	0.004615958	-0.23142123	0.121749778	-0.343912341	0.019272477	0.346450977	0.018341881	-0.446420938	0.001872055	0.311217827	0.035266239	0.605576809	8.23E-06	0.19097955	0.203593761	0.297433264	0.044700663
ENSMOCG00000002554	darkorchid	0.061388308	0.685271671	-0.074553378	0.622425153	-0.526076399	0.000173372	-0.515312986	0.000247599	-0.440813428	0.002168246	0.398755472	0.006052282	-0.850180284	7.69E-14	0.765620673	5.72E-10	0.90872034	2.64E-18	0.420950855	0.003578	0.637067393	1.93E-06
ENSMOCG00000013953	darkorchid	0.255203489	0.086949826	0.109400249	0.469222109	-0.685874082	1.44E-07	-0.581163653	2.29E-05	-0.251677178	0.091553126	0.239168752	0.109419194	-0.664477886	4.76E-07	0.631913195	2.48E-06	0.896484732	3.70E-17	0.526463546	0.000171125	0.347004565	0.018144074
ENSMOCG00000002624	darkorchid	0.284531424	0.055301693	0.187600741	0.211857676	-0.679772	2.04E-07	-0.418408149	0.003806857	-0.317555109	0.031515918	0.310497078	0.035715128	-0.528651339	0.00015892	0.448762685	0.001759383	0.836326569	4.63E-13	0.381030085	0.008987673	0.273107581	0.066296406
ENSMOCG00000012687	darkorchid	-0.075888316	0.616189109	-0.043658047	0.773276528	-0.553919131	6.51E-05	-0.276213439	0.063148286	-0.663490406	5.02E-07	0.63179467	2.49E-06	-0.815300893	5.26E-12	0.611532166	6.34E-06	0.910476875	1.75E-18	0.198177606	0.186750212	0.700200831	6.09E-08
ENSMOCG00000012740	darkorchid	0.275678933	0.063681399	0.170232571	0.258022023	-0.517890092	0.000227594	-0.514130175	0.000257303	-0.063738932	0.673879399	0.036158058	0.811443064	-0.425731224	0.003180248	0.455258432	0.001477685	0.635796154	2.06E-06	0.491762487	0.000518792	0.153385266	0.308812077
ENSMOCG00000004222	darkorchid	0.167618944	0.265510703	0.184818531	0.218835909	-0.681461617	1.86E-07	-0.459685203	0.001309442	-0.303928987	0.04002655	0.301459294	0.041754133	-0.590110167	1.59E-05	0.519776669	0.00021389	0.859859385	1.96E-14	0.420429877	0.003623882	0.320680463	0.029791691
ENSMOCG00000002152	darkorchid	0.134596734	0.372487169	0.05998991	0.692082112	-0.614203224	5.62E-06	-0.333141574	0.023675857	-0.494286662	0.000480463	0.479185454	0.000753906	-0.651332102	9.49E-07	0.500279152	0.000399475	0.86544705	8.52E-15	0.27576354	0.063596774	0.458105425	0.001367416
ENSMOCG00000010372	darkorchid	0.215501532	0.150337329	-0.174258255	0.246766531	-0.443372369	0.002028297	-0.541125288	0.000103201	-0.386728654	0.00793285	0.338839451	0.021251722	-0.852834429	5.34E-14	0.786706469	9.10E-11	0.83678904	4.37E-13	0.435258561	0.002501797	0.653394154	8.54E-07
ENSMOCG00000014284	darkorchid	0.285153225	0.054748171	0.023216741	0.878279465	-0.642626847	1.47E-06	-0.427388129	0.003051762	-0.459182091	0.001327663	0.448520002	0.001770773	-0.712385003	2.81E-08	0.571425239	3.36E-05	0.926779515	2.50E-20	0.355078843	0.015457739	0.466020996	0.00109831
ENSMOCG00000003994	darkorchid	0.08945085	0.554402528	-0.395870226	0.006463932	-0.209946333	0.161393116	-0.311978222	0.034797706	-0.621980162	3.95E-06	0.565183892	4.27E-05	-0.912707452	1.03E-18	0.730225278	8.45E-09	0.752805945	1.60E-09	0.164463297	0.274743154	0.851637806	6.30E-14
ENSMOCG00000007092	darkorchid	-0.350917437	0.016796697	0.639225798	1.74E-06	-0.746359658	2.61E-09	-0.32205259	0.029059829	0.054814229	0.717494662	-0.028832475	0.849145259	-0.090147449	0.551309816	0.172365643	0.252016049	0.515860304	0.000243222	0.417663458	0.003876268	-0.152198659	0.312614558
ENSMOCG00000020622	darkorchid	0.239302598	0.109214883	-0.24700974	0.097934178	-0.092913483	0.539110838	-0.269864365	0.069715674	-0.209012332	0.16330866	0.170912088	0.256098434	-0.455409367	0.001471647	0.383942361	0.008434409	0.358786577	0.014342225	0.17421739	0.246879091	0.336011875	0.022427246
ENSMOCG00000002938	darkorchid	0.342954664	0.019633733	-0.152504932	0.311630267	-0.295484479	0.046186548	-0.468576191	0.001022148	-0.151589579	0.314577866	0.125288309	0.406743787	-0.54429842	9.22E-05	0.527159054	0.000167156	0.57796241	2.60E-05	0.385235255	0.008198372	0.315265939	0.032830577
ENSMOCG00000016008	darkorchid	0.020751687	0.891120855	0.406821504	0.005020033	-0.775249224	2.53E-10	-0.129017175	0.392808573	-0.447080054	0.001839713	0.473186534	0.000896576	-0.344622975	0.01900805	0.174520506	0.246045005	0.783342369	1.24E-10	0.163342457	0.278072705	0.166289749	0.269374052
ENSMOCG00000020188	darkorchid	0.661387561	5.62E-07	-0.317785739	0.03138592	-0.009695013	0.949012732	-0.258081563	0.08332813	-0.135864682	0.367958481	0.117705948	0.435941854	-0.354588952	0.015610499	0.292960447	0.048170452	0.29612205	0.045696066	0.163386719	0.27794072	0.235921241	0.114466284
ENSMOCG00000000110	darkorchid	0.20378014	0.17434607	0.06211252	0.681754274	-0.622667803	3.82E-06	-0.450136844	0.001696105	-0.394756059	0.006629281	0.363495591	0.013024891	-0.684626949	1.55E-07	0.593797377	1.36E-05	0.871824978	3.13E-15	0.400539612	0.005809301	0.46478291	0.001137003
ENSMOCG00000016896	darkorchid	0.154745495	0.304489701	0.106356593	0.481748613	-0.669523231	3.62E-07	-0.346446905	0.018343343	-0.51573493	0.000244218	0.510292377	0.000291203	-0.672666118	3.05E-07	0.499990975	0.000403068	0.924752866	4.46E-20	0.283848928	0.055914421	0.450620643	0.001674312
ENSMOCG00000014646	darkorchid	-0.136151716	0.366937907	0.420926884	0.0035801	-0.664169322	4.84E-07	-0.389514333	0.007457385	-0.061637468	0.684060788	0.075375769	0.618580297	-0.298570916	0.043851391	0.334404725	0.023119382	0.616324249	5.11E-06	0.428030708	0.003003175	0.049506303	0.743873625
ENSMOCG00000020954	darkorchid	-0.093344977	0.537219675	0.438773267	0.002285875	-0.862927401	1.25E-14	-0.321112367	0.029559691	-0.387959182	0.007719684	0.393824097	0.006770398	-0.473961321	0.000876884	0.381848802	0.008829063	0.903869289	7.84E-18	0.345197817	0.018796397	0.241036405	0.10659455
ENSMOCG00000003322	darkorchid	-0.067740473	0.6546522	0.132814113	0.378910193	-0.626101982	3.26E-06	-0.068732587	0.649918563	-0.704028198	4.80E-08	0.708002832	3.73E-08	-0.584680733	1.98E-05	0.323989459	0.028052221	0.843557888	1.85E-13	0.028762309	0.849508134	0.500741398	0.000393771
ENSMOCG00000007849	darkorchid	0.275396045	0.063964998	-0.124569855	0.409461066	-0.377362324	0.00972874	-0.600344165	1.03E-05	-0.107281654	0.477922953	0.069851705	0.644595288	-0.626730085	3.17E-06	0.656400748	7.31E-07	0.645726128	1.26E-06	0.517398733	0.000231291	0.363654756	0.012982233
ENSMOCG00000017502	darkorchid	-0.089787234	0.552908048	0.19723162	0.18890522	-0.656985386	7.09E-07	-0.134553568	0.372641927	-0.605090326	8.41E-06	0.603819791	8.89E-06	-0.563006694	4.64E-05	0.353846459	0.015844469	0.836543243	4.51E-13	0.118756987	0.431826284	0.447018745	0.0018427
ENSMOCG00000000561	darkorchid	0.395705726	0.006488117	-0.363621408	0.012991161	-0.226589604	0.129953722	-0.480046734	0.000735187	-0.320180677	0.030062038	0.2799135	0.05955481	-0.775405596	2.50E-10	0.699581689	6.32E-08	0.668752983	3.78E-07	0.352721993	0.016204469	0.589358445	1.64E-05
ENSMOCG00000019594	darkorchid	0.166647567	0.268330399	-0.098775242	0.51369854	-0.43688089	0.00239999	-0.713631362	2.59E-08	-0.133644584	0.375909748	0.080555656	0.594597702	-0.766306409	5.40E-10	0.816997909	4.37E-12	0.776388885	2.29E-10	0.611577764	6.32E-06	0.470163201	0.000977254
ENSMOCG00000003844	darkorchid	-0.471081013	0.000952102	0.316261433	0.032253405	-0.656037909	7.44E-07	-0.40629421	0.005082479	-0.245252038	0.100424182	0.228908165	0.125966662	-0.545517799	8.83E-05	0.545452977	8.85E-05	0.747988436	2.31E-09	0.419569562	0.003700778	0.333506083	0.023514135
ENSMOCG00000022750	darkorchid	-0.012067325	0.936559367	0.025881192	0.864434126	-0.613614539	5.77E-06	-0.204272172	0.173285788	-0.695423026	8.15E-08	0.681067691	1.90E-07	-0.738937886	4.53E-09	0.50258301	0.000371769	0.919304715	1.96E-19	0.141535567	0.34811201	0.621934122	3.96E-06
ENSMOCG00000011612	darkorchid	0.058419053	0.699761209	0.101285557	0.503002883	-0.594791249	1.31E-05	-0.671703247	3.21E-07	-0.167739394	0.265162442	0.122574799	0.417061046	-0.73840144	4.71E-09	0.78255895	1.33E-10	0.848295413	9.92E-14	0.622818309	3.80E-06	0.443787454	0.002006366
ENSMOCG00000014635	darkorchid	0.500022303	0.000402676	-0.082208036	0.587034535	-0.345057271	0.018847961	-0.355164954	0.015431019	-0.179324343	0.233080579	0.179006118	0.233924637	-0.431247477	0.002770046	0.352927963	0.016138013	0.549831176	7.56E-05	0.291075181	0.049696918	0.207584133	0.16626967
ENSMOCG00000010252	darkorchid	-0.001701263	0.991047142	-0.204115111	0.173623732	-0.315286647	0.032818485	-0.361602782	0.013541423	-0.464636223	0.001141667	0.40939444	0.004724832	-0.792026524	5.54E-11	0.698141656	6.91E-08	0.70595849	4.25E-08	0.273904764	0.065476715	0.707442028	3.87E-08
ENSMOCG00000013526	darkorchid	0.047981475	0.751507117	0.056621249	0.708586206	-0.635481404	2.09E-06	-0.306496348	0.038293146	-0.596414945	1.22E-05	0.579844851	2.41E-05	-0.733203812	6.85E-09	0.544454632	9.17E-05	0.935067074	1.94E-21	0.235183801	0.115636624	0.559689181	5.26E-05
ENSMOCG00000015970	darkorchid	0.146050096	0.33279197	-0.000287544	0.998486776	-0.216505593	0.148400071	-0.290879349	0.0498577	-0.033756776	0.823759531	0.024703833	0.870547359	-0.263540038	0.076784283	0.268904884	0.070753585	0.323594579	0.028255254	0.244423703	0.101614378	0.100019593	0.508382512
ENSMOCG00000014339	darkorchid	0.056990095	0.706772499	0.186969539	0.213427046	-0.686900727	1.35E-07	-0.661712089	5.52E-07	-0.139370007	0.355611927	0.12115475	0.422519148	-0.678016652	2.26E-07	0.714632132	2.43E-08	0.868009532	5.73E-15	0.62874471	2.88E-06	0.34586368	0.018553722
ENSMOCG00000010243	darkorchid	-0.132727705	0.379223196	0.41443349	0.004190334	-0.799769034	2.62E-11	-0.831482061	8.35E-13	0.133217288	0.377451773	-0.161590365	0.283330357	-0.557963963	5.60E-05	0.744943847	2.91E-09	0.82553245	1.68E-12	0.854071493	4.49E-14	0.146450452	0.331453973
ENSMOCG00000012290	darkorchid	0.123136501	0.414913215	0.230927394	0.122569899	-0.734379706	6.30E-09	-0.497081204	0.000441018	-0.223867369	0.134754777	0.223311255	0.135751635	-0.540560015	0.000105279	0.50149567	0.000384622	0.832920495	7.02E-13	0.482994859	0.000674225	0.234377164	0.116927158
ENSMOCG00000017923	darkorchid	-0.299669155	0.043044063	0.562138822	4.79E-05	-0.894285807	5.74E-17	-0.302829904	0.040788003	-0.299431252	0.043217911	0.314342425	0.033373623	-0.386471702	0.007977999	0.337225701	0.021916099	0.832072023	7.78E-13	0.363858756	0.012927734	0.160816035	0.285674531
ENSMOCG00000021243	darkorchid	0.078681208	0.603228929	-0.397555007	0.006220702	-0.224805134	0.133086177	-0.349053445	0.017427585	-0.585373751	1.93E-05	0.533410715	0.000135053	-0.914471637	6.70E-19	0.73922285	4.44E-09	0.747599802	2.38E-09	0.195549638	0.192780469	0.824228353	1.95E-12
ENSMOCG00000017547	darkorchid	-0.188006248	0.210853713	0.011339088	0.940380764	-0.545682409	8.78E-05	-0.329716932	0.025241268	-0.553735166	6.55E-05	0.521760853	0.000200288	-0.786914347	8.93E-11	0.651407466	9.46E-07	0.8633391	1.17E-14	0.274840893	0.064524473	0.662398621	5.33E-07
ENSMOCG00000018231	darkorchid	-0.284766659	0.055091762	0.267070712	0.072771701	-0.675683732	2.58E-07	-0.15727025	0.29657014	-0.548705076	7.87E-05	0.547007181	8.37E-05	-0.538330823	0.000113849	0.377359774	0.009729273	0.822167046	2.46E-12	0.152223243	0.312535479	0.428449152	0.002971904
ENSMOCG00000012165	darkorchid	-0.060394391	0.690109719	0.072336132	0.632840678	-0.613331967	5.85E-06	-0.364873702	0.012659482	-0.517715702	0.0002289	0.488303839	0.000575774	-0.737970193	4.86E-09	0.605999296	8.08E-06	0.900414274	1.64E-17	0.299626669	0.043075068	0.566153077	4.12E-05
ENSMOCG00000007847	darkorchid	0.102899371	0.496187439	-0.138483237	0.35871123	-0.253454419	0.08921001	-0.311553218	0.035058944	-0.287018122	0.053114752	0.251208153	0.092179382	-0.550336857	7.42E-05	0.471674306	0.000936153	0.516978171	0.000234499	0.229469662	0.125015083	0.422923496	0.003408863
ENSMOCG00000016367	darkorchid	0.135977994	0.367555387	0.255651755	0.086377814	-0.55598185	6.03E-05	-0.075875688	0.616247978	-0.350015443	0.017099527	0.388430544	0.007639352	-0.236450127	0.113632481	0.083388431	0.581658199	0.580514992	2.35E-05	0.069746322	0.645095816	0.079999553	0.597152689
ENSMOCG00000011102	darkorchid	-0.198808762	0.185322193	-0.13647892	0.365776582	-0.396540051	0.006366259	-0.337953521	0.021614329	-0.538454213	0.000113358	0.497064328	0.000441247	-0.852755985	5.40E-14	0.720507635	1.65E-08	0.790579482	6.35E-11	0.266208587	0.073735865	0.75220714	1.67E-09
ENSMOCG00000020676	darkorchid	-0.146991316	0.329651733	0.547667964	8.17E-05	-0.901854597	1.21E-17	-0.511263453	0.000282264	-0.102467043	0.498008568	0.110921876	0.463025536	-0.391820709	0.007082594	0.438323115	0.002312576	0.831711635	8.12E-13	0.555632146	6.11E-05	0.075114899	0.619798837
ENSMOCG00000009560	darkorchid	0.274837115	0.064528294	-0.119900182	0.427374641	-0.478400277	0.000771342	-0.71033166	3.21E-08	-0.199886211	0.18290246	0.152846458	0.310535012	-0.837988587	3.77E-13	0.845097878	1.52E-13	0.842202006	2.21E-13	0.613070028	5.92E-06	0.533415513	0.000135031
ENSMOCG00000018169	darkorchid	-0.090810084	0.548375514	0.330006524	0.025105632	-0.780632486	1.58E-10	-0.527103519	0.00016747	-0.24343945	0.103042668	0.226808055	0.129574082	-0.583564238	2.07E-05	0.57257564	3.21E-05	0.89269988	7.83E-17	0.51777857	0.000228428	0.286089062	0.053923511
ENSMOCG00000001535	darkorchid	-0.216489645	0.148430696	0.140892303	0.350329602	-0.605354156	8.31E-06	-0.392708799	0.006942693	-0.422350708	0.003457236	0.395861716	0.006465181	-0.709473561	3.40E-08	0.634287959	2.21E-06	0.845963013	1.35E-13	0.365995331	0.012368579	0.540154544	0.000106792
ENSMOCG00000013207	darkorchid	-0.11349945	0.452630064	0.287103762	0.053040697	-0.419050344	0.003747876	0.006708964	0.964704635	-0.191780616	0.2016682	0.221529578	0.138982398	-0.092693709	0.540075302	0.021204767	0.888758422	0.313661267	0.033778894	0.052044486	0.731221192	0.041198006	0.785741885
ENSMOCG00000021535	darkorchid	-0.353751797	0.015874511	0.524785945	0.000181054	-0.710789859	3.12E-08	-0.258611912	0.082673814	-0.136430757	0.365947386	0.149561525	0.32117137	-0.245842006	0.099583045	0.244923218	0.100895357	0.596748801	1.20E-05	0.330963607	0.024661689	0.049319652	0.744806739
ENSMOCG00000009556	darkorchid	-0.021494634	0.887247511	0.497800542	0.000431348	-0.863173388	1.20E-14	-0.587819723	1.74E-05	0.002362415	0.987568077	0.000940937	0.995048269	-0.384569559	0.008319182	0.463222007	0.001187515	0.789513398	7.01E-11	0.629656207	2.76E-06	0.027360821	0.856762551
ENSMOCG00000019847	darkorchid	-0.099703837	0.509728818	0.33320087	0.023649486	-0.785625319	1.00E-10	-0.179119297	0.233624202	-0.553388212	6.64E-05	0.563738445	4.51E-05	-0.514477728	0.000254416	0.331975222	0.024199606	0.889808798	1.36E-16	0.184144034	0.220551382	0.352985212	0.016119583
ENSMOCG00000017590	darkorchid	0.450047144	0.001700173	0.10121043	0.503321317	-0.634394616	2.20E-06	-0.435705684	0.002473365	-0.267953952	0.071794279	0.281948185	0.057649667	-0.508178633	0.000311552	0.419317	0.003723623	0.796315956	3.67E-11	0.383487345	0.008518863	0.215729844	0.149895193
ENSMOCG00000012850	darkorchid	0.007232413	0.96195275	0.222550236	0.137124693	-0.763485977	6.81E-10	-0.631167549	2.57E-06	-0.265502473	0.07453304	0.232010395	0.120776769	-0.719280608	1.79E-08	0.720062518	1.70E-08	0.965063572	3.15E-27	0.596860704	1.20E-05	0.410900048	0.004559218
ENSMOCG00000015716	darkorchid	-0.166794495	0.26790263	0.143676522	0.340793517	-0.591661792	1.49E-05	-0.620355411	4.25E-06	-0.17228173	0.252250526	0.128404837	0.395077574	-0.705180496	4.46E-08	0.755577976	1.29E-09	0.807553454	1.19E-11	0.582614874	2.16E-05	0.442542654	0.002072771
ENSMOCG00000017012	darkorchid	-0.022505292	0.881982644	0.467769959	0.001045653	-0.776273432	2.32E-10	-0.516592917	0.000237473	0.00733457	0.961415739	-0.001430399	0.992472516	-0.306284659	0.038433702	0.389366125	0.007482045	0.689655237	1.15E-07	0.548597251	7.90E-05	0.005432555	0.971416627
ENSMOCG00000012359	darkorchid	-0.119855733	0.427547245	0.011939116	0.93723204	-0.573036565	3.15E-05	-0.286557036	0.053514903	-0.616757979	5.01E-06	0.593361709	1.39E-05	-0.792512118	5.29E-11	0.609015173	7.08E-06	0.902005843	1.17E-17	0.229223562	0.125431486	0.663742966	4.96E-07
ENSMOCG00000012612	darkorchid	0.336413771	0.022256909	-0.130137073	0.388678601	-0.443778734	0.002006824	-0.332673045	0.023885097	-0.507415855	0.000319205	0.472603783	0.000911647	-0.701464997	5.63E-08	0.533903379	0.000132779	0.801089437	2.30E-11	0.232625815	0.119766684	0.537741472	0.000116218
ENSMOCG00000011803	darkorchid	-0.029783284	0.844231038	-0.265023527	0.075077609	-0.34501127	0.018864863	-0.318552462	0.030956934	-0.637427019	1.90E-06	0.584005869	2.04E-05	-0.901580195	1.29E-17	0.71906096	1.81E-08	0.824575773	1.87E-12	0.202230303	0.177716375	0.812478474	7.12E-12
ENSMOCG00000015084	darkorchid	-0.048066316	0.751081766	0.043091736	0.776141229	-0.53711251	0.000118796	-0.263155506	0.07723161	-0.497549812	0.000434697	0.48101586	0.000714623	-0.654875232	7.91E-07	0.506669437	0.000326858	0.786652794	9.14E-11	0.233469089	0.118393014	0.525007551	0.000179713
ENSMOCG00000007612	darkorchid	-0.269017925	0.070630672	0.606189867	8.02E-06	-0.671074553	3.33E-07	-0.003771902	0.980152027	-0.172357676	0.252038304	0.201756043	0.178757005	0.063289027	0.676054376	-0.112088692	0.458303875	0.429893312	0.002866168	0.080777813	0.593578362	-0.173780991	0.248083286
ENSMOCG00000017429	darkorchid	0.402793353	0.005514532	-0.165383308	0.272029904	-0.283340045	0.056374825	-0.150045869	0.319588833	-0.455641819	0.00146239	0.459667053	0.001310095	-0.501631149	0.000382999	0.285478913	0.05446003	0.580019186	2.39E-05	0.062864525	0.678108941	0.377919478	0.00961289
ENSMOCG00000008842	darkorchid	0.284360215	0.05545489	0.079957157	0.597347672	-0.623622623	3.66E-06	-0.300873408	0.042172783	-0.470403053	0.000970624	0.469328225	0.001000649	-0.573133461	3.14E-05	0.409969999	0.004660911	0.84485346	1.57E-13	0.242734549	0.104075014	0.364426973	0.012776961
ENSMOCG00000019583	darkorchid	0.131883752	0.382288379	0.447528879	0.001817974	-0.764921497	6.06E-10	-0.470534254	0.000967015	-0.005514124	0.970987634	0.017147637	0.909944537	-0.25953876	0.081539979	0.317818667	0.031367396	0.6649426	4.65E-07	0.503293192	0.000363585	-0.036817331	0.808069307
ENSMOCG00000004296	darkorchid	-0.084069915	0.578564404	0.236730998	0.113191562	-0.690776409	1.08E-07	-0.532717771	0.000138312	-0.199674215	0.183376763	0.17882704	0.23440054	-0.582601498	2.16E-05	0.578949636	2.50E-05	0.811036954	8.29E-12	0.506099515	0.000332813	0.301427453	0.041776797
ENSMOCG00000006789	darkorchid	-0.042684746	0.77820182	0.099481386	0.510678377	-0.672935488	3.00E-07	-0.459341503	0.001321865	-0.467234747	0.001061522	0.428065093	0.003000595	-0.770016172	3.96E-10	0.674964832	2.68E-07	0.948757428	1.22E-23	0.404730514	0.005271668	0.5610204	5.00E-05
ENSMOCG00000001534	darkorchid	-0.227869553	0.127741159	0.034689357	0.818971058	-0.501907062	0.000379713	-0.217085176	0.147290223	-0.60444249	8.65E-06	0.571042578	3.41E-05	-0.723109802	1.38E-08	0.556552048	5.91E-05	0.811846939	7.61E-12	0.169451398	0.260245298	0.651053703	9.63E-07
ENSMOCG00000015115	darkorchid	-0.073719052	0.626335992	0.483244302	0.000669281	-0.891908735	9.12E-17	-0.662468753	5.31E-07	-0.056437232	0.709491658	0.043765033	0.77273567	-0.506610238	0.000327472	0.588842117	1.67E-05	0.894090031	5.96E-17	0.686590804	1.38E-07	0.136659196	0.365137689
ENSMOCG00000018526	darkorchid	0.070907401	0.639589757	-0.211535769	0.158171081	-0.405236696	0.005209765	-0.342536384	0.019793298	-0.589440754	1.63E-05	0.544773966	9.07E-05	-0.824524556	1.88E-12	0.64847267	1.10E-06	0.830468319	9.42E-13	0.213772234	0.153717413	0.693819753	8.98E-08
ENSMOCG00000022350	darkorchid	0.445657337	0.001910154	-0.29205686	0.048897256	-0.094984214	0.530064661	-0.363279644	0.013082958	-0.191684138	0.201899427	0.134476417	0.372918625	-0.492746178	0.00050354	0.442602475	0.002069536	0.417153384	0.003924449	0.239940213	0.108245588	0.354068174	0.015774294
ENSMOCG00000001352	darkorchid	-0.110026724	0.466665549	-0.08991367	0.552346818	-0.358573512	0.014404418	-0.21870433	0.144222165	-0.451509172	0.001634935	0.414209208	0.004212947	-0.590179472	1.58E-05	0.473872146	0.000879131	0.615182429	5.38E-06	0.155714701	0.301433649	0.529450762	0.000154661
ENSMOCG00000012464	darkorchid	0.140619148	0.351273887	0.132314914	0.380720596	-0.665948545	4.40E-07	-0.451799228	0.00162226	-0.387305734	0.007832257	0.363833491	0.012934473	-0.657440002	6.92E-07	0.576842896	2.72E-05	0.894807958	5.17E-17	0.403898718	0.005374784	0.426015767	0.00315785
ENSMOCG00000021347	darkorchid	0.339102933	0.021144873	0.131800964	0.382589846	-0.532729666	0.000138256	-0.165349983	0.272127875	-0.308653313	0.036884889	0.341857849	0.02005447	-0.293660876	0.047613108	0.164825617	0.273672498	0.59322854	1.39E-05	0.142570256	0.344563139	0.12578581	0.404868282
ENSMOCG00000010223	darkorchid	-0.244663666	0.101268476	0.009544755	0.949801943	-0.35339603	0.015987851	-0.277829089	0.061558465	-0.33061504	0.024822605	0.286861776	0.053250165	-0.553701726	6.56E-05	0.513377733	0.000263653	0.565378958	4.24E-05	0.233630859	0.118130864	0.481248236	0.000709769
ENSMOCG00000021698	darkorchid	-0.049121967	0.745795406	-0.031358794	0.836101036	-0.504618151	0.00034875	-0.221786298	0.138513389	-0.622823243	3.80E-06	0.612516779	6.06E-06	-0.752662616	1.61E-09	0.551543957	7.10E-05	0.832180433	7.68E-13	0.163338335	0.278084999	0.65463385	8.01E-07
ENSMOCG00000021885	darkorchid	0.126550072	0.401996872	0.068020282	0.653315789	-0.528141188	0.000161693	-0.284602874	0.055237861	-0.338829574	0.021255737	0.349396463	0.017310004	-0.48844362	0.000573367	0.380758388	0.009040849	0.681932747	1.81E-07	0.248736014	0.09553531	0.296660539	0.045285115
ENSMOCG00000009626	darkorchid	-0.144702103	0.337321706	0.105193473	0.486581516	-0.548177703	8.02E-05	-0.090037475	0.551797527	-0.629270447	2.81E-06	0.623473168	3.68E-06	-0.588842893	1.67E-05	0.366858031	0.012148738	0.780756091	1.56E-10	0.063244026	0.676272067	0.505865822	0.000335282
ENSMOCG00000016479	darkorchid	0.006158904	0.967596854	-0.026773907	0.859804058	-0.539388651	0.000109706	-0.11472119	0.447747566	-0.746260291	2.63E-09	0.728982925	9.21E-09	-0.71353211	2.61E-08	0.443341123	0.002029956	0.864361425	1.00E-14	0.04851056	0.748855747	0.642364824	1.49E-06
ENSMOCG00000022475	darkorchid	0.211146191	0.15895643	0.325018382	0.027528883	-0.6946171	8.56E-08	-0.660791342	5.80E-07	0.092012737	0.543068997	-0.097641341	0.518566909	-0.409926546	0.004665711	0.515881484	0.000243054	0.698056741	6.95E-08	0.670731214	3.39E-07	0.040067979	0.791485915
ENSMOCG00000008273	darkorchid	0.445526416	0.001916755	-0.063466919	0.67519408	-0.188653602	0.209257875	-0.040762436	0.787954611	-0.196826831	0.189832738	0.220105546	0.141605462	-0.150902699	0.316801325	0.01635971	0.914066694	0.276689449	0.062676519	0.003287159	0.98270236	0.05739735	0.704771792
ENSMOCG00000022921	darkorchid	-0.067768677	0.654517447	-0.004719448	0.975167379	-0.245044494	0.100721379	-0.248755209	0.095508895	-0.184065873	0.220750771	0.170387218	0.257583396	-0.386106182	0.008042606	0.368198779	0.011813711	0.419295101	0.003725609	0.209526734	0.162251635	0.287499047	0.05269996
ENSMOCG00000008052	darkorchid	-0.185789893	0.216381698	0.32685016	0.026617309	-0.750214401	1.95E-09	-0.651682819	9.32E-07	-0.112070545	0.458377106	0.086884937	0.565864623	-0.651488584	9.42E-07	0.723244827	1.37E-08	0.864339468	1.01E-14	0.668723131	3.79E-07	0.333906971	0.023337342
ENSMOCG00000021383	darkorchid	-0.017479584	0.908208604	-0.256307077	0.08554687	-0.308380158	0.037060839	-0.509258424	0.000301002	-0.427628157	0.003033532	0.348256127	0.017703507	-0.911067584	1.53E-18	0.84086975	2.62E-13	0.775145254	2.55E-10	0.390498734	0.007295369	0.773532658	2.94E-10
ENSMOCG00000000558	darkorchid	-0.213915938	0.153434421	0.423460684	0.003364039	-0.778075769	1.98E-10	-0.563299007	4.59E-05	-0.053964181	0.721698275	0.042509016	0.779092005	-0.43928726	0.00225572	0.50284816	0.000368695	0.760905385	8.40E-10	0.576955168	2.70E-05	0.118156714	0.434174115
ENSMOCG00000019545	darkorchid	-0.029504314	0.845672285	0.016995715	0.910739163	-0.614537926	5.54E-06	-0.359283977	0.014197925	-0.595517296	1.27E-05	0.562951157	4.65E-05	-0.80782407	1.16E-11	0.642211773	1.50E-06	0.953567439	1.46E-24	0.288594227	0.05176513	0.640971987	1.60E-06
ENSMOCG00000009123	darkorchid	-0.146585045	0.331004913	0.483275455	0.000668666	-0.799512048	2.69E-11	-0.586439355	1.85E-05	0.035268241	0.816001958	-0.026867805	0.859317323	-0.40460081	0.005287632	0.50691845	0.000324287	0.739538637	4.34E-09	0.633847789	2.26E-06	0.063277808	0.676108642
ENSMOCG00000003323	darkorchid	0.338263381	0.021486919	-0.186948938	0.213478403	-0.418185181	0.003827524	-0.555475297	6.15E-05	-0.316812929	0.031937286	0.284983367	0.054898932	-0.785561271	1.01E-10	0.735855524	5.66E-09	0.797861267	3.16E-11	0.448779066	0.001758616	0.556291548	5.96E-05
ENSMOCG00000014254	darkorchid	-0.035118992	0.816767216	0.175644934	0.242967588	-0.702491062	5.28E-08	-0.185078369	0.218177527	-0.626602693	3.19E-06	0.62630747	3.23E-06	-0.622659549	3.83E-06	0.404050175	0.005355878	0.902813776	9.86E-18	0.159310416	0.290268706	0.480276102	0.000730272
ENSMOCG00000019732	darkorchid	0.116451204	0.440883536	0.2714739	0.068001706	-0.519113318	0.000218621	-0.325060987	0.027507389	-0.106101343	0.482807045	0.102009453	0.499939842	-0.295037073	0.046533285	0.308064228	0.037265201	0.549755791	7.58E-05	0.336045747	0.022412848	0.118117466	0.434327873
ENSMOCG00000021360	darkorchid	-0.228904597	0.125972727	0.351948605	0.016456078	-0.771777406	3.41E-10	-0.320604818	0.029832479	-0.382110816	0.008778815	0.388380912	0.007647777	-0.541240888	0.000102781	0.452379685	0.001597156	0.851915364	6.06E-14	0.342253481	0.019901839	0.33017244	0.025028197
ENSMOCG00000022234	darkorchid	-0.01249276	0.93432756	-0.034613282	0.819361435	-0.575721393	2.84E-05	-0.578106742	2.58E-05	-0.393608275	0.006803446	0.345054042	0.018849147	-0.871416889	3.34E-15	0.819082425	3.48E-12	0.924442212	4.87E-20	0.498622464	0.000420533	0.643329258	1.42E-06
ENSMOCG00000016221	darkorchid	0.085617939	0.571564595	0.297330854	0.044777767	-0.791000801	6.10E-11	-0.593161475	1.40E-05	-0.191064207	0.203389659	0.173948179	0.247621479	-0.576485011	2.75E-05	0.58235756	2.18E-05	0.899731732	1.90E-17	0.574444525	2.98E-05	0.241534328	0.105850995
ENSMOCG00000009572	darkorchid	0.082971211	0.583555971	-0.226302473	0.130453985	-0.207962067	0.165482355	-0.401206715	0.005720654	-0.32598145	0.02704643	0.251880067	0.091283247	-0.696045462	7.85E-08	0.646582728	1.21E-06	0.592658008	1.43E-05	0.291450456	0.049389983	0.599424327	1.07E-05
ENSMOCG00000005280	darkorchid	0.03090787	0.838426225	-0.067777267	0.654476407	-0.410293342	0.004625334	-0.591661652	1.49E-05	-0.225228784	0.132337445	0.1664327	0.268956783	-0.763560698	6.77E-10	0.767253753	4.99E-10	0.749739796	2.02E-09	0.507055846	0.000322876	0.525726281	0.000175426
ENSMOCG00000000599	darkorchid	-0.015366653	0.919265183	0.585456446	1.92E-05	-0.803165915	1.87E-11	-0.648658739	1.09E-06	0.270293903	0.069254952	-0.25321252	0.08952616	-0.182286927	0.225322665	0.362537348	0.013284245	0.631535095	2.52E-06	0.705527901	4.37E-08	-0.245179262	0.100528318
ENSMOCG00000020487	darkorchid	-0.339062132	0.021161389	0.419403708	0.003715766	-0.68405542	1.60E-07	-0.592252172	1.45E-05	0.027871188	0.854119393	-0.064747436	0.669013565	-0.421739888	0.003509483	0.558209217	5.55E-05	0.677997905	2.26E-07	0.611544578	6.33E-06	0.13541172	0.369572496
ENSMOCG00000014346	darkorchid	0.035431525	0.81516493	0.106246157	0.482206404	-0.473237905	0.000895258	-0.491006111	0.000530801	-0.10006218	0.508201071	0.081892063	0.588477458	-0.489139929	0.000561507	0.528834969	0.000157932	0.630410696	2.66E-06	0.461161675	0.001257249	0.254407839	0.087972385
ENSMOCG00000000685	darkorchid	-0.305614566	0.038881416	0.622213145	3.91E-06	-0.741928997	3.64E-09	-0.268589364	0.071097556	-0.004247579	0.977649581	0.038894036	0.797464768	-0.072311126	0.632958552	0.123764477	0.412519457	0.531599106	0.000143724	0.337202175	0.021925912	-0.151682032	0.314279352
ENSMOCG00000019966	darkorchid	0.008675316	0.954369465	0.363647242	0.012984244	-0.767552339	4.87E-10	-0.773738841	2.88E-10	0.081479039	0.59036595	-0.107724826	0.476095879	-0.542492075	9.83E-05	0.6885514	1.23E-07	0.814863738	5.51E-12	0.781386914	1.47E-10	0.147992931	0.326330415
ENSMOCG00000014414	darkorchid	-0.008699695	0.954241371	0.331409288	0.024457211	-0.814875729	5.51E-12	-0.294392461	0.047036571	-0.474814547	0.000855648	0.478435077	0.000770561	-0.526382756	0.000171592	0.38159707	0.008877572	0.917299965	3.29E-19	0.283869737	0.055895658	0.308776983	0.036805455
ENSMOCG00000002600	darkorchid	-0.400306481	0.005840561	0.468831892	0.001014792	-0.751531322	1.76E-09	-0.424218825	0.003301659	-0.185571972	0.216930617	0.175788894	0.242575481	-0.467595524	0.001050802	0.486015142	0.000616511	0.772514112	3.20E-10	0.466241425	0.001091545	0.224292183	0.133996966
ENSMOCG00000012521	darkorchid	0.060489913	0.689644217	-0.030579852	0.840118505	-0.54974186	7.58E-05	-0.203792267	0.174319881	-0.671051073	3.33E-07	0.649457574	1.04E-06	-0.723778145	1.32E-08	0.499198115	0.000413105	0.873333974	2.45E-15	0.134448393	0.373019163	0.61844943	4.64E-06
ENSMOCG00000007347	darkorchid	0.022333599	0.882876702	0.21319552	0.154856965	-0.76719496	5.02E-10	-0.337522544	0.021792597	-0.526749045	0.000169486	0.521500769	0.000202025	-0.662369281	5.33E-07	0.502880518	0.000368321	0.965671659	2.16E-27	0.309087912	0.036606363	0.446970251	0.001845066
ENSMOCG00000019047	darkorchid	-0.128630461	0.394240644	0.316286605	0.032238921	-0.786182874	9.55E-11	-0.366075168	0.012348092	-0.424555821	0.003274258	0.418576148	0.003791349	-0.592265445	1.45E-05	0.484664997	0.000641738	0.916071058	4.50E-19	0.354067857	0.015774394	0.364795413	0.012680003
ENSMOCG00000019340	darkorchid	0.293307423	0.047893699	-0.180707987	0.229434869	-0.445813891	0.001902287	-0.642232904	1.50E-06	-0.288789248	0.051600077	0.237047727	0.112695916	-0.836674479	4.44E-13	0.813685522	6.26E-12	0.83908114	3.29E-13	0.521151828	0.000204377	0.576926199	2.71E-05
ENSMOCG00000016834	darkorchid	-0.343284416	0.019508704	0.290369923	0.050277922	-0.651013854	9.65E-07	-0.48593147	0.000618048	-0.235013968	0.115907436	0.207507098	0.166430482	-0.584912221	1.96E-05	0.597746169	1.15E-05	0.798540945	2.96E-11	0.467180435	0.001063145	0.347480678	0.017975396
ENSMOCG00000010825	darkorchid	-0.05437882	0.719646802	-0.185854745	0.216218529	-0.249514502	0.094468481	-0.372210506	0.010858083	-0.346368652	0.018371452	0.285693446	0.054270897	-0.694127372	8.82E-08	0.646909618	1.19E-06	0.603979653	8.83E-06	0.281815197	0.057772675	0.616713727	5.02E-06
ENSMOCG00000005975	darkorchid	0.080282314	0.595852956	-0.260426014	0.080466026	-0.180086184	0.231068357	-0.364011544	0.012887044	-0.364082878	0.012868084	0.30313079	0.040578378	-0.691162851	1.05E-07	0.607077694	7.71E-06	0.587033153	1.80E-05	0.244029164	0.102185072	0.578432226	2.55E-05
ENSMOCG00000000548	darkorchid	0.062973388	0.67758183	0.076776819	0.612053291	-0.648395751	1.10E-06	-0.606858695	7.79E-06	-0.323477606	0.028315631	0.278620884	0.060791094	-0.785024306	1.06E-10	0.75827035	1.04E-09	0.9414059	2.16E-22	0.546119729	8.64E-05	0.512467925	0.000271521
ENSMOCG00000003119	darkorchid	0.095996937	0.525667772	0.314013915	0.033568573	-0.723431694	1.35E-08	-0.800294714	2.49E-11	0.117122848	0.43823449	-0.14228856	0.345527113	-0.533650066	0.000133944	0.689677067	1.15E-07	0.786068398	9.65E-11	0.797709342	3.21E-11	0.122432906	0.417604613
ENSMOCG00000013125	darkorchid	-0.081934138	0.588285228	0.104577674	0.489150437	-0.691035027	1.06E-07	-0.471996652	0.000927588	-0.47462878	0.000860232	0.444295982	0.001979784	-0.802090232	2.08E-11	0.704344556	4.70E-08	0.976305946	6.90E-31	0.421779652	0.003506061	0.583044924	2.12E-05
ENSMOCG00000013435	darkorchid	0.483423233	0.000665754	-0.090731463	0.54872328	-0.183885612	0.221211096	-0.286391006	0.053659584	-0.058114992	0.701251062	0.062938345	0.67775149	-0.275239943	0.064121923	0.239572926	0.108803128	0.35804448	0.014559835	0.232982052	0.11918492	0.078107229	0.605882757
ENSMOCG00000007718	darkorchid	0.2982186	0.044112983	-0.261707098	0.078934976	-0.376481539	0.009914332	-0.62994755	2.72E-06	-0.284767316	0.055091176	0.244239944	0.101879877	-0.868695931	5.15E-15	0.830978298	8.87E-13	0.80299392	1.90E-11	0.506681531	0.000326733	0.614232877	5.62E-06
ENSMOCG00000015819	darkorchid	0.046282061	0.760042324	0.252866214	0.089980279	-0.648663905	1.09E-06	-0.672707517	3.04E-07	0.034840596	0.818195108	-0.04975433	0.742634242	-0.518056024	0.000226358	0.61505793	5.41E-06	0.723151892	1.38E-08	0.660976624	5.74E-07	0.160085276	0.287898375
ENSMOCG00000021132	darkorchid	0.278178111	0.061219261	0.256087576	0.085824498	-0.539390726	0.000109698	-0.298288767	0.044060783	-0.092791023	0.539648144	0.089264843	0.555229732	-0.181148385	0.228282745	0.173287384	0.249450113	0.506210302	0.000331648	0.288604737	0.051756224	-0.018813439	0.901237481
ENSMOCG00000017367	darkorchid	0.236445774	0.113639324	0.296887714	0.04511265	-0.58329556	2.10E-05	-0.394081382	0.006731182	-0.039537661	0.794185366	0.047188303	0.755487193	-0.255990086	0.085948029	0.288971888	0.051445886	0.558562408	5.48E-05	0.396310285	0.006399618	0.025542501	0.866191935
ENSMOCG00000000542	darkorchid	0.263541917	0.076782101	0.320179227	0.030062825	-0.719573301	1.75E-08	-0.605573617	8.23E-06	0.02526054	0.867655805	-0.018562449	0.902548684	-0.379596456	0.00927133	0.447768491	0.001806461	0.727396313	1.03E-08	0.594135175	1.34E-05	0.009579093	0.949621581
ENSMOCG00000015834	darkorchid	-0.080772831	0.593601211	-0.165676638	0.271168568	-0.397646676	0.006207699	-0.473472666	0.000889258	-0.446808824	0.001852961	0.395712651	0.006487097	-0.862077747	1.42E-14	0.774444415	2.71E-10	0.817253371	4.25E-12	0.362244324	0.013364429	0.694638741	8.55E-08
ENSMOCG00000001522	darkorchid	-0.099233209	0.511738803	0.013131972	0.930975235	-0.595222904	1.28E-05	-0.548297563	7.99E-05	-0.400536009	0.005809783	0.362956467	0.013170271	-0.847784112	1.06E-13	0.787349354	8.58E-11	0.925861784	3.25E-20	0.478175706	0.000776395	0.614843	5.46E-06
ENSMOCG00000021648	darkorchid	-0.035715588	0.813709255	0.337819598	0.021669593	-0.769962523	3.98E-10	-0.351298162	0.016670245	-0.328911316	0.025621818	0.343378275	0.01947324	-0.469384985	0.000999043	0.378489451	0.009495605	0.834812954	5.58E-13	0.340738247	0.020491757	0.20656644	0.168403251
ENSMOCG00000009238	darkorchid	0.003933456	0.979302099	0.305630993	0.038870389	-0.787861355	8.18E-11	-0.750446994	1.92E-09	-0.071829187	0.635232062	0.041243396	0.785511401	-0.659038169	6.36E-07	0.744910985	2.91E-09	0.91887475	2.19E-19	0.735810375	5.68E-09	0.284398412	0.055420682
ENSMOCG00000002987	darkorchid	-0.005415617	0.971505712	0.541742534	0.000100975	-0.88439845	3.69E-16	-0.7894117	7.08E-11	0.182816463	0.223954986	-0.193818342	0.196827893	-0.40977959	0.004681974	0.597177199	1.18E-05	0.804007403	1.71E-11	0.833771826	6.34E-13	-0.023964542	0.874389844
ENSMOCG00000015569	darkorchid	0.155471004	0.302200202	0.535317701	0.000126442	-0.840292292	2.82E-13	-0.690414891	1.10E-07	0.211198124	0.158851573	-0.194512081	0.195198917	-0.273089406	0.06631519	0.429102238	0.002923669	0.703395662	4.99E-08	0.742578668	3.47E-09	-0.151787983	0.313937475
ENSMOCG00000015927	darkorchid	0.068863313	0.649295843	-0.021226002	0.888647723	-0.498927253	0.000416586	-0.52710928	0.000167437	-0.261655393	0.078996324	0.231714667	0.121264428	-0.702703343	5.21E-08	0.667141041	4.13E-07	0.774019311	2.82E-10	0.457916154	0.001374512	0.45371987	0.00154051
ENSMOCG00000022192	darkorchid	0.033945233	0.822791354	0.171241197	0.255170255	-0.725724256	1.15E-08	-0.615788311	5.24E-06	-0.275893251	0.063467209	0.252389299	0.090608598	-0.746002357	2.69E-09	0.730362508	8.37E-09	0.954027032	1.18E-24	0.578678888	2.52E-05	0.436717248	0.00241009
ENSMOCG00000008101	darkorchid	0.011683422	0.938573714	0.238470836	0.11048926	-0.773901243	2.84E-10	-0.721107599	1.58E-08	-0.150730822	0.31735925	0.119524218	0.428835801	-0.706501568	4.10E-08	0.758227185	1.04E-09	0.944339151	7.19E-23	0.686801394	1.36E-07	0.352183657	0.016379259
ENSMOCG00000006753	darkorchid	0.089072588	0.556085334	0.00040103	0.997889549	-0.526572018	0.000170501	-0.62131066	4.07E-06	-0.21439168	0.152500294	0.178173414	0.236143181	-0.773177218	3.03E-10	0.788710336	7.56E-11	0.821838434	2.56E-12	0.570232518	3.52E-05	0.505857593	0.00033537
ENSMOCG00000003539	darkorchid	0.038718422	0.798360165	0.306667636	0.038179726	-0.823077254	2.22E-12	-0.616079628	5.17E-06	-0.218195114	0.145181912	0.198902937	0.185109788	-0.634941689	2.14E-06	0.640232561	1.66E-06	0.946356548	3.26E-23	0.599770766	1.06E-05	0.305904437	0.03868722
ENSMOCG00000000389	darkorchid	-0.161582864	0.283353005	0.524085853	0.00018535	-0.766140065	5.48E-10	-0.524880712	0.00018048	0.110266725	0.465688114	-0.087135141	0.564742129	-0.280546852	0.058956452	0.40361902	0.005409851	0.636906599	1.95E-06	0.602589354	9.37E-06	-0.041879934	0.782281002
ENSMOCG00000002424	darkorchid	-0.343809807	0.019310885	0.637341507	1.91E-06	-0.832754178	7.17E-13	-0.576974229	2.70E-05	0.143232482	0.342303518	-0.137580405	0.361883458	-0.24427402	0.101830603	0.407567346	0.004932847	0.674247136	2.79E-07	0.645541384	1.27E-06	-0.103780911	0.492484724
ENSMOCG00000011905	darkorchid	0.217042435	0.147371858	-0.249179927	0.094925843	-0.335856603	0.022493347	-0.470138261	0.000977946	-0.438038765	0.002329585	0.383552899	0.008506651	-0.85319208	5.08E-14	0.745555891	2.78E-09	0.796148533	3.73E-11	0.357306655	0.014778971	0.672498861	3.08E-07
ENSMOCG00000013779	darkorchid	-0.078216351	0.605377834	0.298916425	0.043596084	-0.720755091	1.62E-08	-0.052880584	0.727068599	-0.615200826	5.38E-06	0.630396316	2.66E-06	-0.443065108	0.002044667	0.222928777	0.13644043	0.816362157	4.69E-12	0.054665238	0.71823085	0.345812541	0.018572265
ENSMOCG00000014436	darkorchid	0.230715863	0.122922464	0.066274813	0.661669804	-0.639395505	1.73E-06	-0.647114688	1.18E-06	-0.240905899	0.106790096	0.198925918	0.185057982	-0.735541142	5.79E-09	0.737097533	5.18E-09	0.900031496	1.78E-17	0.585388839	1.93E-05	0.444093442	0.001990334
ENSMOCG00000003338	darkorchid	-0.010448844	0.945054081	-0.096314223	0.524293936	-0.250160455	0.093590293	-0.321313029	0.029452416	-0.233587679	0.118200795	0.198173353	0.186759862	-0.519548055	0.00021551	0.478878552	0.000760678	0.50503971	0.000344146	0.260671339	0.080171044	0.389275547	0.007497151
ENSMOCG00000019896	darkorchid	-0.17656749	0.240462255	-0.054442718	0.71933083	-0.474437288	0.00086498	-0.392330088	0.007002056	-0.512650249	0.000269928	0.465750797	0.001106652	-0.811092176	8.24E-12	0.697031887	7.39E-08	0.851210668	6.68E-14	0.306421636	0.038342705	0.665317945	4.55E-07
ENSMOCG00000006230	darkorchid	0.169700154	0.259535936	-0.013474383	0.929179952	-0.509323043	0.000300381	-0.178415412	0.235496959	-0.591132607	1.52E-05	0.581859587	2.22E-05	-0.608615227	7.21E-06	0.402065277	0.0056083	0.794758106	4.27E-11	0.117594372	0.436380031	0.491853203	0.000517368
ENSMOCG00000017594	darkorchid	-0.036658196	0.808883349	0.246856117	0.098149886	-0.705118427	4.48E-08	-0.10116169	0.503527963	-0.622032193	3.94E-06	0.625506508	3.35E-06	-0.497109576	0.000440633	0.278391525	0.061012587	0.842664259	2.08E-13	0.081872371	0.588567433	0.388780587	0.007580165
ENSMOCG00000014944	darkorchid	-0.040754225	0.787996343	0.44269219	0.002064693	-0.872770364	2.69E-15	-0.619384383	4.45E-06	-0.100808472	0.505026808	0.091843917	0.543812398	-0.507955487	0.000313774	0.562277075	4.77E-05	0.893116972	7.22E-17	0.631150231	2.57E-06	0.15401163	0.30681685
ENSMOCG00000003890	darkorchid	-0.041318781	0.785128636	0.150815738	0.31708353	-0.682250549	1.77E-07	-0.437205301	0.002380077	-0.414140184	0.004219928	0.393780761	0.006777022	-0.690519358	1.09E-07	0.601964728	9.63E-06	0.914194132	7.18E-19	0.388203758	0.007677912	0.453245463	0.001560354
ENSMOCG00000005307	darkorchid	0.0779455	0.606631428	0.173213513	0.249655102	-0.587723215	1.75E-05	-0.486967052	0.000599264	-0.207101744	0.167278533	0.174035391	0.247380816	-0.553988784	6.49E-05	0.540234629	0.000106492	0.739475998	4.36E-09	0.461406292	0.001248783	0.308380131	0.037060857
ENSMOCG00000013559	darkorchid	0.26703335	0.072813278	0.085835268	0.570585004	-0.561102079	4.98E-05	-0.522480192	0.000195554	-0.132414627	0.380358568	0.130341966	0.387925769	-0.518519717	0.000222935	0.519728795	0.000214228	0.705638627	4.34E-08	0.484086208	0.000652834	0.232891045	0.119333339
ENSMOCG00000018912	darkorchid	0.161935728	0.282288887	0.004685671	0.975345054	-0.622269695	3.90E-06	-0.318019263	0.031254744	-0.61069378	6.58E-06	0.59413587	1.34E-05	-0.761902505	7.75E-10	0.560679948	5.06E-05	0.948273202	1.49E-23	0.241276524	0.10623548	0.584957922	1.96E-05
ENSMOCG00000009070	darkorchid	-0.115188895	0.445886135	0.250570654	0.093035909	-0.741068556	3.88E-09	-0.321369424	0.029422325	-0.481422039	0.000706159	0.466444384	0.00108535	-0.614422256	5.57E-06	0.481606036	0.000702354	0.903898142	7.79E-18	0.305152882	0.039192366	0.417344453	0.00390634
ENSMOCG00000020151	darkorchid	0.056113391	0.711086079	0.034118672	0.821900557	-0.660387256	5.93E-07	-0.431438528	0.002756717	-0.534826009	0.000128613	0.508576225	0.000307629	-0.816700086	4.52E-12	0.673403926	2.93E-07	0.981058435	5.26E-33	0.365677231	0.012450494	0.606049204	8.07E-06
ENSMOCG00000018820	darkorchid	0.024574032	0.871221791	0.358282871	0.014489626	-0.802119439	2.07E-11	-0.82031019	3.03E-12	0.063787208	0.673646177	-0.092902776	0.539157803	-0.595852871	1.25E-05	0.742179591	3.57E-09	0.870305263	3.99E-15	0.823008059	2.24E-12	0.184366231	0.219985235
ENSMOCG00000013916	darkorchid	-0.28671317	0.053379131	-0.078574404	0.603722362	-0.429490055	0.002895354	-0.330856384	0.024711096	-0.538369254	0.000113696	0.496526288	0.00044861	-0.828842833	1.14E-12	0.705721997	4.31E-08	0.800133084	2.53E-11	0.260207713	0.080729228	0.733189541	6.85E-09
ENSMOCG00000002914	darkorchid	0.005840499	0.969271224	0.307001373	0.037959528	-0.723962961	1.30E-08	-0.379162823	0.009358633	-0.2558739	0.086095432	0.271225148	0.068264391	-0.42976931	0.002875115	0.371393047	0.011047237	0.772821032	3.12E-10	0.359459662	0.014147253	0.169888318	0.25900022
ENSMOCG00000019553	darkorchid	-0.16801122	0.264377616	0.349232781	0.017366028	-0.792281449	5.41E-11	-0.511605157	0.000279178	-0.229852353	0.124369637	0.22687625	0.129455738	-0.596247975	1.23E-05	0.593981431	1.35E-05	0.875182088	1.81E-15	0.528181232	0.000161474	0.319639773	0.030356916
ENSMOCG00000017033	darkorchid	-0.031704614	0.834318753	0.467648361	0.00104924	-0.760227973	8.88E-10	-0.06362435	0.674433075	-0.403024019	0.005485111	0.435323771	0.002497633	-0.227232153	0.128839427	0.090307269	0.550601414	0.695707485	8.01E-08	0.116072523	0.442381002	0.092912561	0.53911488
ENSMOCG00000020794	darkorchid	0.170799718	0.256415869	-0.001302584	0.993145124	-0.473641133	0.000884975	-0.392912121	0.006911002	-0.338106089	0.021551516	0.311696244	0.03497085	-0.615277366	5.36E-06	0.526786234	0.000169273	0.751425086	1.78E-09	0.325414594	0.027329538	0.401201231	0.005721378
ENSMOCG00000021820	darkorchid	0.408403238	0.004836709	0.128301877	0.395459841	-0.495710652	0.000459983	-0.467576815	0.001051355	-0.01827199	0.904066399	0.017207614	0.909630853	-0.343577375	0.01939819	0.367541424	0.011976969	0.563594836	4.54E-05	0.439261163	0.002257243	0.065024814	0.66767761
ENSMOCG00000011668	darkorchid	0.007462907	0.960741132	-0.216828462	0.147781048	-0.385852258	0.008087754	-0.527888181	0.000163085	-0.434251369	0.002566904	0.376355461	0.009941146	-0.931626432	5.82E-21	0.855595604	3.63E-14	0.841698293	2.36E-13	0.423248879	0.00338165	0.753387008	1.53E-09
ENSMOCG00000021450	darkorchid	-0.026655634	0.860417219	-0.005911715	0.968896712	-0.546636539	8.48E-05	-0.09416892	0.533617442	-0.766065743	5.51E-10	0.751608472	1.75E-09	-0.705938088	4.25E-08	0.427747323	0.003024518	0.870701667	3.75E-15	0.027681758	0.855100255	0.639744314	1.70E-06
ENSMOCG00000004217	darkorchid	0.335699738	0.022560293	-0.250612239	0.092979849	-0.391412486	0.007147717	-0.307310083	0.037756773	-0.589715576	1.61E-05	0.566092356	4.12E-05	-0.781074746	1.52E-10	0.572345656	3.24E-05	0.822364398	2.41E-12	0.180264462	0.230599204	0.637755451	1.87E-06
ENSMOCG00000013601	darkorchid	0.064754308	0.668980456	0.054202064	0.720521086	-0.661676353	5.53E-07	-0.580065334	2.39E-05	-0.378459749	0.009501687	0.341784027	0.020083059	-0.814789314	5.56E-12	0.764580787	6.23E-10	0.966596185	1.19E-27	0.511290155	0.000282022	0.552939693	6.75E-05
ENSMOCG00000022521	darkorchid	-0.108793305	0.471706085	-0.137649921	0.361638602	-0.397760254	0.006191622	-0.509664826	0.000297116	-0.330151158	0.025038118	0.275841932	0.063518445	-0.803362351	1.83E-11	0.779640869	1.72E-10	0.748595984	2.21E-09	0.431067284	0.002782671	0.634311845	2.21E-06
ENSMOCG00000016564	darkorchid	0.320192102	0.030055835	-0.138824639	0.35751608	-0.396635096	0.006352504	-0.321985247	0.029095396	-0.453977491	0.001529827	0.424656738	0.003266092	-0.672425754	3.09E-07	0.538599877	0.000112782	0.739654059	4.30E-09	0.244860477	0.100985453	0.527131116	0.000167314
ENSMOCG00000018174	darkorchid	0.175127282	0.244381076	0.496534669	0.000448495	-0.777986367	1.99E-10	-0.648249117	1.11E-06	0.197558314	0.188159001	-0.179197607	0.233416483	-0.251539228	0.091736976	0.403012567	0.005486569	0.676053298	2.52E-07	0.689212754	1.18E-07	-0.148465248	0.324771542
ENSMOCG00000017321	darkorchid	0.495237413	0.000466701	-0.147420161	0.32822712	-0.242614297	0.104251915	-0.467512386	0.001053264	-0.014472006	0.923951372	0.006098015	0.967917035	-0.420346083	0.003631309	0.442417571	0.00207955	0.452199034	0.001604932	0.396312036	0.006399363	0.177765373	0.237235538
ENSMOCG00000018900	darkorchid	-0.032866056	0.828338986	0.050080129	0.741007215	-0.643814463	1.39E-06	-0.343778778	0.019322521	-0.598007713	1.14E-05	0.573069445	3.15E-05	-0.795993277	3.79E-11	0.624174301	3.57E-06	0.962574934	1.40E-26	0.285107004	0.054789162	0.626133022	3.26E-06
ENSMOCG00000011924	darkorchid	0.083700908	0.580238695	0.029807856	0.844104119	-0.59900516	1.09E-05	-0.146605217	0.330937644	-0.708497351	3.62E-08	0.701673155	5.56E-08	-0.688060343	1.27E-07	0.425167331	0.003225049	0.889451532	1.46E-16	0.090025802	0.551849306	0.576548132	2.75E-05
ENSMOCG00000010555	darkorchid	0.12114968	0.422538709	0.231308208	0.121937109	-0.761373586	8.09E-10	-0.519465309	0.000216099	-0.27970534	0.059752527	0.276904895	0.062463921	-0.608629879	7.20E-06	0.559806958	5.23E-05	0.912919514	9.80E-19	0.489432195	0.000556595	0.293166269	0.048006129
ENSMOCG00000020233	darkorchid	-0.030902787	0.838452438	0.053410706	0.724439669	-0.511738335	0.000277983	-0.470725273	0.000961781	-0.343402022	0.019464276	0.310722457	0.035574257	-0.713155478	2.68E-08	0.655802369	7.54E-07	0.81570526	5.03E-12	0.404696964	0.005275793	0.494433831	0.000478309
ENSMOCG00000014124	darkorchid	-0.003672555	0.980674698	0.045039546	0.766300749	-0.641289651	1.57E-06	-0.581554239	2.25E-05	-0.375418323	0.010142413	0.334282436	0.023172772	-0.829336859	1.08E-12	0.78395761	1.17E-10	0.949105243	1.05E-23	0.517580227	0.000229919	0.577526407	2.64E-05
ENSMOCG00000017159	darkorchid	-0.303235016	0.040505971	0.626256656	3.24E-06	-0.746586708	2.57E-09	-0.136991399	0.363962131	-0.074628077	0.622075506	0.113271017	0.453546172	0.009352748	0.950810502	-0.010785279	0.943287748	0.485415861	0.000627597	0.215162958	0.150994761	-0.200536107	0.1814539
ENSMOCG00000009953	darkorchid	0.347095393	0.018111793	-0.025253582	0.867691932	-0.502151355	0.000376824	-0.42802047	0.003003944	-0.295760134	0.045973965	0.292859924	0.048250873	-0.604938225	8.47E-06	0.512085833	0.000274888	0.757665046	1.09E-09	0.368437673	0.011754854	0.344721344	0.018971689
ENSMOCG00000012611	darkorchid	0.007535275	0.960360737	-0.202917008	0.176217322	-0.400186204	0.005856746	-0.394189887	0.006714703	-0.54937879	7.68E-05	0.497431241	0.000436288	-0.879638347	8.53E-16	0.750102425	1.97E-09	0.841796614	2.33E-13	0.28728489	0.052884345	0.762073963	7.65E-10
ENSMOCG00000019575	darkorchid	-0.049736518	0.742723228	0.159803346	0.288759346	-0.635128294	2.12E-06	-0.601456497	9.84E-06	-0.181865038	0.226416427	0.160935378	0.285312416	-0.668594216	3.81E-07	0.681584847	1.84E-07	0.82542254	1.70E-12	0.559760004	5.24E-05	0.372130202	0.010876541
ENSMOCG00000008456	darkorchid	0.028660716	0.850033595	0.229060328	0.125708253	-0.780826239	1.55E-10	-0.478402799	0.000771285	-0.402268815	0.005581948	0.384983186	0.008243938	-0.693653254	9.07E-08	0.612191187	6.15E-06	0.979026505	4.84E-32	0.45431766	0.001515823	0.430609769	0.002814952
ENSMOCG00000004945	darkorchid	0.561527687	4.90E-05	0.012927461	0.932047657	-0.475982916	0.000827314	-0.451897443	0.001617988	-0.120979299	0.423196307	0.131633394	0.383200475	-0.419154312	0.003738404	0.386501392	0.007972771	0.61647808	5.08E-06	0.394961347	0.006598542	0.151102743	0.316152748
ENSMOCG00000020089	darkorchid	0.103425255	0.493976853	0.349048112	0.017429419	-0.494289701	0.000480419	-0.120409851	0.42539832	0.003562481	0.981253811	0.061845748	0.683049174	0.04059668	0.788797103	-0.084924494	0.574695384	0.318041242	0.031242421	0.154301741	0.305895526	-0.252124022	0.090959562
ENSMOCG00000005423	darkorchid	0.112110454	0.45821606	0.232590616	0.119824283	-0.686993439	1.35E-07	-0.195840086	0.192107285	-0.454194424	0.001520884	0.471519203	0.0009403	-0.431401614	0.002759288	0.256172996	0.085716374	0.790237647	6.55E-11	0.171503433	0.254432294	0.23792824	0.111326684
ENSMOCG00000010463	darkorchid	-0.243366296	0.103149436	0.405120263	0.005223947	-0.800470854	2.44E-11	-0.215518067	0.150305276	-0.458722121	0.001344518	0.466286538	0.001090166	-0.449048679	0.001746043	0.310588763	0.035657766	0.840031063	2.91E-13	0.223967548	0.134575784	0.264098969	0.076137714
ENSMOCG00000010075	darkorchid	-0.025133139	0.86831738	0.156076967	0.300296452	-0.68567438	1.46E-07	-0.782216626	1.37E-10	-0.110471025	0.464856945	0.064795257	0.66878317	-0.778677515	1.88E-10	0.861889498	1.46E-14	0.915510468	5.18E-19	0.741626192	3.72E-09	0.427984798	0.003006624
ENSMOCG00000007113	darkorchid	-0.05196581	0.731612341	0.311251583	0.035245329	-0.814882049	5.50E-12	-0.451211283	0.001648044	-0.351882239	0.016477822	0.348827284	0.017505479	-0.615348737	5.34E-06	0.545201721	8.93E-05	0.929668922	1.06E-20	0.449447368	0.001727597	0.350418587	0.016963611
ENSMOCG00000013284	darkorchid	-0.216144155	0.149095305	-0.198317356	0.186433348	-0.269513091	0.070094253	-0.3460802	0.018475383	-0.437509686	0.002361526	0.381679063	0.008861747	-0.797291745	3.34E-11	0.708553881	3.60E-08	0.66181396	5.49E-07	0.27329311	0.066104915	0.722605433	1.43E-08
ENSMOCG00000002895	darkorchid	-0.257355004	0.084231084	0.521096744	0.000204751	-0.716858223	2.10E-08	-0.324653275	0.027713648	-0.068854542	0.649337617	0.074504409	0.622654409	-0.208048569	0.165302533	0.257343334	0.084245649	0.594704732	1.31E-05	0.380453356	0.009100872	-0.002808004	0.985223459
ENSMOCG00000019552	darkorchid	0.499807152	0.000405375	-0.145622786	0.33422376	-0.137640185	0.361672889	-0.167155714	0.266852891	-0.172465951	0.251735955	0.179893219	0.231576896	-0.291057925	0.049711069	0.20124554	0.179882043	0.340117449	0.020737664	0.120875657	0.423596602	0.160692952	0.286048308
ENSMOCG00000010851	darkorchid	0.170618862	0.25692732	0.170870273	0.256216528	-0.716297577	2.18E-08	-0.384403145	0.008349622	-0.436840136	0.002402502	0.420921087	0.003580608	-0.62811629	2.97E-06	0.503103716	0.000365753	0.902105741	1.15E-17	0.354103524	0.01576313	0.401125489	0.005731385
ENSMOCG00000022145	darkorchid	0.533114478	0.000136438	-0.360288897	0.013910157	-0.118252885	0.433797486	-0.266693502	0.073192323	-0.347022119	0.018137832	0.316433439	0.032154535	-0.562536307	4.72E-05	0.417560208	0.003885979	0.49848503	0.000422325	0.145393753	0.334992759	0.438473139	0.002303647
ENSMOCG00000008829	darkorchid	-0.433855635	0.002592891	-0.003670574	0.980685119	-0.273955604	0.065424714	-0.177452854	0.238074502	-0.362791516	0.013215028	0.315806604	0.032516058	-0.477382531	0.000794479	0.415252312	0.004108679	0.480580182	0.000723803	0.118742927	0.431881194	0.458831683	0.001340486
ENSMOCG00000012668	darkorchid	-0.097988134	0.517075526	0.332937596	0.023766762	-0.70673855	4.04E-08	-0.106408443	0.481533759	-0.429299949	0.002909203	0.46302775	0.001193939	-0.349086997	0.017416054	0.190036568	0.205876969	0.708466208	3.62E-08	0.12947014	0.391135042	0.211241244	0.15876455
ENSMOCG00000011889	darkorchid	0.036206499	0.811195053	0.095521621	0.52772918	-0.620480942	4.23E-06	-0.770481906	3.81E-10	-0.110216109	0.465894163	0.058789934	0.697945458	-0.783392106	1.23E-10	0.868141561	5.62E-15	0.87608235	1.56E-15	0.720655329	1.63E-08	0.458686241	0.001345841
ENSMOCG00000001948	darkorchid	-0.08667729	0.566796977	0.224260647	0.134053112	-0.558406343	5.51E-05	-0.319677484	0.03033628	-0.279730325	0.059728767	0.274917521	0.064447017	-0.469917274	0.000984093	0.399251929	0.005983799	0.673769464	2.87E-07	0.311738839	0.03494465	0.270513714	0.069020119
ENSMOCG00000021012	darkorchid	0.148682222	0.324056994	-0.066827542	0.659019917	-0.538300092	0.000113971	-0.32247554	0.028837272	-0.610155119	6.73E-06	0.581897375	2.22E-05	-0.799931767	2.58E-11	0.604628212	8.58E-06	0.917683732	2.99E-19	0.239349812	0.109142882	0.640937146	1.60E-06
ENSMOCG00000021166	darkorchid	-0.062469677	0.680022057	0.381073473	0.008979207	-0.768464187	4.51E-10	-0.166239603	0.269520528	-0.462937433	0.001196936	0.480350281	0.000728689	-0.402789398	0.005515038	0.247382708	0.097411999	0.810467929	8.80E-12	0.183183963	0.223009188	0.232676005	0.119684591
ENSMOCG00000018196	darkorchid	-0.014386998	0.924396783	0.046139192	0.76076118	-0.631145369	2.57E-06	-0.341666307	0.020128719	-0.570401214	3.49E-05	0.548366765	7.97E-05	-0.750992663	1.84E-09	0.583034583	2.12E-05	0.928199197	1.65E-20	0.271364061	0.068117598	0.574882535	2.93E-05
ENSMOCG00000018592	darkorchid	0.082613576	0.58518492	0.21412412	0.153025138	-0.63292806	2.36E-06	-0.684691011	1.54E-07	-0.010997015	0.942176243	-0.017348968	0.908891618	-0.554136159	6.46E-05	0.647035805	1.18E-06	0.757005166	1.15E-09	0.655112044	7.81E-07	0.22036571	0.141123521
ENSMOCG00000022314	darkorchid	-0.063123127	0.676857045	0.111152304	0.462091011	-0.541224356	0.000102841	-0.153382046	0.308822355	-0.531619151	0.000143626	0.513574871	0.000261976	-0.525273513	0.000178116	0.350345382	0.016988224	0.720853318	1.61E-08	0.110537987	0.46458469	0.426353257	0.003131465
ENSMOCG00000001850	darkorchid	-0.009941786	0.947716694	-0.05270724	0.727928904	-0.518719433	0.000221475	-0.120462955	0.425192698	-0.760502196	8.68E-10	0.739617215	4.31E-09	-0.731847915	7.53E-09	0.4585568	0.001350623	0.868083442	5.67E-15	0.040086022	0.791394118	0.663441817	5.04E-07
ENSMOCG00000015642	darkorchid	-0.435382853	0.002493865	0.165908196	0.270489894	-0.342103507	0.019959582	-0.113111549	0.454186301	-0.261201697	0.079536235	0.243479587	0.102984125	-0.306687864	0.038166349	0.261688016	0.078957612	0.412692298	0.004368709	0.110893777	0.463139561	0.263703834	0.076594358
ENSMOCG00000012920	darkorchid	0.104813032	0.488167765	0.295786219	0.045953889	-0.779422987	1.76E-10	-0.592847474	1.42E-05	-0.165372519	0.27206162	0.156507404	0.298948852	-0.57013135	3.53E-05	0.58900903	1.66E-05	0.878792547	9.86E-16	0.576465054	2.76E-05	0.241316357	0.106176004
ENSMOCG00000013959	darkorchid	0.027459987	0.856248857	-0.037123323	0.806504591	-0.205703354	0.170228189	-0.266675547	0.073212392	-0.070372986	0.642121697	0.052078818	0.731050527	-0.302465537	0.041043039	0.291853331	0.049062186	0.311781058	0.034918697	0.231832426	0.121070064	0.160724437	0.285952666
ENSMOCG00000004024	darkorchid	0.178191849	0.236093908	-0.026827653	0.859525454	-0.56956608	3.61E-05	-0.663185845	5.11E-07	-0.221949507	0.138215831	0.195431879	0.19305388	-0.783157141	1.26E-10	0.78916624	7.24E-11	0.873458293	2.40E-15	0.583131229	2.11E-05	0.484093954	0.000652684
ENSMOCG00000022608	darkorchid	-0.493157827	0.000497278	0.290941104	0.049806953	-0.625851909	3.30E-06	-0.515431094	0.000246648	-0.145165245	0.33576109	0.111603633	0.460263548	-0.567142201	3.96E-05	0.63325316	2.32E-06	0.730286085	8.41E-09	0.513281629	0.000264474	0.337596294	0.021762004
ENSMOCG00000014612	darkorchid	0.091224484	0.546544251	0.149168515	0.322459109	-0.680392132	1.97E-07	-0.291124664	0.049656358	-0.533651521	0.000133937	0.523804646	0.000187101	-0.626356428	3.22E-06	0.454680249	0.001501022	0.898473969	2.46E-17	0.24637711	0.098824832	0.440128631	0.002207118
ENSMOCG00000022585	darkorchid	0.202774626	0.176527386	0.293273063	0.047921048	-0.766763264	5.20E-10	-0.285203878	0.054703277	-0.385149204	0.008213902	0.405282925	0.005204143	-0.43355347	0.002612889	0.296352386	0.045519914	0.836610331	4.47E-13	0.276382152	0.062980753	0.188226634	0.210309473
ENSMOCG00000022223	darkorchid	0.056933067	0.707052818	-0.159568807	0.289476873	-0.455321143	0.001475174	-0.255549054	0.086508606	-0.695474624	8.13E-08	0.661626162	5.55E-07	-0.840503617	2.74E-13	0.611597914	6.32E-06	0.886027974	2.75E-16	0.149916867	0.320009849	0.738204027	4.78E-09
ENSMOCG00000012438	darkorchid	0.080656627	0.594134311	0.018110472	0.904910514	-0.5939891	1.35E-05	-0.402174079	0.0055942	-0.493074651	0.000498537	0.461904745	0.001231689	-0.743055793	3.35E-09	0.611540069	6.33E-06	0.895408609	4.59E-17	0.326468114	0.026805326	0.553430609	6.63E-05
ENSMOCG00000021558	darkorchid	0.040238538	0.790618242	-0.198402467	0.186240557	-0.365279732	0.012553507	-0.50210124	0.000377415	-0.375022144	0.010228547	0.319933071	0.030196726	-0.839465132	3.13E-13	0.779616352	1.73E-10	0.766148731	5.47E-10	0.409990303	0.00465867	0.663541817	5.01E-07
ENSMOCG00000006648	darkorchid	0.566986616	3.99E-05	-0.136022946	0.367395547	-0.304680476	0.039512644	-0.35735562	0.014764342	-0.198069826	0.186994853	0.177494942	0.237961398	-0.451734165	0.001625095	0.401102385	0.00573444	0.518001527	0.000226763	0.296046993	0.045753586	0.299365702	0.043265912
ENSMOCG00000001404	darkorchid	0.004171678	0.978048868	0.212340673	0.156557469	-0.742667627	3.44E-09	-0.236647411	0.113322642	-0.577493256	2.65E-05	0.581453966	2.26E-05	-0.612883306	5.97E-06	0.424666589	0.003265296	0.929005948	1.30E-20	0.213516793	0.154221387	0.442611821	0.002069031
ENSMOCG00000011071	darkorchid	0.067510779	0.655750057	0.20345043	0.175059175	-0.765148744	5.95E-10	-0.640403243	1.64E-06	-0.26487142	0.075251213	0.233676096	0.118057635	-0.730741169	8.15E-09	0.719858665	1.72E-08	0.969770393	1.37E-28	0.601879415	9.66E-06	0.407817218	0.004903936
ENSMOCG00000018087	darkorchid	0.087251341	0.564221171	0.349601795	0.017239942	-0.728910367	9.26E-09	-0.788890149	7.43E-11	0.174966925	0.244820071	-0.187380988	0.212403137	-0.467749401	0.001046259	0.650207377	1.01E-06	0.746447906	2.60E-09	0.797601191	3.24E-11	0.06686791	0.658826546
ENSMOCG00000006704	darkorchid	-0.015021469	0.921072954	-0.132542373	0.379895057	-0.494118553	0.000482935	-0.309883793	0.036100783	-0.669185404	3.69E-07	0.629402765	2.79E-06	-0.876868337	1.37E-15	0.678160883	2.24E-07	0.913726523	8.05E-19	0.213739741	0.153781452	0.766266398	5.42E-10
ENSMOCG00000013183	darkorchid	0.152688601	0.311040946	0.261652828	0.078999368	-0.791613093	5.76E-11	-0.582809199	2.14E-05	-0.256551768	0.085238208	0.238627446	0.110248448	-0.630270073	2.68E-06	0.608122397	7.37E-06	0.944371085	7.10E-23	0.552659422	6.82E-05	0.311004202	0.035398799
ENSMOCG00000018916	darkorchid	-0.063070715	0.677110704	-0.219692805	0.14237255	-0.360356867	0.013890874	-0.312716771	0.034347557	-0.563753239	4.51E-05	0.525506756	0.000176726	-0.828608333	1.17E-12	0.675253655	2.64E-07	0.781415644	1.47E-10	0.213220987	0.154806513	0.727194016	1.04E-08
ENSMOCG00000021494	darkorchid	-0.067022007	0.658088596	0.0526858	0.728035334	-0.383108304	0.008589772	-0.492601035	0.000505765	-0.085382758	0.572625517	0.059834988	0.692838106	-0.552589197	6.84E-05	0.605615779	8.22E-06	0.575146583	2.90E-05	0.475098942	0.000848672	0.343241381	0.019524983
ENSMOCG00000007465	darkorchid	0.10627935	0.482068784	-0.021174811	0.888914593	-0.604410482	8.66E-06	-0.449846095	0.001709322	-0.522439858	0.000195816	0.487986826	0.000581269	-0.833804673	6.31E-13	0.694723352	8.51E-08	0.962745248	1.27E-26	0.367577612	0.011967932	0.622494749	3.86E-06
ENSMOCG00000019275	darkorchid	-0.153481573	0.308504761	0.266215847	0.073727704	-0.68202663	1.80E-07	-0.174589563	0.245855248	-0.489112873	0.000561964	0.498312928	0.000424577	-0.484843076	0.000638359	0.318131292	0.031191975	0.777933041	2.00E-10	0.160938499	0.285302949	0.342116568	0.019954547
ENSMOCG00000004259	darkorchid	0.309904213	0.036087887	0.056082932	0.711236104	-0.439963692	0.002216572	-0.219892054	0.142001859	-0.368686524	0.01169381	0.360145128	0.013951019	-0.408150067	0.004865653	0.268331859	0.071379261	0.633627098	2.28E-06	0.160734365	0.28592251	0.248210767	0.096260347
ENSMOCG00000018134	darkorchid	0.081008864	0.592519031	0.008966189	0.952841221	-0.359681618	0.014083456	-0.17109801	0.255573805	-0.259082025	0.082097182	0.261942931	0.078655637	-0.333534147	0.023501722	0.219128561	0.143426187	0.448985501	0.001748982	0.126753692	0.401233846	0.187980467	0.210917444
ENSMOCG00000001753	darkorchid	0.468112929	0.001035596	0.047841888	0.752207096	-0.252763073	0.090115876	0.010413396	0.945240201	-0.193058373	0.198623384	0.215540797	0.150261223	-0.040800001	0.787763713	-0.06693073	0.658525669	0.250654221	0.09292328	-0.021677924	0.886292327	-0.01297364	0.931805492
ENSMOCG00000019091	darkorchid	-0.188100255	0.210621444	0.30168741	0.041592051	-0.578100957	2.58E-05	-0.312985503	0.034184961	-0.18774095	0.211510167	0.17353038	0.248776608	-0.344411177	0.019086538	0.346918324	0.018174771	0.609488937	6.94E-06	0.321321354	0.029447973	0.172445222	0.251793821
ENSMOCG00000004464	darkorchid	0.086766857	0.566394724	-0.17207677	0.252823857	-0.295888703	0.045875085	-0.232550578	0.119889825	-0.487207343	0.000594979	0.446449374	0.001870649	-0.624421789	3.53E-06	0.464968318	0.001131132	0.636316222	2.01E-06	0.127550421	0.398256342	0.533385029	0.000135173
ENSMOCG00000021727	darkorchid	-0.026581121	0.860803555	0.481029652	0.000714334	-0.87631689	1.50E-15	-0.794626399	4.32E-11	0.106950159	0.479292028	-0.124417909	0.410037078	-0.494241392	0.000481128	0.653724875	8.39E-07	0.857503236	2.76E-14	0.819322961	3.39E-12	0.06778069	0.654460052
ENSMOCG00000014122	darkorchid	-0.104098209	0.49115549	0.287203519	0.052954539	-0.665675764	4.47E-07	-0.352634033	0.01623292	-0.285009093	0.054876077	0.28829392	0.052020125	-0.514858565	0.000251287	0.463662648	0.001173056	0.773032764	3.06E-10	0.369342035	0.011534311	0.297184212	0.04488836
ENSMOCG00000003297	darkorchid	-0.076745736	0.612197773	0.418666065	0.003783072	-0.876991984	1.34E-15	-0.523818802	0.000187013	-0.237633195	0.11178407	0.232589509	0.119826095	-0.53860938	0.000112744	0.520161614	0.000211188	0.920311835	1.50E-19	0.529570533	0.000154032	0.219088293	0.143501602
ENSMOCG00000002324	darkorchid	0.064840988	0.668562871	0.226967669	0.129297219	-0.725892213	1.14E-08	-0.395564831	0.006508894	-0.396593045	0.006358586	0.388944713	0.00755255	-0.599894188	1.05E-05	0.49849008	0.000422259	0.900472759	1.62E-17	0.372556206	0.01077893	0.355649716	0.015281331
ENSMOCG00000019212	darkorchid	-0.010426701	0.94517034	0.181662115	0.226943811	-0.71796342	1.95E-08	-0.432490383	0.002684335	-0.422410621	0.003452148	0.409840061	0.004675276	-0.684384931	1.57E-07	0.588144427	1.72E-05	0.928204047	1.64E-20	0.396333628	0.006396222	0.452333176	0.001599155
ENSMOCG00000012300	darkorchid	0.131707871	0.382929007	0.245088058	0.10065894	-0.713693017	2.58E-08	-0.50080108	0.00039304	-0.284509439	0.055321346	0.271018642	0.068483075	-0.587923342	1.74E-05	0.544112812	9.28E-05	0.879113513	9.34E-16	0.465779237	0.001105772	0.309150148	0.036566619
ENSMOCG00000008900	darkorchid	0.078849537	0.60245161	0.15465504	0.30477593	-0.603976422	8.83E-06	-0.3477363	0.017885382	-0.352684627	0.01621655	0.337749952	0.021698379	-0.524853884	0.000180642	0.430529864	0.002820624	0.752044581	1.69E-09	0.309653874	0.036246244	0.328333176	0.025897857
ENSMOCG00000019775	darkorchid	-0.142159333	0.345969885	0.257228767	0.084388746	-0.720129978	1.69E-08	-0.423835128	0.003333101	-0.380481598	0.009095301	0.361422326	0.013591568	-0.641575291	1.55E-06	0.584593411	1.99E-05	0.888830697	1.64E-16	0.411192779	0.004527615	0.431003789	0.002787131
ENSMOCG00000009926	darkorchid	-0.332318953	0.024044256	0.630134519	2.70E-06	-0.886883362	2.35E-16	-0.582092002	2.20E-05	0.058110524	0.701272963	-0.049031355	0.746248714	-0.343196738	0.019541883	0.469977921	0.000982403	0.757613196	1.09E-09	0.654388331	8.11E-07	-0.007537022	0.960351554
ENSMOCG00000014877	darkorchid	0.145348266	0.335145617	-0.080112274	0.596634408	-0.532428584	0.000139693	-0.668868089	3.76E-07	-0.285260916	0.05465276	0.243815027	0.102495846	-0.880636746	7.18E-16	0.864656856	9.61E-15	0.899318013	2.07E-17	0.582431925	2.17E-05	0.599612615	1.06E-05
ENSMOCG00000007976	darkorchid	0.000204947	0.99892145	-0.305035959	0.039271438	-0.272540148	0.066884817	-0.333399924	0.023561139	-0.604868379	8.49E-06	0.54167488	0.000101217	-0.905913052	4.99E-18	0.749213656	2.11E-09	0.778898581	1.84E-10	0.206592862	0.168347606	0.847008879	1.18E-13
ENSMOCG00000018990	darkorchid	-0.180211106	0.230739547	0.327211826	0.026440336	-0.65418275	8.20E-07	-0.458718936	0.001344635	-0.16231699	0.281142075	0.148370796	0.325082905	-0.489950111	0.000547986	0.524554416	0.000182465	0.721021751	1.59E-08	0.46722525	0.001061806	0.267266967	0.072553616
ENSMOCG00000020529	darkorchid	0.004802511	0.974730461	0.116536654	0.440546021	-0.676345992	2.48E-07	-0.217314304	0.146853158	-0.64722885	1.17E-06	0.640439901	1.64E-06	-0.679899755	2.03E-07	0.46237938	0.001215606	0.932398126	4.57E-21	0.171229775	0.255202431	0.535201671	0.000126951
ENSMOCG00000021924	darkorchid	0.443922652	0.001999268	-0.290321011	0.050318419	-0.207026978	0.167435293	-0.335983548	0.022439293	-0.306406845	0.038352522	0.284886461	0.054985093	-0.578801273	2.51E-05	0.497977268	0.000429002	0.547516757	8.22E-05	0.232468365	0.120024495	0.457256142	0.001399517
ENSMOCG00000002919	darkorchid	-0.013839974	0.92726352	0.253655481	0.088947894	-0.802153511	2.07E-11	-0.493433328	0.000493126	-0.393010355	0.006895736	0.377252578	0.0097517	-0.68974432	1.15E-07	0.611173668	6.44E-06	0.987802255	3.51E-37	0.466300362	0.001089743	0.413990288	0.004235122
ENSMOCG00000019674	darkorchid	0.016566315	0.912985585	0.197308526	0.188729365	-0.724052892	1.29E-08	-0.184391304	0.219921413	-0.627567088	3.04E-06	0.629962456	2.72E-06	-0.601549331	9.80E-06	0.38069806	0.009052693	0.916634188	3.90E-19	0.153915128	0.30712371	0.449372543	0.001731046
ENSMOCG00000000674	darkorchid	0.18638397	0.214890184	-0.252014096	0.091105304	-0.364084913	0.012867544	-0.571483425	3.35E-05	-0.345254889	0.018775493	0.296467255	0.045432273	-0.891292258	1.03E-16	0.837133823	4.19E-13	0.802553304	1.98E-11	0.468402401	0.001027175	0.681409559	1.86E-07
ENSMOCG00000005584	darkorchid	-0.040512519	0.789224956	0.106024885	0.483124325	-0.624011518	3.59E-06	-0.659448022	6.23E-07	-0.177244966	0.238633703	0.133861773	0.375127401	-0.717063492	2.07E-08	0.761245514	8.18E-10	0.847025244	1.18E-13	0.601303433	9.90E-06	0.430010542	0.002857732
ENSMOCG00000016927	darkorchid	0.191561501	0.202193619	-0.023155707	0.878597057	-0.569803184	3.58E-05	-0.605886768	8.12E-06	-0.294623908	0.046855361	0.258410458	0.082921882	-0.774273297	2.75E-10	0.74556489	2.78E-09	0.875332547	1.77E-15	0.521946263	0.000199058	0.509550675	0.000298203
ENSMOCG00000019666	darkorchid	-0.162250578	0.281341619	-0.085026381	0.574234888	-0.392830741	0.006923671	-0.35765842	0.014674148	-0.411962784	0.004445396	0.374103928	0.010430598	-0.704199463	4.75E-08	0.624509018	3.51E-06	0.6971391	7.35E-08	0.277975143	0.061416337	0.587523256	1.77E-05
ENSMOCG00000020788	darkorchid	-0.265675835	0.074336695	0.384683423	0.00829841	-0.527437624	0.00016559	0.013685218	0.928074703	-0.316678753	0.03201396	0.337600776	0.021760146	-0.139419453	0.355439594	0.020571885	0.892058632	0.458523695	0.001351848	0.009303946	0.951066859	0.060064096	0.691720206
ENSMOCG00000015072	darkorchid	-0.125897639	0.404447392	0.001248948	0.993427376	-0.490223316	0.000543492	-0.676052976	2.52E-07	-0.154453752	0.305413486	0.096923029	0.521662823	-0.766940396	5.13E-10	0.8370069	4.26E-13	0.781192424	1.50E-10	0.60629747	7.98E-06	0.508001771	0.000313312
ENSMOCG00000010028	darkorchid	0.25919583	0.081958065	-0.046580566	0.758541022	-0.570993032	3.42E-05	-0.418765829	0.003773907	-0.466694431	0.001077761	0.449990625	0.00170274	-0.743066397	3.34E-09	0.603654883	8.95E-06	0.887303868	2.18E-16	0.336374872	0.022273348	0.528701138	0.000158651
ENSMOCG00000021986	darkorchid	0.136413862	0.366007313	0.246272539	0.098972652	-0.757916923	1.07E-09	-0.397443702	0.006236522	-0.391005727	0.007213122	0.392197374	0.007022962	-0.590437829	1.57E-05	0.477326772	0.000795765	0.917194658	3.38E-19	0.381064847	0.008980889	0.32514387	0.027465616
ENSMOCG00000022691	darkorchid	-0.266996007	0.072854851	0.58564924	1.91E-05	-0.797474975	3.28E-11	-0.389590769	0.007444694	0.031996874	0.832813143	0.005292386	0.972153832	-0.170739829	0.256585156	0.242028136	0.105117512	0.601304282	9.90E-06	0.458440394	0.001354936	-0.119764331	0.427902294
ENSMOCG00000019531	darkorchid	0.046272504	0.760090405	-0.195073819	0.193886905	-0.439092771	0.002267089	-0.309372206	0.036425102	-0.667912856	3.96E-07	0.629567198	2.77E-06	-0.88514499	3.23E-16	0.675503684	2.60E-07	0.891136347	1.06E-16	0.196253123	0.19115285	0.770815335	3.70E-10
ENSMOCG00000002876	darkorchid	-0.097780419	0.517968545	0.040179833	0.790916861	-0.53296377	0.000137147	-0.245746272	0.099719166	-0.547222855	8.30E-05	0.535782897	0.000124418	-0.661938242	5.46E-07	0.483435655	0.00066551	0.814080191	6.00E-12	0.182393572	0.225046761	0.50717053	0.000321703
ENSMOCG00000022106	darkorchid	-0.009378746	0.950673934	-0.230146628	0.123875021	-0.226417361	0.130253645	-0.278376783	0.061026845	-0.388007312	0.007711448	0.336149404	0.022368834	-0.650270582	1.00E-06	0.551233069	7.18E-05	0.556862752	5.84E-05	0.204363338	0.173089844	0.570372232	3.50E-05
ENSMOCG00000012878	darkorchid	0.185732119	0.216527131	0.042515557	0.779058867	-0.643960745	1.38E-06	-0.396751024	0.006335762	-0.498329072	0.000424365	0.478461489	0.00076997	-0.720067075	1.70E-08	0.573091783	3.15E-05	0.928966494	1.31E-20	0.328826256	0.025662276	0.50123657	0.000387743
ENSMOCG00000007333	darkorchid	-0.060349073	0.690330607	0.054785803	0.7176351	-0.622151385	3.92E-06	-0.677483887	2.33E-07	-0.264193729	0.076028522	0.212355408	0.156528041	-0.836341249	4.62E-13	0.853847399	4.64E-14	0.923090486	7.09E-20	0.612553152	6.05E-06	0.557221889	5.76E-05
ENSMOCG00000020940	darkorchid	0.44512947	0.001936891	-0.070739985	0.640382503	-0.191200306	0.203061834	-0.068018682	0.653323431	-0.228534138	0.126603549	0.243050572	0.103611214	-0.229104465	0.125633372	0.107776061	0.475884893	0.323481983	0.02831337	0.034575388	0.819555903	0.14644123	0.331484753
ENSMOCG00000013322	darkorchid	0.044647239	0.768279843	0.197412201	0.188492485	-0.571555905	3.34E-05	-0.429762468	0.002875609	-0.201446849	0.179437795	0.169540608	0.259990756	-0.495150724	0.000467941	0.484937108	0.000636581	0.688150722	1.26E-07	0.41505491	0.004128236	0.282957779	0.056722674
ENSMOCG00000004275	darkorchid	-0.322399613	0.02887712	0.58732402	1.78E-05	-0.761019144	8.33E-10	-0.212160092	0.15691843	-0.170192624	0.258135405	0.194681417	0.194802751	-0.16118481	0.284556543	0.138377422	0.359082152	0.61963051	4.40E-06	0.262861366	0.077575165	-0.05132027	0.734824268
ENSMOCG00000009613	darkorchid	-0.167615205	0.26552152	0.382273184	0.008747801	-0.749461777	2.07E-09	-0.388622966	0.007606767	-0.201302806	0.179755589	0.219237737	0.143221869	-0.406675624	0.005037242	0.374193493	0.01041074	0.75476881	1.37E-09	0.394391397	0.006684191	0.130742654	0.386456007
ENSMOCG00000013115	darkorchid	-0.239877797	0.108340181	0.610882459	6.52E-06	-0.888035451	1.90E-16	-0.627734589	3.02E-06	0.098561021	0.514616528	-0.099078672	0.512399679	-0.351322893	0.016662059	0.498333436	0.000424308	0.762622603	7.31E-10	0.702285251	5.35E-08	-0.01867907	0.90193941
ENSMOCG00000018840	darkorchid	0.433674311	0.002604875	-0.111054167	0.462488892	-0.25261965	0.090304694	-0.200418004	0.181716528	-0.241518465	0.105874622	0.250618377	0.092971576	-0.377815454	0.009634429	0.280655872	0.058853944	0.435060426	0.002514488	0.160871223	0.285507038	0.257870189	0.083590038
ENSMOCG00000021907	darkorchid	-0.115840257	0.443300863	0.181741551	0.22673726	-0.707709761	3.80E-08	-0.345409989	0.018718781	-0.482302295	0.000688123	0.468286434	0.001030541	-0.643563177	1.40E-06	0.50775507	0.000315781	0.902220626	1.12E-17	0.304446052	0.039672372	0.433073584	0.00264493
ENSMOCG00000018408	darkorchid	0.441534778	0.002127955	-0.160361933	0.28705513	-0.413597114	0.004275204	-0.207783058	0.165854929	-0.527239462	0.000166703	0.523567459	0.00018859	-0.598182956	1.13E-05	0.386999131	0.007885564	0.713546074	2.61E-08	0.117141333	0.438161707	0.471523444	0.000940186
ENSMOCG00000007009	darkorchid	0.15547171	0.30219798	0.053752788	0.722744914	-0.473808147	0.000880746	-0.527304471	0.000166337	-0.098960787	0.512904099	0.070607983	0.641007834	-0.544433959	9.18E-05	0.591654116	1.49E-05	0.631867682	2.48E-06	0.496763393	0.000445352	0.318632157	0.030912624
ENSMOCG00000021738	darkorchid	0.080261588	0.59594818	0.038396929	0.800000003	-0.631227103	2.56E-06	-0.587609061	1.76E-05	-0.371096417	0.011116571	0.329770863	0.025215962	-0.820376926	3.01E-12	0.772612147	3.18E-10	0.950622164	5.50E-24	0.512310243	0.000272906	0.562371552	4.75E-05
ENSMOCG00000007682	darkorchid	-0.231652755	0.12136671	0.530970844	0.000146848	-0.826982551	1.42E-12	-0.583124113	2.11E-05	0.080010155	0.597103932	-0.060710926	0.688567597	-0.342306783	0.01988135	0.464166773	0.001156708	0.709262341	3.44E-08	0.639862181	1.69E-06	-0.012446337	0.934571069
ENSMOCG00000016876	darkorchid	0.019561005	0.897333658	-0.018744221	0.90159906	-0.553043926	6.72E-05	-0.177033501	0.239203441	-0.715796165	2.25E-08	0.693488761	9.16E-08	-0.741125811	3.86E-09	0.493325087	0.000494753	0.893759642	6.36E-17	0.105219035	0.486475031	0.646230705	1.23E-06
ENSMOCG00000017002	darkorchid	-0.10863092	0.472371845	-0.126130318	0.403572468	-0.464766764	0.001137515	-0.456408724	0.001432215	-0.502932594	0.00036772	0.457524019	0.00138932	-0.905212618	5.84E-18	0.795913575	3.82E-11	0.879216221	9.17E-16	0.368476755	0.011745249	0.740740366	3.97E-09
ENSMOCG00000003424	darkorchid	0.486208538	0.000612971	-0.207909969	0.165590724	-0.29217213	0.048804047	-0.527470027	0.000165408	-0.137394078	0.36254025	0.113617045	0.452158852	-0.599414902	1.07E-05	0.593202218	1.40E-05	0.587489919	1.77E-05	0.423115895	0.003392749	0.370951569	0.011150563
ENSMOCG00000020088	darkorchid	0.629420617	2.79E-06	-0.300217355	0.042645636	-0.093901201	0.534786602	-0.286898668	0.053218188	-0.153232973	0.30929844	0.142168979	0.34593682	-0.393069648	0.006886536	0.329489363	0.025348284	0.34369876	0.019352555	0.193239632	0.198194098	0.257596279	0.083930388
ENSMOCG00000017275	darkorchid	0.029634974	0.844997194	-0.224178523	0.134199408	-0.362562169	0.013277472	-0.338889087	0.021231559	-0.605892446	8.12E-06	0.547544361	8.21E-05	-0.888600363	1.71E-16	0.728175072	9.75E-09	0.823545099	2.11E-12	0.235832165	0.11460717	0.804566412	1.62E-11
ENSMOCG00000002367	darkorchid	0.18238763	0.225062128	-0.31381342	0.033688016	-0.176466042	0.24073689	-0.392037037	0.007048293	-0.348972217	0.017455528	0.294129124	0.047243442	-0.728516676	9.52E-09	0.668903777	3.75E-07	0.600446402	1.03E-05	0.286613537	0.053465738	0.625583435	3.34E-06
ENSMOCG00000022259	darkorchid	0.046671405	0.758084332	-0.052515638	0.728880209	-0.535223259	0.000126856	-0.657409157	6.93E-07	-0.290045819	0.05054676	0.235183668	0.115636837	-0.843742041	1.81E-13	0.843583306	1.85E-13	0.890577489	1.18E-16	0.564034989	4.46E-05	0.578885343	2.50E-05
ENSMOCG00000021245	darkorchid	-0.07851031	0.60401856	0.238953859	0.109747827	-0.772114139	3.31E-10	-0.513925067	0.00025902	-0.367268557	0.012045302	0.34224744	0.019904162	-0.698170597	6.90E-08	0.638061392	1.84E-06	0.959117491	9.42E-26	0.482370708	0.000686739	0.425602009	0.003190466
ENSMOCG00000006826	darkorchid	-0.254144796	0.088312496	0.374967496	0.010240477	-0.732472766	7.21E-09	-0.357925497	0.014594985	-0.270035295	0.069532045	0.271835022	0.067621788	-0.476842771	0.000807001	0.450500844	0.001679685	0.771430363	3.51E-10	0.382561125	0.008693033	0.265798163	0.074198395
ENSMOCG00000006428	darkorchid	-0.593955627	1.35E-05	0.452900572	0.001574923	-0.481554655	0.000703415	-0.112761234	0.455594243	-0.09746673	0.519318636	0.104345042	0.490122738	-0.115898009	0.443072044	0.137071454	0.363679185	0.370284866	0.011308171	0.180963399	0.228766201	0.012601329	0.933758091
ENSMOCG00000005061	darkorchid	-0.071897729	0.634908516	0.27807116	0.061323044	-0.620450921	4.24E-06	-0.52545098	0.000177057	-0.07279012	0.630702249	0.047666206	0.753088356	-0.464177586	0.001156359	0.526634306	0.000170143	0.681837997	1.82E-07	0.528764547	0.00015831	0.196671285	0.190190008
ENSMOCG00000002775	darkorchid	0.300912397	0.042144818	0.187310229	0.212578979	-0.444702126	0.001958779	-0.083517818	0.581070236	-0.186901253	0.213597311	0.22688988	0.129432094	-0.083678683	0.580339605	-0.030353947	0.841284385	0.405468334	0.005181649	0.071364633	0.637426704	-0.083338127	0.581886867
ENSMOCG00000004201	darkorchid	-0.026352265	0.861990335	0.270993152	0.068510106	-0.760509924	8.68E-10	-0.414605028	0.004173111	-0.385647364	0.008124344	0.381808295	0.008836853	-0.617003921	4.96E-06	0.517095244	0.000233602	0.917862557	2.85E-19	0.399919671	0.00589275	0.355627341	0.015288213
ENSMOCG00000005659	darkorchid	-0.052560901	0.728655442	0.053795382	0.722533983	-0.56432042	4.41E-05	-0.178588519	0.235035442	-0.648471317	1.10E-06	0.626924411	3.14E-06	-0.660198943	5.98E-07	0.451643864	0.001629038	0.859379137	2.11E-14	0.114748516	0.447638696	0.558501356	5.49E-05
ENSMOCG00000009346	darkorchid	0.16928622	0.260717043	0.216338495	0.14872119	-0.634492678	2.19E-06	-0.486312092	0.000611083	-0.171133682	0.255473229	0.161823407	0.282627324	-0.464550329	0.001144406	0.449112878	0.001743061	0.743179626	3.32E-09	0.448963736	0.001749996	0.181879776	0.226378155
ENSMOCG00000002481	darkorchid	0.213618465	0.154020647	0.186580171	0.214399168	-0.73484043	6.09E-09	-0.380696266	0.009053046	-0.429628803	0.002885282	0.431326086	0.002764555	-0.59491069	1.30E-05	0.465559135	0.001112604	0.92226994	8.87E-20	0.339973208	0.020795155	0.344823615	0.018933948
ENSMOCG00000021973	darkorchid	-0.060544741	0.689377078	0.353955185	0.015810023	-0.811894528	7.57E-12	-0.75423988	1.43E-09	-0.041815408	0.782608308	0.011662442	0.938683809	-0.635976267	2.04E-06	0.743335906	3.28E-09	0.909109749	2.41E-18	0.756867049	1.16E-09	0.258494528	0.082818289
ENSMOCG00000013958	darkorchid	0.060697466	0.688633148	0.188702153	0.20913853	-0.730659199	8.19E-09	-0.646019718	1.24E-06	-0.235132996	0.115717586	0.201306783	0.17974681	-0.707628157	3.82E-08	0.718636709	1.87E-08	0.942418597	1.49E-22	0.60282658	9.28E-06	0.385297933	0.008187075
ENSMOCG00000003093	darkorchid	0.035535413	0.814632488	0.117682738	0.436032985	-0.70075725	5.88E-08	-0.335490455	0.022649869	-0.571723054	3.32E-05	0.554091403	6.47E-05	-0.727705549	1.01E-08	0.558762719	5.44E-05	0.9661463	1.60E-27	0.287631759	0.052585959	0.539109017	0.000110787
ENSMOCG00000022974	darkorchid	0.147345667	0.328474311	-0.054142509	0.720815741	-0.540635262	0.000105	-0.469445436	0.000997335	-0.42600131	0.003158985	0.393416035	0.006833001	-0.786879707	8.95E-11	0.682877472	1.71E-07	0.873176343	2.52E-15	0.401081638	0.005737185	0.576202279	2.78E-05
ENSMOCG00000021970	darkorchid	-0.067454821	0.656017624	0.332708168	0.023869358	-0.806153166	1.38E-11	-0.621446551	4.05E-06	-0.202159774	0.177870854	0.17612472	0.241662459	-0.641497392	1.56E-06	0.66513796	4.60E-07	0.936219355	1.32E-21	0.610207852	6.72E-06	0.316448403	0.032145945
ENSMOCG00000019712	darkorchid	-0.129873731	0.389647454	0.244355293	0.101713157	-0.724692688	1.24E-08	-0.483367416	0.000666853	-0.293182703	0.047993029	0.278275979	0.061124414	-0.607966364	7.42E-06	0.569899679	3.56E-05	0.870288664	4.01E-15	0.452547492	0.001589963	0.335155662	0.022793787
ENSMOCG00000017099	darkorchid	0.058135939	0.701148392	-0.01364525	0.928284213	-0.575642551	2.85E-05	-0.245528987	0.100028649	-0.672362532	3.10E-07	0.64969169	1.03E-06	-0.763737185	6.68E-10	0.543462467	9.50E-05	0.922631035	8.04E-20	0.166495314	0.268774148	0.638662722	1.79E-06
ENSMOCG00000010638	darkorchid	-0.140125368	0.352984811	0.373305374	0.010609095	-0.620237852	4.28E-06	-0.27599663	0.063364099	-0.151794695	0.313915822	0.171984403	0.253082518	-0.305689464	0.038831162	0.280241574	0.059244259	0.592594025	1.43E-05	0.317620973	0.031478747	0.085911131	0.570243239
ENSMOCG00000018213	darkorchid	0.010792375	0.943250494	0.494430782	0.000478354	-0.888118021	1.87E-16	-0.440265829	0.002199281	-0.194888632	0.194318741	0.215899261	0.149567727	-0.385591772	0.008134296	0.357994877	0.01457448	0.856741136	3.08E-14	0.464898498	0.00113334	0.065780759	0.664041864
ENSMOCG00000013520	darkorchid	-0.044001951	0.771538335	0.160791867	0.2857479	-0.664442474	4.77E-07	-0.238921697	0.109797077	-0.559761023	5.24E-05	0.559134299	5.37E-05	-0.618072677	4.72E-06	0.438978108	0.002273815	0.881469013	6.21E-16	0.206856352	0.167793442	0.454926031	0.001491062
ENSMOCG00000005340	darkorchid	0.070483176	0.64159931	-0.17226365	0.252301065	-0.431871992	0.002726683	-0.430758108	0.00280445	-0.531437368	0.000144522	0.474031589	0.000875118	-0.87865776	1.01E-15	0.751424155	1.78E-09	0.87430378	2.09E-15	0.323278585	0.028418605	0.731020027	7.99E-09
ENSMOCG00000007448	darkorchid	-0.010838634	0.943007652	-0.244653466	0.101283162	-0.376145962	0.009985839	-0.393877377	0.00676226	-0.577102465	2.69E-05	0.528493658	0.000159772	-0.932575824	4.32E-21	0.782842097	1.29E-10	0.850823692	7.04E-14	0.283777962	0.055978444	0.809892947	9.35E-12
ENSMOCG00000013035	darkorchid	0.004711396	0.975209735	0.134588646	0.372516165	-0.687661252	1.30E-07	-0.204359982	0.173097056	-0.645773138	1.26E-06	0.641546849	1.55E-06	-0.666073017	4.37E-07	0.445296847	0.001928378	0.926412123	2.78E-20	0.164995444	0.273171606	0.521947188	0.000199052
ENSMOCG00000002726	darkorchid	0.013857118	0.927173661	0.125482802	0.406009981	-0.644622373	1.33E-06	-0.060483757	0.689674211	-0.719716084	1.74E-08	0.726215603	1.12E-08	-0.581498447	2.26E-05	0.306303924	0.038420892	0.864492672	9.85E-15	0.021043833	0.889597451	0.489550458	0.000554619
ENSMOCG00000000304	darkorchid	-0.205204335	0.171289836	0.464385703	0.001149671	-0.860500586	1.79E-14	-0.317259024	0.031683463	-0.37051643	0.011253214	0.378782262	0.009435833	-0.472627835	0.00091102	0.388091703	0.007697026	0.887299135	2.18E-16	0.349870977	0.017148456	0.242363415	0.104621726
ENSMOCG00000021568	darkorchid	0.135047603	0.370873011	-0.104210978	0.490683525	-0.477025031	0.000802753	-0.162609371	0.280264685	-0.69700018	7.41E-08	0.682587178	1.74E-07	-0.731806369	7.56E-09	0.472051205	0.000926146	0.840484292	2.75E-13	0.077210379	0.610039457	0.633117897	2.34E-06
ENSMOCG00000019343	darkorchid	-0.172274879	0.252269675	0.35339788	0.01598726	-0.666579238	4.25E-07	-0.458996814	0.001334429	-0.128512575	0.394677803	0.113245942	0.453646792	-0.42863152	0.002958364	0.456325773	0.001435451	0.714918401	2.39E-08	0.467373365	0.001057392	0.171095531	0.255580795
ENSMOCG00000020299	darkorchid	-0.028281282	0.851996686	-0.023016376	0.879322133	-0.172418134	0.25186945	-0.154693443	0.304654388	-0.185228321	0.217798203	0.161434363	0.283801615	-0.322947699	0.028590496	0.275312362	0.064049084	0.321347172	0.029434195	0.131418261	0.383985265	0.247877505	0.096722571
ENSMOCG00000006928	darkorchid	-0.061342332	0.685495195	-0.033777443	0.823653343	-0.562629128	4.71E-05	-0.542733811	9.75E-05	-0.418198691	0.003826269	0.372966924	0.010685534	-0.881572111	6.10E-16	0.817562925	4.11E-12	0.922193584	9.06E-20	0.472034189	0.000926596	0.667083173	4.14E-07
ENSMOCG00000012452	darkorchid	0.076034694	0.615506933	0.031965241	0.832976077	-0.623136132	3.74E-06	-0.23040759	0.123437641	-0.666142097	4.36E-07	0.65091465	9.70E-07	-0.729659312	8.79E-09	0.50593501	0.000334549	0.928746728	1.40E-20	0.170874843	0.256203618	0.59662571	1.21E-05
ENSMOCG00000017868	darkorchid	0.205858866	0.169898315	0.069213831	0.647627306	-0.576427414	2.76E-05	-0.513682908	0.000261061	-0.284595114	0.055244791	0.248595125	0.095729373	-0.650419243	9.94E-07	0.618003652	4.74E-06	0.817069674	4.34E-12	0.462667268	0.001205943	0.410366312	0.004617338
ENSMOCG00000004740	darkorchid	0.007478823	0.960657469	0.395451925	0.006525586	-0.769157259	4.26E-10	-0.780426762	1.61E-10	0.126060416	0.403835199	-0.1474624	0.328087012	-0.499570235	0.000408367	0.663074889	5.14E-07	0.78721614	8.68E-11	0.802350118	2.03E-11	0.097272149	0.520156976
ENSMOCG00000018644	darkorchid	0.403773935	0.005390404	-0.150314042	0.318714729	-0.476327369	0.000819122	-0.333188297	0.023655076	-0.526705805	0.000169733	0.509660308	0.000297159	-0.727402404	1.03E-08	0.546225082	8.61E-05	0.824756987	1.84E-12	0.237042385	0.112704261	0.565312104	4.25E-05
ENSMOCG00000019724	darkorchid	0.307711745	0.0374943	-0.159786088	0.288812106	-0.166120936	0.269867363	-0.167510722	0.265823869	-0.182644651	0.224398111	0.203209941	0.175580636	-0.342760297	0.019707745	0.266416665	0.073502242	0.344209347	0.019161586	0.129407394	0.391366616	0.237420334	0.112114941
ENSMOCG00000015121	darkorchid	0.100985594	0.504274926	0.380569039	0.009078068	-0.772931405	3.09E-10	-0.501329836	0.000386617	-0.09327947	0.537506573	0.109366267	0.469360997	-0.37765828	0.009667052	0.392560963	0.006965814	0.759040106	9.76E-10	0.497246566	0.000438778	0.045757824	0.762681031
ENSMOCG00000017222	darkorchid	0.297327594	0.044780223	-0.322305856	0.028926389	-0.22257482	0.137080177	-0.421770739	0.003506828	-0.322301395	0.028928735	0.294578747	0.046890675	-0.733689619	6.61E-09	0.655543764	7.64E-07	0.625960525	3.28E-06	0.31573981	0.032554779	0.582164795	2.20E-05
ENSMOCG00000001862	darkorchid	-0.037978608	0.802135006	-0.291681463	0.049201809	-0.311438613	0.035129664	-0.360592799	0.013824117	-0.589121994	1.65E-05	0.536840597	0.000119927	-0.93409292	2.66E-21	0.776248365	2.32E-10	0.806565523	1.32E-11	0.251195242	0.092196667	0.836547961	4.51E-13
ENSMOCG00000004215	darkorchid	-0.129462569	0.391162978	0.164784691	0.273793296	-0.660377636	5.93E-07	-0.683319255	1.67E-07	-0.173717577	0.248258599	0.134281889	0.373616835	-0.759482275	9.42E-10	0.805501662	1.47E-11	0.886150058	2.69E-16	0.651066138	9.62E-07	0.447588574	0.001815099
ENSMOCG00000006344	darkorchid	-0.038016196	0.80194311	0.348692099	0.017552179	-0.829364375	1.07E-12	-0.515117478	0.00024918	-0.273383498	0.066011781	0.260315398	0.080599309	-0.591110692	1.52E-05	0.56273527	4.69E-05	0.931886689	5.37E-21	0.516985301	0.000234444	0.285686294	0.054277194
ENSMOCG00000005959	darkorchid	0.115899405	0.443066517	0.267243482	0.072579686	-0.707573109	3.83E-08	-0.681211919	1.88E-07	-0.040361173	0.789994524	0.016919173	0.911139543	-0.578532981	2.54E-05	0.653498906	8.49E-07	0.820304916	3.04E-12	0.676480155	2.46E-07	0.225322473	0.13217229
ENSMOCG00000002854	darkorchid	-0.067258282	0.656957727	0.235985656	0.114364483	-0.751385964	1.78E-09	-0.355078361	0.015457889	-0.476756537	0.000809018	0.465778302	0.001105801	-0.652028315	9.16E-07	0.522806406	0.00019344	0.935476265	1.69E-21	0.335961152	0.022448822	0.437053232	0.002389393
ENSMOCG00000013231	darkorchid	0.039581841	0.793960385	-0.393382762	0.006838128	-0.17931017	0.233118127	-0.348083898	0.017763592	-0.561005119	5.00E-05	0.493756882	0.00048829	-0.915621289	5.04E-19	0.762492613	7.39E-10	0.708750425	3.56E-08	0.207328377	0.166804004	0.850314314	7.55E-14
ENSMOCG00000002202	darkorchid	0.274022185	0.065356662	-0.158435446	0.292960477	-0.402471556	0.005555806	-0.27780575	0.061581201	-0.507570885	0.000317636	0.487376381	0.000591981	-0.672173855	3.13E-07	0.500199214	0.000400469	0.730336749	8.38E-09	0.182924568	0.223676481	0.547562605	8.20E-05
ENSMOCG00000016536	darkorchid	-0.034912358	0.817826987	0.498402729	0.0004234	-0.842167006	2.22E-13	-0.677072205	2.38E-07	0.068395238	0.651526627	-0.072211301	0.633429197	-0.404412247	0.005310917	0.534863474	0.000128446	0.801471774	2.21E-11	0.707684939	3.81E-08	0.019717341	0.896517568
ENSMOCG00000007764	darkorchid	-0.260326305	0.080586159	-0.049316506	0.744822467	-0.376641656	0.009880369	-0.220624925	0.140644547	-0.531032733	0.000146537	0.504509856	0.000349942	-0.69732037	7.27E-08	0.543513346	9.48E-05	0.703996155	4.81E-08	0.158044146	0.294169497	0.618201411	4.69E-06
ENSMOCG00000006455	darkorchid	-0.089045568	0.556205632	0.238478231	0.11047788	-0.748703168	2.19E-09	-0.349229515	0.017367147	-0.466342411	0.001088459	0.461432964	0.001247863	-0.646388071	1.22E-06	0.525802151	0.000174979	0.922697544	7.89E-20	0.334279938	0.023173863	0.442818097	0.002057912
ENSMOCG00000012813	darkorchid	0.213811891	0.153639279	-0.095967952	0.525793364	-0.34120217	0.020309597	-0.53317589	0.00013615	-0.082078806	0.587624487	0.060577371	0.689218111	-0.55523561	6.20E-05	0.596461322	1.22E-05	0.552953614	6.74E-05	0.455646211	0.001462215	0.343985565	0.019245088
ENSMOCG00000018415	darkorchid	-0.020921	0.890237921	0.461402028	0.00124893	-0.843285741	1.92E-13	-0.696123587	7.81E-08	0.038367179	0.80015179	-0.04695943	0.756636831	-0.457042078	0.001407713	0.562985183	4.64E-05	0.830631545	9.24E-13	0.710489967	3.18E-08	0.057954802	0.702036417
ENSMOCG00000002403	darkorchid	0.105305499	0.486114937	0.012968574	0.931832061	-0.56860796	3.75E-05	-0.7244942	1.26E-08	-0.195240245	0.193499399	0.133261068	0.377293606	-0.810418121	8.85E-12	0.856457384	3.21E-14	0.884117732	3.88E-16	0.64983273	1.02E-06	0.517160136	0.000233106
ENSMOCG00000022708	darkorchid	0.225202052	0.132384596	0.052031125	0.73128761	-0.626603047	3.19E-06	-0.531176552	0.000145818	-0.352099916	0.016406592	0.331433044	0.024446351	-0.739313887	4.41E-09	0.659390672	6.25E-07	0.907214404	3.73E-18	0.468423823	0.001026554	0.458606162	0.001348797
ENSMOCG00000006851	darkorchid	-0.080519722	0.59476265	0.045639068	0.763279152	-0.48319572	0.000670241	-0.291020622	0.04974167	-0.398009311	0.006156492	0.379131609	0.009364945	-0.583914433	2.05E-05	0.46537791	0.001118258	0.713317199	2.65E-08	0.247228787	0.097627237	0.414208052	0.004213064
ENSMOCG00000022060	darkorchid	-0.050752964	0.737650643	-0.029107905	0.847721119	-0.452333424	0.001599144	-0.43327651	0.002631339	-0.384639457	0.008306425	0.343758045	0.019330299	-0.735253972	5.91E-09	0.658038362	6.71E-07	0.787317316	8.60E-11	0.357801059	0.014631824	0.542108714	9.97E-05
ENSMOCG00000022269	darkorchid	-0.080994429	0.592585191	0.239477508	0.10894833	-0.56705326	3.98E-05	-0.197508907	0.188271719	-0.373124949	0.010649785	0.370939705	0.011153351	-0.412392779	0.004400054	0.307548672	0.037600682	0.680947114	1.91E-07	0.190702305	0.204263191	0.281964022	0.057635032
ENSMOCG00000000318	darkorchid	0.050753287	0.737649031	0.103191571	0.494958532	-0.635132368	2.12E-06	-0.23771672	0.111654442	-0.559724369	5.25E-05	0.567795872	3.86E-05	-0.637476422	1.90E-06	0.435629438	0.002478193	0.868065229	5.68E-15	0.193298681	0.198054392	0.464693906	0.001139831
ENSMOCG00000018289	darkorchid	-0.105346831	0.485942851	0.546810804	8.43E-05	-0.885892953	2.82E-16	-0.760434473	8.73E-10	0.130769956	0.386355982	-0.146652976	0.330778411	-0.436688358	0.002411877	0.610887409	6.52E-06	0.826653116	1.47E-12	0.803234566	1.85E-11	0.023247391	0.878119985
ENSMOCG00000021095	darkorchid	0.00355234	0.981307164	0.19598782	0.191765519	-0.664760716	4.69E-07	-0.363893035	0.012918595	-0.38019587	0.009151806	0.369143725	0.011582366	-0.576587553	2.74E-05	0.481123837	0.000712364	0.839985178	2.93E-13	0.337248718	0.021906501	0.355457011	0.015340687
ENSMOCG00000005279	darkorchid	0.261637075	0.079018067	-0.234633796	0.116515395	-0.389406323	0.00747535	-0.528271819	0.000160979	-0.404162682	0.005341872	0.356784803	0.014935651	-0.884695305	3.50E-16	0.804967016	1.55E-11	0.829106222	1.11E-12	0.424249025	0.003299195	0.696222611	7.77E-08
ENSMOCG00000021551	darkorchid	-0.145469953	0.334736788	0.618560855	4.62E-06	-0.841628768	2.38E-13	-0.123145596	0.414878491	-0.277390174	0.061987163	0.315428384	0.032735816	-0.144982301	0.336377007	0.052901017	0.726967208	0.68618371	1.41E-07	0.193800029	0.196871023	-0.048137277	0.75072606
ENSMOCG00000001314	darkorchid	0.000633688	0.996665173	0.223772719	0.134924054	-0.677410923	2.34E-07	-0.236971127	0.112815634	-0.470292156	0.000973685	0.46369529	0.001171992	-0.512946063	0.00026736	0.365933994	0.012384338	0.813193568	6.60E-12	0.212687014	0.15586687	0.344084287	0.019208213
ENSMOCG00000015616	darkorchid	0.058612473	0.69881406	-0.087906209	0.561289396	-0.434109263	0.002576209	-0.654830444	7.93E-07	-0.231750976	0.121204474	0.165415463	0.271935396	-0.832750033	7.17E-13	0.860240666	1.86E-14	0.804680234	1.60E-11	0.574055764	3.03E-05	0.600701884	1.02E-05
ENSMOCG00000015850	darkorchid	0.177249594	0.238621243	0.246961759	0.098001511	-0.661263627	5.66E-07	-0.750494608	1.91E-09	0.120112332	0.426551372	-0.143590052	0.341087243	-0.490832787	0.000533588	0.634885106	2.15E-06	0.719691539	1.74E-08	0.739856005	4.24E-09	0.109141899	0.470278577
ENSMOCG00000012188	darkorchid	0.222390296	0.137414572	0.252930552	0.089895777	-0.675035209	2.67E-07	-0.588289488	1.71E-05	-0.063410528	0.675466743	0.052802037	0.727458385	-0.474596316	0.000861035	0.523653231	0.000188051	0.743294178	3.29E-09	0.569382588	3.63E-05	0.157621179	0.295479985
ENSMOCG00000013467	darkorchid	-0.208156805	0.165077734	0.227396305	0.128555911	-0.700770641	5.88E-08	-0.611849305	6.25E-06	-0.215838538	0.149685037	0.174828597	0.24519919	-0.698036882	6.95E-08	0.7373881	5.07E-09	0.877017989	1.33E-15	0.590168717	1.58E-05	0.427986828	0.003006471
ENSMOCG00000019497	darkorchid	-0.126977726	0.400395296	0.60432231	8.69E-06	-0.939137148	4.86E-22	-0.640376307	1.64E-06	0.049059037	0.746110219	-0.043393174	0.774616031	-0.366771703	0.012170585	0.487296433	0.000593397	0.829113847	1.11E-12	0.696211089	7.77E-08	-0.020135866	0.894333338
ENSMOCG00000014724	darkorchid	0.339190835	0.021109327	-0.21806455	0.145428752	-0.155182063	0.303110687	-0.309851747	0.036121028	-0.149405489	0.321682249	0.11270128	0.455835439	-0.3900202	0.007373743	0.364842333	0.012667701	0.363587403	0.01300027	0.22022356	0.141386696	0.275380894	0.063980216
ENSMOCG00000005707	darkorchid	0.007836191	0.958779108	0.276252838	0.06310913	-0.797222043	3.36E-11	-0.436828635	0.002403211	-0.398824225	0.006042757	0.39096647	0.007219461	-0.63388549	2.25E-06	0.54757814	8.20E-05	0.955356125	6.29E-25	0.419074181	0.003745703	0.378654905	0.009461791
ENSMOCG00000021123	darkorchid	0.116509404	0.440653641	0.414182784	0.004215618	-0.866052625	7.76E-15	-0.671946302	3.17E-07	-0.036666868	0.808838984	0.031720422	0.834237302	-0.498352889	0.000424053	0.577924956	2.60E-05	0.88172004	5.94E-16	0.689516802	1.16E-07	0.117210999	0.437887466
ENSMOCG00000013511	darkorchid	0.105199659	0.486555744	0.251264261	0.09210429	-0.645574456	1.27E-06	-0.25636345	0.085475682	-0.355503165	0.015326453	0.373521453	0.010560539	-0.430926246	0.002792587	0.303225018	0.040512912	0.733914495	6.51E-09	0.247079274	0.097836662	0.220299505	0.141246046
ENSMOCG00000014425	darkorchid	0.03517066	0.816502274	-0.050934667	0.736745006	-0.491770991	0.000518659	-0.508441336	0.000308955	-0.350807625	0.01683332	0.31296564	0.034196958	-0.78787988	8.16E-11	0.745584506	2.77E-09	0.82168072	2.60E-12	0.445372055	0.001924563	0.592648116	1.43E-05
ENSMOCG00000016324	darkorchid	0.06830139	0.651974256	0.10213417	0.499413086	-0.615297953	5.35E-06	-0.546336485	8.57E-05	-0.26139733	0.079303072	0.23325788	0.118735943	-0.674338601	2.78E-07	0.640637147	1.62E-06	0.839878544	2.97E-13	0.496558793	0.000448162	0.397540345	0.006222784
ENSMOCG00000022347	darkorchid	-0.211253829	0.158739158	0.37874574	0.009443271	-0.738276	4.75E-09	-0.697871349	7.02E-08	0.012538221	0.934089105	-0.038835428	0.797763565	-0.561565237	4.90E-05	0.686083149	1.42E-07	0.799479733	2.69E-11	0.713074529	2.69E-08	0.212729153	0.155782998
ENSMOCG00000022633	darkorchid	0.131476508	0.383772691	0.101134582	0.503642912	-0.628087084	2.97E-06	-0.156044233	0.300399094	-0.629047033	2.84E-06	0.633254316	2.32E-06	-0.61614624	5.15E-06	0.385741007	0.008107604	0.854243414	4.39E-14	0.122333512	0.417985613	0.49389495	0.000486239
ENSMOCG00000019170	darkorchid	-0.069033743	0.648484352	0.128395212	0.395113303	-0.610466473	6.64E-06	-0.138090076	0.360090575	-0.623056396	3.76E-06	0.621990911	3.95E-06	-0.595674891	1.26E-05	0.372559095	0.01077827	0.829907399	1.01E-12	0.096921859	0.521667874	0.481537962	0.000703759
ENSMOCG00000014792	darkorchid	0.397059606	0.006291383	-0.254461751	0.087902803	-0.274087361	0.065290102	-0.350708613	0.016866399	-0.308370749	0.037066912	0.291202296	0.04959278	-0.595720627	1.26E-05	0.517473413	0.000230726	0.593785389	1.36E-05	0.256346354	0.085497266	0.459189032	0.00132741
ENSMOCG00000000232	darkorchid	-0.186061341	0.215699299	0.327530349	0.026285289	-0.796337013	3.66E-11	-0.586782886	1.82E-05	-0.227962487	0.127581618	0.2035751	0.17478929	-0.65077428	9.77E-07	0.664831726	4.67E-07	0.915841002	4.77E-19	0.578798618	2.51E-05	0.348153855	0.017739165
ENSMOCG00000018166	darkorchid	0.093080366	0.538379035	0.23356775	0.118233081	-0.740987214	3.90E-09	-0.758449476	1.02E-09	-0.075302138	0.618924131	0.037885053	0.802612684	-0.676374534	2.48E-07	0.763097636	7.03E-10	0.909689159	2.11E-18	0.732408781	7.24E-09	0.307004792	0.037957277
ENSMOCG00000019163	darkorchid	-0.081480036	0.59036139	0.229473213	0.125009082	-0.701023553	5.79E-08	-0.639961746	1.68E-06	-0.155077937	0.303439232	0.123968859	0.411742091	-0.659919306	6.07E-07	0.699806029	6.24E-08	0.85460508	4.17E-14	0.611574199	6.32E-06	0.347009762	0.018142226
ENSMOCG00000022212	darkorchid	-0.049165336	0.745578474	0.421979977	0.003488865	-0.857051394	2.95E-14	-0.406698438	0.005034547	-0.314955144	0.03301251	0.320361671	0.029963899	-0.484625731	0.000642486	0.414660684	0.004167537	0.90607887	4.81E-18	0.4109091	0.004558238	0.197336075	0.1886664
ENSMOCG00000022489	darkorchid	0.034957195	0.817597001	0.15297947	0.310109113	-0.721537601	1.54E-08	-0.422461391	0.003447842	-0.486999984	0.000598675	0.46440377	0.001149092	-0.720769392	1.62E-08	0.595211991	1.28E-05	0.97352455	7.70E-30	0.372665516	0.010754005	0.489712863	0.000551914
ENSMOCG00000011749	darkorchid	0.133347866	0.376980143	0.234390756	0.116905323	-0.758814477	9.94E-10	-0.721514913	1.54E-08	-0.091857044	0.543754575	0.072581178	0.631686066	-0.655426993	7.69E-07	0.72035333	1.66E-08	0.90315032	9.17E-18	0.70241585	5.31E-08	0.28517436	0.054729435
ENSMOCG00000012197	darkorchid	0.438515748	0.002301116	0.040152201	0.79105743	-0.620442835	4.24E-06	-0.415490199	0.004085218	-0.388027678	0.007707966	0.378665993	0.009459529	-0.620727484	4.18E-06	0.495640666	0.000460971	0.847433048	1.11E-13	0.353995081	0.015797399	0.376728172	0.009862059
ENSMOCG00000004801	darkorchid	0.200273698	0.182037794	0.081121302	0.592003826	-0.672751994	3.03E-07	-0.33506933	0.022831022	-0.536394479	0.000121803	0.527827003	0.000163423	-0.685345313	1.48E-07	0.511775089	0.000277655	0.923643531	6.08E-20	0.281612937	0.05796016	0.488457947	0.00057312
ENSMOCG00000000921	darkorchid	-0.072900178	0.630184289	0.004541235	0.976104818	-0.566322675	4.09E-05	-0.630338551	2.67E-06	-0.30974089	0.036191136	0.260751333	0.080075043	-0.866597091	7.14E-15	0.860483413	1.79E-14	0.899045039	2.19E-17	0.562084744	4.80E-05	0.620077121	4.31E-06
ENSMOCG00000013162	darkorchid	-0.171127738	0.255489986	-0.052307783	0.729912664	-0.450315175	0.001688042	-0.442594652	0.002069959	-0.431130105	0.002778264	0.378781106	0.009436069	-0.827680355	1.31E-12	0.757693985	1.09E-09	0.803186936	1.86E-11	0.374462815	0.010351222	0.681816801	1.82E-07
ENSMOCG00000017566	darkorchid	-0.14627309	0.332046304	0.4313701	0.002761484	-0.802783578	1.94E-11	-0.645119259	1.30E-06	-0.012325199	0.935206514	-0.001358461	0.992851078	-0.499383841	0.000410734	0.606585363	7.88E-06	0.81813556	3.86E-12	0.672495869	3.08E-07	0.15705224	0.297248689
ENSMOCG00000017088	darkorchid	0.120859389	0.423659452	0.274352805	0.065019576	-0.779477272	1.75E-10	-0.422693856	0.003428185	-0.32283944	0.028646922	0.338201252	0.021512414	-0.550663033	7.33E-05	0.459223839	0.001326142	0.883547863	4.30E-16	0.407013013	0.004997519	0.262390817	0.078127265
ENSMOCG00000016679	darkorchid	0.136303532	0.3663988	-0.069825972	0.644717495	-0.554805062	6.30E-05	-0.602421071	9.44E-06	-0.36986156	0.011409227	0.317838617	0.031356177	-0.863156172	1.20E-14	0.814039664	6.02E-12	0.926686266	2.57E-20	0.517288599	0.000232127	0.61042097	6.66E-06
ENSMOCG00000012184	darkorchid	-0.012481683	0.934385664	0.248214813	0.096254745	-0.777653147	2.05E-10	-0.312860325	0.034260621	-0.524522185	0.000182662	0.522978374	0.000192335	-0.630712905	2.62E-06	0.472252185	0.000920849	0.954807264	8.18E-25	0.288493264	0.051850747	0.421424552	0.003536727
ENSMOCG00000019937	darkorchid	0.247092517	0.097818099	-0.168879726	0.261880407	-0.428225902	0.002988552	-0.741041099	3.88E-09	-0.176394425	0.240930895	0.115823338	0.443367912	-0.859769857	1.99E-14	0.891807373	9.31E-17	0.822964394	2.25E-12	0.637383642	1.90E-06	0.560519332	5.09E-05
ENSMOCG00000018754	darkorchid	0.089397016	0.554641876	0.241861626	0.105364402	-0.780148054	1.65E-10	-0.526171678	0.000172816	-0.319717605	0.030314338	0.306594658	0.038228015	-0.646529085	1.21E-06	0.597032509	1.19E-05	0.953027781	1.88E-24	0.496575691	0.000447929	0.349314918	0.017337896
ENSMOCG00000018495	darkorchid	-0.049452471	0.744142709	0.040789825	0.787815425	-0.598707747	1.11E-05	-0.673562401	2.90E-07	-0.250208	0.093525905	0.197831301	0.187537069	-0.834055933	6.12E-13	0.853166268	5.10E-14	0.902487871	1.06E-17	0.61103342	6.48E-06	0.557094021	5.79E-05
ENSMOCG00000002397	darkorchid	-0.21457823	0.152135141	0.391783311	0.007088539	-0.699934008	6.19E-08	-0.205834594	0.169949771	-0.327215914	0.026438342	0.33394415	0.023321002	-0.376272131	0.009958902	0.30543318	0.03900334	0.692972662	9.45E-08	0.250092382	0.09368254	0.235008442	0.115916256
ENSMOCG00000013944	darkorchid	0.285054543	0.054835717	0.222715429	0.136825771	-0.476442578	0.000816399	-0.196309013	0.191023959	-0.118243276	0.433835108	0.126328408	0.402828471	-0.158376972	0.293140943	0.11896273	0.431023205	0.429047637	0.002927675	0.209968837	0.161347165	0.002695343	0.985816255
ENSMOCG00000017980	darkorchid	0.065002465	0.667785213	-0.220107914	0.141601071	-0.382423311	0.008719209	-0.312727873	0.034340828	-0.637724003	1.87E-06	0.589515129	1.63E-05	-0.887785754	1.99E-16	0.702932241	5.14E-08	0.851307299	6.59E-14	0.211204717	0.158838266	0.79537651	4.02E-11
ENSMOCG00000010122	darkorchid	0.108144625	0.474368582	-0.238525574	0.110405046	-0.386753464	0.007928502	-0.547334413	8.27E-05	-0.444260626	0.001981622	0.377204705	0.009761731	-0.94212387	1.66E-22	0.866153828	7.64E-15	0.859886476	1.96E-14	0.430531915	0.002820478	0.768915416	4.35E-10
ENSMOCG00000014395	darkorchid	0.352354712	0.016323548	0.049722445	0.742793533	-0.61155418	6.33E-06	-0.680480738	1.96E-07	-0.121810749	0.419992747	0.098766413	0.513736356	-0.658797805	6.44E-07	0.692140482	9.93E-08	0.833427462	6.61E-13	0.62109328	4.11E-06	0.31666982	0.03201907
ENSMOCG00000012970	darkorchid	0.118199834	0.434005223	0.028451036	0.851118313	-0.560102223	5.17E-05	-0.735999817	5.61E-09	-0.129366313	0.391518272	0.070048266	0.643662112	-0.756230333	1.22E-09	0.839162394	3.25E-13	0.833002129	6.95E-13	0.670987882	3.34E-07	0.468924155	0.00101215
ENSMOCG00000015426	darkorchid	0.372788658	0.010725985	-0.249870519	0.093983683	-0.173722668	0.248244521	-0.17244182	0.251803317	-0.389751787	0.007418022	0.380162043	0.009158516	-0.497993194	0.000428791	0.332806838	0.023825189	0.493540784	0.000491515	0.080069517	0.596830975	0.387571726	0.007786263
ENSMOCG00000017513	darkorchid	0.004705039	0.975243172	0.046961786	0.756624997	-0.555680267	6.10E-05	-0.129871508	0.389655641	-0.671353167	3.28E-07	0.652957213	8.73E-07	-0.638277695	1.82E-06	0.406742565	0.005029338	0.838217206	3.66E-13	0.073419512	0.627742549	0.552321636	6.90E-05
ENSMOCG00000010387	darkorchid	0.24609452	0.09922469	-0.135867292	0.367949193	-0.509249194	0.000301091	-0.611479173	6.35E-06	-0.333703656	0.023426865	0.291401344	0.049430065	-0.861180579	1.62E-14	0.813846946	6.15E-12	0.88548033	3.04E-16	0.520389295	0.000209604	0.605481212	8.27E-06
ENSMOCG00000008223	darkorchid	-0.375889876	0.010040705	0.413296847	0.004306038	-0.706702401	4.05E-08	-0.210160515	0.160956166	-0.367278941	0.012042696	0.372385908	0.01081786	-0.395840037	0.006468364	0.310356875	0.035802992	0.734743027	6.13E-09	0.228400625	0.126831478	0.241802929	0.105451541
ENSMOCG00000000379	darkorchid	0.137439341	0.362380632	0.001518833	0.992007142	-0.498012703	0.000428533	-0.140894667	0.350321434	-0.614960045	5.44E-06	0.596633251	1.21E-05	-0.614649426	5.51E-06	0.390789591	0.007248085	0.78166969	1.44E-10	0.089300406	0.555071531	0.522136962	0.0001978
ENSMOCG00000011755	darkorchid	0.039034563	0.796748461	-0.081558324	0.590003222	-0.554385001	6.40E-05	-0.555514887	6.14E-05	-0.453935031	0.001531583	0.4025146	0.00555027	-0.907051898	3.87E-18	0.826853279	1.44E-12	0.950196215	6.61E-24	0.462993548	0.001195073	0.689701446	1.15E-07
ENSMOCG00000022303	darkorchid	0.169761262	0.259361875	0.073513783	0.627299734	-0.390145085	0.007353219	-0.253087592	0.089689775	-0.161142511	0.284684631	0.173359624	0.249249758	-0.285144088	0.054756272	0.242741372	0.104064984	0.468334926	0.001029132	0.218828387	0.143989062	0.121551362	0.420990677
ENSMOCG00000021511	darkorchid	0.117333022	0.437407355	0.232067912	0.120682095	-0.739692604	4.29E-09	-0.570610358	3.47E-05	-0.190515812	0.20471436	0.186456734	0.214707993	-0.613340499	5.84E-06	0.618788342	4.57E-06	0.862856785	1.26E-14	0.563512283	4.55E-05	0.309349753	0.036439391
ENSMOCG00000018552	darkorchid	0.058816221	0.697816826	0.016596423	0.912828054	-0.579226736	2.47E-05	-0.164508117	0.274610563	-0.686700341	1.37E-07	0.681174698	1.89E-07	-0.691636401	1.02E-07	0.442816554	0.002057995	0.88809643	1.88E-16	0.101628833	0.501549176	0.573227263	3.13E-05
ENSMOCG00000014205	darkorchid	-0.147111026	0.32925367	0.412883399	0.004348813	-0.72726057	1.04E-08	-0.04850238	0.748896717	-0.397792303	0.006187091	0.446055101	0.001890223	-0.243550468	0.102880799	0.090616754	0.549230855	0.663865781	4.92E-07	0.092321048	0.541712609	0.10415307	0.490925852
ENSMOCG00000015309	darkorchid	0.166026312	0.270144139	0.095921668	0.52599394	-0.670121759	3.51E-07	-0.414890103	0.004144626	-0.463048618	0.001193247	0.443531103	0.002019885	-0.690678796	1.08E-07	0.573602906	3.08E-05	0.930050123	9.45E-21	0.361102168	0.013680923	0.477135061	0.000800199
ENSMOCG00000009837	darkorchid	0.089842324	0.552663479	0.191575809	0.202159279	-0.540240624	0.000106469	-0.47178682	0.000933156	-0.13491851	0.371334748	0.113835726	0.451283298	-0.457891942	0.001375423	0.489628904	0.000553311	0.664606924	4.73E-07	0.436268988	0.002437951	0.241161898	0.106406774
ENSMOCG00000022011	darkorchid	0.353292835	0.016020855	0.190529531	0.204681147	-0.582674097	2.15E-05	-0.230610957	0.123097596	-0.329508284	0.025339371	0.354503277	0.015637345	-0.360174789	0.013942581	0.226584956	0.129961808	0.687707796	1.29E-07	0.204917979	0.171901206	0.157083477	0.297151402
ENSMOCG00000000924	darkorchid	0.085336407	0.572834718	0.232905988	0.11930896	-0.79734745	3.32E-11	-0.581489834	2.26E-05	-0.305880238	0.038703401	0.287702335	0.052525415	-0.697040851	7.39E-08	0.658840924	6.43E-07	0.981062914	5.23E-33	0.55119418	7.19E-05	0.380479195	0.009095774
ENSMOCG00000016402	darkorchid	0.179529489	0.232537559	-0.26697903	0.072873758	-0.361785453	0.013490824	-0.64521231	1.29E-06	-0.305446194	0.038994581	0.241203786	0.106344154	-0.897705958	2.88E-17	0.883356714	4.45E-16	0.808172709	1.12E-11	0.513700613	0.000260911	0.673265411	2.95E-07
ENSMOCG00000008431	darkorchid	0.094689487	0.531347642	-0.204281328	0.173266101	-0.342091352	0.019964268	-0.497825658	0.000431014	-0.384176094	0.008391308	0.325392004	0.027340871	-0.819288577	3.40E-12	0.746169296	2.65E-09	0.768221061	4.61E-10	0.384320284	0.008364814	0.635623128	2.07E-06
ENSMOCG00000004816	darkorchid	0.200374812	0.181812643	0.340615605	0.020540142	-0.733622434	6.64E-09	-0.776147564	2.34E-10	0.134457074	0.372988019	-0.153542854	0.308309317	-0.46105145	0.00126108	0.610926323	6.51E-06	0.76131664	8.13E-10	0.772007889	3.35E-10	0.050529844	0.738763189
ENSMOCG00000018078	darkorchid	0.191892886	0.201399359	-0.204704441	0.172358134	-0.438134458	0.002323848	-0.320525523	0.029875285	-0.62283939	3.79E-06	0.5878132	1.74E-05	-0.842507468	2.12E-13	0.649181397	1.06E-06	0.870099562	4.13E-15	0.213238277	0.154772267	0.724953903	1.22E-08
ENSMOCG00000000711	darkorchid	-0.036309126	0.810669686	0.594134382	1.34E-05	-0.873562364	2.36E-15	-0.791609194	5.76E-11	0.285993167	0.05400755	-0.289971033	0.050608959	-0.312306134	0.034597246	0.540178767	0.000106701	0.726248991	1.11E-08	0.851050561	6.83E-14	-0.131608314	0.383291914
ENSMOCG00000016391	darkorchid	0.037966823	0.802195178	-0.089827096	0.552731076	-0.483689446	0.000660539	-0.512984972	0.000267024	-0.397128716	0.006281481	0.351038903	0.016756266	-0.854939463	3.98E-14	0.790195581	6.58E-11	0.845975863	1.35E-13	0.442240924	0.002089157	0.662544658	5.28E-07
ENSMOCG00000020054	darkorchid	-0.132114616	0.38144844	0.427018246	0.003080042	-0.81748837	4.14E-12	-0.687386822	1.32E-07	-0.047744894	0.752693598	0.026204555	0.862756476	-0.554988388	6.26E-05	0.650170277	1.01E-06	0.87272214	2.71E-15	0.696657119	7.57E-08	0.198620161	0.185748091
ENSMOCG00000018808	darkorchid	-0.487326474	0.000592865	0.466275765	0.001090495	-0.513867777	0.000259501	-0.149698375	0.320723729	-0.010190198	0.946412186	0.036553076	0.809421189	-0.071049586	0.638916793	0.10505203	0.48717095	0.337921933	0.021627354	0.227359079	0.128620165	-0.07597865	0.61576808
ENSMOCG00000019591	darkorchid	-0.222664033	0.136918721	-0.009945249	0.947698509	-0.438654024	0.002292921	-0.293290777	0.047906947	-0.476730349	0.000809631	0.446317013	0.0018772	-0.697014319	7.40E-08	0.591361922	1.51E-05	0.738194498	4.78E-09	0.227389157	0.128568247	0.59460541	1.32E-05
ENSMOCG00000008553	darkorchid	-0.087077524	0.565000523	0.666385392	4.30E-07	-0.908354499	2.87E-18	-0.701339774	5.67E-08	0.214783878	0.151733352	-0.215368756	0.150594898	-0.267966403	0.071780575	0.460468565	0.001281515	0.73768237	4.96E-09	0.771679961	3.44E-10	-0.146696834	0.330632229
ENSMOCG00000004305	darkorchid	0.066498881	0.660595085	-0.300808096	0.042219664	-0.258435717	0.082890746	-0.457873085	0.001376132	-0.408808385	0.004790703	0.340966335	0.020402027	-0.847880577	1.05E-13	0.781217619	1.50E-10	0.707705355	3.80E-08	0.34827155	0.017698135	0.73244067	7.23E-09
ENSMOCG00000020263	darkorchid	0.211574593	0.15809297	-0.045431772	0.764323532	-0.441231083	0.002144837	-0.254326194	0.088077841	-0.452077156	0.001610197	0.450690814	0.001671172	-0.561142308	4.98E-05	0.404288789	0.005326211	0.712251268	2.84E-08	0.167243783	0.26659737	0.42090465	0.003582049
ENSMOCG00000021979	darkorchid	-0.124013256	0.411573336	0.070292028	0.642505608	-0.518512595	0.000222987	-0.294168753	0.047212263	-0.488648167	0.00056986	0.457886025	0.001375645	-0.670048931	3.52E-07	0.529194052	0.000156017	0.797981786	3.12E-11	0.241132956	0.106450058	0.513381346	0.000263622
ENSMOCG00000014938	darkorchid	-0.047983995	0.751494479	-0.154100817	0.306533425	-0.416169672	0.004018854	-0.479903863	0.000738263	-0.449808041	0.001711059	0.402913854	0.005499145	-0.901798164	1.23E-17	0.814306791	5.85E-12	0.841366302	2.46E-13	0.393290716	0.006852328	0.735412925	5.85E-09
ENSMOCG00000000488	darkorchid	-0.050926275	0.736786822	0.254745065	0.087537849	-0.748488594	2.22E-09	-0.345176087	0.018804362	-0.437891389	0.002338443	0.435353917	0.002495709	-0.60027343	1.04E-05	0.480618579	0.00072299	0.898836753	2.29E-17	0.333738963	0.023411298	0.374452354	0.010353528
ENSMOCG00000021692	darkorchid	0.053703285	0.72299008	0.279256425	0.06018071	-0.821321632	2.71E-12	-0.586290897	1.86E-05	-0.276789725	0.062577497	0.260381686	0.080519417	-0.662597372	5.27E-07	0.637633405	1.88E-06	0.971929045	2.75E-29	0.559871853	5.22E-05	0.340025136	0.020774442
ENSMOCG00000020917	darkorchid	0.122428471	0.417621609	0.144240139	0.338882826	-0.487612074	0.000587824	-0.301693973	0.041587395	-0.210552526	0.16015867	0.198842915	0.185245143	-0.379997766	0.009191161	0.360318802	0.01390167	0.566048035	4.13E-05	0.294995334	0.04656574	0.245342648	0.100294641
ENSMOCG00000010712	darkorchid	0.148516549	0.324602506	-0.021667906	0.886344531	-0.542736337	9.75E-05	-0.396356003	0.006392968	-0.486351868	0.00061036	0.454497755	0.001508456	-0.731417706	7.77E-09	0.59279329	1.42E-05	0.878729704	9.97E-16	0.310441277	0.035750077	0.528686762	0.000158729
ENSMOCG00000017378	darkorchid	0.062361229	0.680547862	0.092750226	0.539827201	-0.643354704	1.42E-06	-0.501656475	0.000382696	-0.37105775	0.011125636	0.342513136	0.019802199	-0.715391346	2.31E-08	0.638628077	1.79E-06	0.901655627	1.26E-17	0.434660167	0.0025403	0.458137986	0.001366198
ENSMOCG00000009865	darkorchid	0.183350538	0.2225814	-0.206502438	0.16853809	-0.406219453	0.005091387	-0.550978927	7.25E-05	-0.357054891	0.014854385	0.308543007	0.036955859	-0.815938593	4.91E-12	0.751790131	1.73E-09	0.811469307	7.92E-12	0.427225477	0.003064169	0.591101444	1.52E-05
ENSMOCG00000003275	darkorchid	0.347241012	0.018060139	0.016808154	0.911720311	-0.551628949	7.08E-05	-0.64275511	1.46E-06	-0.187463622	0.212197912	0.148960867	0.3231408	-0.693981798	8.90E-08	0.696506714	7.63E-08	0.828351495	1.21E-12	0.569631844	3.60E-05	0.397063218	0.006290865
ENSMOCG00000016943	darkorchid	0.153886261	0.30721554	0.465506018	0.001114259	-0.709227031	3.45E-08	-0.443842582	0.002003469	-0.011008244	0.942117298	0.017164059	0.909858649	-0.249800514	0.094078858	0.288932307	0.051479271	0.659724165	6.14E-07	0.48193713	0.000695554	-0.065979529	0.663087134
ENSMOCG00000002634	darkorchid	-0.299717292	0.043008956	0.12667518	0.401527957	-0.525006278	0.000179721	-0.388282468	0.00766451	-0.282005469	0.057596746	0.259120504	0.082050124	-0.584404643	2.01E-05	0.559536497	5.29E-05	0.686639375	1.38E-07	0.354128096	0.015755373	0.415662009	0.004068348
ENSMOCG00000015166	darkorchid	0.578263049	2.57E-05	0.033742001	0.823835445	-0.380063332	0.009178119	-0.326291472	0.02689263	-0.047203509	0.755410835	0.064021051	0.672516892	-0.220950294	0.140045047	0.191494923	0.202353458	0.432715969	0.002669032	0.281177513	0.058365434	-0.015565464	0.918224163
ENSMOCG00000016397	darkorchid	-0.077879687	0.606936205	0.472863108	0.000904912	-0.867290336	6.41E-15	-0.68096097	1.91E-07	-0.000902067	0.995252826	-0.009136907	0.951944345	-0.470194356	0.00097639	0.570829571	3.44E-05	0.850572926	7.29E-14	0.697125906	7.35E-08	0.086219805	0.568853634
ENSMOCG00000001174	darkorchid	-0.049970851	0.74155282	0.131745708	0.382791136	-0.280340786	0.059150601	-0.239862711	0.108363054	-0.034538186	0.819746831	0.027024407	0.858505669	-0.240001829	0.108152269	0.273344942	0.066051495	0.323632227	0.028235844	0.24801199	0.096535838	0.128308985	0.395433445
ENSMOCG00000008268	darkorchid	-0.271237805	0.068251006	0.599109091	1.09E-05	-0.776907994	2.19E-10	-0.508617178	0.000307228	0.1453228	0.335231213	-0.141376095	0.348660968	-0.176814289	0.239795029	0.323631514	0.028236212	0.575616593	2.85E-05	0.578002036	2.59E-05	-0.124493828	0.409749219
ENSMOCG00000022077	darkorchid	-0.331885536	0.024240278	0.221952952	0.138209555	-0.600508615	1.02E-05	-0.558631022	5.47E-05	-0.171472865	0.254518243	0.137855028	0.360916741	-0.661768508	5.51E-07	0.705131796	4.48E-08	0.767287579	4.98E-10	0.545699087	8.77E-05	0.421650208	0.003517212
ENSMOCG00000016673	darkorchid	0.170630716	0.256893776	0.04076593	0.78793686	-0.523215555	0.000190819	-0.08025823	0.595963611	-0.663271535	5.08E-07	0.647094583	1.18E-06	-0.558283227	5.54E-05	0.30794315	0.037343767	0.777436015	2.09E-10	0.021975705	0.884740832	0.485562186	0.000624873
ENSMOCG00000001719	darkorchid	0.074777359	0.621377003	-0.148860251	0.323471442	-0.471194161	0.000949042	-0.284947801	0.054930542	-0.667385245	4.07E-07	0.633060521	2.35E-06	-0.842248625	2.20E-13	0.627133396	3.11E-06	0.896683393	3.55E-17	0.184176553	0.220468462	0.721975163	1.49E-08
ENSMOCG00000015408	darkorchid	-0.047913133	0.7518498	0.213029289	0.155186574	-0.707591244	3.83E-08	-0.194613304	0.194962034	-0.577783122	2.62E-05	0.588141927	1.72E-05	-0.594339165	1.33E-05	0.393976077	0.006747209	0.881956299	5.70E-16	0.177113567	0.238987614	0.435187319	0.002506354
ENSMOCG00000021130	darkorchid	0.270699786	0.068821824	0.077829745	0.607167525	-0.609838083	6.83E-06	-0.284891881	0.054980271	-0.499696211	0.000406774	0.492732528	0.000503749	-0.599871041	1.05E-05	0.415830794	0.004051833	0.839258146	3.21E-13	0.229292799	0.12531423	0.406073615	0.005108804
ENSMOCG00000002463	darkorchid	0.046244688	0.760230348	0.222807379	0.136659595	-0.783241105	1.25E-10	-0.499795813	0.000405518	-0.377771941	0.009643451	0.363498586	0.013024087	-0.688258271	1.25E-07	0.609422865	6.96E-06	0.974549074	3.27E-30	0.467106148	0.001065367	0.406612632	0.005044689
ENSMOCG00000017216	darkorchid	0.311683635	0.034978608	-0.103398277	0.494090137	-0.361140894	0.013670088	-0.469691433	0.000990412	-0.155966416	0.300643191	0.123409549	0.413871422	-0.552702438	6.81E-05	0.557143423	5.78E-05	0.588542982	1.69E-05	0.408533433	0.004821883	0.352932515	0.016136547
ENSMOCG00000022869	darkorchid	-0.115210748	0.445799266	0.508086061	0.000312472	-0.847428418	1.11E-13	-0.826753682	1.46E-12	0.193491288	0.197599175	-0.215193482	0.150935404	-0.461965263	0.001229628	0.673437832	2.92E-07	0.801218218	2.27E-11	0.861107303	1.63E-14	0.038891686	0.797476753
ENSMOCG00000014112	darkorchid	0.058050972	0.701564895	0.234848212	0.116172211	-0.792792254	5.15E-11	-0.589790843	1.61E-05	-0.308096111	0.037244535	0.284611107	0.055230509	-0.707306467	3.90E-08	0.674441106	2.76E-07	0.988407274	1.15E-37	0.556719821	5.87E-05	0.39451089	0.006666155
ENSMOCG00000013088	darkorchid	-0.078545341	0.603856665	0.449627797	0.001719306	-0.885005106	3.31E-16	-0.658633531	6.50E-07	-0.068276871	0.652091227	0.062801166	0.678415793	-0.526493327	0.000170954	0.59739253	1.17E-05	0.895884194	4.17E-17	0.677991535	2.26E-07	0.150447136	0.318281474
ENSMOCG00000018485	darkorchid	-0.071978887	0.634525504	0.293088263	0.048068354	-0.719082523	1.81E-08	-0.39537776	0.00653657	-0.272986861	0.066421243	0.27541807	0.063942882	-0.478894135	0.000760333	0.429542043	0.002891576	0.785633609	1.00E-10	0.380778467	0.00903691	0.23670138	0.113237996
ENSMOCG00000002327	darkorchid	-0.054451149	0.719289145	-0.201124225	0.18015014	-0.331751743	0.024301058	-0.298372819	0.043998321	-0.566268352	4.10E-05	0.519404835	0.00021653	-0.791547413	5.79E-11	0.631652228	2.51E-06	0.759846252	9.15E-10	0.183729416	0.221610503	0.702240183	5.36E-08
ENSMOCG00000009361	darkorchid	-0.0217541	0.885895397	-0.194742609	0.19465973	-0.302150702	0.041264454	-0.307518604	0.037620323	-0.485473549	0.000626522	0.444788518	0.001954337	-0.778219889	1.95E-10	0.643009866	1.44E-06	0.686639766	1.38E-07	0.224757585	0.133170409	0.681700189	1.83E-07
ENSMOCG00000005035	darkorchid	0.269638431	0.069958984	0.117798373	0.43557907	-0.625627821	3.33E-06	-0.477021863	0.000802827	-0.232530973	0.11992193	0.244535046	0.101453767	-0.566850835	4.01E-05	0.509167264	0.00030188	0.787648183	8.34E-11	0.440737459	0.002172528	0.268065835	0.071671211
ENSMOCG00000014234	darkorchid	-0.00859389	0.954797303	0.272654375	0.066766035	-0.790779186	6.23E-11	-0.63444099	2.20E-06	-0.23179696	0.121128576	0.203042381	0.175944621	-0.687274218	1.33E-07	0.701370353	5.66E-08	0.96035239	4.86E-26	0.611478095	6.35E-06	0.365701093	0.012444333
ENSMOCG00000019574	darkorchid	-0.069730168	0.645172554	-0.145952093	0.333120012	-0.423081626	0.003395614	-0.308118812	0.037229827	-0.622585945	3.84E-06	0.58046477	2.35E-05	-0.870222319	4.05E-15	0.692826932	9.53E-08	0.849401349	8.55E-14	0.218966103	0.143730619	0.774449663	2.71E-10
ENSMOCG00000018772	darkorchid	0.01856759	0.902521825	0.289413596	0.051074524	-0.797938626	3.13E-11	-0.521083123	0.000204843	-0.301277984	0.041883325	0.285193425	0.054712539	-0.610903555	6.51E-06	0.580204532	2.38E-05	0.936471634	1.21E-21	0.500390629	0.000398092	0.327770997	0.026168652
ENSMOCG00000012472	darkorchid	0.106919707	0.479417902	-0.22609536	0.130815731	-0.391421666	0.007146247	-0.45507006	0.001485253	-0.516599555	0.000237421	0.461382913	0.00124959	-0.912450338	1.10E-18	0.786097924	9.62E-11	0.856219289	3.32E-14	0.34109254	0.02035252	0.757654458	1.09E-09
ENSMOCG00000013005	darkorchid	0.036705633	0.808640669	-0.148986136	0.323057798	-0.480199685	0.000731906	-0.488824433	0.000566853	-0.514205675	0.000256673	0.461393135	0.001249237	-0.923381602	6.54E-20	0.814234413	5.90E-12	0.916895557	3.65E-19	0.386630145	0.007950133	0.753165421	1.55E-09
ENSMOCG00000015563	darkorchid	0.09965504	0.50993704	0.021051605	0.889556932	-0.588903992	1.67E-05	-0.499984722	0.000403146	-0.402006936	0.005615874	0.36349905	0.013023962	-0.791679515	5.72E-11	0.716267995	2.18E-08	0.908514732	2.77E-18	0.444376451	0.001975607	0.566964488	3.99E-05
ENSMOCG00000007773	darkorchid	-0.29350455	0.047737044	0.175454164	0.243487853	-0.52126932	0.000203582	-0.334367627	0.023135567	-0.270895693	0.068613538	0.249431849	0.094581309	-0.524855505	0.000180632	0.513307568	0.000264253	0.663756374	4.95E-07	0.337196698	0.021928197	0.381338803	0.008927579
ENSMOCG00000004873	darkorchid	0.095666602	0.527099989	0.120869589	0.423620047	-0.579504297	2.44E-05	-0.536950799	0.000119467	-0.201774191	0.178717105	0.180855508	0.229048497	-0.605379609	8.30E-06	0.595939811	1.24E-05	0.780557484	1.59E-10	0.491433579	0.000523984	0.323970402	0.028061992
ENSMOCG00000014444	darkorchid	0.057543304	0.704055251	0.133425203	0.376700979	-0.642674608	1.47E-06	-0.049236707	0.745221517	-0.710014753	3.28E-08	0.718211365	1.92E-08	-0.561391313	4.93E-05	0.289209956	0.051245462	0.851494578	6.43E-14	0.015882466	0.916564554	0.47651025	0.000814803
ENSMOCG00000004349	darkorchid	0.113805872	0.451402773	-0.131058618	0.385299344	-0.349884169	0.017143983	-0.224160632	0.134231294	-0.482725943	0.000679591	0.456532582	0.001427394	-0.633966103	2.25E-06	0.484698544	0.0006411	0.659067882	6.35E-07	0.148750124	0.323833582	0.549683406	7.60E-05
ENSMOCG00000016928	darkorchid	-0.096529789	0.523361564	0.007807361	0.958930633	-0.526952532	0.000168326	-0.366625631	0.012207629	-0.416824496	0.003955794	0.408695003	0.00480354	-0.69264872	9.64E-08	0.585531728	1.92E-05	0.795164524	4.10E-11	0.31307101	0.034133359	0.492113316	0.000513305
ENSMOCG00000016318	darkorchid	0.003833879	0.979825966	0.018641682	0.902134733	-0.597924682	1.14E-05	-0.278325691	0.061076282	-0.60875267	7.16E-06	0.597170095	1.18E-05	-0.74456323	2.99E-09	0.550125307	7.48E-05	0.899515421	1.99E-17	0.216233514	0.148923198	0.59598202	1.24E-05
ENSMOCG00000022634	darkorchid	0.384218295	0.008383547	0.068742683	0.64987046	-0.255660157	0.08636712	-0.238881089	0.109859285	-0.003894108	0.979509106	-0.002054927	0.989186094	-0.16924911	0.260823108	0.191589207	0.202127128	0.301189911	0.041946199	0.250980675	0.09248431	0.039481773	0.794469989
ENSMOCG00000015433	darkorchid	-0.043144166	0.775875889	0.46714032	0.001064344	-0.823075159	2.22E-12	-0.845486604	1.44E-13	0.211198178	0.158851465	-0.230376553	0.123489599	-0.469290096	0.00100173	0.67830337	2.22E-07	0.793499032	4.81E-11	0.87007173	4.15E-15	0.029340228	0.846520241
ENSMOCG00000022311	darkorchid	-0.214983828	0.151343443	0.089773053	0.552971012	-0.586330157	1.85E-05	-0.5372002	0.000118434	-0.327929132	0.026092242	0.284389888	0.055428315	-0.76741472	4.93E-10	0.74829739	2.26E-09	0.862579467	1.31E-14	0.484417413	0.000646464	0.544024839	9.31E-05
ENSMOCG00000020401	darkorchid	0.392448095	0.006983511	0.275030246	0.064333209	-0.638221199	1.83E-06	-0.471117705	0.000951109	0.007429649	0.960915952	0.018691366	0.901875172	-0.274652599	0.064715116	0.292635913	0.048430477	0.625096797	3.42E-06	0.477726948	0.000786581	-0.06325899	0.676199676
ENSMOCG00000011984	darkorchid	0.070347263	0.642243665	-0.27870764	0.060707482	-0.312297262	0.034602657	-0.339774855	0.020874431	-0.562579631	4.71E-05	0.515307409	0.000247644	-0.874012356	2.20E-15	0.72268805	1.42E-08	0.774403207	2.72E-10	0.235489025	0.115151127	0.780189772	1.64E-10
ENSMOCG00000004521	darkorchid	0.066114972	0.662436879	-0.129105643	0.392481391	-0.509122709	0.00030231	-0.499105819	0.000414288	-0.492161826	0.000512551	0.44748466	0.001820105	-0.905286643	5.74E-18	0.796988787	3.44E-11	0.92322559	6.83E-20	0.401659861	0.005661113	0.711320806	3.02E-08
ENSMOCG00000014922	darkorchid	-0.08722391	0.564344131	0.261724676	0.078914129	-0.752321311	1.66E-09	-0.590609725	1.55E-05	-0.213066229	0.155113284	0.190668814	0.20434416	-0.646533382	1.21E-06	0.663503407	5.02E-07	0.882220973	5.44E-16	0.571725194	3.32E-05	0.352583761	0.016249199
ENSMOCG00000003487	darkorchid	0.140841527	0.350505015	0.314576968	0.033235009	-0.719080955	1.81E-08	-0.537916098	0.000115511	-0.054062766	0.72121034	0.06099888	0.687165801	-0.400695304	0.005788506	0.443280536	0.002033177	0.737312866	5.10E-09	0.534580997	0.000129707	0.080661624	0.594111382
ENSMOCG00000003845	darkorchid	-0.066674068	0.659755288	0.234750044	0.11632924	-0.671726952	3.21E-07	-0.251665445	0.091568751	-0.462461748	0.001212834	0.455202917	0.001479912	-0.523151465	0.000191227	0.378643489	0.009464121	0.811602437	7.81E-12	0.222902039	0.136488678	0.348461506	0.017632082
ENSMOCG00000014740	darkorchid	0.015485567	0.918642504	0.023887854	0.874788597	-0.596391126	1.22E-05	-0.282136734	0.057475626	-0.60539301	8.30E-06	0.59692584	1.19E-05	-0.758184051	1.05E-09	0.560658528	5.07E-05	0.910075866	1.93E-18	0.219942832	0.141907504	0.599802238	1.06E-05
ENSMOCG00000001125	darkorchid	0.016231293	0.914738736	0.212553958	0.156131917	-0.668941566	3.74E-07	-0.697592576	7.15E-08	-0.057578876	0.703880652	0.034303869	0.82094962	-0.64977367	1.03E-06	0.725713098	1.16E-08	0.820146886	3.09E-12	0.678550647	2.19E-07	0.309412515	0.036399462
ENSMOCG00000020872	darkorchid	-0.043243873	0.775371352	0.180670113	0.229534136	-0.713797921	2.57E-08	-0.221060399	0.139842604	-0.613366826	5.84E-06	0.608748977	7.17E-06	-0.631413277	2.54E-06	0.430777726	0.002803063	0.91920667	2.01E-19	0.183545002	0.222082709	0.477168131	0.000799432
ENSMOCG00000004875	darkorchid	-0.146068148	0.332731568	-0.122528127	0.417239792	-0.373865932	0.010483524	-0.507792757	0.000315403	-0.341784013	0.020083065	0.281262048	0.058286576	-0.836867073	4.33E-13	0.79921628	2.77E-11	0.758749104	9.99E-10	0.435338639	0.002496684	0.660622958	5.85E-07
ENSMOCG00000000369	darkorchid	0.022341717	0.882834429	-0.118723078	0.431958723	-0.385507184	0.00814946	-0.280022434	0.05945155	-0.504881313	0.00034587	0.491688704	0.000519953	-0.725810972	1.15E-08	0.55825239	5.55E-05	0.750263347	1.94E-09	0.205206122	0.171286026	0.592338721	1.45E-05
ENSMOCG00000020171	darkorchid	0.323884397	0.028106122	0.350422819	0.016962189	-0.712370227	2.82E-08	-0.125139803	0.407304603	-0.326870115	0.026607519	0.369067977	0.011600767	-0.19947695	0.1838189	0.050998313	0.736427865	0.663796676	4.94E-07	0.144591949	0.337693545	0.001632152	0.991410823
ENSMOCG00000002734	darkorchid	0.001811337	0.990467908	0.267480866	0.072316512	-0.689614716	1.15E-07	-0.111647595	0.460085752	-0.529900687	0.00015231	0.549997121	7.51E-05	-0.452064652	0.001610738	0.248468992	0.095903371	0.790617512	6.32E-11	0.117838902	0.435420042	0.3023712	0.041109281
ENSMOCG00000017781	darkorchid	-0.103512738	0.493609607	-0.061163019	0.686367219	-0.307939932	0.037345857	-0.179439117	0.232776666	-0.406583906	0.005048088	0.401490573	0.005683293	-0.547456859	8.23E-05	0.429824091	0.002871159	0.568114777	3.82E-05	0.134016756	0.374569722	0.485427165	0.000627386
ENSMOCG00000019316	darkorchid	0.02769309	0.855041571	-0.222961087	0.136382142	-0.406608007	0.005045236	-0.435636728	0.002477731	-0.549639994	7.61E-05	0.497459853	0.000435904	-0.928549225	1.48E-20	0.790998635	6.10E-11	0.874729217	1.95E-15	0.323638206	0.028232763	0.778045059	1.98E-10
ENSMOCG00000013845	darkorchid	0.021869734	0.885292914	0.306680135	0.03817146	-0.793328658	4.89E-11	-0.401001994	0.005747732	-0.382284239	0.008745693	0.380688564	0.009054559	-0.579163585	2.48E-05	0.476972007	0.000803987	0.916451549	4.09E-19	0.386985891	0.007887873	0.318092953	0.031213444
ENSMOCG00000016259	darkorchid	0.340296901	0.020666327	-0.056007953	0.711605459	-0.300843439	0.04219429	-0.233269101	0.118717704	-0.293765389	0.047530395	0.272616664	0.066805232	-0.410526939	0.004599779	0.329086227	0.025538791	0.530721569	0.000148104	0.181715628	0.226804651	0.298332994	0.044027907
ENSMOCG00000005545	darkorchid	-0.433578038	0.002611258	0.076438008	0.613628997	-0.368591485	0.011717092	-0.350391708	0.016972645	-0.237214765	0.112435184	0.199670857	0.183384283	-0.553202596	6.68E-05	0.572908056	3.17E-05	0.572545232	3.21E-05	0.323932399	0.028081484	0.440210864	0.002202417
ENSMOCG00000007037	darkorchid	-0.093352458	0.537186916	0.246010543	0.099343756	-0.703613114	4.92E-08	-0.271626718	0.067840727	-0.492049036	0.000514307	0.486607095	0.000605734	-0.592539262	1.44E-05	0.438628058	0.002294458	0.870006685	4.19E-15	0.255522375	0.086542607	0.406645882	0.005040756
ENSMOCG00000017069	darkorchid	0.058960414	0.697111384	0.243632178	0.102761786	-0.732720109	7.08E-09	-0.379107446	0.009369833	-0.377457198	0.009708928	0.384797692	0.008277608	-0.57014683	3.53E-05	0.464526907	0.001145153	0.879998184	8.02E-16	0.362977899	0.013164465	0.31771622	0.031425058
ENSMOCG00000017145	darkorchid	-0.009391527	0.950606799	0.06285859	0.67813768	-0.594982754	1.30E-05	-0.73737904	5.07E-09	-0.160616938	0.286279308	0.106568559	0.480870594	-0.815054508	5.40E-12	0.879807477	8.29E-16	0.880511512	7.34E-16	0.683382344	1.66E-07	0.512632457	0.000270083
ENSMOCG00000013758	darkorchid	0.174390051	0.246403746	-0.064511489	0.670150769	-0.314162103	0.033480517	-0.176312608	0.241152661	-0.307680246	0.037514829	0.314008575	0.03357175	-0.430719016	0.002807214	0.336435953	0.02224754	0.499015659	0.000415447	0.142364238	0.345267977	0.3478321	0.017851746
ENSMOCG00000007841	darkorchid	0.204154983	0.173537895	-0.213798174	0.153666301	-0.421036808	0.00357048	-0.173131189	0.249883681	-0.74150595	3.75E-09	0.720042205	1.70E-08	-0.795250938	4.07E-11	0.523055659	0.000191839	0.847149787	1.16E-13	0.062360185	0.680552924	0.720387053	1.66E-08
ENSMOCG00000012965	darkorchid	-0.018791562	0.901351758	0.333796694	0.023385863	-0.689012782	1.20E-07	-0.591919986	1.47E-05	-0.043778254	0.772668842	0.024930905	0.869367736	-0.484755883	0.000640012	0.550263115	7.44E-05	0.754461735	1.40E-09	0.591308828	1.51E-05	0.16624315	0.269510167
ENSMOCG00000002744	darkorchid	0.240425007	0.107513019	-0.064930143	0.668133466	-0.381505527	0.008895269	-0.466332811	0.001088752	-0.158532043	0.292662514	0.137588217	0.361855935	-0.536337384	0.000122045	0.537064299	0.000118996	0.600317231	1.03E-05	0.392594846	0.006960509	0.328250029	0.02593776
ENSMOCG00000013776	darkorchid	-0.043831506	0.772399678	0.312597197	0.034420111	-0.806583344	1.32E-11	-0.764267157	6.39E-10	-0.063800158	0.673583619	0.035673609	0.813924339	-0.668873591	3.75E-07	0.764867205	6.08E-10	0.927181354	2.22E-20	0.753533245	1.51E-09	0.289487734	0.051012405
ENSMOCG00000012765	darkorchid	0.200350087	0.18186768	0.246360127	0.098848827	-0.691243759	1.05E-07	-0.585511183	1.92E-05	-0.079690297	0.598575632	0.078588111	0.603659027	-0.486726105	0.000603588	0.516774598	0.000236066	0.76811248	4.65E-10	0.562208003	4.78E-05	0.146841323	0.330150915
ENSMOCG00000006756	darkorchid	0.304955865	0.039325678	0.129455573	0.391188795	-0.676468831	2.46E-07	-0.649703386	1.03E-06	-0.143043946	0.342945899	0.130129875	0.388705066	-0.630589644	2.64E-06	0.64190542	1.53E-06	0.862687594	1.29E-14	0.602880018	9.25E-06	0.280118395	0.059360706
ENSMOCG00000005651	darkorchid	0.106427534	0.481454666	0.02890643	0.848762818	-0.570804234	3.44E-05	-0.73630605	5.48E-09	-0.138066957	0.360171784	0.085372095	0.57267364	-0.75786283	1.07E-09	0.816965563	4.39E-12	0.843168035	1.95E-13	0.66230629	5.35E-07	0.445343326	0.001926019
ENSMOCG00000007307	darkorchid	0.060814495	0.68806329	-0.30384513	0.040084234	-0.235184929	0.115634826	-0.387786461	0.007749303	-0.450719779	0.001669877	0.392026172	0.007050012	-0.819057525	3.49E-12	0.718781271	1.85E-08	0.683601528	1.64E-07	0.275652841	0.063707514	0.732629731	7.13E-09
ENSMOCG00000008561	darkorchid	0.000723818	0.996190858	-0.001139669	0.994002448	-0.368889974	0.011644106	-0.47681064	0.000807752	-0.112708442	0.455806622	0.089987666	0.552018486	-0.54025782	0.000106405	0.577513705	2.64E-05	0.576456165	2.76E-05	0.428329288	0.002980832	0.336327579	0.022293349
ENSMOCG00000018071	darkorchid	-0.039663672	0.793543724	0.162487669	0.280629675	-0.5901499	1.58E-05	-0.46030924	0.001287151	-0.182722657	0.224196848	0.149674323	0.320802373	-0.499141836	0.000413826	0.523621405	0.000188251	0.685095451	1.51E-07	0.432077208	0.002712565	0.305454224	0.038989178
ENSMOCG00000021268	darkorchid	-0.140304336	0.352364109	0.000858271	0.995483302	-0.491308644	0.000525968	-0.393537663	0.006814289	-0.414973672	0.004136308	0.371642524	0.010989213	-0.70286407	5.16E-08	0.613821266	5.72E-06	0.782674915	1.31E-10	0.324250264	0.027918792	0.531865096	0.00014242
ENSMOCG00000019849	darkorchid	0.053528419	0.723856344	0.3686238	0.011709171	-0.84170085	2.36E-13	-0.550644009	7.34E-05	-0.220030288	0.141745103	0.210320841	0.160629655	-0.55157804	7.09E-05	0.541754773	0.000100931	0.918740198	2.27E-19	0.547958156	8.09E-05	0.230486593	0.123305458
ENSMOCG00000014935	darkorchid	-0.035942489	0.812546948	0.552021525	6.98E-05	-0.826959449	1.42E-12	-0.529515713	0.00015432	0.044386548	0.769595772	-0.027250377	0.857334739	-0.26561751	0.074402707	0.349484275	0.017280012	0.712819668	2.74E-08	0.571389346	3.36E-05	-0.082463352	0.585869767
ENSMOCG00000001438	darkorchid	0.167516509	0.265807117	-0.210676445	0.159907173	-0.45764982	0.001384554	-0.323342306	0.028385602	-0.664910126	4.65E-07	0.629304242	2.80E-06	-0.880370737	7.52E-16	0.669543306	3.62E-07	0.907686068	3.35E-18	0.208888373	0.163564125	0.756026501	1.24E-09
ENSMOCG00000020514	darkorchid	-0.250037186	0.09375739	0.263643926	0.076663779	-0.534245574	0.00013122	-0.212652189	0.155936209	-0.307783911	0.037447301	0.302565627	0.040972852	-0.385140791	0.008215422	0.315165351	0.032889368	0.62574476	3.32E-06	0.20374883	0.174413699	0.249474497	0.094523078
ENSMOCG00000011536	darkorchid	-0.057821786	0.702688781	0.007457729	0.960768348	-0.557479856	5.71E-05	-0.693484559	9.17E-08	-0.234623138	0.116532475	0.175769846	0.242627337	-0.855415133	3.72E-14	0.891144246	1.06E-16	0.886915773	2.34E-16	0.626756968	3.16E-06	0.586810795	1.82E-05
ENSMOCG00000022091	darkorchid	-0.298004849	0.044272309	0.007494099	0.960577174	-0.447457906	0.001821396	-0.503434342	0.000361978	-0.280110463	0.059368211	0.225449165	0.131949204	-0.73410413	6.42E-09	0.741117812	3.86E-09	0.732916153	6.99E-09	0.442421145	0.002079356	0.558270513	5.54E-05
ENSMOCG00000009514	darkorchid	0.094173988	0.533595322	0.011395759	0.940083338	-0.254690657	0.087607844	-0.052224701	0.730325479	-0.31990028	0.030214601	0.321335878	0.029440221	-0.263092633	0.077304945	0.152278499	0.31235778	0.415041965	0.004129521	0.016078767	0.91553703	0.21555461	0.150234455
ENSMOCG00000013420	darkorchid	-0.10026268	0.507347276	0.51176326	0.00027776	-0.836928047	4.30E-13	-0.761227478	8.19E-10	0.140106146	0.353051516	-0.159680595	0.289134734	-0.437755893	0.002346614	0.615986316	5.19E-06	0.801696527	2.16E-11	0.795882493	3.83E-11	0.029774602	0.844275888
ENSMOCG00000019168	darkorchid	0.167630683	0.265476747	0.187831441	0.211286097	-0.720880828	1.60E-08	-0.353310497	0.016015202	-0.458624945	0.001348103	0.456097328	0.001444399	-0.599299615	1.08E-05	0.455447553	0.001470122	0.912763367	1.02E-18	0.314274535	0.033413835	0.364536219	0.012748146
ENSMOCG00000013379	darkorchid	0.060076514	0.691659632	0.047924769	0.751791454	-0.607837872	7.46E-06	-0.126069117	0.403802493	-0.714160124	2.51E-08	0.708787356	3.55E-08	-0.650817549	9.74E-07	0.387670356	0.007769268	0.886713646	2.43E-16	0.063043851	0.677240729	0.546141303	8.63E-05
ENSMOCG00000014176	darkorchid	0.20807341	0.165250921	-0.02428097	0.872744846	-0.528543452	0.000159503	-0.675818833	2.56E-07	-0.171440522	0.254609202	0.134542353	0.372682141	-0.77363107	2.91E-10	0.807595043	1.19E-11	0.827705378	1.30E-12	0.614178328	5.63E-06	0.487382904	0.000591866
ENSMOCG00000014082	darkorchid	0.107541095	0.476852901	-0.278033537	0.061359586	-0.330928883	0.02467768	-0.409170188	0.004749943	-0.514735939	0.000252291	0.467603584	0.001050564	-0.899535496	1.98E-17	0.769763572	4.05E-10	0.791267006	5.95E-11	0.299509948	0.043160341	0.779264416	1.78E-10
ENSMOCG00000016473	darkorchid	0.059495006	0.694498189	0.204295097	0.173236499	-0.712044833	2.88E-08	-0.722583906	1.43E-08	-0.127468168	0.398563138	0.092609898	0.540443322	-0.713153758	2.68E-08	0.765988979	5.55E-10	0.913116095	9.34E-19	0.694451581	8.65E-08	0.356615721	0.014986718
ENSMOCG00000003857	darkorchid	0.107844283	0.475604024	0.018797004	0.901323332	-0.473830842	0.000880173	-0.556280167	5.97E-05	-0.100540833	0.506164018	0.064036481	0.672442403	-0.536612207	0.000120884	0.592457366	1.44E-05	0.640507283	1.63E-06	0.497312029	0.000437894	0.306713259	0.038149562
ENSMOCG00000020945	darkorchid	0.135682619	0.368606708	-0.268163204	0.071564243	-0.363102695	0.013130703	-0.368602658	0.011714353	-0.593665183	1.37E-05	0.551077181	7.22E-05	-0.905042155	6.06E-18	0.729429047	8.93E-09	0.842918608	2.01E-13	0.249790233	0.094092842	0.783770486	1.19E-10
ENSMOCG00000020048	darkorchid	0.024608978	0.871040207	0.38819355	0.007679651	-0.837254531	4.13E-13	-0.718328627	1.90E-08	-0.04805801	0.751123405	0.028147619	0.852688428	-0.573595579	3.09E-05	0.654403967	8.10E-07	0.898776837	2.31E-17	0.716223106	2.19E-08	0.185081699	0.218169097
ENSMOCG00000006653	darkorchid	0.029210913	0.847188628	0.26584041	0.074150679	-0.815444802	5.18E-12	-0.504687662	0.000347987	-0.357935727	0.01459196	0.347942252	0.017813136	-0.657171764	7.02E-07	0.585182112	1.94E-05	0.974890277	2.44E-30	0.475963636	0.000827774	0.362837426	0.013202558
ENSMOCG00000004803	darkorchid	-0.160772754	0.285805929	-0.154006604	0.306832826	-0.374284939	0.010390498	-0.307808271	0.037431448	-0.556453801	5.93E-05	0.499683559	0.000406933	-0.810812416	8.49E-12	0.684726547	1.54E-07	0.764648999	6.20E-10	0.221298388	0.139405776	0.746389022	2.61E-09
ENSMOCG00000002298	darkorchid	0.577130146	2.68E-05	-0.400797525	0.005774888	-0.125327698	0.406595115	-0.354201909	0.015732093	-0.357618922	0.014685887	0.318329385	0.031081242	-0.662660298	5.25E-07	0.545106423	8.96E-05	0.56411089	4.45E-05	0.216108193	0.14916461	0.54103646	0.000103525
ENSMOCG00000002924	darkorchid	-0.233817918	0.117828282	0.526570683	0.000170508	-0.548342332	7.98E-05	-0.19142929	0.202511116	0.047322415	0.754813787	-0.035311908	0.815778093	0.02280604	0.880416905	0.047799123	0.752421583	0.335253808	0.022751517	0.252994118	0.089812348	-0.165450725	0.271831783
ENSMOCG00000022066	darkorchid	0.103526721	0.493550922	0.196006869	0.191721482	-0.661566854	5.57E-07	-0.340195522	0.020706603	-0.375288077	0.010170661	0.374170551	0.010415823	-0.541671104	0.00010123	0.441942725	0.002105464	0.819723429	3.24E-12	0.320630037	0.029818876	0.327562536	0.026269663
ENSMOCG00000000654	darkred	0.194613051	0.194962627	-0.001698485	0.991061763	-0.031617117	0.834769615	-0.533326108	0.000135447	0.441286883	0.002141726	-0.467249308	0.001061088	-0.096678743	0.522717784	0.328694436	0.02572508	0.07214936	0.633721298	0.48276389	0.000678831	-0.142342627	0.345341963
ENSMOCG00000001946	darkred	0.203621818	0.174688232	0.006104575	0.967882539	-0.254992189	0.087220478	-0.377952357	0.009606091	0.059751551	0.693245382	-0.075528916	0.61786541	-0.304754684	0.039462191	0.389395921	0.007477082	0.308178127	0.037191418	0.389672728	0.007431107	0.171392354	0.254744708
ENSMOCG00000002700	darkred	0.030440111	0.84083966	-0.117327016	0.437430979	0.024272872	0.872786935	-0.457753958	0.00138062	0.214784149	0.151732822	-0.274169599	0.065206193	-0.26906682	0.070577559	0.419063757	0.003746653	0.145590596	0.334331774	0.388354581	0.007652249	0.09934412	0.511264758
ENSMOCG00000007861	darkred	-0.216592686	0.148232904	0.213360794	0.154529762	-0.443668885	0.002012609	-0.517004199	0.000234299	0.079845339	0.59786207	-0.114593399	0.448256907	-0.389310253	0.00749136	0.544614432	9.12E-05	0.472443732	0.000915825	0.55037502	7.41E-05	0.20325372	0.175485625
ENSMOCG00000013377	darkred	0.158339369	0.293257032	-0.076371577	0.613938145	-0.039738106	0.793164768	-0.5764149	2.76E-05	0.376315727	0.009949609	-0.417102315	0.003929302	-0.23128682	0.121972583	0.440040741	0.002212151	0.144072418	0.339450714	0.526668606	0.000169946	-0.023091199	0.878932741
ENSMOCG00000017851	darkred	0.322047854	0.029062329	-0.173350536	0.249274957	-0.10422173	0.490638535	-0.443903457	0.002000274	0.027989189	0.853508496	-0.067944109	0.653679498	-0.379373665	0.009316097	0.440979491	0.002158911	0.325755012	0.027159226	0.350812881	0.016831566	0.215376272	0.150580309
ENSMOCG00000008489	darkred	-0.106948437	0.479299146	0.37390031	0.010475865	-0.491536324	0.000522357	-0.471970645	0.000928277	0.161465757	0.283706737	-0.154367152	0.305688044	-0.208046482	0.165306872	0.317148906	0.031745963	0.44820385	0.00178571	0.479112286	0.000755516	-0.090723579	0.548758157
ENSMOCG00000013409	darkred	0.032597329	0.829721705	0.24500622	0.10077626	-0.252072892	0.091027328	-0.510943621	0.000285181	0.476261384	0.000820686	-0.498667616	0.000419946	0.004142615	0.978201758	0.269814343	0.069769486	0.086051012	0.569613319	0.563697241	4.52E-05	-0.224550444	0.133537821
ENSMOCG00000004146	darkred	-0.075144159	0.619662111	0.274649366	0.064718393	-0.257746879	0.083743124	-0.19599914	0.191739349	0.190734855	0.204184516	-0.190552396	0.204625799	0.014499083	0.923809501	0.129239505	0.391986628	0.111791199	0.459505234	0.294016864	0.047331854	-0.089890946	0.552447668
ENSMOCG00000013326	darkred	-0.314026151	0.033561295	0.406405957	0.005069189	-0.43509646	0.002512176	-0.458500272	0.001352716	0.358849695	0.014323845	-0.361422944	0.013591396	-0.081848216	0.588677813	0.309470248	0.036362764	0.229811552	0.124438332	0.564475327	4.39E-05	-0.145241748	0.335503737
ENSMOCG00000001755	darkred	0.1873125	0.212573334	-0.092483893	0.540996848	-0.160596955	0.286340055	-0.376487545	0.009913056	0.122499561	0.417349219	-0.138970844	0.357004999	-0.241969833	0.10520391	0.332989483	0.02374361	0.215876528	0.149611637	0.361250593	0.013639436	0.083569627	0.580834881
ENSMOCG00000015984	darkred	0.304204728	0.039837352	-0.15127601	0.315591669	-0.217641341	0.14623099	-0.606285638	7.98E-06	0.002783263	0.985353641	-0.058194536	0.700861205	-0.557151982	5.78E-05	0.639790567	1.69E-06	0.503318594	0.000363296	0.504430152	0.000350821	0.325759847	0.027156814
ENSMOCG00000018072	darkred	-0.248246802	0.09621047	0.533816801	0.000133176	-0.687705534	1.29E-07	-0.338613605	0.021343671	0.025411571	0.866871634	-0.02355649	0.876511934	-0.163779773	0.276770481	0.260885534	0.079914189	0.500140716	0.000401197	0.433540209	0.00261377	-0.022661072	0.881171575
ENSMOCG00000015822	darkred	-0.025060843	0.868692839	0.303977535	0.039993186	-0.29416927	0.047211856	-0.411834617	0.00445899	0.315172726	0.032885055	-0.322703973	0.02871766	-0.003515401	0.98150151	0.193991568	0.196420241	0.196262977	0.191130121	0.412463931	0.00439259	-0.202694452	0.176702153
ENSMOCG00000018426	darkred	0.235246356	0.115536997	-0.111331533	0.461364834	-0.044100811	0.77103887	-0.392727911	0.006939708	0.176467463	0.240733041	-0.192744738	0.199367735	-0.202770761	0.176535808	0.295181057	0.046421468	0.162544564	0.280459006	0.31461463	0.033212795	0.011680189	0.938590682
ENSMOCG00000011217	darkred	0.111648378	0.460082586	0.524159877	0.000184891	-0.529777285	0.000152951	-0.246092161	0.099228034	0.238139878	0.110999476	-0.203078867	0.175865318	0.130484826	0.387401368	0.005180361	0.972743038	0.239931936	0.108258129	0.362104171	0.013402926	-0.307763621	0.037460511
ENSMOCG00000014671	darkred	-0.450439388	0.001682447	0.342316462	0.019877632	-0.484954435	0.000636254	-0.400087566	0.005870048	0.048582296	0.748496481	-0.068735423	0.649905048	-0.285435292	0.054498551	0.40601879	0.005115366	0.43085894	0.00279733	0.452874534	0.001576028	0.109955254	0.466956828
ENSMOCG00000014119	darkred	-0.410751436	0.004575337	0.47061375	0.000964834	-0.596458919	1.22E-05	-0.397632469	0.006209713	0.089567013	0.553886225	-0.089999778	0.551964752	-0.240826345	0.106909432	0.36045042	0.01386437	0.4747323	0.000857674	0.499182014	0.000413312	0.015794276	0.917026225
ENSMOCG00000021795	darkred	0.210706003	0.159847227	-0.188854926	0.208763302	0.077345666	0.609411649	-0.414254077	0.004208415	0.274399514	0.064972065	-0.306416505	0.03834611	-0.220109394	0.141598325	0.380728138	0.009046786	0.049566538	0.743572572	0.399686273	0.005924437	0.089527646	0.554061173
ENSMOCG00000020540	darkred	0.14000243	0.353411576	-0.055989562	0.711696067	-0.105048137	0.487187178	-0.628922332	2.86E-06	0.357507013	0.014719189	-0.400048662	0.005875302	-0.295601439	0.046096251	0.505179138	0.000342636	0.221517091	0.139005242	0.580655812	2.33E-05	0.021758659	0.885871639
ENSMOCG00000022506	darkred	0.257888287	0.083567587	0.034257739	0.821186465	-0.181000147	0.228670104	-0.372864286	0.010708808	0.177148442	0.238893646	-0.172703755	0.251072759	-0.133666947	0.375829149	0.213655706	0.153947168	0.226500546	0.130108732	0.32491337	0.027581919	-0.099836963	0.509160985
ENSMOCG00000005498	darkred	-0.121690807	0.420454029	0.231796036	0.121130102	-0.404386466	0.005314108	-0.517727927	0.000228808	0.235608117	0.114962117	-0.251047932	0.092394073	-0.234606582	0.116559009	0.429130643	0.002921587	0.336140666	0.022372541	0.55185965	7.02E-05	0.009065676	0.952318555
ENSMOCG00000020191	darkred	-0.139101774	0.356547691	0.066339052	0.661361623	-0.103874257	0.492093483	-0.357015761	0.014866135	0.234693418	0.11641989	-0.261893914	0.078713633	-0.136572797	0.365443799	0.285857474	0.054126648	0.118497926	0.432838669	0.342551232	0.019787615	-0.018104098	0.904943828
ENSMOCG00000016326	darkred	-0.113331747	0.453302519	0.160668492	0.286122629	-0.366556266	0.012225253	-0.718480924	1.88E-08	0.25484218	0.087413022	-0.296038275	0.045760271	-0.429661156	0.002882938	0.641050354	1.59E-06	0.479325915	0.000750824	0.682922631	1.71E-07	0.109184763	0.470103204
ENSMOCG00000015065	darkred	-0.129879682	0.389625545	0.092334638	0.541652858	-0.34005365	0.020763076	-0.510955209	0.000285074	0.094457292	0.532359487	-0.117388722	0.437188297	-0.401963978	0.005621456	0.531973737	0.000141891	0.417928845	0.003851406	0.510665329	0.00028774	0.198036563	0.187070398
ENSMOCG00000012280	darkred	0.323930572	0.028082422	-0.10306774	0.495479137	-0.012566107	0.933942837	-0.417399317	0.003901154	0.247746588	0.096904618	-0.297584244	0.044587191	-0.158061932	0.294114472	0.326181068	0.026947317	0.097556405	0.518932506	0.39688128	0.006316996	0.025643726	0.865666511
ENSMOCG00000012090	darkred	0.182723869	0.224193723	0.021868344	0.885300156	-0.396034035	0.006439926	-0.464933382	0.001132236	-0.084546641	0.576404617	0.053198028	0.725493987	-0.495587836	0.000461718	0.554119617	6.46E-05	0.539135708	0.000110684	0.458232033	0.001362687	0.336874804	0.022062847
ENSMOCG00000003170	darkred	0.085165148	0.57360798	0.255697622	0.08631945	-0.38051881	0.009087964	-0.540013608	0.000107323	0.404015246	0.005360233	-0.379037716	0.009383952	-0.12506041	0.4076046	0.340538125	0.020570759	0.249262669	0.094812576	0.604312606	8.70E-06	-0.165903967	0.270502279
ENSMOCG00000017087	darkred	0.149369723	0.321799425	0.051210962	0.735368583	-0.218368609	0.144854388	-0.398680052	0.006062745	0.215860252	0.149643081	-0.224064943	0.134401935	-0.186560519	0.214448315	0.326074831	0.027000027	0.182411038	0.225001597	0.41827434	0.003819248	0.033181461	0.82671674
ENSMOCG00000000358	darkred	-0.520096448	0.000211643	0.372276757	0.010842875	-0.353390125	0.015989738	-0.234808637	0.116235496	0.118679814	0.43212773	-0.131312572	0.384371162	-0.113086643	0.454286319	0.250622276	0.092966321	0.209719566	0.161856679	0.335056858	0.022836406	0.028669233	0.849989543
ENSMOCG00000013338	darkred	-0.025423162	0.866811461	0.184628698	0.219317779	-0.462036677	0.0012272	-0.519504112	0.000215823	0.147113466	0.329245559	-0.154861261	0.304123634	-0.3002632	0.042612452	0.445064519	0.001940204	0.448663278	0.001764041	0.543194128	9.59E-05	0.0381776	0.801119225
ENSMOCG00000021203	darkred	-0.079623065	0.598885175	0.372621549	0.010764024	-0.366542784	0.012228681	-0.495376838	0.000464712	0.42987288	0.00286764	-0.415484674	0.004085762	-0.003666795	0.980704999	0.240579944	0.107279696	0.210069122	0.161142511	0.538625902	0.000112679	-0.267830179	0.071930622
ENSMOCG00000002661	darkred	-0.312938021	0.034213644	0.373037164	0.010669631	-0.330699935	0.024783333	-0.249488975	0.094503316	0.233340576	0.118601584	-0.2206546	0.140589791	-0.006057477	0.968130207	0.159407014	0.289972518	0.139554206	0.354970195	0.345626244	0.01863995	-0.116714989	0.439842082
ENSMOCG00000002877	darkred	0.370537491	0.011248227	-0.370244185	0.011317849	0.179978393	0.231352335	-0.535672768	0.000124895	0.272101239	0.067342794	-0.337109776	0.021964489	-0.339008643	0.021183058	0.494181788	0.000482004	0.078526228	0.603944991	0.420998581	0.003573823	0.154736453	0.304518304
ENSMOCG00000017373	darkred	0.104329864	0.49018621	0.045269953	0.765139088	-0.285032103	0.054855641	-0.582351298	2.18E-05	0.225638612	0.131616141	-0.253084986	0.089693192	-0.377492389	0.009701588	0.571923826	3.29E-05	0.343018418	0.019609507	0.601439926	9.85E-06	0.174113205	0.247166216
ENSMOCG00000022786	darkred	0.302208118	0.041224003	-0.02500749	0.868969944	-0.213690844	0.15387786	-0.759522456	9.39E-10	0.364197573	0.012837649	-0.411861706	0.004456114	-0.368038743	0.01185328	0.599714192	1.06E-05	0.355754502	0.015249137	0.689894732	1.14E-07	0.026963627	0.858820672
ENSMOCG00000009997	darkred	0.286896934	0.05321969	0.271133152	0.068361743	-0.403148219	0.005469326	-0.737468357	5.04E-09	0.524511107	0.00018273	-0.532745189	0.000138182	-0.118739361	0.431895122	0.385964731	0.008067729	0.314189898	0.033464022	0.730490878	8.29E-09	-0.290365171	0.050281855
ENSMOCG00000019562	darkred	0.131771549	0.382696994	-0.191219315	0.203016078	-0.033209467	0.826572732	-0.543183546	9.59E-05	0.145791299	0.333658665	-0.210074714	0.161131105	-0.42909257	0.002924378	0.569602005	3.60E-05	0.279816173	0.059647189	0.454883328	0.001492788	0.233967539	0.117586681
ENSMOCG00000004457	darkred	-0.359675444	0.014085228	0.407813413	0.004904375	-0.361466967	0.013579149	-0.2788415	0.060578652	0.2316416	0.121385145	-0.242268369	0.104762091	0.036399666	0.810206267	0.127427771	0.398713867	0.156717115	0.298293706	0.343429183	0.019454027	-0.167790197	0.265015644
ENSMOCG00000010713	darkred	0.224791865	0.133109678	-0.116990523	0.438755696	-0.046486484	0.759014106	-0.75364331	1.50E-09	0.483160349	0.000670941	-0.534540787	0.000129888	-0.327067218	0.026510979	0.630208532	2.69E-06	0.175897764	0.242279236	0.69770998	7.09E-08	0.060572724	0.689240751
ENSMOCG00000003791	darkred	0.174360984	0.246483724	0.187314274	0.212568925	-0.226201193	0.130630788	-0.499187608	0.00041324	0.408906854	0.00477958	-0.418006908	0.003844119	-0.052728187	0.727824925	0.259090185	0.082087201	0.153830461	0.307393097	0.512451335	0.000271667	-0.227769774	0.127912616
ENSMOCG00000016921	darkred	-0.528823802	0.000157992	0.540491598	0.000105533	-0.674165755	2.80E-07	-0.33019852	0.025016043	-0.028069718	0.853091641	0.028483431	0.850950712	-0.255612038	0.086428375	0.332645981	0.023897231	0.537291598	0.000118057	0.431944924	0.002721658	0.06954298	0.646062046
ENSMOCG00000016282	darkred	-0.055025486	0.716451241	0.074543716	0.622470382	-0.342369526	0.019857255	-0.474459363	0.000864431	0.023530284	0.876648247	-0.062896209	0.67795551	-0.378237061	0.009547387	0.482237428	0.000689438	0.420576763	0.003610894	0.450482802	0.001680495	0.204486804	0.172824737
ENSMOCG00000017121	darkred	0.034516279	0.819859262	0.309600769	0.036279911	-0.609119446	7.05E-06	-0.536152978	0.00012283	0.119946756	0.427193829	-0.109859721	0.467346336	-0.318414849	0.031033569	0.44521938	0.001932314	0.53989099	0.000107787	0.588136897	1.72E-05	0.033231464	0.826459623
ENSMOCG00000021995	darkred	0.318287224	0.031104783	-0.03026305	0.841753595	-0.437865647	0.002339994	-0.655051695	7.84E-07	-0.00134759	0.992908286	-0.024529429	0.871453568	-0.553104728	6.71E-05	0.612860018	5.97E-06	0.637369669	1.91E-06	0.56367293	4.52E-05	0.236876945	0.112962965
ENSMOCG00000010164	darkred	0.143953872	0.339852458	0.269820292	0.069763083	-0.3599379	0.014010098	-0.288301439	0.052013728	0.117044148	0.438544433	-0.125479982	0.406020618	-0.070512133	0.641462062	0.158575564	0.292528332	0.274811371	0.064554334	0.340805321	0.020465336	-0.082380196	0.58624902
ENSMOCG00000001893	darkred	-0.346701698	0.01825207	0.240615883	0.10722563	-0.383642173	0.008490045	-0.311174529	0.035293073	-0.003099619	0.983689091	0.007261091	0.961801996	-0.273046685	0.066359356	0.332345042	0.024032499	0.403511866	0.005423338	0.320762348	0.02974759	0.096893706	0.521789401
ENSMOCG00000014212	darkred	0.055297535	0.715108309	0.36721573	0.01205857	-0.54409005	9.29E-05	-0.705480603	4.38E-08	0.402642538	0.005533843	-0.414115147	0.004222462	-0.234151488	0.117290164	0.507348393	0.00031989	0.421028928	0.003571169	0.773456892	2.95E-10	-0.089721015	0.553202096
ENSMOCG00000000286	darkred	0.097609949	0.518702019	0.091599324	0.544890331	-0.194659237	0.194854609	-0.418704415	0.003779547	0.23053929	0.123217348	-0.253573698	0.089054438	-0.119443078	0.429151518	0.256003844	0.085930588	0.215326443	0.150677047	0.389291844	0.007494432	-0.09206943	0.542819456
ENSMOCG00000004211	darkred	0.219833028	0.142111598	0.242369673	0.10461249	-0.313958817	0.033601363	-0.573993287	3.04E-05	0.516173912	0.000240746	-0.509307093	0.000300534	0.005272001	0.97226105	0.252687152	0.090215789	0.154010695	0.306819824	0.588447618	1.70E-05	-0.315868178	0.032480398
ENSMOCG00000004626	darkred	0.598346378	1.12E-05	-0.320020374	0.03014918	0.195869037	0.192040276	-0.384636701	0.008306928	0.244080758	0.102110302	-0.287543042	0.052662146	-0.173637298	0.248480656	0.307024414	0.037944364	0.012374299	0.934948951	0.290168333	0.050445001	0.056904391	0.707193784
ENSMOCG00000014035	darkred	0.075838363	0.616421982	-0.079740054	0.598346593	0.019323415	0.898574109	-0.361112441	0.013678048	0.257371081	0.084211021	-0.277316745	0.062059116	-0.157433498	0.29606269	0.300376742	0.04253036	0.048578619	0.748514891	0.325360435	0.027356715	0.014752003	0.922484453
ENSMOCG00000019363	darkred	0.528128793	0.000161761	-0.066102526	0.662496623	-0.384278751	0.008372438	-0.661072256	5.71E-07	0.065422032	0.665766228	-0.082951363	0.583646318	-0.501547872	0.000383996	0.580220522	2.37E-05	0.573352804	3.11E-05	0.576742535	2.73E-05	0.177711125	0.237381024
ENSMOCG00000007816	darkred	0.010534594	0.944603853	-0.189524516	0.207124275	0.059483972	0.694552088	-0.346242291	0.01841692	0.176290136	0.241213596	-0.223174243	0.135998078	-0.25193055	0.091216192	0.398492802	0.006088791	0.050119463	0.740810856	0.320003687	0.030158263	0.20589418	0.169823472
ENSMOCG00000015925	darkred	0.303448674	0.04035787	0.067304063	0.656738697	-0.250463265	0.093180799	-0.680216933	1.99E-07	0.450394073	0.001684486	-0.462974651	0.0011957	-0.215328414	0.15067322	0.459953817	0.001299805	0.25547606	0.08660166	0.657636421	6.85E-07	-0.116317105	0.4414135
ENSMOCG00000011721	darkred	0.029632765	0.845008606	0.480231179	0.000731233	-0.606389299	7.95E-06	-0.636965091	1.94E-06	0.411979179	0.00444366	-0.402459596	0.005557345	-0.129596128	0.390670307	0.386609123	0.007953825	0.405613317	0.005164118	0.72671468	1.08E-08	-0.204531372	0.17272911
ENSMOCG00000009098	darkred	0.095756242	0.52671115	0.380496809	0.009092301	-0.574331185	3.00E-05	-0.55675815	5.86E-05	0.262928302	0.077496879	-0.253774252	0.088793339	-0.208408813	0.164555187	0.392723479	0.0069404	0.447377454	0.001825282	0.632516116	2.41E-06	-0.079555413	0.599196724
ENSMOCG00000008386	darkred	0.150447131	0.318281493	0.098625108	0.514341815	-0.172988554	0.250280054	-0.718667012	1.86E-08	0.594293465	1.33E-05	-0.63200965	2.47E-06	-0.149344544	0.321881929	0.488061839	0.000579964	0.122604616	0.416946873	0.720812697	1.61E-08	-0.140054888	0.353229434
ENSMOCG00000001382	darkred	-0.02871932	0.849730475	0.095420115	0.52816992	-0.388408666	0.007643065	-0.431940817	0.002721941	-0.022478178	0.882123824	-0.002634428	0.986136773	-0.41093368	0.004555578	0.476203211	0.000822066	0.492326207	0.000510001	0.425480897	0.003200068	0.209710732	0.161874757
ENSMOCG00000015872	darkred	0.531996591	0.00014178	-0.039268108	0.795558373	-0.308165125	0.037199835	-0.716776116	2.11E-08	0.252741814	0.090143845	-0.277748761	0.061636745	-0.404765239	0.0052674	0.573032668	3.15E-05	0.457000716	0.001409302	0.65802554	6.71E-07	0.069283512	0.647295816
ENSMOCG00000015312	darkred	0.353593185	0.015924957	-0.240571494	0.10729241	0.016516824	0.913244546	-0.732254119	7.32E-09	0.351717857	0.016531786	-0.424599674	0.003270708	-0.410963486	0.004552353	0.644270453	1.36E-06	0.233666016	0.118073949	0.634379874	2.20E-06	0.145833612	0.333516866
ENSMOCG00000005125	darkred	0.511105966	0.000283697	-0.135439067	0.369474931	-0.015467717	0.918735974	-0.415722506	0.004062422	0.222214921	0.137732952	-0.234707897	0.116396707	-0.158547607	0.292614523	0.24737982	0.097416034	0.152586885	0.311367226	0.335540046	0.022628617	-0.063436776	0.675339824
ENSMOCG00000000577	darkred	-0.112172322	0.457966461	0.144795433	0.337006856	-0.241739712	0.105545451	-0.279551859	0.059898644	0.101637135	0.501514044	-0.113676778	0.451919602	-0.170866866	0.256226151	0.252407695	0.090584299	0.223862764	0.13476301	0.307927049	0.037354225	0.024327331	0.872503873
ENSMOCG00000015033	darkred	-0.46383633	0.001167401	0.210309221	0.160653304	-0.230487108	0.123304596	-0.339111971	0.021141215	0.165712627	0.271063014	-0.204601957	0.172577741	-0.146889381	0.329990926	0.303917788	0.04003425	0.177248147	0.238625139	0.360107156	0.013961829	0.01908129	0.899838485
ENSMOCG00000002888	darkred	-0.324446132	0.027818932	0.505834076	0.000335619	-0.416612201	0.003976142	-0.638767877	1.78E-06	0.631150136	2.57E-06	-0.652953328	8.73E-07	0.025348501	0.867199086	0.355013244	0.01547812	0.138914113	0.357203257	0.740345111	4.09E-09	-0.306022891	0.038608092
ENSMOCG00000007763	darkred	0.290849932	0.049881888	0.138070225	0.360160306	-0.317306299	0.031656662	-0.332411079	0.024002762	0.134102533	0.374261282	-0.11887023	0.431384157	-0.095456319	0.528012703	0.143233961	0.342298481	0.284180915	0.055615693	0.317433355	0.031584726	-0.14832415	0.325236744
ENSMOCG00000007645	darkred	-0.022365092	0.882712698	0.106711926	0.480277208	-0.29340274	0.0478179	-0.410837478	0.004565999	0.024977066	0.869127965	-0.051614978	0.733357371	-0.358332008	0.01447519	0.420835612	0.003588105	0.413327379	0.004302894	0.390556715	0.007285922	0.14267361	0.344209875
ENSMOCG00000016136	darkred	0.085968795	0.569983527	0.191435192	0.202496933	-0.316078677	0.032358731	-0.417170962	0.00392278	0.185441276	0.217260292	-0.199255821	0.184315427	-0.167316287	0.26638713	0.282014508	0.057588398	0.288013863	0.052258838	0.41128099	0.004518129	-0.057109605	0.706185184
ENSMOCG00000014613	darkred	-0.02881149	0.849253782	0.237141706	0.112549167	-0.563872925	4.49E-05	-0.619283037	4.47E-06	0.102775425	0.496709197	-0.091501928	0.545319843	-0.42605651	0.003154655	0.537147206	0.000118653	0.614801816	5.47E-06	0.603121577	9.16E-06	0.077534124	0.608537562
ENSMOCG00000011840	darkred	0.297700648	0.044499864	-0.31774843	0.031406919	0.080879474	0.593112162	-0.637712539	1.87E-06	0.265962244	0.074013209	-0.337888756	0.02164104	-0.425078419	0.003232163	0.616898275	4.98E-06	0.19597939	0.191785008	0.529532394	0.000154232	0.222320161	0.13754183
ENSMOCG00000022046	darkred	0.626279426	3.23E-06	-0.213861495	0.153541589	-0.214398775	0.152486394	-0.650283886	1.00E-06	0.079412752	0.599853933	-0.114471299	0.448743859	-0.512465947	0.000271539	0.599990489	1.05E-05	0.479150954	0.000754664	0.536820057	0.000120013	0.235776408	0.114695424
ENSMOCG00000013528	darkred	0.078331457	0.604845423	0.131544041	0.383526312	-0.232723777	0.11960649	-0.469132678	0.0010062	0.278751309	0.06066543	-0.313115615	0.034106465	-0.126138107	0.403543199	0.312539937	0.034454899	0.204134348	0.173582315	0.47249218	0.000914559	-0.080057468	0.596886377
ENSMOCG00000022676	darkred	0.249698135	0.094218181	-0.238298548	0.11075464	0.094926822	0.530314375	-0.641381158	1.57E-06	0.403304945	0.005449464	-0.468936954	0.001011784	-0.298291823	0.044058511	0.540300124	0.000106247	0.094868859	0.530566634	0.561097202	4.98E-05	0.072092179	0.633991001
ENSMOCG00000006123	darkred	-0.082241754	0.586880652	0.420767032	0.003594131	-0.602774788	9.30E-06	-0.614057041	5.66E-06	0.242794697	0.103986617	-0.260047752	0.080922518	-0.265453488	0.074588594	0.456961661	0.001410804	0.511157488	0.000283227	0.683691985	1.63E-07	-0.051203726	0.735404621
ENSMOCG00000013643	darkred	-0.003345906	0.982393271	0.001101116	0.994205332	-0.191299775	0.202822477	-0.500055447	0.000402262	0.092339252	0.541632575	-0.146793449	0.330310341	-0.376304166	0.009952073	0.501255248	0.000387517	0.356386544	0.015056172	0.440856241	0.002165836	0.182522978	0.224712285
ENSMOCG00000022164	darkred	0.438765957	0.002286306	-0.309900257	0.036090385	0.162068634	0.281888768	-0.467216904	0.001062055	0.250961197	0.092510456	-0.311429635	0.035135209	-0.256312969	0.085539428	0.399975933	0.005885134	0.054492408	0.71908515	0.371593087	0.01100069	0.10193769	0.500243068
ENSMOCG00000012831	darkred	0.271325713	0.068158096	0.183718383	0.221638734	-0.370304363	0.011303534	-0.340238243	0.020689622	0.135915339	0.367778243	-0.108673642	0.472196638	-0.130932869	0.385759433	0.184912239	0.218598311	0.329400292	0.025390273	0.358004888	0.014571523	-0.11695642	0.438890076
ENSMOCG00000008730	darkred	0.140705646	0.350974697	0.019405877	0.898143549	-0.118896145	0.431283017	-0.6178112	4.78E-06	0.485076117	0.00063396	-0.525020468	0.000179635	-0.156410737	0.299251154	0.438639769	0.002293765	0.104981702	0.487464162	0.610119109	6.75E-06	-0.09004282	0.551773818
ENSMOCG00000022225	darkred	0.507015748	0.000323287	-0.212893069	0.15545706	0.068762663	0.649775273	-0.594830987	1.30E-05	0.361669905	0.013522812	-0.42466471	0.003265448	-0.243789955	0.10253228	0.451197729	0.001648643	0.105961448	0.483387655	0.508871712	0.000304743	0.03301288	0.827583728
ENSMOCG00000006282	darkred	0.262645069	0.077828567	-0.421697503	0.003513134	0.191076879	0.203359122	-0.663913494	4.91E-07	0.284259914	0.055544798	-0.367052993	0.012099521	-0.490011094	0.00054698	0.692164885	9.92E-08	0.148670564	0.324095363	0.543852254	9.37E-05	0.296572753	0.045351903
ENSMOCG00000012975	darkred	-0.010864682	0.942870911	0.258783605	0.082462852	-0.256938469	0.084752182	-0.295916384	0.045853819	0.262139665	0.078423206	-0.255642841	0.08638916	-0.014619487	0.923178681	0.148117536	0.325918704	0.11340556	0.453006478	0.367355944	0.012023382	-0.140947284	0.350139723
ENSMOCG00000018516	darkred	0.279812857	0.059650338	0.018725161	0.901698628	-0.312618041	0.034407454	-0.435311981	0.002498385	-0.009300456	0.951085191	-0.011192714	0.941149019	-0.371906627	0.010928071	0.429292784	0.002909727	0.471128628	0.000950813	0.389629673	0.007438242	0.162963178	0.279205365
ENSMOCG00000001317	darkred	0.095403517	0.528242007	-0.084967022	0.574503151	-0.232538774	0.119909155	-0.629027256	2.84E-06	0.062873047	0.678067673	-0.11915933	0.430256596	-0.54746753	8.23E-05	0.667889077	3.96E-07	0.461631208	0.001241044	0.541728209	0.000101026	0.327416854	0.026340448
ENSMOCG00000017593	darkred	0.240324835	0.107664077	-0.335975396	0.022442761	0.20390902	0.174067894	-0.472948371	0.000902708	0.303989073	0.03998526	-0.352824956	0.016171219	-0.282808304	0.056859159	0.466415457	0.001086231	0.009752863	0.948708893	0.394427674	0.006678711	0.146171234	0.33238677
ENSMOCG00000021285	darkred	-0.39102413	0.007210151	0.14552865	0.334539696	-0.277550887	0.061829915	-0.443838536	0.002003681	0.122609457	0.416928338	-0.163063763	0.278904689	-0.324569912	0.027755979	0.48966166	0.000552766	0.311835376	0.034885329	0.448739297	0.001760478	0.191253424	0.202933988
ENSMOCG00000022215	darkred	0.24893146	0.095266603	-0.329083732	0.025539973	0.103885998	0.492044282	-0.540922671	0.000103941	0.17682442	0.239767667	-0.246574793	0.098545853	-0.43342479	0.002621447	0.56365961	4.53E-05	0.170578816	0.257040662	0.439016022	0.002271589	0.264510554	0.075664341
ENSMOCG00000003220	darkred	0.389503208	0.007459234	-0.145241089	0.335505951	-0.015812988	0.916928266	-0.408552951	0.004819664	0.242986631	0.103704926	-0.288411161	0.051920453	-0.176442921	0.240799512	0.331737502	0.024307535	0.079221677	0.600734663	0.392290635	0.007008265	0.059909158	0.69247613
ENSMOCG00000003233	darkred	-0.042048338	0.781426969	0.576285443	2.78E-05	-0.539011838	0.000111165	-0.713198018	2.67E-08	0.694977639	8.38E-08	-0.695650298	8.04E-08	0.063178245	0.676590332	0.322734412	0.028701753	0.217220825	0.147031355	0.829977763	9.99E-13	-0.427959086	0.003008557
ENSMOCG00000001825	darkred	0.408959658	0.004773624	0.121422604	0.421486546	-0.242642711	0.104210095	-0.636229225	2.01E-06	0.481318645	0.000708305	-0.492302086	0.000510375	-0.100095984	0.508057071	0.349500674	0.017274416	0.194453267	0.195336646	0.618672802	4.59E-06	-0.207244627	0.166979248
ENSMOCG00000006212	darkred	0.223587671	0.135255462	-0.083983102	0.578958103	-0.273928604	0.065452326	-0.522656232	0.000194411	0.005972908	0.968574918	-0.040818328	0.787670586	-0.472499095	0.000914378	0.525364379	0.000177573	0.465193579	0.001124036	0.443086261	0.002043536	0.238994416	0.109685746
ENSMOCG00000018847	darkred	0.088971853	0.556533886	0.284300853	0.055508087	-0.5708067	3.44E-05	-0.728618	9.45E-09	0.23312283	0.11895561	-0.257101626	0.084547769	-0.416161497	0.004019647	0.62431704	3.54E-06	0.579075059	2.48E-05	0.762932855	7.13E-10	0.087506279	0.563078995
ENSMOCG00000011510	darkred	-0.005830365	0.969324515	0.141884743	0.346911874	-0.225245519	0.132307933	-0.413508579	0.004284276	0.215181502	0.150958699	-0.250113383	0.093654074	-0.130898355	0.38588577	0.291294023	0.049517742	0.201821096	0.178614006	0.410859951	0.004563562	-0.037057387	0.806841698
ENSMOCG00000018997	darkred	0.409361703	0.00472849	0.173750515	0.248167527	-0.423139628	0.003390766	-0.855610444	3.62E-14	0.472373028	0.000917677	-0.500847262	0.000392475	-0.301407165	0.041791243	0.577737908	2.62E-05	0.43042607	0.002828006	0.833196278	6.79E-13	-0.109132966	0.470315129
ENSMOCG00000011500	darkred	-0.162927104	0.279313253	0.41432332	0.004201429	-0.445596001	0.001913244	-0.675802141	2.56E-07	0.525774791	0.00017514	-0.546080844	8.65E-05	-0.118437625	0.43307451	0.444608799	0.001963589	0.257902674	0.083549744	0.757346515	1.12E-09	-0.185941281	0.216000935
ENSMOCG00000001375	darkred	0.049562464	0.743592936	0.391142763	0.007191029	-0.533506786	0.000134607	-0.613644465	5.77E-06	0.382352546	0.008732676	-0.374188214	0.010411909	-0.167357073	0.266268911	0.407045757	0.004993678	0.378616301	0.009469671	0.690180816	1.12E-07	-0.14090711	0.350278459
ENSMOCG00000022038	darkred	0.223111027	0.136111897	0.257514394	0.084032345	-0.297732718	0.044475829	-0.606900382	7.77E-06	0.592238485	1.45E-05	-0.595986462	1.24E-05	0.018187573	0.904507556	0.299994724	0.042807077	0.106928271	0.479382502	0.671920243	3.18E-07	-0.298516238	0.043891906
ENSMOCG00000012889	darkred	0.286892367	0.053223648	6.74E-05	0.999645553	-0.161172676	0.284593284	-0.30676327	0.03811652	0.136573562	0.365441088	-0.133929119	0.374885007	-0.122903337	0.415804018	0.187306998	0.212587009	0.215162184	0.150996266	0.283754338	0.05599977	-0.072247974	0.633256278
ENSMOCG00000014582	darkred	-0.073053203	0.629464407	0.456906181	0.001412939	-0.706557938	4.09E-08	-0.645450728	1.28E-06	0.21881708	0.144010296	-0.220354811	0.141143685	-0.305535586	0.038934466	0.502738357	0.000369965	0.593751893	1.36E-05	0.718492074	1.88E-08	-0.020888166	0.890409136
ENSMOCG00000017017	darkred	0.051229705	0.735275241	0.218233236	0.145109899	-0.327152055	0.026469516	-0.586465005	1.84E-05	0.344048959	0.019221402	-0.370826915	0.011179887	-0.196591544	0.19037335	0.417466774	0.003894785	0.309692097	0.036222028	0.590960225	1.53E-05	-0.078309481	0.604947057
ENSMOCG00000007709	darkred	-0.159047143	0.291076949	0.118833109	0.431529057	-0.169058924	0.261367127	-0.487581607	0.00058836	0.302613089	0.040939604	-0.321503897	0.029350677	-0.220203053	0.141424693	0.423031625	0.003399799	0.199870681	0.182937175	0.483284647	0.000668484	0.025076511	0.86861147
ENSMOCG00000012750	darkred	-0.668554011	3.82E-07	0.450819607	0.001665422	-0.41456616	0.004177008	-0.268007815	0.071735011	0.110997016	0.462720684	-0.1333795	0.376865938	-0.097661969	0.518478138	0.237546729	0.111918383	0.264547001	0.075622535	0.341810516	0.020072797	-0.027334238	0.856900266
ENSMOCG00000022753	darkred	0.265976068	0.073997623	-0.037564031	0.804252311	-0.136595149	0.365364592	-0.589161146	1.65E-05	0.36039551	0.013879921	-0.399927595	0.005891677	-0.210054553	0.16117223	0.409145896	0.00475267	0.182770542	0.224073363	0.540142805	0.000106836	-0.055150801	0.715832535
ENSMOCG00000020924	darkred	0.188503474	0.209627213	-0.279994526	0.05947799	0.10957127	0.468523454	-0.564154333	4.44E-05	0.223777116	0.134916187	-0.298503682	0.043901214	-0.388141944	0.007688451	0.55487468	6.28E-05	0.164893999	0.273470737	0.454799192	0.001496195	0.209064554	0.163201123
ENSMOCG00000014291	darkred	0.241420495	0.106020632	-0.108925	0.471166516	-0.182399422	0.225031634	-0.64758438	1.15E-06	0.214730347	0.151837864	-0.259229981	0.081916355	-0.426893465	0.003089634	0.603427717	9.04E-06	0.363822837	0.012937315	0.584902836	1.97E-05	0.167186842	0.26676256
ENSMOCG00000013279	darkred	0.088218559	0.559893546	0.099494337	0.510623071	-0.202999703	0.176037416	-0.474425193	0.000865281	0.288462009	0.051877274	-0.305215633	0.039149983	-0.138241711	0.359558209	0.304772021	0.039450413	0.198499983	0.186019842	0.445058769	0.001940497	-0.089885494	0.552471863
ENSMOCG00000003689	darkred	-0.089129411	0.555832385	0.192970127	0.19883262	-0.254936347	0.087292116	-0.34610942	0.018464832	0.152873226	0.310449273	-0.170864443	0.256232996	-0.167138887	0.266901732	0.278820268	0.060599072	0.227114456	0.129042997	0.356631611	0.014981912	-0.00238578	0.987445132
ENSMOCG00000013676	darkred	-0.485492078	0.000626177	0.601349229	9.89E-06	-0.540616941	0.000105068	-0.525060263	0.000179396	0.460096152	0.001294724	-0.457029759	0.001408186	-0.001962903	0.989670339	0.288339381	0.051981458	0.263301342	0.077061718	0.642527241	1.48E-06	-0.289274933	0.05119087
ENSMOCG00000000278	darkred	-0.252743729	0.090141326	0.256499357	0.085304248	-0.304884668	0.039373946	-0.366820104	0.012158332	0.176378166	0.240974953	-0.204224218	0.173388919	-0.155263452	0.302854046	0.308261682	0.037137368	0.258006766	0.083420735	0.408479999	0.004827963	-0.001161756	0.993886221
ENSMOCG00000021466	darkred	0.267070774	0.072771632	0.25303992	0.089752272	-0.397695323	0.006200809	-0.688854727	1.21E-07	0.434975196	0.002519965	-0.453930606	0.001531767	-0.155131776	0.303269329	0.417814359	0.003862114	0.350957549	0.016783336	0.689033353	1.19E-07	-0.192173568	0.200728342
ENSMOCG00000006887	darkred	-0.370779198	0.01119113	0.304623131	0.039551668	-0.325167526	0.027453703	-0.382219405	0.008758063	0.223382299	0.135623981	-0.233797722	0.117860922	-0.13995317	0.353582664	0.311718136	0.034957382	0.241974687	0.105196716	0.434527244	0.002548924	-0.039969688	0.791986063
ENSMOCG00000022883	darkred	0.639688594	1.70E-06	-0.091331759	0.546070671	-0.149156727	0.322497783	-0.408798725	0.004791796	0.152226386	0.312525367	-0.152102999	0.312922391	-0.203191073	0.175621595	0.284291162	0.055516775	0.245493684	0.100079	0.35332498	0.016010568	0.002976034	0.984339345
ENSMOCG00000001681	darkred	0.196701927	0.190119589	0.262860121	0.077576623	-0.4272891	0.003059311	-0.33933857	0.021049698	0.068733727	0.649913129	-0.055919296	0.712042282	-0.15556476	0.301905143	0.211150374	0.158947982	0.413211647	0.004314823	0.358744404	0.014354517	-0.084514992	0.576547888
ENSMOCG00000021428	darkred	0.420577613	0.003610819	-0.242034848	0.105107569	0.094870185	0.530560863	-0.562040059	4.81E-05	0.370855157	0.011173237	-0.413837559	0.004250653	-0.241480912	0.105930571	0.442486217	0.002075827	0.081083296	0.592177952	0.490151268	0.000544674	0.034635403	0.819247919
ENSMOCG00000019286	darkred	-0.43869699	0.00229038	0.348547943	0.017602095	-0.386358968	0.007997877	-0.405038911	0.005233877	0.129936745	0.389415494	-0.156337078	0.299481637	-0.28378646	0.055970774	0.435474295	0.002488043	0.357625839	0.01468383	0.482010052	0.000694064	0.117741956	0.435800498
ENSMOCG00000011137	darkred	0.457480552	0.00139097	-0.215949525	0.149470675	-0.099483857	0.510667827	-0.650626214	9.84E-07	0.210261237	0.160750985	-0.267752096	0.07201674	-0.418693801	0.003780522	0.559822889	5.23E-05	0.322776853	0.028679586	0.555764016	6.08E-05	0.147711554	0.327261324
ENSMOCG00000018922	darkred	-0.185368474	0.217444081	0.387692406	0.007765473	-0.629652929	2.76E-06	-0.532688436	0.000138452	0.081934209	0.588284902	-0.089883078	0.552482588	-0.326181236	0.026947233	0.447862045	0.001801984	0.584734127	1.98E-05	0.550858091	7.28E-05	0.033706607	0.824017313
ENSMOCG00000001340	darkred	0.23161342	0.121431726	0.103284761	0.494566931	-0.427990872	0.003006167	-0.662708799	5.24E-07	0.114489159	0.448672613	-0.138924782	0.357165967	-0.449373377	0.001731007	0.569380825	3.64E-05	0.567978718	3.84E-05	0.603801794	8.89E-06	0.125110072	0.407416928
ENSMOCG00000017982	darkred	-0.198053102	0.187032834	0.642260483	1.50E-06	-0.646268156	1.23E-06	-0.607317901	7.63E-06	0.497130472	0.000440349	-0.482187019	0.000690461	0.027180804	0.857695219	0.250305998	0.093393299	0.348560896	0.017597604	0.68609188	1.42E-07	-0.401055215	0.005740682
ENSMOCG00000009165	darkred	-0.365362437	0.012532014	0.323479275	0.028314769	-0.530943855	0.000146983	-0.624588957	3.50E-06	0.138673325	0.358045488	-0.182864774	0.223830495	-0.412890716	0.004348053	0.596797591	1.20E-05	0.550267285	7.44E-05	0.651639094	9.34E-07	0.133413625	0.376742765
ENSMOCG00000010772	darkred	-0.3120533	0.034751724	0.492581813	0.00050606	-0.707921383	3.75E-08	-0.716630821	2.13E-08	0.251890754	0.091269049	-0.272841853	0.066571444	-0.371331998	0.011061476	0.608139796	7.36E-06	0.618753134	4.58E-06	0.791954526	5.58E-11	0.024397173	0.87214088
ENSMOCG00000013800	darkred	0.212651133	0.155938311	0.093334001	0.537267741	-0.29383784	0.047473126	-0.846882992	1.20E-13	0.514100508	0.00025755	-0.547572951	8.20E-05	-0.321061184	0.029587106	0.614708681	5.50E-06	0.334315733	0.023158224	0.820378249	3.01E-12	-0.079961859	0.597326046
ENSMOCG00000014653	darkred	0.123443941	0.413740307	-0.219224086	0.143247404	-0.020996832	0.889842512	-0.534271307	0.000131103	0.108593908	0.472523659	-0.166481909	0.268813241	-0.447833785	0.001803335	0.551126951	7.21E-05	0.286288683	0.053748906	0.426387214	0.003128821	0.258716314	0.082545484
ENSMOCG00000014442	darkred	0.000663446	0.996508572	0.139155198	0.356361194	-0.234584942	0.116593696	-0.324368323	0.027858566	0.169813471	0.259213226	-0.166308968	0.269317928	-0.088937939	0.556684937	0.195202867	0.193586382	0.202660382	0.176776459	0.305604298	0.038888309	-0.086253288	0.568702991
ENSMOCG00000021983	darkred	0.162165054	0.281598723	0.201179692	0.180027526	-0.459320309	0.001322634	-0.667939322	3.95E-07	0.306303072	0.038421459	-0.326149728	0.026962858	-0.28053329	0.058969215	0.503758521	0.000358312	0.432890728	0.00265723	0.690794373	1.08E-07	-0.027009909	0.858580803
ENSMOCG00000017440	darkred	0.277249224	0.062125338	-0.038645995	0.798729518	-0.125731069	0.405074402	-0.660968464	5.75E-07	0.40477579	0.005266105	-0.447748047	0.001807441	-0.261119916	0.079633864	0.478218442	0.000775431	0.203296799	0.175392171	0.608957379	7.10E-06	-0.044515886	0.768942811
ENSMOCG00000021671	darkred	-0.112382135	0.457120536	0.256633081	0.085135829	-0.194317968	0.195653751	-0.477850584	0.000783762	0.437511756	0.0023614	-0.468378212	0.001027876	-0.0701634	0.643115769	0.32860939	0.025765668	0.094474616	0.532283958	0.547012642	8.37E-05	-0.127903078	0.39694252
ENSMOCG00000016942	darkred	0.037300543	0.805598706	0.322269456	0.028945536	-0.436797992	0.002405102	-0.578822136	2.51E-05	0.354481602	0.015644144	-0.356660265	0.01497325	-0.133015583	0.378180989	0.327624522	0.026239593	0.323966564	0.02806396	0.589303162	1.64E-05	-0.196872958	0.18972688
ENSMOCG00000004972	darkred	0.214691462	0.151913814	0.062925781	0.677812324	-0.380219321	0.009147157	-0.484008812	0.000654331	-0.009316769	0.950999496	-0.014931239	0.921545566	-0.419544849	0.003703008	0.487635886	0.000587406	0.502240202	0.000375779	0.460995705	0.001263022	0.200441047	0.181665265
ENSMOCG00000016299	darkred	0.530011955	0.000151733	-0.120453457	0.425229471	-0.10232679	0.498600101	-0.579992548	2.40E-05	0.367795828	0.011913559	-0.384962613	0.008247666	-0.180752641	0.229317867	0.371437806	0.011036808	0.160902714	0.285411495	0.513483632	0.000262751	-0.075406335	0.618437589
ENSMOCG00000001335	darkred	0.003817773	0.979910699	0.354398967	0.015670085	-0.524384296	0.000183507	-0.736971586	5.23E-09	0.397697086	0.006200559	-0.417360708	0.003904803	-0.211529927	0.158182837	0.47152933	0.000940028	0.446630497	0.001861718	0.736117673	5.56E-09	-0.160435992	0.286829675
ENSMOCG00000018993	darkred	0.145617762	0.334240617	0.234963997	0.11598721	-0.309223518	0.036519811	-0.477539574	0.000790869	0.324044084	0.028024231	-0.341469031	0.020205433	-0.092187867	0.542298326	0.300017821	0.042790305	0.214322855	0.152635173	0.512388875	0.000272215	-0.102472903	0.49798386
ENSMOCG00000016687	darkred	0.45277206	0.001580383	-0.092880746	0.539254446	-0.003898915	0.979483816	-0.466865305	0.001072602	0.358535307	0.014415595	-0.397127409	0.006281668	-0.088123633	0.560317585	0.265826671	0.074166194	0.060983885	0.687238777	0.424035764	0.003316627	-0.122743119	0.41641676
ENSMOCG00000017665	darkred	-0.173236906	0.249590175	0.483667706	0.000660963	-0.716508912	2.15E-08	-0.689266319	1.18E-07	0.245734912	0.099735328	-0.249986629	0.09382599	-0.34866244	0.017562439	0.551088616	7.22E-05	0.604584856	8.60E-06	0.76885248	4.37E-10	-0.010124082	0.946759372
ENSMOCG00000010520	darkred	-0.103068974	0.495473947	0.236370074	0.113758388	-0.416737326	0.003964138	-0.663678299	4.97E-07	0.277222377	0.062151684	-0.317256619	0.031684827	-0.353530302	0.015944994	0.572075582	3.27E-05	0.427433415	0.003048315	0.687872329	1.28E-07	0.065992721	0.663023789
ENSMOCG00000017867	darkred	0.087723014	0.562108824	0.087865938	0.561469478	-0.146314325	0.331908536	-0.743379632	3.27E-09	0.644341679	1.35E-06	-0.675407798	2.62E-07	-0.135783986	0.36824571	0.491125472	0.00052889	0.09095729	0.547724667	0.742335138	3.53E-09	-0.18046422	0.230074302
ENSMOCG00000022110	darkred	-0.422014882	0.003485876	0.550447862	7.39E-05	-0.490758168	0.000534792	-0.253728712	0.088852574	0.258112092	0.083290355	-0.224858273	0.13299209	0.073630091	0.62675359	0.083566942	0.580847078	0.210018634	0.161245519	0.373383815	0.010591446	-0.259940056	0.081052859
ENSMOCG00000012697	darkred	0.682783917	1.72E-07	-0.138492728	0.358677971	-0.095554736	0.527585434	-0.593534258	1.38E-05	0.380822954	0.009028188	-0.383181875	0.008575969	-0.1901964	0.205488713	0.351870078	0.01648181	0.187060494	0.213200404	0.529083576	0.000156604	-0.120445581	0.425259966
ENSMOCG00000015715	darkred	0.198705783	0.185554653	0.199394808	0.184003231	-0.317657883	0.031457932	-0.780898061	1.54E-10	0.512300425	0.000272993	-0.539163663	0.000110575	-0.231491343	0.121633677	0.513790777	0.00026015	0.312909042	0.034231159	0.771645328	3.45E-10	-0.147589353	0.327666131
ENSMOCG00000021782	darkred	0.42325157	0.003381426	0.144847744	0.336830464	-0.564074626	4.45E-05	-0.673343286	2.94E-07	0.08372188	0.580143479	-0.088279838	0.559619892	-0.45306297	0.001568048	0.532741665	0.000138199	0.66351926	5.02E-07	0.63189997	2.48E-06	0.066242469	0.661824998
ENSMOCG00000021938	darkred	0.29672919	0.04523294	0.17092823	0.256052859	-0.227165073	0.128955419	-0.442218759	0.002090366	0.350119276	0.017064433	-0.355823091	0.015228095	-0.02488467	0.869607898	0.195089405	0.193850591	0.159974251	0.288237228	0.448337819	0.001779367	-0.224913606	0.132894171
ENSMOCG00000012653	darkred	0.602918588	9.24E-06	-0.144665385	0.337445623	-0.329227797	0.025471754	-0.640236477	1.66E-06	-0.015234786	0.919955737	-0.011656899	0.938712897	-0.583931322	2.04E-05	0.626776765	3.16E-06	0.6050337	8.43E-06	0.549841139	7.55E-05	0.285128873	0.054769764
ENSMOCG00000010789	darkred	0.258683188	0.082586185	0.176737804	0.240001672	-0.365675278	0.012450998	-0.52237258	0.000196255	0.257448316	0.084114691	-0.26845546	0.071243933	-0.143339086	0.341940626	0.298975397	0.043552629	0.320890831	0.029678502	0.494149161	0.000482484	-0.142056068	0.346323954
ENSMOCG00000021954	darkred	-0.339508851	0.020981145	0.237116641	0.112588291	-0.221026772	0.139904408	-0.334624845	0.02302354	0.196488056	0.190611477	-0.243160347	0.103450478	-0.105895814	0.483660183	0.273321007	0.066076159	0.163210102	0.278467619	0.359774051	0.014056961	-0.019563781	0.897319171
ENSMOCG00000002768	darkred	0.317265147	0.031679991	-0.047151642	0.75567131	-0.176819775	0.23978021	-0.383056403	0.008599521	0.145378425	0.335044262	-0.162319689	0.281133969	-0.238538209	0.110385614	0.343561682	0.019404097	0.235007194	0.115918248	0.39159013	0.007119314	0.086664701	0.566853524
ENSMOCG00000004444	darkred	-0.045128911	0.76585013	0.040942749	0.787038409	-0.102851545	0.496388732	-0.586033675	1.88E-05	0.453852044	0.001535021	-0.480284633	0.00073009	-0.205752879	0.170123085	0.462896742	0.001198289	0.112827303	0.455328524	0.613036491	5.92E-06	-0.0351777	0.816466173
ENSMOCG00000003011	darkred	-0.031440914	0.835677734	0.09177119	0.544132802	-0.404917028	0.005248784	-0.530445642	0.000149506	-0.023158578	0.878582114	-0.007339283	0.961390967	-0.535885375	0.000123977	0.627834473	3.01E-06	0.550988834	7.25E-05	0.528607599	0.000159156	0.339594152	0.020946874
ENSMOCG00000014605	darkred	0.201934954	0.178363923	0.135521359	0.369181437	-0.310152265	0.035931539	-0.495471218	0.000463371	0.25116777	0.092233457	-0.256216838	0.085660921	-0.167701504	0.26527196	0.323030729	0.028547282	0.286112676	0.053902832	0.486037517	0.000616101	-0.072274953	0.633129079
ENSMOCG00000003178	darkred	-0.172215115	0.252436771	0.458511539	0.001352298	-0.591257999	1.51E-05	-0.466013925	0.001098527	0.16745177	0.265994563	-0.181797069	0.22659298	-0.134362407	0.373327742	0.28055009	0.058953406	0.445992117	0.001893367	0.506942746	0.000324037	-0.122078217	0.418965128
ENSMOCG00000017552	darkred	0.069379803	0.646837845	0.038732274	0.798289526	-0.091955504	0.543320967	-0.352428511	0.016299562	0.303964523	0.040002126	-0.319939405	0.030193275	-0.063505482	0.675007639	0.228092372	0.127358893	0.050516951	0.738827492	0.37532529	0.010162584	-0.09364386	0.53591161
ENSMOCG00000001202	darkred	0.019805322	0.896058343	0.118762119	0.431806241	-0.338887014	0.021232401	-0.839371138	3.17E-13	0.4143888	0.004194832	-0.459441973	0.001318223	-0.391206944	0.007180702	0.677717451	2.30E-07	0.41184291	0.00445811	0.797223396	3.36E-11	0.029742159	0.844443474
ENSMOCG00000000323	darkred	0.340509324	0.02058215	-0.285194286	0.054711775	0.006904035	0.963679057	-0.675272683	2.64E-07	0.253070327	0.089712406	-0.318371147	0.031057939	-0.454733913	0.001498842	0.643757925	1.39E-06	0.266610069	0.073285618	0.572830798	3.18E-05	0.215410332	0.15051421
ENSMOCG00000002555	darkred	0.294640953	0.046842038	0.163520286	0.277542688	-0.426586443	0.003113347	-0.487498383	0.000589826	0.168142725	0.263998486	-0.156568287	0.298758555	-0.216588256	0.148241404	0.325313045	0.027380515	0.394595728	0.006653375	0.475393424	0.000841502	-0.054168007	0.72068958
ENSMOCG00000010123	darkred	-0.063755671	0.673798528	-0.011514383	0.939460788	-0.155422256	0.302353688	-0.773848403	2.86E-10	0.406580317	0.005048512	-0.471947703	0.000928884	-0.445047122	0.001941092	0.737919378	4.88E-09	0.284219682	0.055580893	0.764250626	6.40E-10	0.177470726	0.23802647
ENSMOCG00000020843	darkred	-0.272034266	0.067412894	0.599102354	1.09E-05	-0.681304431	1.87E-07	-0.522453131	0.00019573	0.278117447	0.06127811	-0.292512003	0.048530058	-0.100493774	0.506364108	0.338094624	0.021556231	0.441069903	0.002153844	0.622783635	3.80E-06	-0.152826307	0.310599566
ENSMOCG00000022914	darkred	0.316369477	0.032191271	0.176588375	0.240405743	-0.306715099	0.038148346	-0.635068268	2.13E-06	0.51411445	0.000257434	-0.504346766	0.000351744	-0.066809548	0.659106122	0.325504803	0.02728432	0.210717211	0.159824501	0.637861103	1.86E-06	-0.280006537	0.05946661
ENSMOCG00000022300	darkred	0.178079616	0.23639398	0.049905191	0.741880706	-0.339905135	0.020822333	-0.591725087	1.48E-05	0.067327827	0.656625011	-0.106536989	0.481001313	-0.454777157	0.001497088	0.558037604	5.59E-05	0.499619086	0.000407748	0.536541212	0.000121183	0.193333478	0.197972095
ENSMOCG00000022991	darkred	-0.456259437	0.001438045	0.738242245	4.77E-09	-0.817400191	4.18E-12	-0.527036952	0.000167847	0.239495557	0.108920852	-0.227586314	0.128228321	-0.138313583	0.359306041	0.335731847	0.022546576	0.559191125	5.35E-05	0.649159101	1.06E-06	-0.190429133	0.204924294
ENSMOCG00000008339	darkred	0.458491188	0.001353052	0.162323872	0.281121404	-0.45595095	0.001450159	-0.436824223	0.002403483	0.06550389	0.665372595	-0.058317057	0.70026085	-0.209190569	0.162941841	0.261963426	0.078631398	0.469667351	0.000991088	0.412266119	0.004413368	-0.057900757	0.702301448
ENSMOCG00000007133	darkred	0.080629514	0.594258726	0.110711281	0.463880513	-0.441005003	0.00215748	-0.541744845	0.000100967	0.017842054	0.906313531	-0.04684792	0.75719714	-0.473287833	0.000893979	0.56495168	4.31E-05	0.547308169	8.28E-05	0.54230567	9.90E-05	0.23632063	0.113836208
ENSMOCG00000020238	darkred	-0.040229811	0.790662632	0.137308987	0.362840431	-0.402115401	0.0056018	-0.871547386	3.28E-15	0.34480153	0.018942093	-0.39175321	0.007093326	-0.506354898	0.000330132	0.771062395	3.63E-10	0.523247886	0.000190613	0.838527087	3.52E-13	0.126622391	0.401725777
ENSMOCG00000007192	darkred	-0.140282297	0.35244051	0.336250306	0.02232606	-0.523331568	0.000190082	-0.851010197	6.87E-14	0.47100293	0.000954219	-0.504654488	0.000348351	-0.339538551	0.020969207	0.662366634	5.33E-07	0.456410212	0.001432157	0.891682512	9.53E-17	-0.044591985	0.768558702
ENSMOCG00000012941	darkred	0.369290969	0.011546669	0.113298178	0.453437193	-0.192631574	0.19963679	-0.725262648	1.19E-08	0.62472204	3.48E-06	-0.643838687	1.39E-06	-0.072159782	0.633672147	0.388463887	0.007633697	0.117193437	0.437956592	0.710026866	3.28E-08	-0.269290193	0.07033532
ENSMOCG00000005284	darkred	0.104194162	0.490753886	0.279480246	0.05996692	-0.450247112	0.001691115	-0.634684934	2.17E-06	0.335745584	0.02254071	-0.351081394	0.016742142	-0.223751722	0.134961629	0.427512482	0.003042305	0.402913144	0.005499236	0.666108688	4.36E-07	-0.123692781	0.412792352
ENSMOCG00000015866	darkred	0.070199778	0.642943179	0.603577937	8.98E-06	-0.592653583	1.43E-05	-0.615739895	5.25E-06	0.565351338	4.24E-05	-0.551557489	7.10E-05	0.076140909	0.615012132	0.21762694	0.146258345	0.279455976	0.059990072	0.727737393	1.00E-08	-0.439108236	0.002266183
ENSMOCG00000020398	darkred	0.40135376	0.005701274	-0.053424331	0.724372144	-0.09279055	0.539650219	-0.509155188	0.000301997	0.351458247	0.016617317	-0.390974721	0.007218128	-0.14115178	0.349434041	0.333976561	0.023306766	0.114003281	0.450613071	0.488700999	0.000568957	-0.071519301	0.636695679
ENSMOCG00000012270	darkred	-0.294270313	0.047132435	0.575072583	2.91E-05	-0.573964826	3.04E-05	-0.528417046	0.000160188	0.418350345	0.003812205	-0.401826455	0.005639359	0.009898142	0.947945902	0.230240397	0.123717727	0.3282639	0.0259311	0.596727237	1.20E-05	-0.347971848	0.017802775
ENSMOCG00000016090	darkred	0.148261643	0.325442963	0.58865528	1.69E-05	-0.638798498	1.78E-06	-0.525026573	0.000179599	0.410856555	0.00456393	-0.377375597	0.009725966	0.043134104	0.775926809	0.150215117	0.319036996	0.367379549	0.012017467	0.60267608	9.34E-06	-0.425261869	0.003217499
ENSMOCG00000022374	darkred	0.183241051	0.222862515	0.181737616	0.226747491	-0.484012417	0.000654261	-0.792425054	5.33E-11	0.375064328	0.010219346	-0.394825563	0.00661886	-0.342194443	0.019924553	0.592145334	1.46E-05	0.470906999	0.000956826	0.79629584	3.68E-11	-0.032729685	0.82904061
ENSMOCG00000021250	darkred	0.054500374	0.719045768	0.308372951	0.037065491	-0.411938712	0.004447947	-0.415991695	0.004036145	0.288276407	0.052035027	-0.271686496	0.06777784	-0.063372596	0.675650181	0.230724524	0.122908013	0.258327656	0.083024012	0.48430775	0.000648567	-0.175491738	0.243385321
ENSMOCG00000014390	darkred	0.568858155	3.71E-05	-0.095750161	0.526737525	-0.159793935	0.288788118	-0.783224901	1.25E-10	0.475558612	0.000837505	-0.498525183	0.000421801	-0.292736285	0.048349935	0.540967439	0.000103777	0.265061973	0.07503378	0.716160226	2.20E-08	-0.071393461	0.637290423
ENSMOCG00000017399	darkred	-0.024186859	0.87323404	0.509599886	0.000297734	-0.469775017	0.000988069	-0.446702811	0.001858163	0.469573247	0.000993733	-0.448714026	0.001761661	0.125744147	0.405025154	0.124880875	0.408283475	0.170517956	0.257212975	0.536295165	0.000122224	-0.38558561	0.0081354
ENSMOCG00000016840	darkred	0.24941325	0.094606712	-0.210587924	0.1600868	-0.097448423	0.519397481	-0.772634339	3.17E-10	0.226638577	0.12986854	-0.301360587	0.041824426	-0.566943826	3.99E-05	0.755905674	1.25E-09	0.402989331	0.005489527	0.664827483	4.68E-07	0.272006829	0.06744163
ENSMOCG00000021818	darkred	0.010126687	0.946745695	0.155137229	0.303252124	-0.397654126	0.006206644	-0.551805295	7.03E-05	0.136956687	0.364084858	-0.15583898	0.301043211	-0.326280282	0.026898168	0.463547018	0.001176835	0.462654583	0.001206367	0.522055675	0.000198335	0.04654586	0.758715528
ENSMOCG00000019161	darkred	-0.060679946	0.688718474	0.249434825	0.094577244	-0.423885549	0.003328954	-0.845985639	1.35E-13	0.502444352	0.000373386	-0.541783841	0.000100828	-0.331022936	0.024634387	0.670685382	3.40E-07	0.379900055	0.009210625	0.880573421	7.26E-16	-0.021385662	0.887815475
ENSMOCG00000020749	darkred	-0.238888752	0.109847544	0.549041007	7.78E-05	-0.515847852	0.000243321	-0.756935021	1.15E-09	0.676919276	2.40E-07	-0.695825274	7.96E-08	-0.014182401	0.925468886	0.408479562	0.004828013	0.243611775	0.102791493	0.855411698	3.72E-14	-0.359914206	0.014016866
ENSMOCG00000011520	darkred	-0.257263593	0.084345227	0.361428019	0.013589984	-0.556305434	5.96E-05	-0.710699572	3.14E-08	0.230684498	0.122974805	-0.271370316	0.068110994	-0.394024297	0.006739866	0.622384474	3.88E-06	0.563895919	4.48E-05	0.732937164	6.98E-09	0.071847342	0.635146357
ENSMOCG00000022370	darkred	-0.09375206	0.535438455	0.425296341	0.00321475	-0.349823264	0.017164642	-0.37591922	0.010034405	0.429565794	0.002889852	-0.412989927	0.004337756	0.102860893	0.496349386	0.116587947	0.44034349	0.106972655	0.479199055	0.464842351	0.001135118	-0.32926302	0.025455098
ENSMOCG00000006131	darkred	0.175645536	0.242965946	0.176035274	0.24190541	-0.354666453	0.015586247	-0.467728221	0.001046883	0.146720206	0.330554343	-0.185385767	0.217400415	-0.208173795	0.165042466	0.369592219	0.01147393	0.363163796	0.0131142	0.457017019	0.001408676	0.029705994	0.844630293
ENSMOCG00000021431	darkred	0.005357348	0.971812171	0.145295385	0.335323374	-0.32025092	0.030023919	-0.74393747	3.13E-09	0.457469234	0.0013914	-0.473426463	0.000890436	-0.302425779	0.041070946	0.587879351	1.74E-05	0.319768163	0.030286707	0.752559629	1.63E-09	-0.030991809	0.837993288
ENSMOCG00000021085	darkred	0.37126287	0.011077619	-0.20171519	0.17884685	-0.020821223	0.890758223	-0.731547274	7.70E-09	0.365306912	0.01254644	-0.442437841	0.00207845	-0.37965389	0.00925982	0.625586618	3.34E-06	0.23405441	0.117446578	0.649418454	1.05E-06	0.121123658	0.422639106
ENSMOCG00000005866	darkred	-0.004832202	0.974574286	0.188523371	0.209578236	-0.18390297	0.221166741	-0.605325402	8.32E-06	0.550336314	7.42E-05	-0.569549758	3.61E-05	-0.080393479	0.595342318	0.377244983	0.009753291	0.099012263	0.512683807	0.627043733	3.12E-06	-0.204294149	0.173238537
ENSMOCG00000008080	darkred	-0.123068125	0.415174331	0.158613163	0.292412441	-0.169342044	0.260557546	-0.367477532	0.01199294	0.227479114	0.128413066	-0.269282805	0.070343322	-0.136584602	0.365401966	0.297805276	0.044421491	0.140230472	0.352620206	0.394355402	0.006689632	0.001374173	0.992768394
ENSMOCG00000016612	darkred	0.390277342	0.007331538	-0.317332523	0.031641804	0.180835507	0.229100855	-0.527215104	0.00016684	0.304109024	0.039902936	-0.37368	0.010525032	-0.273603204	0.065785836	0.443313861	0.002031405	0.043096039	0.776119453	0.423161263	0.003388959	0.112825406	0.455336154
ENSMOCG00000009977	darkred	0.529519209	0.000154301	-0.144186672	0.339063796	0.028975655	0.848404871	-0.411211641	0.004525585	0.296787707	0.045188506	-0.316886387	0.031895375	-0.107548341	0.476823034	0.236740178	0.113177173	0.05287713	0.727085737	0.356860698	0.014912777	-0.08233725	0.586444924
ENSMOCG00000011180	darkred	-0.045956927	0.761678547	0.561424254	4.92E-05	-0.627997465	2.98E-06	-0.32600185	0.027036287	0.16077965	0.285784991	-0.143843181	0.340227843	0.03027939	0.841669243	0.0994041	0.511008489	0.393632325	0.006799756	0.396982357	0.006302467	-0.252822617	0.090037576
ENSMOCG00000000567	darkred	-0.004161559	0.978102103	0.092653067	0.540253751	-0.279934905	0.059534509	-0.713724864	2.58E-08	0.426034171	0.003156407	-0.459781838	0.001305968	-0.271510086	0.06796356	0.547357312	8.26E-05	0.270732505	0.068787003	0.702271463	5.35E-08	-0.023290778	0.877894241
ENSMOCG00000014039	darkred	0.442540368	0.002072895	-0.249856956	0.094002116	0.115730555	0.443735695	-0.413094087	0.004326969	0.231296183	0.121957052	-0.286859201	0.053252398	-0.213832617	0.153598455	0.363602427	0.012996245	0.05565675	0.713336405	0.365370955	0.012529802	0.101491385	0.502130986
ENSMOCG00000015343	darkred	0.271732284	0.067729701	0.082050577	0.587753391	-0.157012784	0.297371602	-0.772584428	3.18E-10	0.603171634	9.14E-06	-0.657968326	6.73E-07	-0.13526619	0.370091955	0.480832068	0.000718483	0.147951707	0.326466699	0.744610967	2.98E-09	-0.186354487	0.214964035
ENSMOCG00000005944	darkred	-0.345499668	0.018686057	0.2549535	0.087270105	-0.225676987	0.131548753	-0.375599012	0.010103337	0.288495114	0.051849176	-0.32056874	0.029851949	-0.084558229	0.576352164	0.2871923	0.052964223	0.126037795	0.403920243	0.424846188	0.00325081	-0.068174743	0.65257852
ENSMOCG00000010413	darkred	-0.275596838	0.063763596	0.587400294	1.77E-05	-0.515259557	0.00024803	-0.644783295	1.32E-06	0.603766932	8.91E-06	-0.612839091	5.98E-06	0.041704278	0.78317209	0.304921381	0.03934905	0.232683778	0.11967188	0.747025323	2.49E-09	-0.390120163	0.007357311
ENSMOCG00000015589	darkred	0.529865668	0.000152492	-0.194080537	0.196211102	-0.181055541	0.228525303	-0.492504167	0.000507254	0.07411178	0.624493836	-0.076410527	0.613756875	-0.36675756	0.012174167	0.419194449	0.003734752	0.359731707	0.014069093	0.398742026	0.006054146	0.123860594	0.412153773
ENSMOCG00000015847	darkred	0.257857513	0.083605764	-0.14710294	0.329280547	-0.17259707	0.251370142	-0.483251583	0.000669137	0.016889104	0.911296836	-0.042818591	0.777523994	-0.485429196	0.000627348	0.538621704	0.000112695	0.395330742	0.006543542	0.441436467	0.002133407	0.278187275	0.061210374
ENSMOCG00000021069	darkred	0.529076891	0.00015664	-0.359734333	0.014068341	0.208879744	0.163581919	-0.532870155	0.000137589	0.315999605	0.03240439	-0.377726931	0.009652792	-0.292093074	0.048867957	0.467081006	0.00106612	0.04538199	0.764574401	0.442773286	0.002060323	0.115664562	0.443997388
ENSMOCG00000012930	darkred	-0.031845523	0.833592772	0.150845103	0.316988215	-0.194336054	0.195611341	-0.761753039	7.85E-10	0.616629561	5.04E-06	-0.662909686	5.18E-07	-0.199346489	0.184111724	0.569690922	3.59E-05	0.139916357	0.353710553	0.798449404	2.98E-11	-0.089772458	0.552973654
ENSMOCG00000021799	darkred	-0.153709546	0.307778082	0.367581658	0.011966922	-0.705029119	4.50E-08	-0.794063835	4.56E-11	0.170787737	0.256449731	-0.206985083	0.167523181	-0.522624426	0.000194617	0.735160344	5.95E-09	0.722306139	1.46E-08	0.825457059	1.69E-12	0.161507276	0.283581292
ENSMOCG00000020072	darkred	0.306802233	0.038090794	0.253853461	0.08869038	-0.28009495	0.05938289	-0.732240697	7.33E-09	0.665068002	4.62E-07	-0.68786412	1.28E-07	-0.00226309	0.988090725	0.337348875	0.021864781	0.138444838	0.358845807	0.740721643	3.98E-09	-0.370029621	0.011369013
ENSMOCG00000020378	darkred	-0.122728025	0.416474515	0.283945476	0.055827412	-0.456841771	0.001415422	-0.389210827	0.007507961	0.129344999	0.391596971	-0.120158831	0.426371045	-0.22468004	0.133307865	0.338539592	0.021373877	0.370526839	0.011250749	0.451643658	0.001629047	0.004379204	0.976957165
ENSMOCG00000004912	darkred	-0.458296961	0.001360267	0.570890472	3.43E-05	-0.522240857	0.000197117	-0.479645874	0.000743847	0.377081611	0.009787562	-0.389978208	0.007380655	-0.029391442	0.846255564	0.303266771	0.040483931	0.283004296	0.056680253	0.586372868	1.85E-05	-0.202877437	0.176303456
ENSMOCG00000001161	darkred	-0.300621798	0.042353623	0.689663524	1.15E-07	-0.695919948	7.91E-08	-0.598378483	1.12E-05	0.46258622	0.001208656	-0.450568534	0.001676647	-0.034360488	0.820658948	0.316170371	0.032305851	0.393574824	0.006808581	0.735314186	5.89E-09	-0.319072594	0.030668691
ENSMOCG00000009477	darkred	0.263239128	0.077134158	0.246892037	0.098099416	-0.520538404	0.000208572	-0.693518055	9.15E-08	0.286661895	0.053423688	-0.299572021	0.043114975	-0.258862553	0.082365989	0.451598767	0.00163101	0.490277066	0.000542612	0.670652548	3.41E-07	-0.105313597	0.486081219
ENSMOCG00000013839	darkred	0.302602958	0.040946699	0.0229017	0.87991898	-0.184352591	0.22001996	-0.763828384	6.63E-10	0.525985596	0.000173902	-0.560080083	5.18E-05	-0.255155949	0.087010663	0.550209997	7.45E-05	0.211903398	0.157432583	0.744570728	2.99E-09	-0.068421934	0.651399316
ENSMOCG00000022829	darkred	-0.136974764	0.364020943	0.629343458	2.80E-06	-0.687368092	1.32E-07	-0.612630967	6.03E-06	0.43237317	0.002692317	-0.424115887	0.003310068	-0.070581422	0.641133693	0.33860542	0.02134701	0.406006135	0.005116881	0.73069449	8.17E-09	-0.271287301	0.068198682
ENSMOCG00000000690	darkred	-0.460458558	0.001281868	0.665301163	4.56E-07	-0.541693755	0.000101149	-0.475546233	0.000837804	0.513129852	0.000265776	-0.499723064	0.000406435	0.146713047	0.330578199	0.149923988	0.319986598	0.177025078	0.239226152	0.586763505	1.82E-05	-0.425620855	0.003188974
ENSMOCG00000017464	darkred	-0.023296672	0.877863572	0.411719401	0.004471242	-0.704728101	4.59E-08	-0.864706426	9.53E-15	0.329663663	0.025266284	-0.361060439	0.013692606	-0.415185448	0.004115294	0.684916434	1.52E-07	0.652485473	8.95E-07	0.902756787	9.99E-18	0.005004344	0.973668837
ENSMOCG00000018944	darkred	0.147406229	0.328273342	-0.266621255	0.073273105	0.123372961	0.414010934	-0.555386272	6.17E-05	0.314095613	0.033520003	-0.368832208	0.0116582	-0.337963751	0.021610113	0.528041346	0.000162241	0.10099823	0.504221308	0.475757604	0.000832711	0.145182462	0.335703162
ENSMOCG00000005055	darkred	0.22047141	0.140928064	-0.019472713	0.897794602	-0.063808456	0.673543534	-0.421491731	0.003530907	0.269268527	0.070358787	-0.281591042	0.057980485	-0.167376511	0.266212582	0.314516854	0.03327049	0.13264747	0.379513974	0.391007123	0.007212896	-0.030666315	0.839672361
ENSMOCG00000014249	darkred	0.141160214	0.349404955	-0.180206799	0.230750878	0.101835892	0.500673362	-0.476055094	0.000825591	0.325290353	0.027391917	-0.382710711	0.008664698	-0.193603553	0.197334183	0.387935925	0.007723667	0.043761056	0.772755777	0.414800074	0.004153603	0.016986501	0.910787358
ENSMOCG00000021685	darkred	-0.011336293	0.940395435	0.180847952	0.229068275	-0.240175727	0.107889229	-0.350343769	0.016988766	0.215449533	0.150438163	-0.232891578	0.119332468	-0.081047444	0.592342233	0.227652668	0.12811407	0.173636722	0.248482251	0.374931595	0.010248322	-0.086224898	0.568830717
ENSMOCG00000001041	darkred	-0.101744364	0.501060409	0.215765362	0.149826497	-0.366425192	0.012258616	-0.231145742	0.122206773	-0.006363492	0.96652108	0.037330089	0.805447702	-0.198323307	0.186419862	0.222913699	0.136467636	0.347072633	0.018119878	0.276947205	0.062422237	0.036563564	0.809367524
ENSMOCG00000002476	darkred	-0.017775797	0.906659896	0.395673873	0.006492809	-0.65191977	9.21E-07	-0.730404125	8.34E-09	0.289915956	0.050654805	-0.309223926	0.03651955	-0.33406495	0.023267979	0.559613173	5.27E-05	0.577809004	2.61E-05	0.784665046	1.10E-10	-0.033800151	0.823536674
ENSMOCG00000019813	darkred	0.318579472	0.03094191	0.029631009	0.845017677	-0.235342945	0.115383293	-0.718039422	1.94E-08	0.405122348	0.005223693	-0.439988527	0.002215146	-0.272840481	0.066572867	0.517104303	0.000233533	0.289158524	0.051288708	0.667618887	4.02E-07	-0.043141015	0.775891834
ENSMOCG00000004758	darkred	-0.232891133	0.119333195	0.137365097	0.362642471	-0.219470168	0.142787602	-0.699833242	6.23E-08	0.428208526	0.002989851	-0.475638197	0.000835585	-0.316733138	0.031982863	0.622997614	3.77E-06	0.245091464	0.10065406	0.711857684	2.91E-08	0.066288568	0.661603811
ENSMOCG00000022433	darkred	0.419572499	0.003700513	0.358958892	0.014292094	-0.546530895	8.51E-05	-0.5374089	0.000117575	0.275909743	0.063450751	-0.269865409	0.069714551	-0.086749966	0.566470575	0.256324086	0.085525386	0.41819468	0.003826641	0.560831097	5.03E-05	-0.224603349	0.13344391
ENSMOCG00000009089	darkred	-0.205919553	0.169769713	-0.010574117	0.944396348	-0.189371123	0.207498952	-0.541339704	0.000102423	0.134755608	0.371917904	-0.175899234	0.242275238	-0.485477924	0.00062644	0.64508195	1.30E-06	0.34854834	0.017601957	0.548360193	7.97E-05	0.3040842	0.039919961
ENSMOCG00000004188	darkred	0.253459476	0.089203411	0.12493729	0.408070082	-0.373199713	0.010632908	-0.413518153	0.004283294	0.152583873	0.311376889	-0.14659262	0.330979652	-0.200724312	0.181035947	0.314102666	0.033515813	0.326056758	0.027009003	0.444413049	0.00197371	0.005609052	0.970488394
ENSMOCG00000011753	darkred	0.008234995	0.956683212	0.444215733	0.001983958	-0.486165001	0.000613767	-0.709825791	3.32E-08	0.587203604	1.79E-05	-0.595572028	1.26E-05	-0.070861154	0.639808703	0.418032015	0.003841778	0.278682088	0.060732099	0.803488615	1.81E-11	-0.27426652	0.065107415
ENSMOCG00000016348	darkred	0.047193383	0.755461683	0.300803482	0.042222978	-0.422235847	0.003467008	-0.364583218	0.012735767	0.292284599	0.048713241	-0.259270074	0.081867408	0.018544958	0.90264007	0.120455523	0.425221472	0.219772616	0.142223981	0.414127777	0.004221184	-0.270001582	0.069568232
ENSMOCG00000006254	darkred	-0.207931374	0.165546192	0.5388816	0.000111674	-0.478060913	0.000778989	-0.581716693	2.24E-05	0.607560252	7.55E-06	-0.595854147	1.25E-05	0.077719043	0.607680413	0.259767672	0.08126183	0.166565369	0.268569908	0.70181491	5.51E-08	-0.387561941	0.007787951
ENSMOCG00000017317	darkred	-0.472281519	0.000920078	0.27743355	0.061944691	-0.527609073	0.000164632	-0.41123653	0.004522908	-0.081336301	0.591019228	0.0674762	0.655915391	-0.433115975	0.002642086	0.490038365	0.000546531	0.564549066	4.37E-05	0.435066964	0.002514069	0.235883291	0.114526291
ENSMOCG00000003202	darkred	0.176699455	0.240105328	0.250590301	0.09300942	-0.306868448	0.038047106	-0.741199658	3.84E-09	0.630476351	2.65E-06	-0.63272695	2.38E-06	-0.06356334	0.674727952	0.377731092	0.009651928	0.196851482	0.189776161	0.745735331	2.74E-09	-0.324832498	0.027622822
ENSMOCG00000003493	darkred	-0.349302489	0.01734215	0.383929289	0.008436825	-0.536928872	0.000119559	-0.653515881	8.48E-07	0.291761942	0.049136389	-0.307773246	0.037454244	-0.34661615	0.018282672	0.595081303	1.29E-05	0.466626567	0.001079816	0.725166203	1.20E-08	0.055350006	0.714849394
ENSMOCG00000013711	darkred	0.20842314	0.164525514	0.109777368	0.467682241	-0.331593115	0.024373285	-0.713565917	2.61E-08	0.325962883	0.027055664	-0.364878616	0.012658194	-0.352816159	0.016174058	0.567841439	3.86E-05	0.406371334	0.005073304	0.695255075	8.24E-08	0.021705028	0.886151093
ENSMOCG00000014459	darkred	-0.189819877	0.206404162	0.211127217	0.158994752	-0.30050419	0.042438369	-0.502931133	0.000367737	0.244023201	0.102193716	-0.276041628	0.063319259	-0.222378529	0.137435918	0.424868295	0.003249031	0.292734626	0.048351266	0.512959499	0.000267244	0.033432442	0.825426366
ENSMOCG00000002356	darkred	-0.507805405	0.000315276	0.239851063	0.108380717	-0.335992382	0.022435535	-0.463866705	0.001166414	0.095969088	0.525788438	-0.135108984	0.370653582	-0.389248212	0.007501715	0.562066662	4.81E-05	0.394391397	0.006684191	0.504724373	0.000347585	0.237999864	0.111215865
ENSMOCG00000015573	darkred	-0.671049904	3.33E-07	0.711526425	2.98E-08	-0.572420844	3.23E-05	-0.398473904	0.006091425	0.386545099	0.00796508	-0.388185799	0.007680972	0.061232058	0.686031426	0.206283915	0.168999063	0.232520899	0.119938429	0.539224037	0.000110341	-0.276302812	0.063059494
ENSMOCG00000010171	darkred	0.307053042	0.037925531	-0.289418252	0.051070621	0.084417387	0.576989833	-0.452053994	0.001611199	0.164389848	0.274960535	-0.188290841	0.2101511	-0.3704556	0.011267628	0.465550829	0.001112863	0.166748409	0.268036757	0.372008747	0.010904508	0.185408823	0.217342206
ENSMOCG00000013358	darkred	-0.144192634	0.339043614	0.514447714	0.000254664	-0.640027852	1.67E-06	-0.84154549	2.40E-13	0.54821939	8.01E-05	-0.568059441	3.83E-05	-0.207397318	0.166659847	0.561932282	4.83E-05	0.448982633	0.001749116	0.921226092	1.18E-19	-0.201858675	0.178531438
ENSMOCG00000013081	darkred	0.018553011	0.902597994	0.118167963	0.434130052	-0.393151478	0.006873856	-0.851111603	6.77E-14	0.341141885	0.020333191	-0.37571175	0.010079021	-0.51038708	0.00029032	0.764122694	6.47E-10	0.514402373	0.00025504	0.830022321	9.93E-13	0.135676496	0.36862852
ENSMOCG00000004180	darkred	0.303434294	0.040367823	0.000995774	0.994759693	-0.080212108	0.596175545	-0.4521116	0.001608707	0.331902026	0.024232796	-0.362201157	0.013376276	-0.097399081	0.519610022	0.256547482	0.085243607	0.087370728	0.563686158	0.417641047	0.003878374	-0.130364131	0.387844377
ENSMOCG00000018575	darkred	0.152363403	0.312084862	0.29075111	0.049963215	-0.262493549	0.078006466	-0.255555094	0.086500909	0.293905633	0.047419589	-0.273292498	0.066105545	0.110321643	0.465464609	0.030601259	0.840008039	0.093763475	0.535388552	0.327115347	0.02648745	-0.279722691	0.059736026
ENSMOCG00000013904	darkred	-0.056189247	0.710712495	0.256047401	0.085875388	-0.53236466	0.00014	-0.79298177	5.06E-11	0.330991888	0.024648671	-0.344216882	0.01915878	-0.411063644	0.004541533	0.641878631	1.53E-06	0.540077682	0.000107081	0.793046582	5.03E-11	0.020793497	0.890902815
ENSMOCG00000016493	darkred	0.247967962	0.096596941	0.372376237	0.010820074	-0.546681898	8.47E-05	-0.857876947	2.62E-14	0.578527589	2.54E-05	-0.584177274	2.02E-05	-0.1605364	0.286524186	0.478617896	0.000766473	0.416813263	0.003956868	0.87570402	1.66E-15	-0.301494111	0.041729361
ENSMOCG00000020846	darkred	-0.039897647	0.792352687	0.358348909	0.014470228	-0.394418254	0.006680133	-0.46128975	0.00125281	0.365008264	0.012624276	-0.346599728	0.018288552	-0.047475155	0.754047062	0.249394403	0.094632459	0.233897034	0.117700481	0.514966431	0.000250407	-0.223288531	0.135792487
ENSMOCG00000008111	darkred	-0.433781995	0.002597752	0.629298278	2.81E-06	-0.730511708	8.28E-09	-0.494199524	0.000481743	0.17550252	0.243355904	-0.166549881	0.268615055	-0.177809856	0.237116287	0.337322128	0.021875916	0.533729123	0.000133579	0.577379426	2.66E-05	-0.123359645	0.414061713
ENSMOCG00000016922	darkred	0.255145745	0.087023724	0.090321404	0.550538783	-0.450908624	0.001661458	-0.781611225	1.45E-10	0.238453216	0.110516378	-0.274576238	0.064792558	-0.452778302	0.001580117	0.66366968	4.98E-07	0.553735481	6.55E-05	0.735834522	5.67E-09	0.116500824	0.440687526
ENSMOCG00000007817	darkred	-0.059255932	0.695666402	0.194598838	0.194995876	-0.271986808	0.067462604	-0.293682269	0.047596168	0.106652763	0.480522033	-0.100571191	0.506034961	-0.144896988	0.336664469	0.229314237	0.125277942	0.2693501	0.070270465	0.301458987	0.041754351	-0.013756067	0.927703326
ENSMOCG00000018340	darkred	-0.04611734	0.760871147	0.203008943	0.176017323	-0.267556929	0.072232346	-0.563241297	4.60E-05	0.340107512	0.020741621	-0.370620359	0.011228623	-0.186681777	0.214145197	0.382286792	0.008745206	0.248074503	0.096449135	0.553631285	6.58E-05	-0.102543913	0.497684511
ENSMOCG00000017623	darkred	-0.345670939	0.018623693	0.459821258	0.001304553	-0.519280012	0.000217423	-0.741510486	3.75E-09	0.517651534	0.000229382	-0.538940032	0.000111446	-0.193800458	0.196870012	0.546971934	8.38E-05	0.347433763	0.017991958	0.821876372	2.55E-12	-0.132333954	0.380651452
ENSMOCG00000015474	darkred	0.136361266	0.366193907	0.093023775	0.538627138	-0.456367667	0.001433816	-0.823132211	2.21E-12	0.273555137	0.065835215	-0.303005801	0.04066535	-0.497354678	0.000437319	0.711720924	2.94E-08	0.555511979	6.14E-05	0.799052502	2.81E-11	0.120953752	0.423294956
ENSMOCG00000000521	darkred	0.378262896	0.009542076	-0.195593315	0.192679129	0.024534571	0.871426846	-0.544813748	9.05E-05	0.28232341	0.057303731	-0.320082114	0.030115592	-0.285748262	0.054222657	0.451582103	0.00163174	0.1486749	0.324081093	0.462118009	0.001224439	0.085399397	0.57255043
ENSMOCG00000010262	darkred	-0.225498926	0.13186166	0.782330135	1.35E-10	-0.908733605	2.63E-18	-0.516021025	0.00024195	0.224709919	0.133254889	-0.195716226	0.192394156	-0.08060006	0.594393895	0.244994538	0.100793016	0.605756196	8.17E-06	0.643175763	1.43E-06	-0.280679042	0.058832176
ENSMOCG00000019863	darkred	0.17468687	0.245588034	0.095344786	0.528497117	-0.160567836	0.28642859	-0.687460858	1.31E-07	0.574919073	2.93E-05	-0.595035351	1.29E-05	-0.132354414	0.380577161	0.432785711	0.002664317	0.132751301	0.379137706	0.686853861	1.36E-07	-0.194416543	0.195422683
ENSMOCG00000014700	darkred	0.281275525	0.058274011	0.089161386	0.555690073	-0.136142438	0.366970866	-0.687619168	1.30E-07	0.577717204	2.62E-05	-0.600499635	1.03E-05	-0.122868024	0.415939024	0.426587757	0.003113245	0.133868849	0.375101928	0.683817052	1.62E-07	-0.198584791	0.185828042
ENSMOCG00000003875	darkred	-0.140093557	0.35309521	0.314355169	0.033366079	-0.410672316	0.004583938	-0.576305136	2.77E-05	0.315271096	0.032827565	-0.334087874	0.023257928	-0.239414918	0.109043657	0.469410546	0.000998321	0.361285457	0.013629707	0.633845222	2.26E-06	-0.028512409	0.850800789
ENSMOCG00000002869	darkred	0.19998998	0.182670614	-0.068488248	0.651083114	0.022341116	0.882837557	-0.392541246	0.006968902	0.279397992	0.060045417	-0.32704409	0.026522292	-0.154291464	0.305928134	0.340910389	0.020424005	0.046198138	0.760464566	0.381903637	0.008818526	0.054457053	0.719259953
ENSMOCG00000017194	darkred	-0.227863742	0.127751139	0.479536007	0.000746236	-0.7259339	1.14E-08	-0.839397777	3.16E-13	0.338525994	0.02137943	-0.3658903	0.012395575	-0.388750942	0.007585162	0.666021595	4.38E-07	0.643154134	1.43E-06	0.892799934	7.68E-17	-0.020496802	0.892450276
ENSMOCG00000014409	darkred	0.621661159	4.01E-06	-0.396786448	0.006330653	0.211917372	0.157404562	-0.441567112	0.002126165	0.201194141	0.179995595	-0.234732105	0.116357951	-0.326294242	0.026891259	0.429855371	0.002868903	0.073193748	0.628803534	0.347130284	0.018099405	0.190005277	0.205953039
ENSMOCG00000022408	darkred	0.36268926	0.013242838	-0.082541927	0.585511512	-0.173989132	0.247508449	-0.727514608	1.02E-08	0.352147672	0.016391	-0.382149162	0.008771482	-0.367563751	0.011971393	0.580868251	2.31E-05	0.335597045	0.02260421	0.665916531	4.41E-07	0.041066048	0.786412067
ENSMOCG00000021353	darkred	-0.118518899	0.432756661	0.407190762	0.004976702	-0.630020014	2.71E-06	-0.912492848	1.09E-18	0.447059576	0.00184071	-0.485510593	0.000625832	-0.382865007	0.008635555	0.713331944	2.65E-08	0.568006339	3.83E-05	0.953492454	1.52E-24	-0.033347297	0.82586407
ENSMOCG00000012857	darkred	0.488587706	0.000570894	0.122739099	0.416432142	-0.293778075	0.047520364	-0.308857045	0.036754105	0.137486245	0.362215275	-0.124579862	0.409423145	-0.081363202	0.590896081	0.132063454	0.381634487	0.250037946	0.093756359	0.310108497	0.035959086	-0.137166506	0.363343406
ENSMOCG00000021208	darkred	0.59920695	1.08E-05	-0.041162962	0.785919853	-0.142386456	0.345191922	-0.565499191	4.22E-05	0.381327531	0.008929767	-0.389443303	0.007469195	-0.150096453	0.319423839	0.322122134	0.029023137	0.184422114	0.219843006	0.524541554	0.000182543	-0.146092948	0.3326486
ENSMOCG00000010992	darkred	0.447721313	0.001808723	0.055064112	0.716260515	-0.266521257	0.073385029	-0.737672507	4.97E-09	0.511075032	0.000283979	-0.522328683	0.000196542	-0.170162017	0.258222299	0.431957006	0.002720826	0.240483569	0.107424783	0.698126337	6.92E-08	-0.199589991	0.183565444
ENSMOCG00000021992	darkred	0.120620899	0.424581461	-0.062808602	0.678379778	-0.21025612	0.160761404	-0.59678807	1.20E-05	0.054390537	0.719588858	-0.103091444	0.49537946	-0.515710881	0.00024441	0.620964932	4.14E-06	0.46741967	0.001056015	0.510285549	0.000291267	0.27893416	0.060489603
ENSMOCG00000002923	darkred	-0.044293487	0.770065688	0.055079805	0.716183033	-0.380405242	0.009110371	-0.47506983	0.000849384	-0.046125432	0.760830422	0.01483229	0.922063878	-0.472917812	0.000903498	0.554787707	6.30E-05	0.524758897	0.000181218	0.460090758	0.001294917	0.284814648	0.055049013
ENSMOCG00000022938	darkred	-0.35852031	0.014419984	0.199517575	0.183727784	-0.241906943	0.105297166	-0.290088072	0.050511646	0.080591203	0.594434546	-0.116042884	0.442498324	-0.188156071	0.210483619	0.334079813	0.023261462	0.243453131	0.103022711	0.327474923	0.026312214	0.120463024	0.425192433
ENSMOCG00000009025	darkred	-0.005981333	0.968530613	0.368543517	0.011728857	-0.442145465	0.002094365	-0.776150695	2.34E-10	0.604930078	8.47E-06	-0.633144226	2.34E-06	-0.130418759	0.387643828	0.501374558	0.000386078	0.265117803	0.074970169	0.842319903	2.18E-13	-0.209180245	0.162963073
ENSMOCG00000018677	darkred	0.508999975	0.000303498	-0.128589381	0.394392948	-0.015907725	0.916432333	-0.453404441	0.001553679	0.296516263	0.045394924	-0.323284594	0.028415492	-0.124162773	0.411005313	0.276483887	0.062879902	0.110203418	0.465945835	0.404202321	0.005336945	-0.084448624	0.576848381
ENSMOCG00000001588	darkred	0.503984088	0.00035578	0.133396764	0.376803624	-0.464802669	0.001136376	-0.52475622	0.000181235	0.155732139	0.301378847	-0.139570038	0.354915072	-0.219663371	0.142427371	0.312168204	0.034681449	0.458359637	0.001357935	0.493336808	0.000494577	-0.089544712	0.553985326
ENSMOCG00000022638	darkred	-0.293280872	0.047914831	0.631460716	2.53E-06	-0.755269675	1.32E-09	-0.712510775	2.79E-08	0.384267377	0.008374527	-0.381283609	0.008938298	-0.220360775	0.141132652	0.485315708	0.000629466	0.55132879	7.16E-05	0.815946827	4.90E-12	-0.174722501	0.245490237
ENSMOCG00000018774	darkred	0.385067682	0.008228639	0.207202631	0.167067173	-0.202199816	0.177783138	-0.695523271	8.10E-08	0.66907472	3.71E-07	-0.703624679	4.92E-08	0.044074758	0.771170486	0.303043712	0.040638954	0.079792857	0.598103572	0.701534515	5.61E-08	-0.371362533	0.011054353
ENSMOCG00000022978	darkred	-0.110056923	0.466542497	0.378848812	0.009422294	-0.487416498	0.000591272	-0.848215852	1.00E-13	0.589155829	1.65E-05	-0.617994811	4.74E-06	-0.219245949	0.143206509	0.580638271	2.33E-05	0.347970029	0.017803411	0.902154201	1.14E-17	-0.16795173	0.264549245
ENSMOCG00000014060	darkred	0.007571882	0.960168322	0.12090235	0.423493484	-0.399031675	0.006014098	-0.846224089	1.31E-13	0.306958425	0.037987806	-0.365290018	0.012550832	-0.488246452	0.000576766	0.741174352	3.85E-09	0.529495654	0.000154425	0.804072743	1.70E-11	0.132574227	0.379779529
ENSMOCG00000019932	darkred	-0.190911528	0.203757862	0.408633312	0.004810536	-0.301493575	0.041729742	-0.685034681	1.51E-07	0.710225918	3.24E-08	-0.732930466	6.98E-09	0.033975097	0.822637956	0.365756686	0.01242999	0.086601885	0.567135727	0.765368151	5.84E-10	-0.347562998	0.017946366
ENSMOCG00000019386	darkred	-0.263767397	0.076520755	0.410281358	0.004626648	-0.395371953	0.006537431	-0.754627209	1.38E-09	0.617018754	4.95E-06	-0.657085887	7.05E-07	-0.093212236	0.537801111	0.481751325	0.000699363	0.214834451	0.151634662	0.807290289	1.23E-11	-0.224737414	0.133206154
ENSMOCG00000004197	darkred	-0.556120131	6.00E-05	0.520904425	0.00020606	-0.527052494	0.000167759	-0.496057531	0.000455115	0.280341267	0.059150148	-0.292352371	0.048658589	-0.189869947	0.20628226	0.409587154	0.004703345	0.378476374	0.009498282	0.600490951	1.03E-05	-0.061421556	0.685110046
ENSMOCG00000012079	darkred	0.05332288	0.724874991	0.457250602	0.001399729	-0.459452376	0.001317846	-0.802480648	2.00E-11	0.737649493	4.98E-09	-0.751821943	1.72E-09	-0.006415081	0.966249821	0.410649995	0.004586367	0.205294281	0.171098126	0.883433173	4.39E-16	-0.384543986	0.008323854
ENSMOCG00000010831	darkred	-0.020496821	0.892450182	0.237474829	0.112030163	-0.237525268	0.111951739	-0.836421624	4.58E-13	0.701665756	5.56E-08	-0.75502048	1.34E-09	-0.133007259	0.3782111	0.539806531	0.000108107	0.158461761	0.292879286	0.846013686	1.34E-13	-0.226566903	0.129993221
ENSMOCG00000013966	darkred	0.220172783	0.141480792	-0.100587647	0.505965009	-0.226412239	0.130262572	-0.370807958	0.011184352	-0.040238935	0.790616222	0.021851913	0.885385759	-0.399921167	0.005892548	0.43087551	0.002796162	0.378117839	0.009571932	0.347238874	0.018060897	0.239265556	0.109271396
ENSMOCG00000001098	darkred	0.034524638	0.819816362	0.070068181	0.643567599	-0.306406067	0.038353039	-0.639185944	1.74E-06	0.243533849	0.102905017	-0.269836236	0.06974593	-0.408080686	0.004873611	0.590944351	1.53E-05	0.394505614	0.00666695	0.627634488	3.03E-06	0.11770671	0.435938863
ENSMOCG00000009288	darkred	0.135470536	0.369362682	0.534120361	0.000131788	-0.609667505	6.88E-06	-0.559170448	5.36E-05	0.410922767	0.004556759	-0.397906116	0.006171027	0.025834118	0.864678404	0.193046086	0.198652509	0.355623259	0.015289469	0.614965592	5.43E-06	-0.380126674	0.009165536
ENSMOCG00000008066	darkred	0.217888469	0.145762136	-0.017215514	0.909589535	-0.112758192	0.455606477	-0.350222474	0.017029614	0.094769592	0.530998788	-0.121806559	0.420008853	-0.249755962	0.094139468	0.321884541	0.029148652	0.239236275	0.109316086	0.326325265	0.02687591	0.0882239	0.559869692
ENSMOCG00000012028	darkred	0.300323539	0.042568811	0.028311636	0.85183961	-0.173048505	0.250113405	-0.528556254	0.000159433	0.317318222	0.031649906	-0.324587339	0.027747125	-0.220775886	0.140366161	0.377490695	0.009701941	0.230003823	0.124114861	0.51811787	0.000225898	-0.062481049	0.679966933
ENSMOCG00000011002	darkred	0.207630083	0.166173801	0.028367426	0.851550918	-0.156356245	0.299421652	-0.629777361	2.74E-06	0.35855331	0.014410327	-0.417869092	0.003856991	-0.22912986	0.125590303	0.481398214	0.000706653	0.236617515	0.113369554	0.592868453	1.42E-05	-0.006495142	0.965828861
ENSMOCG00000010288	darkred	0.259435286	0.081665954	-0.286116973	0.05389907	0.092943666	0.538978447	-0.594205753	1.34E-05	0.2930482	0.048100337	-0.368524753	0.011733462	-0.360584274	0.013826524	0.578674613	2.52E-05	0.12606436	0.403820372	0.510724139	0.000287198	0.19726808	0.188821835
ENSMOCG00000020614	darkred	0.05326915	0.725141353	-0.126331209	0.402817957	0.105376333	0.485820039	-0.361736543	0.013504356	0.248120593	0.096385247	-0.299213534	0.043377511	-0.188175176	0.210436461	0.351596547	0.016571706	0.030725966	0.839364597	0.324735614	0.02767189	0.086474176	0.567709666
ENSMOCG00000016209	darkred	0.526420943	0.000171371	-0.12820229	0.39582979	-0.137476331	0.362250224	-0.490818059	0.000533826	0.162674335	0.280069982	-0.195906863	0.19195275	-0.312460561	0.034503171	0.415727812	0.004061902	0.272059255	0.067386731	0.456815776	0.001416425	0.099312649	0.511399247
ENSMOCG00000021484	darkred	0.07106726	0.638833162	0.441484589	0.002130737	-0.606938924	7.76E-06	-0.828859796	1.14E-12	0.536783754	0.000120164	-0.53870255	0.000112377	-0.182258612	0.225395958	0.490561795	0.000537972	0.458964318	0.001335619	0.869974618	4.21E-15	-0.274577468	0.06479131
ENSMOCG00000020703	darkred	-0.003569331	0.98121777	-0.039932924	0.792173153	-0.102427161	0.498176739	-0.391270582	0.007170476	0.043465752	0.774248925	-0.075489214	0.618050704	-0.373513946	0.010562223	0.443107639	0.002042394	0.290713272	0.049994382	0.34829889	0.017688615	0.211875802	0.15748793
ENSMOCG00000017339	darkred	0.33084761	0.024715142	0.102090031	0.499599481	-0.318744526	0.030850237	-0.841705881	2.35E-13	0.489535273	0.000554872	-0.521828748	0.000199837	-0.298601514	0.043828732	0.588837953	1.67E-05	0.361944131	0.013447002	0.803938544	1.73E-11	-0.091756539	0.544197359
ENSMOCG00000012568	darkred	0.017477535	0.908219317	0.327912187	0.026100421	-0.571115413	3.40E-05	-0.83380525	6.31E-13	0.427245785	0.003062618	-0.444120412	0.001988926	-0.333322526	0.023595458	0.626505902	3.20E-06	0.496779488	0.000445131	0.870315509	3.99E-15	-0.059520878	0.694371811
ENSMOCG00000002137	darkred	-0.403241946	0.005457441	0.561306766	4.95E-05	-0.478173242	0.00077645	-0.621551223	4.03E-06	0.558730189	5.45E-05	-0.583196323	2.11E-05	0.001609569	0.991529663	0.340834087	0.020454013	0.21664257	0.148137219	0.709377753	3.42E-08	-0.30552513	0.038941494
ENSMOCG00000014616	darkred	0.196794761	0.189906358	0.272534427	0.066890771	-0.543015238	9.65E-05	-0.699421485	6.39E-08	0.229283829	0.125329417	-0.256006782	0.085926864	-0.336837017	0.022078699	0.495600823	0.000461534	0.559102718	5.37E-05	0.683977743	1.61E-07	-0.043400182	0.77458058
ENSMOCG00000007669	darkred	-0.136874073	0.364377049	0.380588144	0.009074307	-0.429050094	0.002927495	-0.731172002	7.90E-09	0.564599373	4.37E-05	-0.581377015	2.27E-05	-0.164787529	0.273784919	0.491600125	0.000521349	0.277606948	0.061775139	0.805688177	1.44E-11	-0.192252811	0.200539184
ENSMOCG00000010504	darkred	0.325112898	0.02748122	-0.399619971	0.005933465	0.036492157	0.809732923	-0.780932136	1.54E-10	0.254630485	0.087685304	-0.32933075	0.025423096	-0.613147991	5.90E-06	0.816628691	4.55E-12	0.31371626	0.033746025	0.660388925	5.92E-07	0.356375999	0.015059374
ENSMOCG00000017548	darkred	0.20770868	0.166009912	0.127223503	0.399476528	-0.243764043	0.102569946	-0.473454998	0.000889709	0.305262741	0.03911819	-0.315652403	0.032605506	-0.100077022	0.508137842	0.25796677	0.083470287	0.210571209	0.160120735	0.451380585	0.001640582	-0.164292684	0.275248271
ENSMOCG00000001718	darkred	-0.106637244	0.480586264	0.352093167	0.016408797	-0.343643772	0.019373217	-0.809547117	9.69E-12	0.725273971	1.19E-08	-0.753404342	1.52E-09	-0.09405211	0.534127413	0.50765629	0.000316775	0.16739656	0.266154489	0.880077721	7.91E-16	-0.267912866	0.071839515
ENSMOCG00000022241	darkred	0.510943343	0.000285183	-0.151876304	0.313652663	-0.003889697	0.97953231	-0.416543851	0.003982713	0.235266164	0.115505462	-0.280379403	0.059114179	-0.172601147	0.251358772	0.30775846	0.037463871	0.095841596	0.526341037	0.38207726	0.008785237	0.027679968	0.855109527
ENSMOCG00000000262	darkred	0.432064962	0.002713405	0.193567644	0.197418914	-0.538971546	0.000111323	-0.719284277	1.79E-08	0.185888971	0.216132449	-0.222731888	0.136796014	-0.364888866	0.01265551	0.53389854	0.000132801	0.598322052	1.13E-05	0.688911776	1.20E-07	0.014376322	0.92445272
ENSMOCG00000021705	darkred	-0.160415111	0.286893228	0.686760525	1.37E-07	-0.82838628	1.20E-12	-0.74444641	3.02E-09	0.420365057	0.003629626	-0.42487506	0.003248487	-0.148086262	0.326022009	0.435637714	0.002477668	0.570457192	3.49E-05	0.845752322	1.39E-13	-0.266793161	0.073081009
ENSMOCG00000011149	darkred	0.372815821	0.010719813	0.057040727	0.706523654	-0.288706529	0.051670033	-0.797279736	3.34E-11	0.430830766	0.002799318	-0.479445869	0.000748201	-0.326814941	0.026634595	0.598923807	1.10E-05	0.352160493	0.016386816	0.769355106	4.19E-10	-0.023312377	0.877781863
ENSMOCG00000006414	darkred	-0.051669322	0.733086976	0.139261618	0.355989876	-0.196187004	0.19130541	-0.81689912	4.42E-12	0.631025252	2.59E-06	-0.687511616	1.31E-07	-0.237296235	0.112308184	0.634685682	2.17E-06	0.164074292	0.275895736	0.843799759	1.80E-13	-0.056249416	0.710416214
ENSMOCG00000004256	darkred	0.310400716	0.035775498	-0.02845163	0.851115241	-0.114890252	0.447074219	-0.534210565	0.000131378	0.367085513	0.012091328	-0.376507697	0.009908777	-0.199271601	0.184279963	0.393974077	0.006747513	0.154379725	0.305648173	0.517723859	0.000228839	-0.051887325	0.732002608
ENSMOCG00000020902	darkred	0.335652698	0.022580401	0.060941571	0.687444709	-0.269738476	0.069851162	-0.483478728	0.000664664	0.207369506	0.166717992	-0.220954631	0.140037068	-0.203914751	0.174055531	0.3362526	0.022325088	0.305495578	0.038961361	0.473025655	0.000900714	-0.036568791	0.80934078
ENSMOCG00000021255	darkred	0.037100942	0.806619013	-0.106586601	0.480795901	-0.221947083	0.138220246	-0.57673882	2.73E-05	0.054285013	0.720110753	-0.097238123	0.520303644	-0.499271174	0.000412171	0.612803336	5.99E-06	0.441120764	0.002150998	0.491687951	0.000519965	0.280480072	0.059019315
ENSMOCG00000022648	darkred	-0.042802532	0.777605315	-0.154253991	0.306047047	0.110135103	0.466224023	-0.701990451	5.45E-08	0.500638321	0.000395037	-0.570167024	3.53E-05	-0.333246969	0.023629001	0.65855828	6.53E-07	0.051895253	0.73196318	0.649300086	1.05E-06	0.136451817	0.365872693
ENSMOCG00000012049	darkred	-0.069478821	0.646367035	0.210681624	0.159896668	-0.222769543	0.136727956	-0.558008275	5.60E-05	0.46026858	0.001288593	-0.490769228	0.000534613	-0.069925186	0.644246373	0.341931001	0.020026175	0.13385904	0.375137238	0.580246131	2.37E-05	-0.161439869	0.283784973
ENSMOCG00000018447	darkred	-0.029149672	0.847505198	0.182976174	0.223543615	-0.447335575	0.001827308	-0.532975053	0.000137094	0.133052949	0.37804584	-0.147755204	0.327116804	-0.336086084	0.022395711	0.46809772	0.00103604	0.465616885	0.001110808	0.541714406	0.000101075	0.064631816	0.669570735
ENSMOCG00000015772	darkred	0.495783365	0.000458959	-0.11679742	0.439516914	-0.069891329	0.644407128	-0.729065718	9.16E-09	0.487414522	0.000591307	-0.525432232	0.000177169	-0.272560345	0.066863803	0.539244358	0.000110263	0.169130059	0.26116356	0.682176186	1.78E-07	-0.021672146	0.886322437
ENSMOCG00000006871	darkred	0.26111759	0.079636643	0.295355907	0.046285975	-0.399899079	0.00589554	-0.742410169	3.51E-09	0.600582308	1.02E-05	-0.594192518	1.34E-05	-0.053312776	0.724925079	0.355023481	0.015474938	0.254360866	0.088033046	0.751091667	1.82E-09	-0.358297762	0.01448525
ENSMOCG00000012185	darkred	-0.255909778	0.086049894	0.548763397	7.86E-05	-0.461889054	0.001232224	-0.681866177	1.81E-07	0.690008807	1.13E-07	-0.698143869	6.91E-08	0.054881096	0.717164341	0.32028943	0.030003038	0.165622491	0.27132743	0.784148069	1.15E-10	-0.419290408	0.003726035
ENSMOCG00000014221	darkred	0.133144643	0.377714308	0.101342233	0.502762725	-0.145694486	0.333983248	-0.857160236	2.90E-14	0.728699827	9.40E-09	-0.775780671	2.42E-10	-0.1622825	0.281245694	0.572238935	3.25E-05	0.109473776	0.468921667	0.851539043	6.39E-14	-0.192594915	0.199724003
ENSMOCG00000003168	darkred	0.338403977	0.021429315	-0.030473848	0.840665544	-0.259426719	0.081676391	-0.697408177	7.23E-08	0.326021725	0.027026408	-0.360975464	0.013716423	-0.368165963	0.011821815	0.582023029	2.21E-05	0.329603963	0.025294345	0.680350763	1.98E-07	0.073629559	0.626756086
ENSMOCG00000008115	darkred	0.238487303	0.11046392	0.240362658	0.10760702	-0.301898726	0.041442365	-0.791843028	5.63E-11	0.696742778	7.53E-08	-0.714374365	2.47E-08	-0.047105137	0.755904879	0.409408854	0.004723222	0.165012693	0.273120767	0.802603437	1.97E-11	-0.34975902	0.017186456
ENSMOCG00000013263	darkred	0.344171336	0.019175748	0.114008788	0.450591054	-0.321856549	0.029163469	-0.433076175	0.002644756	0.205122971	0.171463389	-0.189223254	0.207860588	-0.180231444	0.230686044	0.285008857	0.054876286	0.291333964	0.049485097	0.444708784	0.001958437	-0.069519141	0.646175364
ENSMOCG00000002205	darkred	0.113858871	0.451190686	0.628574867	2.90E-06	-0.828948431	1.13E-12	-0.540446594	0.0001057	0.252572181	0.090367256	-0.221542941	0.138957957	-0.07611523	0.615131741	0.233206662	0.118819216	0.56827359	3.79E-05	0.640729828	1.62E-06	-0.299538773	0.043139269
ENSMOCG00000001636	darkred	0.138174167	0.359795285	-0.031926665	0.83317478	-0.243649284	0.102736884	-0.825385533	1.71E-12	0.357113519	0.014836794	-0.412395698	0.004399748	-0.497215158	0.000439202	0.763079099	7.05E-10	0.40858789	0.004815694	0.797546316	3.26E-11	0.180402162	0.230237282
ENSMOCG00000015865	darkred	0.009942161	0.947714724	0.341755555	0.020094094	-0.506019714	0.000333654	-0.411007351	0.004547612	0.110378061	0.465235061	-0.111062165	0.462456457	-0.1851843	0.217909514	0.275686539	0.063673787	0.426250437	0.003139483	0.441373362	0.002136913	-0.055647309	0.713382954
ENSMOCG00000002676	darkred	-0.017609952	0.907526953	0.250420295	0.093238823	-0.328058115	0.026030057	-0.754995182	1.35E-09	0.543378728	9.53E-05	-0.592161951	1.46E-05	-0.179549098	0.232485698	0.538269815	0.000114092	0.240455287	0.107467389	0.783065366	1.27E-10	-0.110561137	0.464490588
ENSMOCG00000010410	darkred	0.089903108	0.552393691	0.315974297	0.032419015	-0.390271812	0.007332443	-0.703754301	4.88E-08	0.562920139	4.65E-05	-0.577084319	2.69E-05	-0.088055411	0.560622432	0.409923982	0.004665994	0.248125906	0.096377884	0.740390341	4.07E-09	-0.259459394	0.081636589
ENSMOCG00000015272	darkred	0.187957721	0.210973683	0.020789532	0.890923492	-0.090070658	0.551650343	-0.573246202	3.13E-05	0.478695262	0.000764749	-0.498719709	0.00041927	-0.121781448	0.420105405	0.370535022	0.011248812	0.1021131	0.499502059	0.564198864	4.43E-05	-0.147181787	0.329018514
ENSMOCG00000005278	darkred	0.246794747	0.09823616	0.196258944	0.191139424	-0.296850037	0.045141215	-0.409533968	0.004709266	0.347869013	0.017838799	-0.334171324	0.023221371	-0.012805828	0.932685543	0.178209248	0.236047415	0.171597109	0.254169026	0.456975152	0.001410285	-0.231155716	0.122190204
ENSMOCG00000010462	darkred	-0.290636835	0.050057392	0.110350373	0.465347707	-0.166076782	0.269996491	-0.335528922	0.022633383	0.147691073	0.327329148	-0.167731832	0.265184297	-0.202604099	0.176899258	0.338156208	0.021530915	0.186848281	0.213729458	0.337818094	0.021670214	0.072487903	0.632125457
ENSMOCG00000018615	darkred	0.333692097	0.023431963	-0.04230581	0.780121724	-0.283846993	0.055916165	-0.485847395	0.000619596	-0.023010149	0.879354542	-0.001556226	0.991810371	-0.442389172	0.002081092	0.474844408	0.000854913	0.501719642	0.000381942	0.433194279	0.002636839	0.190486771	0.204784679
ENSMOCG00000018469	darkred	0.073835403	0.625789994	0.156260351	0.299721841	-0.538370322	0.000113691	-0.908324657	2.89E-18	0.227219445	0.128861395	-0.282713989	0.056945414	-0.594369018	1.33E-05	0.820370554	3.01E-12	0.695288009	8.22E-08	0.865182552	8.87E-15	0.187236683	0.212761854
ENSMOCG00000006698	darkred	0.202194621	0.177794518	-0.235978895	0.114375166	-0.097000245	0.521329586	-0.751118489	1.82E-09	0.227968099	0.127571988	-0.307358236	0.037725227	-0.549983746	7.52E-05	0.758024794	1.06E-09	0.375724982	0.010076171	0.65905057	6.36E-07	0.295989373	0.045797783
ENSMOCG00000020367	darkred	-0.610873761	6.52E-06	0.567678432	3.88E-05	-0.503438222	0.000361934	-0.408117228	0.004869418	0.345281775	0.018765652	-0.345803578	0.018575517	0.015764479	0.917182217	0.222378934	0.137435182	0.226111494	0.130787523	0.497305299	0.000437985	-0.225925152	0.131113578
ENSMOCG00000019097	darkred	-0.1374776	0.36224575	0.462424531	0.001214086	-0.7104596	3.19E-08	-0.74073054	3.97E-09	0.264229085	0.075987813	-0.267233853	0.072590377	-0.360371588	0.013886701	0.574671382	2.96E-05	0.628424161	2.92E-06	0.788961189	7.38E-11	-0.023835134	0.875062737
ENSMOCG00000019964	darkred	-0.112712532	0.455790168	0.178396385	0.235547722	-0.430453588	0.002826047	-0.891476691	9.92E-17	0.371313702	0.011065747	-0.429725373	0.002878291	-0.51645483	0.000238547	0.820237877	3.06E-12	0.518291483	0.000224614	0.893188373	7.12E-17	0.163129319	0.278708839
ENSMOCG00000017315	darkred	0.436395477	0.002430061	-0.310498238	0.035714402	0.046354757	0.759676628	-0.552803093	6.78E-05	0.194906832	0.19427627	-0.239764696	0.108511749	-0.383629647	0.008492373	0.507400361	0.000319363	0.209853491	0.161582787	0.438550016	0.002299083	0.178500654	0.235269618
ENSMOCG00000012512	darkred	-0.135381778	0.369679337	0.448597135	0.001767146	-0.461686716	0.00123914	-0.823389773	2.15E-12	0.703593235	4.93E-08	-0.721086353	1.58E-08	-0.090852899	0.548186176	0.495827291	0.000458341	0.254417337	0.087960123	0.906046058	4.85E-18	-0.305821213	0.038742893
ENSMOCG00000010329	darkred	0.35448269	0.015643802	-0.185059331	0.218225719	0.094596008	0.531754884	-0.471837841	0.000931799	0.33426366	0.023180978	-0.37793411	0.009609864	-0.191313559	0.202789323	0.379999853	0.009190745	0.020034247	0.894863604	0.441202141	0.002146452	0.04405893	0.77125045
ENSMOCG00000006244	darkred	-0.239700363	0.108609431	0.296240076	0.045605735	-0.423037095	0.003399341	-0.717600894	2.00E-08	0.402869074	0.005504859	-0.431591471	0.002746086	-0.325136572	0.027469292	0.608055622	7.39E-06	0.379121641	0.009366961	0.76676167	5.20E-10	0.00857651	0.954888625
ENSMOCG00000011439	darkred	-0.16393951	0.276295824	0.580600134	2.34E-05	-0.555955861	6.04E-05	-0.426413119	0.003126805	0.328434491	0.025849305	-0.31312849	0.034098706	0.047749473	0.75267063	0.150561016	0.317911061	0.318257732	0.031121258	0.500669311	0.000394656	-0.328579971	0.02577972
ENSMOCG00000017181	darkred	0.080768227	0.593622328	0.214245316	0.152787236	-0.338557276	0.021366656	-0.325707931	0.027182728	0.219906989	0.141974103	-0.181955549	0.226181465	-0.032860131	0.828369466	0.152739218	0.310878661	0.220773773	0.140370055	0.346146415	0.018451481	-0.177417396	0.238169818
ENSMOCG00000013461	darkred	0.263859375	0.076414348	0.104885539	0.487865242	-0.407353619	0.004957695	-0.514788338	0.000251861	0.012870292	0.932347467	-0.017288005	0.909210421	-0.433645173	0.002606806	0.481369691	0.000707244	0.544832107	9.05E-05	0.49131014	0.000525944	0.152750997	0.310840903
ENSMOCG00000019438	darkred	0.41901838	0.003750793	-0.165339606	0.272158386	-0.094041048	0.534175718	-0.547723442	8.16E-05	0.137658115	0.361609747	-0.195871676	0.192034168	-0.403979593	0.005364682	0.524684487	0.000181671	0.316215126	0.032280066	0.488055807	0.000580069	0.20919763	0.162927323
ENSMOCG00000013543	darkred	0.176794927	0.23984733	-0.031873159	0.833450406	-0.150739384	0.317331441	-0.849020159	9.00E-14	0.542408225	9.86E-05	-0.5820071	2.21E-05	-0.364156678	0.012848494	0.685858831	1.44E-07	0.247503418	0.097243459	0.809752115	9.49E-12	0.018602813	0.902337801
ENSMOCG00000014297	darkred	0.501024823	0.00039031	-0.201714207	0.178849011	-0.018502769	0.902860496	-0.718322081	1.90E-08	0.392777906	0.006931907	-0.460074848	0.001295484	-0.34411247	0.019197697	0.592892332	1.41E-05	0.209771273	0.161750893	0.652604824	8.89E-07	0.086502401	0.567582794
ENSMOCG00000014167	darkred	0.172422391	0.251857563	0.386664905	0.007944031	-0.440638663	0.002178108	-0.758371085	1.03E-09	0.643224705	1.43E-06	-0.653776697	8.37E-07	-0.03402288	0.822392525	0.379520101	0.009286652	0.244785862	0.101092681	0.813660766	6.27E-12	-0.358277777	0.014491123
ENSMOCG00000014208	darkred	0.184160718	0.220508837	0.553904692	6.51E-05	-0.764015633	6.53E-10	-0.493804149	0.000487587	0.224336066	0.133918867	-0.188460693	0.209732542	-0.081402646	0.590715543	0.217830168	0.145872644	0.520664891	0.000207701	0.584693637	1.98E-05	-0.259905821	0.081094326
ENSMOCG00000015155	darkred	0.21464734	0.152000029	0.338526478	0.021379232	-0.347450914	0.017985902	-0.750988695	1.84E-09	0.74136414	3.79E-09	-0.737610526	4.99E-09	0.043769582	0.772712677	0.324381491	0.027851855	0.140804356	0.350633458	0.795411735	4.01E-11	-0.449967196	0.001703806
ENSMOCG00000014423	darkred	-0.324349236	0.027868295	0.439266696	0.00225692	-0.493692354	0.000489251	-0.697382811	7.24E-08	0.443596862	0.002016409	-0.474545357	0.000862297	-0.21301244	0.155220013	0.534384581	0.000130591	0.368622501	0.011709489	0.770469068	3.81E-10	-0.086928605	0.565668641
ENSMOCG00000007286	darkred	-0.121528642	0.421078152	0.559939409	5.21E-05	-0.747950308	2.32E-09	-0.795985483	3.79E-11	0.426731722	0.003102106	-0.433501194	0.002616363	-0.227633751	0.128146634	0.516023307	0.000241932	0.557785828	5.64E-05	0.862859294	1.26E-14	-0.194147074	0.196054799
ENSMOCG00000001629	darkred	-0.331663539	0.024341197	0.606351286	7.96E-06	-0.754819835	1.36E-09	-0.570815977	3.44E-05	0.212786013	0.155669878	-0.205843169	0.169931591	-0.191578814	0.202152068	0.369905801	0.011398629	0.577429955	2.65E-05	0.626986776	3.13E-06	-0.153580451	0.308189445
ENSMOCG00000003097	darkred	0.285879538	0.054107268	-0.080483245	0.594930117	-0.085321481	0.572902094	-0.791569849	5.78E-11	0.506044347	0.000333394	-0.573948953	3.04E-05	-0.2971599	0.044906716	0.605535557	8.25E-06	0.197286795	0.188779043	0.73930562	4.41E-09	-0.009659801	0.949197675
ENSMOCG00000002685	darkred	-0.228399764	0.126832949	0.513389656	0.000263551	-0.525603791	0.00017615	-0.698957606	6.57E-08	0.608819685	7.14E-06	-0.601412184	9.86E-06	-0.021559774	0.886908024	0.361010569	0.013706579	0.262134665	0.078429106	0.773952065	2.83E-10	-0.360153876	0.01394853
ENSMOCG00000023025	darkred	-0.011854831	0.93767428	0.309964559	0.036049799	-0.473325314	0.00089302	-0.900059837	1.77E-17	0.538074122	0.000114875	-0.578938483	2.50E-05	-0.317372035	0.031619427	0.65926358	6.29E-07	0.426896218	0.003089422	0.918001808	2.75E-19	-0.095524986	0.527714576
ENSMOCG00000021557	darkred	-0.0726473	0.631374659	0.449305488	0.001734141	-0.728639328	9.44E-09	-0.809704749	9.54E-12	0.324314364	0.027886079	-0.337609046	0.021756718	-0.356816088	0.014926218	0.603726472	8.92E-06	0.636934114	1.95E-06	0.860122978	1.89E-14	-0.061100795	0.686669916
ENSMOCG00000012536	darkred	0.428906028	0.002938087	-0.217619133	0.146273178	-0.161123859	0.284741126	-0.519429947	0.000216351	0.051761983	0.732626008	-0.073192753	0.628808216	-0.447711498	0.001809194	0.51036512	0.000290525	0.395984561	0.006447168	0.433808394	0.002596008	0.219696113	0.14236639
ENSMOCG00000010694	darkred	0.151367083	0.315297008	0.164312655	0.275189114	-0.30047756	0.042457577	-0.747499145	2.40E-09	0.539979888	0.00010745	-0.554820291	6.30E-05	-0.196957406	0.189533189	0.500628668	0.000395155	0.246401454	0.098790444	0.769352057	4.19E-10	-0.148698783	0.324002496
ENSMOCG00000020523	darkred	-0.254097397	0.08837389	0.181650563	0.226973859	-0.242442984	0.10450433	-0.451595972	0.001631133	0.208352113	0.164672651	-0.250732649	0.092817674	-0.247831699	0.096786237	0.423605438	0.003352049	0.257316564	0.084279069	0.476621957	0.000812174	0.081224129	0.591532832
ENSMOCG00000004559	darkred	0.378391269	0.00951572	0.190844146	0.203920511	-0.417116093	0.003927992	-0.89014667	1.28E-16	0.56306267	4.63E-05	-0.583864638	2.05E-05	-0.266401557	0.073519185	0.580498748	2.35E-05	0.381976664	0.008804511	0.885006305	3.31E-16	-0.167508236	0.265831065
ENSMOCG00000022006	darkred	0.108264517	0.473875887	0.2176652	0.146185674	-0.244418538	0.101621833	-0.758222183	1.04E-09	0.665388189	4.54E-07	-0.691278583	1.05E-07	-0.073049483	0.629481904	0.424526374	0.003276645	0.138779589	0.357673647	0.764536921	6.25E-10	-0.2856367	0.054320874
ENSMOCG00000019159	darkred	0.267856988	0.071901073	0.199204465	0.184430881	-0.416331654	0.004003174	-0.52558419	0.000176266	0.222360113	0.137469329	-0.224879771	0.132954039	-0.189265086	0.207758237	0.338962063	0.021201944	0.390810313	0.007244727	0.517193647	0.000232851	-0.08950854	0.554146089
ENSMOCG00000022416	darkred	-0.047911419	0.751858398	0.626150457	3.25E-06	-0.808309953	1.10E-11	-0.814617145	5.66E-12	0.439213534	0.002260024	-0.445719232	0.00190704	-0.204390157	0.173032233	0.497895317	0.000430088	0.596178458	1.23E-05	0.893606505	6.56E-17	-0.240751971	0.107021089
ENSMOCG00000013725	darkred	0.289405007	0.051081725	-0.404944996	0.00524536	0.208195887	0.164996617	-0.540314839	0.000106192	0.257415356	0.084155789	-0.334752573	0.022968079	-0.386544516	0.007965182	0.583129825	2.11E-05	0.073521331	0.627264288	0.456767669	0.001418283	0.267941592	0.071807885
ENSMOCG00000016981	darkred	0.108570108	0.472621293	0.248897756	0.095312899	-0.572584618	3.21E-05	-0.566507354	4.06E-05	0.042953296	0.776841982	-0.063955062	0.672835498	-0.370506489	0.011255569	0.481429867	0.000705996	0.601054978	1.00E-05	0.557027319	5.80E-05	0.101798885	0.500829837
ENSMOCG00000012343	darkred	-0.391801979	0.007085571	0.567302157	3.94E-05	-0.525137277	0.000178933	-0.654185056	8.20E-07	0.544320811	9.21E-05	-0.555726068	6.09E-05	-0.074943532	0.620599852	0.421043091	0.003569931	0.284056997	0.055727046	0.769549284	4.12E-10	-0.238148471	0.110986206
ENSMOCG00000002197	darkred	0.286538804	0.053530774	0.301222474	0.041922944	-0.432035794	0.002715409	-0.351609437	0.016567461	0.202775309	0.176525898	-0.199467241	0.18384068	0.005892574	0.96899737	0.114506911	0.448601803	0.276068764	0.06329223	0.393128172	0.006877466	-0.220701892	0.140502562
ENSMOCG00000015187	darkred	-0.276294637	0.063067611	0.418280385	0.003818687	-0.373227056	0.010626741	-0.757439997	1.11E-09	0.688381956	1.24E-07	-0.721980969	1.49E-08	-0.069139161	0.647982611	0.483360236	0.000666994	0.170397755	0.257553529	0.841601313	2.39E-13	-0.258369236	0.082972714
ENSMOCG00000010539	darkred	0.025593055	0.865929519	0.142519025	0.344738332	-0.233903937	0.117689337	-0.641856399	1.53E-06	0.463850586	0.001166938	-0.488638922	0.000570018	-0.17701247	0.239260153	0.444040908	0.001993078	0.203851904	0.174191134	0.649792768	1.03E-06	-0.107461762	0.477179972
ENSMOCG00000012329	darkred	0.486138296	0.000614255	-0.160668501	0.286122601	0.004132806	0.978253362	-0.434023136	0.002581863	0.255973265	0.085969358	-0.289310488	0.051161017	-0.150839096	0.317007711	0.276021394	0.063339419	0.103625397	0.493136886	0.359857071	0.014033199	-0.038400827	0.799980114
ENSMOCG00000018903	darkred	0.361266636	0.013634958	-0.083945041	0.579130746	-0.272891619	0.066519865	-0.749581536	2.05E-09	0.268530458	0.07116192	-0.304315224	0.039761742	-0.450378756	0.001685176	0.643888413	1.38E-06	0.435212956	0.002504713	0.685399875	1.48E-07	0.124380936	0.410177309
ENSMOCG00000021699	darkred	0.329045027	0.025558327	0.019920232	0.89545861	-0.094853191	0.530634832	-0.695447452	8.14E-08	0.602869303	9.26E-06	-0.645707802	1.26E-06	-0.088683071	0.557820721	0.415460424	0.004088148	0.057817038	0.702712072	0.675451137	2.61E-07	-0.187563915	0.211949014
ENSMOCG00000006196	darkred	-0.28314427	0.056552759	0.495946752	0.000456665	-0.624934523	3.44E-06	-0.827762927	1.30E-12	0.474580792	0.000861419	-0.510366426	0.000290513	-0.262927768	0.077497503	0.593323201	1.39E-05	0.473013379	0.000901031	0.883255449	4.53E-16	-0.124749236	0.40878165
ENSMOCG00000000802	darkred	0.088197276	0.559988607	0.314046097	0.033549434	-0.544786159	9.06E-05	-0.941502667	2.08E-22	0.479689261	0.000742905	-0.521798469	0.000200038	-0.377804849	0.009636627	0.701778596	5.52E-08	0.533661493	0.000133891	0.944905805	5.77E-23	-0.060031504	0.691879194
ENSMOCG00000013450	darkred	0.045117806	0.765906122	0.488624196	0.00057027	-0.698067944	6.94E-08	-0.786867173	8.96E-11	0.426628907	0.003110058	-0.432027507	0.002715978	-0.202116273	0.177966183	0.476504058	0.000814949	0.541885004	0.000100467	0.827215108	1.38E-12	-0.225671928	0.131557634
ENSMOCG00000022841	darkred	-0.146980248	0.329688549	0.283896477	0.055871556	-0.260775583	0.080045957	-0.710524178	3.17E-08	0.628443954	2.92E-06	-0.652459419	8.96E-07	-0.097738516	0.518148792	0.465487723	0.001114829	0.139786344	0.354162456	0.753739064	1.48E-09	-0.211933661	0.157371902
ENSMOCG00000002317	darkred	0.082493191	0.585733709	0.321626646	0.029285401	-0.286030405	0.053974903	-0.750677222	1.88E-09	0.742605223	3.46E-09	-0.763090252	7.04E-10	-0.009917959	0.947841828	0.406963389	0.005003344	0.10146144	0.502257785	0.820410493	3.00E-12	-0.340157422	0.020721756
ENSMOCG00000000301	darkred	-0.358335054	0.014474296	0.611274973	6.41E-06	-0.618637754	4.60E-06	-0.331345882	0.024486215	0.24663121	0.098466348	-0.229818672	0.124426342	0.064572908	0.669854675	0.121373267	0.421676637	0.310078032	0.03597827	0.431867034	0.002727025	-0.267037598	0.072808549
ENSMOCG00000010173	darkred	-0.055803263	0.712614124	0.452888591	0.001575432	-0.628400728	2.93E-06	-0.795749128	3.88E-11	0.413770722	0.004257465	-0.441699165	0.002118867	-0.262854256	0.077583485	0.552384656	6.89E-05	0.518250341	0.000224917	0.831578225	8.25E-13	-0.125682712	0.405256537
ENSMOCG00000005078	darkred	-0.297061354	0.044981187	0.67439787	2.77E-07	-0.602338821	9.47E-06	-0.492443724	0.000508186	0.445388765	0.001923716	-0.435079844	0.002513242	0.076389492	0.613854769	0.196682639	0.190163913	0.280191767	0.059291321	0.601688967	9.74E-06	-0.353125601	0.016074463
ENSMOCG00000014138	darkred	0.437622115	0.002354706	-0.4945131	0.000477153	0.292064884	0.048890764	-0.576573155	2.74E-05	0.32805896	0.02602965	-0.390355176	0.007318804	-0.40792981	0.004890956	0.607444331	7.59E-06	0.014055117	0.926135929	0.475471804	0.000839603	0.265435258	0.074609276
ENSMOCG00000015648	darkred	0.555069414	6.24E-05	-0.282952491	0.056727498	0.121315591	0.421898921	-0.490197404	0.000543917	0.300897084	0.0421558	-0.353569248	0.015932582	-0.224233895	0.134100755	0.37340808	0.010585991	0.054562898	0.718736678	0.416335527	0.004002799	0.038526573	0.799338623
ENSMOCG00000013628	darkred	0.185273743	0.217683393	0.364942712	0.012641416	-0.420278698	0.003637292	-0.827283752	1.37E-12	0.675952648	2.54E-07	-0.69100561	1.06E-07	-0.087697527	0.562222869	0.440136128	0.002206689	0.265630344	0.074388177	0.859857705	1.96E-14	-0.343498589	0.019427859
ENSMOCG00000001271	darkred	0.027696195	0.855025492	-0.23731027	0.112286316	0.050809021	0.737371209	-0.646847845	1.19E-06	0.286729287	0.053365132	-0.372419193	0.010810241	-0.461524483	0.001244711	0.68528367	1.49E-07	0.180027062	0.231224086	0.57778542	2.62E-05	0.285762342	0.054210271
ENSMOCG00000000645	darkred	0.002623681	0.986193323	-0.080078862	0.596788014	-0.138690326	0.35798598	-0.827544799	1.33E-12	0.42523592	0.00321957	-0.49199944	0.000515081	-0.477648228	0.00078838	0.779392866	1.76E-10	0.300126856	0.042711201	0.784431884	1.12E-10	0.187281533	0.212650319
ENSMOCG00000021814	darkred	-0.201770185	0.178725911	0.488203434	0.00057751	-0.410933402	0.004555608	-0.761171467	8.23E-10	0.757214173	1.13E-09	-0.76876531	4.40E-10	0.031099024	0.837440368	0.389859463	0.007400231	0.145501402	0.334631183	0.840373313	2.79E-13	-0.401293778	0.005709172
ENSMOCG00000017302	darkred	0.497258223	0.00043862	-0.303913862	0.040036949	0.114033607	0.450491825	-0.487141099	0.000596158	0.238599605	0.110291229	-0.285459684	0.054477008	-0.282594014	0.057055287	0.409153366	0.004751832	0.102451435	0.49807438	0.397672729	0.006204008	0.108571052	0.472617422
ENSMOCG00000022043	darkred	-0.167643179	0.265440608	0.259658981	0.081393807	-0.234205094	0.11720386	-0.813803286	6.18E-12	0.716294905	2.18E-08	-0.762198559	7.57E-10	-0.138241548	0.35955878	0.561389079	4.93E-05	0.121751326	0.420221244	0.861196918	1.61E-14	-0.188957633	0.208511309
ENSMOCG00000015796	darkred	-0.139729113	0.354361491	0.084111278	0.578376867	-0.272906807	0.066504131	-0.356569823	0.015000606	0.002753419	0.985510669	-0.007365214	0.961254657	-0.316103941	0.032344154	0.373414108	0.010584637	0.385115438	0.008220003	0.333662658	0.023444951	0.133773513	0.375445211
ENSMOCG00000017411	darkred	-0.004711615	0.975208583	0.598611216	1.11E-05	-0.620514257	4.22E-06	-0.745345616	2.82E-09	0.640573272	1.63E-06	-0.629386278	2.79E-06	0.011763427	0.938153896	0.34048126	0.020593254	0.334536096	0.023062141	0.834366351	5.89E-13	-0.437701261	0.002349916
ENSMOCG00000020093	darkred	-0.073663314	0.62659762	0.439256163	0.002257534	-0.570051859	3.54E-05	-0.464387216	0.001149623	0.217011853	0.14743029	-0.198807109	0.185325922	-0.125613866	0.405515919	0.272847962	0.066565111	0.419615532	0.003696633	0.516086684	0.000241432	-0.165341224	0.27215363
ENSMOCG00000003864	darkred	0.148179903	0.325712758	0.411741778	0.00446886	-0.666547024	4.26E-07	-0.797471848	3.28E-11	0.361770032	0.01349509	-0.372608298	0.010767045	-0.294105844	0.047261765	0.533328836	0.000135435	0.581719561	2.24E-05	0.819774004	3.22E-12	-0.136880049	0.364355908
ENSMOCG00000020320	darkred	-0.097604078	0.518727286	0.520815549	0.000206667	-0.504570572	0.000349273	-0.672718643	3.04E-07	0.587024775	1.80E-05	-0.596551497	1.21E-05	0.028400271	0.85138097	0.307080882	0.037907223	0.251503295	0.091784912	0.726379859	1.10E-08	-0.390227185	0.007339754
ENSMOCG00000002712	darkred	-0.098317593	0.515660675	0.545277907	8.90E-05	-0.633634197	2.28E-06	-0.667676608	4.01E-07	0.447186043	0.001834558	-0.441369966	0.002137102	-0.087391743	0.563592007	0.358068427	0.014552769	0.424179776	0.003304847	0.730136545	8.50E-09	-0.297165988	0.044902119
ENSMOCG00000018839	darkred	0.420310366	0.003634479	0.096780865	0.522276637	-0.261640444	0.079014068	-0.793653139	4.74E-11	0.552680847	6.81E-05	-0.587719582	1.75E-05	-0.199895575	0.182881529	0.506793384	0.000325576	0.25373455	0.088844979	0.77018238	3.91E-10	-0.162445952	0.28075486
ENSMOCG00000014947	darkred	-0.058235041	0.700662709	0.247598485	0.09711088	-0.26826795	0.071449311	-0.684216826	1.58E-07	0.532368839	0.00013998	-0.558002197	5.60E-05	-0.170301244	0.257827184	0.471280649	0.000946709	0.194252471	0.195807389	0.712258978	2.84E-08	-0.145337927	0.335180367
ENSMOCG00000021905	darkred	0.151148915	0.316003172	0.221090961	0.139786451	-0.35563126	0.015287007	-0.594581804	1.32E-05	0.333913135	0.023334632	-0.37220278	0.010859857	-0.178545426	0.235150274	0.406816515	0.00502062	0.320603038	0.029833439	0.607891235	7.44E-06	-0.094494726	0.532196294
ENSMOCG00000015806	darkred	0.256667616	0.085092377	0.395079035	0.006580976	-0.650970819	9.67E-07	-0.693754833	9.02E-08	0.302648511	0.040914805	-0.289132669	0.051310459	-0.26062589	0.080225629	0.437970399	0.00233369	0.574126531	3.02E-05	0.73337805	6.76E-09	-0.158463531	0.292873826
ENSMOCG00000021351	darkred	0.066624429	0.659993203	0.090774802	0.548531563	-0.133633344	0.375950264	-0.74778739	2.35E-09	0.584665199	1.98E-05	-0.638127545	1.84E-06	-0.199352929	0.184097261	0.540052566	0.000107176	0.133440721	0.376644981	0.744940395	2.91E-09	-0.0981392	0.516426536
ENSMOCG00000022226	darkred	-0.187874638	0.211179192	0.2270504	0.129153889	-0.377409979	0.009718784	-0.521219526	0.000203919	0.173691819	0.248329833	-0.192929593	0.19892878	-0.277569631	0.061811596	0.419964084	0.003665339	0.399812795	0.005907242	0.509329207	0.000300322	0.020307215	0.893439312
ENSMOCG00000007961	darkred	-0.273447143	0.065946265	0.064345795	0.670949811	-0.069024057	0.648530458	-0.727450178	1.02E-08	0.572483282	3.22E-05	-0.63517056	2.12E-06	-0.257656394	0.083855599	0.625257497	3.39E-06	0.079823588	0.597962154	0.736601816	5.37E-09	0.024568525	0.871250408
ENSMOCG00000015031	darkred	-0.220013341	0.141776561	0.48073478	0.000720533	-0.564893603	4.32E-05	-0.486791338	0.000602414	0.301329605	0.041846509	-0.288535864	0.051814608	-0.074022463	0.624912595	0.263911294	0.076354335	0.376472233	0.009916309	0.548726211	7.87E-05	-0.215258446	0.150809131
ENSMOCG00000010774	darkred	0.106027589	0.483113103	0.314511743	0.033273509	-0.520832665	0.00020655	-0.940307605	3.21E-22	0.570801237	3.44E-05	-0.595383403	1.27E-05	-0.298586215	0.043840061	0.640830461	1.61E-06	0.460518425	0.001279755	0.951624167	3.54E-24	-0.16002987	0.288067443
ENSMOCG00000018986	darkred	0.244251315	0.101863432	0.019296181	0.898716312	-0.297412277	0.044716456	-0.727828211	9.98E-09	0.2595154	0.081568405	-0.290248324	0.05037865	-0.442830768	0.002057231	0.628018788	2.98E-06	0.451024697	0.001656302	0.679843568	2.04E-07	0.112618142	0.456170022
ENSMOCG00000018867	darkred	-0.106410957	0.481523343	0.256692518	0.085061055	-0.45592872	0.001451035	-0.695759176	7.99E-08	0.296772266	0.045200228	-0.32360002	0.028252448	-0.355511278	0.015323952	0.568146125	3.81E-05	0.45539433	0.001472247	0.703691635	4.90E-08	0.019128057	0.899594245
ENSMOCG00000010757	darkred	-0.305853471	0.038721306	0.298582602	0.043842736	-0.530120054	0.000151175	-0.773659175	2.90E-10	0.245634094	0.09987885	-0.291777174	0.049124015	-0.492474069	0.000507718	0.735841451	5.67E-09	0.566885335	4.00E-05	0.792323207	5.38E-11	0.173099815	0.249970831
ENSMOCG00000022007	darkred	0.230989285	0.122466888	-0.287319508	0.052854504	0.079861968	0.597785561	-0.720328985	1.67E-08	0.374940653	0.010246342	-0.456864861	0.001414531	-0.426546285	0.003116461	0.676593184	2.45E-07	0.170222424	0.258050818	0.633283274	2.32E-06	0.189652709	0.206811514
ENSMOCG00000013499	darkred	0.273717323	0.065668719	-0.047348523	0.754682715	-0.318587467	0.030937465	-0.448671745	0.001763643	-0.043010804	0.776550867	0.027119522	0.858012764	-0.452686239	0.001584038	0.500284094	0.000399413	0.474833008	0.000855193	0.423268465	0.003380018	0.274659027	0.064708601
ENSMOCG00000000710	darkred	0.166523132	0.268693037	0.341726113	0.020105511	-0.596440928	1.22E-05	-0.925762326	3.35E-20	0.480144428	0.00073309	-0.509649175	0.000297265	-0.332549404	0.023940571	0.649249311	1.06E-06	0.551430769	7.13E-05	0.934086735	2.67E-21	-0.120608138	0.42463083
ENSMOCG00000005315	darkred	0.287547031	0.052658718	0.303205083	0.040526755	-0.420324227	0.003633249	-0.623010565	3.76E-06	0.491882825	0.000516904	-0.48297155	0.000674688	-0.015827016	0.916854828	0.269773733	0.069813195	0.250938378	0.092541094	0.645820028	1.25E-06	-0.334463546	0.023093738
ENSMOCG00000014822	darkred	-0.119804772	0.427745181	0.429879117	0.002867191	-0.675902014	2.54E-07	-0.727404661	1.03E-08	0.225544041	0.131782327	-0.263165593	0.07721985	-0.354845996	0.015530187	0.560897257	5.02E-05	0.62030936	4.26E-06	0.754041673	1.45E-09	-0.011739347	0.938280253
ENSMOCG00000012332	darkred	-0.018715869	0.901747166	0.393022729	0.006893816	-0.610616504	6.60E-06	-0.85334659	4.97E-14	0.45665557	0.001422621	-0.485813949	0.000620213	-0.297450359	0.044687804	0.607680317	7.51E-06	0.5066314	0.000327253	0.892285803	8.48E-17	-0.114535683	0.448487051
ENSMOCG00000006651	darkred	-0.028350399	0.851639026	0.228708609	0.126306163	-0.192822851	0.199182166	-0.369224844	0.011562689	0.351028575	0.016759701	-0.346436317	0.018347144	-0.029478537	0.845805484	0.217786603	0.145955263	0.111626729	0.460170139	0.432839492	0.002660685	-0.17384216	0.247914258
ENSMOCG00000018890	darkred	0.131814438	0.38254077	0.379807942	0.009229007	-0.574288063	3.00E-05	-0.537580789	0.000116872	0.270407826	0.069133165	-0.257058277	0.084602042	-0.134839306	0.371618214	0.295521494	0.046157956	0.430189901	0.002844867	0.581688541	2.24E-05	-0.19838908	0.186270872
ENSMOCG00000003523	darkred	-0.476056904	0.000825548	0.236587724	0.113416314	-0.385551693	0.008141478	-0.481858441	0.000697165	0.117198006	0.437938608	-0.145482056	0.334696142	-0.311365615	0.035174771	0.459378577	0.00132052	0.400733319	0.005783439	0.46974973	0.000988777	0.094627727	0.531616685
ENSMOCG00000004122	darkred	-0.078083475	0.605992691	0.182774178	0.224063989	-0.521137902	0.000204472	-0.881994332	5.66E-16	0.255851103	0.086124378	-0.314204179	0.033455549	-0.590558466	1.56E-05	0.846634551	1.24E-13	0.634676192	2.17E-06	0.880542855	7.30E-16	0.236529847	0.113507201
ENSMOCG00000008471	darkred	-0.366880194	0.012143134	0.448675832	0.001763452	-0.366509074	0.012237256	-0.297872328	0.044371323	0.267991595	0.071752854	-0.27179559	0.06766319	0.05453986	0.718850562	0.125144612	0.407286435	0.153125746	0.309641176	0.354164308	0.015743948	-0.212737983	0.155765426
ENSMOCG00000009485	darkred	0.188558633	0.209491459	0.149232446	0.322249412	-0.553971467	6.50E-05	-0.914510606	6.64E-19	0.236527349	0.113511125	-0.281334353	0.058219193	-0.598410641	1.12E-05	0.825097526	1.76E-12	0.696248342	7.76E-08	0.880329042	7.57E-16	0.194160506	0.196023256
ENSMOCG00000019402	darkred	0.391173206	0.007186129	0.152948053	0.310209675	-0.446744529	0.001856114	-0.861313744	1.59E-14	0.457505388	0.001390027	-0.481478113	0.000704997	-0.323141012	0.028489968	0.59864838	1.11E-05	0.44812469	0.001789467	0.839088957	3.28E-13	-0.086732133	0.566550658
ENSMOCG00000005210	darkred	-0.080797991	0.593485814	0.465382371	0.001118119	-0.449650166	0.00171828	-0.758765863	9.98E-10	0.659828629	6.10E-07	-0.690785008	1.08E-07	-0.033766361	0.823710282	0.433239643	0.002633804	0.231659327	0.121355849	0.838748858	3.43E-13	-0.30770569	0.037498246
ENSMOCG00000010067	darkred	0.011267594	0.940755997	0.051068397	0.736078697	-0.166197793	0.269642696	-0.858185537	2.50E-14	0.595410012	1.27E-05	-0.658762683	6.46E-07	-0.322287529	0.028936028	0.698235158	6.87E-08	0.205959315	0.169685491	0.857067642	2.94E-14	0.00859011	0.954817165
ENSMOCG00000013508	darkred	-0.189887009	0.206240733	0.260026673	0.080948017	-0.560435854	5.11E-05	-0.567909702	3.85E-05	0.000318613	0.998323275	-0.025623633	0.865770801	-0.463380645	0.001182291	0.563009796	4.64E-05	0.639260339	1.74E-06	0.558467095	5.50E-05	0.19441467	0.19542707
ENSMOCG00000020654	darkred	0.718624617	1.87E-08	-0.195877324	0.192021098	-0.130593369	0.387003214	-0.561965457	4.82E-05	0.194420679	0.19541299	-0.215426078	0.15048366	-0.325502881	0.027285283	0.425723674	0.003180845	0.31300984	0.034170267	0.482933899	0.000675438	0.049438226	0.744213914
ENSMOCG00000007873	darkred	-0.275688161	0.063672164	0.7446329	2.98E-09	-0.904763177	6.45E-18	-0.677916266	2.27E-07	0.326069656	0.027002597	-0.316507072	0.032112286	-0.159598817	0.289384998	0.3980277	0.006153905	0.627786257	3.01E-06	0.782751832	1.30E-10	-0.248742055	0.095526996
ENSMOCG00000017820	darkred	-0.055223117	0.715475578	0.074078259	0.624650984	-0.113852578	0.451215866	-0.824506295	1.89E-12	0.670130228	3.51E-07	-0.7212163	1.57E-08	-0.234381095	0.116920842	0.63531727	2.10E-06	0.112193474	0.457881141	0.826274136	1.54E-12	-0.07039169	0.642033014
ENSMOCG00000008698	darkred	0.324642815	0.027718956	0.090263011	0.550797543	-0.375540049	0.010116074	-0.753322429	1.53E-09	0.369160591	0.011578273	-0.385474346	0.008155353	-0.309435924	0.036384578	0.538489436	0.000113219	0.407288862	0.004965245	0.721622049	1.53E-08	-0.049453256	0.744138783
ENSMOCG00000002084	darkred	-0.331351344	0.024483715	0.189934609	0.206124908	-0.195134511	0.193745526	-0.29692884	0.045081485	0.118053811	0.434577311	-0.149775812	0.320470603	-0.209520267	0.162264892	0.327396524	0.026350338	0.186589478	0.214375897	0.334582441	0.023041977	0.120588588	0.424706464
ENSMOCG00000008144	darkred	0.221178134	0.139626376	-0.057331437	0.705095468	-0.025044525	0.868777591	-0.663324087	5.07E-07	0.517075312	0.000233755	-0.557643882	5.67E-05	-0.189711036	0.206669319	0.465375486	0.001118334	0.068686805	0.6501367	0.622059179	3.93E-06	-0.075771106	0.616735587
ENSMOCG00000008950	darkred	0.099063386	0.512465072	-0.02528554	0.867525992	-0.1958241	0.192144294	-0.828000155	1.26E-12	0.486438178	0.000608792	-0.52248227	0.00019554	-0.379435841	0.009303585	0.682686921	1.73E-07	0.285622553	0.054333339	0.785453567	1.02E-10	0.044422454	0.769414488
ENSMOCG00000001133	darkred	-0.142717656	0.344059395	0.51933909	0.000217	-0.580115041	2.38E-05	-0.849026841	8.99E-14	0.644571592	1.34E-06	-0.660942359	5.75E-07	-0.134739908	0.371974134	0.523131239	0.000191356	0.365488517	0.012499309	0.93096431	7.15E-21	-0.281068225	0.058467511
ENSMOCG00000010596	darkred	0.041758546	0.782896762	0.289466779	0.051029957	-0.470353185	0.000971999	-0.961071665	3.27E-26	0.570797735	3.44E-05	-0.612982543	5.94E-06	-0.337293331	0.02188791	0.702668665	5.22E-08	0.449667838	0.001717471	0.965380381	2.59E-27	-0.101885481	0.500463728
ENSMOCG00000005588	darkred	0.165324489	0.272202839	0.156927058	0.297638766	-0.238580339	0.110320841	-0.646496459	1.21E-06	0.527512378	0.000165172	-0.554933593	6.27E-05	-0.127002271	0.400303485	0.412836813	0.004353656	0.151830842	0.313799245	0.67816429	2.24E-07	-0.167444026	0.266016993
ENSMOCG00000022163	darkred	0.285010346	0.054874964	0.350312584	0.01699926	-0.597822139	1.15E-05	-0.856833723	3.04E-14	0.450123617	0.001696704	-0.474299072	0.000868422	-0.277347019	0.062029443	0.558299545	5.54E-05	0.524918192	0.000180253	0.874894631	1.90E-15	-0.158169386	0.293782185
ENSMOCG00000009944	darkred	0.279907028	0.05956095	-0.356109643	0.015140454	0.218788581	0.144063828	-0.526059723	0.000173469	0.265787261	0.074210711	-0.334994526	0.022863327	-0.342621285	0.019760822	0.506296471	0.000330744	0.061185014	0.686260231	0.417178192	0.003922094	0.178311833	0.235773404
ENSMOCG00000001281	darkred	0.395212859	0.006561051	0.14347332	0.341484013	-0.211370552	0.158503793	-0.322322973	0.028917389	0.257125627	0.084517732	-0.233997983	0.117537567	-0.012049757	0.93665154	0.107324954	0.477744279	0.165274361	0.272350277	0.330437539	0.024904886	-0.209538902	0.162226692
ENSMOCG00000021266	darkred	0.076430838	0.613662357	0.409471667	0.004716211	-0.5726863	3.20E-05	-0.54129036	0.000102601	0.296246081	0.045601143	-0.267906633	0.071846379	-0.125691806	0.405222282	0.297756728	0.044457842	0.424137102	0.003308334	0.596898928	1.19E-05	-0.207368035	0.166721067
ENSMOCG00000021999	darkred	0.296776457	0.045197046	-0.386675062	0.007942248	0.19858944	0.185817533	-0.538986289	0.000111265	0.26518267	0.074896314	-0.318053708	0.031235433	-0.360427013	0.013870998	0.524958576	0.000180009	0.083370224	0.581740957	0.433587432	0.002610635	0.189399103	0.207430573
ENSMOCG00000015502	darkred	-0.227066049	0.129126791	0.649993236	1.02E-06	-0.750219683	1.95E-09	-0.385811205	0.008095074	0.202189051	0.177806717	-0.151483459	0.314920733	0.004348295	0.977119763	0.113216717	0.453764083	0.462949471	0.001196537	0.471232027	0.00094802	-0.325925288	0.02707437
ENSMOCG00000012969	darkred	-0.058901786	0.697398185	0.20798981	0.165424667	-0.430963296	0.002789979	-0.878213808	1.09E-15	0.427104713	0.00307341	-0.480561514	0.000724199	-0.432934833	0.002654259	0.755518165	1.29E-09	0.462985344	0.001195346	0.890944442	1.10E-16	0.085725265	0.571080732
ENSMOCG00000022400	darkred	-0.068999193	0.648648825	0.29027053	0.050360243	-0.560644559	5.07E-05	-0.873157598	2.52E-15	0.377282964	0.009745338	-0.423879527	0.003329449	-0.427629691	0.003033416	0.734208138	6.37E-09	0.559217129	5.35E-05	0.895850331	4.20E-17	0.059428411	0.694823527
ENSMOCG00000014315	darkred	-0.032089756	0.832334777	0.396678758	0.006346194	-0.611320515	6.40E-06	-0.883813673	4.10E-16	0.4623363	0.001217058	-0.486334047	0.000610684	-0.342925142	0.019644959	0.662604364	5.27E-07	0.541326695	0.00010247	0.926966592	2.37E-20	-0.082983748	0.583498902
ENSMOCG00000011502	darkred	0.348101273	0.017757522	0.377833032	0.009630787	-0.539411084	0.000109619	-0.783846582	1.18E-10	0.577394146	2.66E-05	-0.575929354	2.81E-05	-0.072572352	0.631727636	0.375992504	0.010018686	0.357633011	0.014681699	0.813732638	6.23E-12	-0.360018915	0.013986976
ENSMOCG00000002557	darkred	0.018668242	0.901995974	0.166531985	0.268667225	-0.37695978	0.009813186	-0.955336885	6.35E-25	0.534245067	0.000131222	-0.591448188	1.50E-05	-0.408223211	0.004857275	0.768880978	4.36E-10	0.420430894	0.003623791	0.941686144	1.95E-22	0.012496227	0.934309375
ENSMOCG00000018856	darkred	-0.103586066	0.493301893	0.500024328	0.000402651	-0.450332324	0.001687269	-0.803275689	1.85E-11	0.779213921	1.79E-10	-0.793890818	4.64E-11	0.022760886	0.880651955	0.405678127	0.005156299	0.174933013	0.244912976	0.888299579	1.81E-16	-0.419123895	0.003741173
ENSMOCG00000013079	darkred	-0.257031239	0.084635906	0.441325501	0.002139576	-0.660842039	5.78E-07	-0.793423365	4.85E-11	0.308890183	0.036732869	-0.336740305	0.022119314	-0.409647211	0.004696666	0.675205656	2.65E-07	0.60198676	9.62E-06	0.846853851	1.20E-13	0.043124759	0.775974103
ENSMOCG00000013046	darkred	0.177470727	0.238026468	0.13503334	0.370924009	-0.495428398	0.000463979	-0.879639223	8.53E-16	0.298696138	0.04375872	-0.348437672	0.017640358	-0.507596164	0.000317381	0.755729425	1.27E-09	0.594695369	1.31E-05	0.863446212	1.15E-14	0.121618146	0.420733615
ENSMOCG00000018973	darkred	0.099477541	0.510694799	0.31671319	0.031994266	-0.689627767	1.15E-07	-0.908996206	2.48E-18	0.2945033	0.04694972	-0.329389965	0.025395144	-0.496308789	0.000451618	0.746341536	2.62E-09	0.702038137	5.43E-08	0.919680229	1.78E-19	0.068639651	0.650361409
ENSMOCG00000000549	darkred	0.236188294	0.114044687	0.089809249	0.552810308	-0.143047562	0.342933571	-0.640797334	1.61E-06	0.512198344	0.000273893	-0.564584945	4.37E-05	-0.090355006	0.550389904	0.388402396	0.007644129	0.12249391	0.417370869	0.638854546	1.77E-06	-0.181005805	0.228655312
ENSMOCG00000006059	darkred	0.572751633	3.19E-05	-0.089532924	0.554037714	-0.038376181	0.80010586	-0.694466407	8.64E-08	0.546216687	8.61E-05	-0.580680385	2.33E-05	-0.160034664	0.288052812	0.440714005	0.002173852	0.101724431	0.50114472	0.660130346	6.01E-07	-0.141911151	0.346821214
ENSMOCG00000017879	darkred	0.116466578	0.4408228	0.333504266	0.023514939	-0.33731056	0.021880733	-0.712662552	2.76E-08	0.642379115	1.49E-06	-0.663460769	5.03E-07	0.000744066	0.996084305	0.336159628	0.022364497	0.16290562	0.279377518	0.732897458	7.00E-09	-0.360269684	0.013915612
ENSMOCG00000011508	darkred	-0.099900976	0.508888056	0.550596202	7.35E-05	-0.730861914	8.08E-09	-0.580725346	2.33E-05	0.231757578	0.121193576	-0.219760619	0.142246305	-0.186385316	0.214886813	0.355866421	0.015214815	0.565637696	4.20E-05	0.639510528	1.72E-06	-0.174688026	0.245584861
ENSMOCG00000000733	darkred	0.302877685	0.040754655	-0.057893651	0.7023363	-0.209589782	0.162122423	-0.848717739	9.37E-14	0.46258415	0.001208726	-0.493674807	0.000489512	-0.402744049	0.005520839	0.68919384	1.18E-07	0.3376344	0.021746211	0.800579897	2.42E-11	0.045605246	0.76344952
ENSMOCG00000002116	darkred	-0.240735622	0.107045647	0.620161272	4.29E-06	-0.801478952	2.21E-11	-0.753438068	1.52E-09	0.336796728	0.022095612	-0.34384185	0.019298875	-0.268059664	0.071677995	0.522811011	0.000193411	0.618175058	4.70E-06	0.829420698	1.07E-12	-0.133654932	0.375872451
ENSMOCG00000001872	darkred	-0.176831638	0.239748172	0.284481474	0.055346353	-0.56640123	4.08E-05	-0.831220754	8.61E-13	0.259853607	0.081157603	-0.303011571	0.040661331	-0.513719981	0.000260747	0.753569555	1.50E-09	0.621589206	4.02E-06	0.844649917	1.61E-13	0.141976443	0.346597121
ENSMOCG00000004128	darkred	0.245612077	0.099910215	0.211220509	0.158806392	-0.413916161	0.004242654	-0.75111753	1.82E-09	0.504529615	0.000349724	-0.510536013	0.000288937	-0.184963276	0.218468983	0.45924026	0.001325544	0.324158194	0.027965835	0.756656852	1.18E-09	-0.196009481	0.191715443
ENSMOCG00000014744	darkred	0.043036391	0.776421351	0.470806681	0.000959559	-0.594210437	1.34E-05	-0.884046308	3.94E-16	0.618208612	4.69E-06	-0.638312277	1.82E-06	-0.177297193	0.238493133	0.554393549	6.40E-05	0.411799819	0.004462688	0.950754471	5.19E-24	-0.248639753	0.09566787
ENSMOCG00000014739	darkred	-0.039239639	0.795703419	0.261676762	0.078970965	-0.322880063	0.028625738	-0.785280364	1.04E-10	0.568624554	3.74E-05	-0.607378694	7.61E-06	-0.213857991	0.153548489	0.588450421	1.70E-05	0.26977025	0.069816945	0.818807157	3.58E-12	-0.094918489	0.530350638
ENSMOCG00000010929	darkred	0.248577547	0.095753608	0.359740034	0.014066706	-0.615360619	5.34E-06	-0.870739029	3.73E-15	0.461881608	0.001232478	-0.483018528	0.000673754	-0.282600055	0.057049751	0.583860158	2.05E-05	0.536422865	0.000121683	0.895182461	4.80E-17	-0.151721437	0.314152174
ENSMOCG00000013170	darkred	0.046307814	0.75991277	0.140380684	0.35209952	-0.336223584	0.022337381	-0.399472934	0.005953529	0.066503994	0.660570569	-0.076576511	0.612984653	-0.273832592	0.065550591	0.363729169	0.012962331	0.358094562	0.014545061	0.39816011	0.006135307	0.098421642	0.515214241
ENSMOCG00000020402	darkred	0.304395315	0.039707011	-0.005360578	0.971795184	-0.169618954	0.259767347	-0.650272007	1.00E-06	0.341292167	0.020274418	-0.382927373	0.008623799	-0.302643895	0.040918036	0.503437061	0.000361947	0.27221038	0.067228679	0.609741915	6.86E-06	0.016010185	0.915896002
ENSMOCG00000001627	darkred	0.354220301	0.015726297	0.28298214	0.056700456	-0.638702531	1.79E-06	-0.727492397	1.02E-08	0.239544554	0.108846288	-0.235952621	0.114416683	-0.325614618	0.027229358	0.47898124	0.000758406	0.613106114	5.91E-06	0.718303083	1.91E-08	-0.090685394	0.548927103
ENSMOCG00000010968	darkred	0.394378035	0.00668621	-0.302985304	0.040679627	0.027987195	0.85351882	-0.59646845	1.22E-05	0.186834431	0.213764018	-0.255102242	0.087079431	-0.438601413	0.002296036	0.588839821	1.67E-05	0.264766971	0.075370605	0.502856169	0.000368602	0.230267319	0.123672594
ENSMOCG00000022906	darkred	-0.226191992	0.130646859	0.425226824	0.003220296	-0.434313085	0.002562872	-0.685197223	1.50E-07	0.528045459	0.000162218	-0.553322427	6.65E-05	-0.125886152	0.404490614	0.454100495	0.00152475	0.268978339	0.070673695	0.74432326	3.05E-09	-0.190588361	0.204538762
ENSMOCG00000000680	darkred	-0.135133404	0.370566308	0.427611001	0.003034832	-0.525212555	0.000178481	-0.605039973	8.43E-06	0.345836174	0.018563694	-0.354403975	0.015668511	-0.163286825	0.278238652	0.392673413	0.006948221	0.405204203	0.005213719	0.649417847	1.05E-06	-0.161219784	0.284450664
ENSMOCG00000006218	darkred	0.208537779	0.164288236	0.256562968	0.085224101	-0.34959639	0.017241783	-0.79821437	3.05E-11	0.665994261	4.39E-07	-0.67320517	2.96E-07	-0.102656368	0.497210637	0.455701665	0.001460015	0.213607947	0.154041405	0.836779921	4.38E-13	-0.287991332	0.052278081
ENSMOCG00000016952	darkred	0.094807238	0.530834878	0.312920234	0.034224394	-0.570546008	3.47E-05	-0.882313963	5.35E-16	0.435472858	0.002488134	-0.468749659	0.001017153	-0.358775092	0.014345572	0.650498436	9.90E-07	0.531291744	0.000145245	0.907856405	3.22E-18	-0.06259181	0.679430085
ENSMOCG00000003727	darkred	0.116129598	0.442155122	0.159858427	0.288591007	-0.280871132	0.058651961	-0.931048286	6.96E-21	0.684080419	1.60E-07	-0.723829749	1.31E-08	-0.259310057	0.081818618	0.656899212	7.12E-07	0.257029476	0.084638115	0.930865248	7.37E-21	-0.146985579	0.329670815
ENSMOCG00000004474	darkred	0.00762862	0.959870097	0.30916558	0.03655677	-0.378620583	0.009468797	-0.687934476	1.27E-07	0.500100912	0.000401694	-0.511432392	0.000280734	-0.131908876	0.382196918	0.437659425	0.002352447	0.282373922	0.057257291	0.707233568	3.92E-08	-0.199669867	0.183386501
ENSMOCG00000010952	darkred	0.023168814	0.87852885	0.357980677	0.014578675	-0.369119299	0.011588297	-0.871553176	3.27E-15	0.779834691	1.69E-10	-0.806687052	1.30E-11	-0.071508532	0.636746565	0.505860107	0.000335343	0.180596875	0.229726178	0.928169698	1.66E-20	-0.324997531	0.027539407
ENSMOCG00000012026	darkred	0.118718395	0.431977015	0.407252474	0.004969492	-0.531881838	0.000142339	-0.893159189	7.16E-17	0.666860292	4.19E-07	-0.678754726	2.17E-07	-0.148802438	0.32366152	0.52463258	0.000181987	0.358718731	0.014362004	0.937743905	7.89E-22	-0.299150659	0.043423691
ENSMOCG00000017098	darkred	0.344641829	0.019001076	0.079255207	0.600580071	-0.402874302	0.005504192	-0.928957776	1.31E-20	0.466104348	0.001095748	-0.501460335	0.000385046	-0.408294448	0.004849128	0.705794058	4.29E-08	0.466753696	0.001075969	0.893171949	7.14E-17	-0.013218179	0.930523215
ENSMOCG00000011337	darkred	0.243315151	0.103224135	0.443360767	0.002028913	-0.68792905	1.28E-07	-0.762081117	7.64E-10	0.411905202	0.004451499	-0.408835207	0.004787671	-0.208857063	0.163628698	0.46717907	0.001063186	0.524800638	0.000180965	0.82227675	2.43E-12	-0.202582472	0.176946461
ENSMOCG00000001640	darkred	0.204203243	0.173434042	-0.355458819	0.015340129	0.09248503	0.540991853	-0.756636495	1.18E-09	0.332309288	0.024048613	-0.406775217	0.005025487	-0.516529984	0.000237962	0.754750585	1.37E-09	0.209528464	0.162248088	0.640273055	1.65E-06	0.285600693	0.054352604
ENSMOCG00000000985	darkred	-0.021722216	0.886061528	0.157993575	0.294325984	-0.421123104	0.003562943	-0.488630791	0.000570157	0.01932216	0.898580664	-0.035560537	0.814503733	-0.398982665	0.006020858	0.480236746	0.000731114	0.504809593	0.000346653	0.483149501	0.000671156	0.163680398	0.277066042
ENSMOCG00000003005	darkred	0.220824664	0.140276298	0.35987606	0.014027769	-0.620492587	4.23E-06	-0.871827195	3.13E-15	0.451880436	0.001618727	-0.464851716	0.001134821	-0.276410069	0.062953066	0.558783546	5.44E-05	0.544408429	9.19E-05	0.875035789	1.86E-15	-0.177453734	0.238072137
ENSMOCG00000018038	darkred	0.493457424	0.000492764	-0.184996502	0.218384815	-0.085424873	0.572435468	-0.495796955	0.000458768	0.134838592	0.371620769	-0.15723062	0.29669341	-0.35896617	0.01428998	0.459952686	0.001299846	0.288719789	0.051658813	0.426883348	0.003090413	0.155057781	0.303502857
ENSMOCG00000013043	darkred	0.126115841	0.403626874	0.247750658	0.096898954	-0.542462147	9.84E-05	-0.960634922	4.16E-26	0.450652598	0.001672881	-0.493281498	0.00049541	-0.431731989	0.002736352	0.743932559	3.14E-09	0.558982123	5.40E-05	0.948970759	1.11E-23	-0.007155657	0.96235625
ENSMOCG00000012534	darkred	-0.232380701	0.12016822	0.151075309	0.316241646	-0.347503603	0.017967308	-0.480103877	0.00073396	0.108714166	0.472030479	-0.138179462	0.359776697	-0.34755388	0.01794958	0.497759122	0.0004319	0.397963513	0.006162939	0.486761624	0.000602949	0.157581309	0.295603711
ENSMOCG00000015136	darkred	0.223417571	0.135560636	-0.093632053	0.535963257	-0.287795859	0.052445271	-0.593425313	1.38E-05	0.054382953	0.719626364	-0.092822648	0.539509361	-0.472056311	0.000926011	0.571978506	3.29E-05	0.479247057	0.000752553	0.510719795	0.000287238	0.229252605	0.12538229
ENSMOCG00000010145	darkred	0.218031368	0.145491535	0.198535457	0.185939597	-0.563284157	4.59E-05	-0.871015264	3.57E-15	0.29744635	0.04469082	-0.335929508	0.02246229	-0.478128817	0.000777453	0.716436335	2.16E-08	0.62962755	2.76E-06	0.855673018	3.59E-14	0.069574327	0.645913058
ENSMOCG00000003291	darkred	0.386705235	0.007936956	0.001793928	0.990559518	-0.177429603	0.238137001	-0.484100261	0.000652562	0.258642393	0.082636331	-0.285231509	0.054678799	-0.18251808	0.224724939	0.320789366	0.029733051	0.204053791	0.173755803	0.451051533	0.001655112	-0.039244388	0.795679221
ENSMOCG00000013123	darkred	-0.366682498	0.012193196	0.304831131	0.039410272	-0.300859118	0.042183037	-0.264921967	0.075193487	0.229411217	0.125113878	-0.208382356	0.164609989	-0.052915047	0.726897596	0.197838313	0.187521113	0.145158006	0.335785446	0.344148489	0.019184264	-0.085671259	0.571324184
ENSMOCG00000017784	darkred	0.14779158	0.326996395	0.31138277	0.035164166	-0.703815161	4.86E-08	-0.826372073	1.52E-12	0.217081539	0.147297169	-0.229401319	0.125130616	-0.48706767	0.000597466	0.678263477	2.23E-07	0.72140798	1.55E-08	0.840115667	2.88E-13	0.065985836	0.66305685
ENSMOCG00000006397	darkred	-0.295632451	0.046072333	0.451015812	0.001656696	-0.506449731	0.000329142	-0.319684927	0.030332209	0.093232426	0.537712653	-0.083273352	0.582181373	-0.137742292	0.3613134	0.24192105	0.105276242	0.410049297	0.004652164	0.388967345	0.007548749	-0.067750338	0.654605068
ENSMOCG00000018443	darkred	0.539828269	0.000108025	-0.107588975	0.476655562	-0.11550926	0.444613565	-0.474988468	0.000851375	0.243408604	0.103087677	-0.255855591	0.08611868	-0.184699516	0.219137928	0.303659921	0.040211876	0.205073322	0.171569353	0.416183589	0.004017505	-0.049732387	0.742743865
ENSMOCG00000010911	darkred	-0.188074852	0.210684191	0.204998895	0.171728291	-0.474051153	0.000874626	-0.901593595	1.28E-17	0.353653392	0.015905793	-0.406196833	0.005094085	-0.515277713	0.000247883	0.81042054	8.85E-12	0.565246161	4.26E-05	0.883102833	4.66E-16	0.132358805	0.380561216
ENSMOCG00000016677	darkred	0.094309144	0.533005567	0.313665182	0.033776553	-0.395821816	0.006471041	-0.526809941	0.000169138	0.435259446	0.002501741	-0.413803829	0.00425409	0.002747347	0.985542619	0.226856912	0.129489287	0.225301996	0.132208375	0.563036224	4.63E-05	-0.307601819	0.037565984
ENSMOCG00000017432	darkred	-0.108082798	0.474622766	0.347718761	0.017891546	-0.593403913	1.38E-05	-0.923025202	7.22E-20	0.453212815	0.001561728	-0.483534216	0.000663576	-0.4063002	0.005081766	0.729826378	8.69E-09	0.56208317	4.80E-05	0.944664729	6.34E-23	-0.021161113	0.888986
ENSMOCG00000002814	darkred	-0.249850032	0.094011528	0.087555009	0.562860795	-0.257582911	0.083947026	-0.411196151	0.004527252	-0.007799662	0.958971095	-0.028746095	0.849591994	-0.421546768	0.003526146	0.521022919	0.000205252	0.40851263	0.004824249	0.40400389	0.00536165	0.28430796	0.055501715
ENSMOCG00000009344	darkred	0.208731697	0.163887433	0.234553043	0.116644845	-0.438590551	0.00229668	-0.572441981	3.23E-05	0.238494918	0.110452203	-0.247904016	0.096685738	-0.238737048	0.110080157	0.387209021	0.007849038	0.405110312	0.005225161	0.579519925	2.44E-05	-0.065215062	0.66676189
ENSMOCG00000018579	darkred	0.06507585	0.667431913	0.252180764	0.090884403	-0.375625949	0.010097522	-0.833139084	6.84E-13	0.554136244	6.46E-05	-0.593458272	1.38E-05	-0.245444898	0.100148616	0.600077375	1.04E-05	0.327825149	0.026142465	0.846908638	1.19E-13	-0.108802468	0.47166853
ENSMOCG00000011465	darkred	0.30011315	0.042721138	-0.193607089	0.197325839	0.023924602	0.874597513	-0.575412555	2.87E-05	0.294780688	0.046732933	-0.353896175	0.01582871	-0.308249711	0.037145108	0.494454694	0.000478005	0.166805262	0.267871299	0.515562748	0.000245593	0.092082531	0.542761799
ENSMOCG00000011486	darkred	-0.096163223	0.524947538	0.39024788	0.007336363	-0.416971483	0.003941758	-0.868887185	5.00E-15	0.714893605	2.39E-08	-0.744359406	3.04E-09	-0.14110188	0.349606158	0.559242302	5.34E-05	0.24859706	0.095726706	0.934381497	2.42E-21	-0.25371528	0.088870052
ENSMOCG00000001197	darkred	-0.267442241	0.072359282	0.244819518	0.101044305	-0.219647984	0.142456037	-0.727123941	1.05E-08	0.609833461	6.83E-06	-0.649996976	1.02E-06	-0.189206178	0.207902377	0.565280559	4.25E-05	0.144442536	0.338198314	0.785218857	1.04E-10	-0.093176898	0.537955952
ENSMOCG00000019799	darkred	0.097413745	0.519546851	0.404353177	0.00531823	-0.433130305	0.002641125	-0.799265964	2.75E-11	0.717622556	2.00E-08	-0.715752212	2.26E-08	-0.029676839	0.844780911	0.401040571	0.005742622	0.224087339	0.134361982	0.857763997	2.66E-14	-0.395461667	0.006524144
ENSMOCG00000020373	darkred	0.040254528	0.790536909	-0.17314531	0.249844463	0.100424856	0.506657212	-0.679511559	2.08E-07	0.446745928	0.001856046	-0.523608452	0.000188332	-0.321914598	0.029132749	0.595651359	1.26E-05	0.080424735	0.595198775	0.606938336	7.76E-06	0.099048609	0.512528293
ENSMOCG00000019277	darkred	-0.009452895	0.950284445	0.208767754	0.163812987	-0.270694251	0.068827717	-0.790281528	6.53E-11	0.574979641	2.92E-05	-0.625194779	3.40E-06	-0.232758138	0.11955034	0.599138279	1.09E-05	0.232725939	0.119602958	0.822103454	2.48E-12	-0.068530092	0.650883618
ENSMOCG00000016668	darkred	-0.480675827	0.000721779	0.525610455	0.000176111	-0.420115522	0.003651815	-0.330758421	0.024756307	0.260419614	0.080473732	-0.283067204	0.056622926	0.008867485	0.953359788	0.186245544	0.215237081	0.225761849	0.131399819	0.415687587	0.004065841	-0.182344816	0.22517287
ENSMOCG00000005817	darkred	-0.110126629	0.46625854	0.055664603	0.713297685	-0.022610721	0.881433715	-0.72755871	1.02E-08	0.670160943	3.50E-07	-0.72235601	1.45E-08	-0.172697071	0.251091384	0.561232981	4.96E-05	-0.000334233	0.998241073	0.749388178	2.08E-09	-0.08262192	0.585146895
ENSMOCG00000019387	darkred	0.14575641	0.333775615	-0.001581152	0.9916792	-0.047045928	0.75620229	-0.662579694	5.27E-07	0.518747871	0.000221268	-0.560457534	5.11E-05	-0.184155766	0.220521464	0.474156697	0.00087198	0.083987731	0.578937107	0.645112344	1.30E-06	-0.077407603	0.60912432
ENSMOCG00000017359	darkred	-0.265772147	0.074227791	-0.085316435	0.572924871	-0.04765353	0.753151953	-0.605317845	8.33E-06	0.311567834	0.035049933	-0.36471773	0.012700394	-0.404246557	0.005331451	0.645572466	1.27E-06	0.183958529	0.221024812	0.565791084	4.17E-05	0.221806241	0.138477005
ENSMOCG00000021609	darkred	0.123466666	0.413653685	0.404936139	0.005246444	-0.578421805	2.55E-05	-0.778206041	1.96E-10	0.493550824	0.000491365	-0.492339186	0.000509801	-0.196070931	0.191573439	0.492405262	0.000508779	0.435327821	0.002497374	0.829068539	1.11E-12	-0.206968989	0.167556952
ENSMOCG00000016863	darkred	-0.190878736	0.203837006	0.305489639	0.038965356	-0.319719417	0.030313348	-0.832206463	7.65E-13	0.631999436	2.47E-06	-0.684471825	1.56E-07	-0.211261197	0.158724293	0.612112369	6.17E-06	0.239030498	0.109630538	0.876848833	1.37E-15	-0.125799263	0.404817637
ENSMOCG00000021984	darkred	-0.268366732	0.071341058	0.644380636	1.35E-06	-0.71831278	1.91E-08	-0.709744733	3.34E-08	0.443567149	0.002017979	-0.450890256	0.001662275	-0.130183206	0.388509021	0.4287415	0.002950226	0.482222857	0.000689733	0.798702902	2.91E-11	-0.259770868	0.081257951
ENSMOCG00000011322	darkred	-0.150865691	0.316921403	0.342198244	0.01992309	-0.514523884	0.000254035	-0.927461848	2.05E-20	0.523413732	0.000189561	-0.569832783	3.57E-05	-0.364320471	0.012805106	0.728744284	9.37E-09	0.469808671	0.000987127	0.959830017	6.45E-26	-0.038554635	0.799195486
ENSMOCG00000014883	darkred	-0.054457824	0.71925614	0.523120551	0.000191425	-0.546666981	8.47E-05	-0.847716848	1.07E-13	0.700530362	5.97E-08	-0.713645404	2.59E-08	-0.066307242	0.661514224	0.471212371	0.00094855	0.320007622	0.030156121	0.922889617	7.49E-20	-0.361512581	0.013566469
ENSMOCG00000010589	darkred	0.176184325	0.241500653	0.17607536	0.241796508	-0.448441309	0.001774481	-0.760775709	8.49E-10	0.332522686	0.023952573	-0.361378747	0.013603702	-0.337279577	0.02189364	0.553809285	6.54E-05	0.472818926	0.000906057	0.733818827	6.55E-09	-0.040034764	0.791654919
ENSMOCG00000015100	darkred	0.279965011	0.059505964	-0.199323483	0.184163397	-0.010681785	0.943831076	-0.675233768	2.64E-07	0.36918418	0.011572549	-0.421809345	0.003503507	-0.360750566	0.013779629	0.596833133	1.20E-05	0.178164489	0.236167036	0.609707582	6.87E-06	0.1214596	0.421344033
ENSMOCG00000018720	darkred	-0.242362173	0.10462356	0.633232558	2.33E-06	-0.659933708	6.07E-07	-0.359023994	0.014273193	0.226151994	0.130716738	-0.201015578	0.180390484	0.027934593	0.85379113	0.118594091	0.432462713	0.374382237	0.010368998	0.454861893	0.001493655	-0.299160571	0.043416408
ENSMOCG00000000309	darkred	0.182633559	0.22442674	0.564793555	4.33E-05	-0.707330817	3.89E-08	-0.579372207	2.46E-05	0.385062222	0.008229627	-0.347652116	0.017914984	-0.023263699	0.878035132	0.221164141	0.139652061	0.455356012	0.001473779	0.656622369	7.22E-07	-0.374180223	0.01041368
ENSMOCG00000010536	darkred	-0.096600775	0.523054714	0.18839442	0.209895786	-0.270516933	0.069016685	-0.751386381	1.78E-09	0.517877203	0.00022769	-0.562901577	4.66E-05	-0.241525821	0.105863665	0.549527506	7.64E-05	0.24389904	0.102373832	0.747585737	2.38E-09	-0.09549961	0.52782474
ENSMOCG00000000715	darkred	-0.156649252	0.298505612	0.45638146	0.001433278	-0.675981509	2.53E-07	-0.871856291	3.12E-15	0.416993874	0.003939624	-0.43839111	0.002308525	-0.358078157	0.014549899	0.660582539	5.86E-07	0.590493566	1.56E-05	0.911669429	1.32E-18	-0.069195385	0.647715073
ENSMOCG00000022536	darkred	-0.172492185	0.251662734	0.438883484	0.002279379	-0.540998304	0.000103664	-0.879450033	8.81E-16	0.605722751	8.18E-06	-0.631910055	2.48E-06	-0.234136875	0.117313697	0.609976888	6.79E-06	0.391050808	0.007205847	0.94570094	4.23E-23	-0.181004105	0.228659756
ENSMOCG00000017138	darkred	-0.267500339	0.072294957	0.517570079	0.000229996	-0.586016715	1.88E-05	-0.803115543	1.88E-11	0.551181398	7.20E-05	-0.572053902	3.28E-05	-0.192099629	0.200904952	0.544269566	9.23E-05	0.403605191	0.00541159	0.882629055	5.06E-16	-0.198857675	0.18521185
ENSMOCG00000016494	darkred	0.179583323	0.232395203	0.130417214	0.387649501	-0.525627917	0.000176007	-0.961029377	3.35E-26	0.294522313	0.046934834	-0.348788501	0.017518866	-0.599594407	1.07E-05	0.855928006	3.46E-14	0.668925208	3.74E-07	0.925899946	3.22E-20	0.183969571	0.220996612
ENSMOCG00000004428	darkred	0.153329923	0.308988764	0.171939336	0.253208789	-0.414253686	0.004208454	-0.911955277	1.24E-18	0.498185601	0.000426251	-0.534845181	0.000128528	-0.379466925	0.009297335	0.68805602	1.27E-07	0.436092572	0.002448993	0.899225436	2.11E-17	-0.043650878	0.773312776
ENSMOCG00000019519	darkred	0.074202392	0.624069127	0.39081435	0.007244073	-0.396413281	0.006384645	-0.696407084	7.68E-08	0.623360787	3.70E-06	-0.640402379	1.64E-06	0.009769772	0.948620085	0.324407611	0.027838548	0.195325393	0.193301353	0.747656432	2.37E-09	-0.375190763	0.010191811
ENSMOCG00000005419	darkred	0.444689192	0.001959445	-0.123984754	0.411681669	-0.015858629	0.916689336	-0.449430873	0.001728357	0.309996597	0.036029592	-0.344755164	0.018959202	-0.152784352	0.310734	0.336936762	0.022036876	0.087953372	0.561078526	0.433025126	0.002648185	-0.007648231	0.959767017
ENSMOCG00000000723	darkred	-0.217554725	0.146395582	0.245157681	0.100559215	-0.211143074	0.158962724	-0.314021077	0.033564313	0.268762985	0.070908115	-0.274817593	0.064548039	-0.007588136	0.96008289	0.163676989	0.277076187	0.105117554	0.486897845	0.331189471	0.024557885	-0.160376128	0.287011908
ENSMOCG00000013026	darkred	-0.090936141	0.547818153	0.113558547	0.452393223	-0.305037244	0.039270568	-0.88387211	4.06E-16	0.481096679	0.000712931	-0.534015542	0.000132266	-0.436707308	0.002410705	0.776834555	2.21E-10	0.377018855	0.009800754	0.884785353	3.45E-16	0.095827197	0.526403463
ENSMOCG00000021942	darkred	0.109691592	0.468032249	0.338773232	0.021278648	-0.652690625	8.85E-07	-0.806785317	1.29E-11	0.272990166	0.066417824	-0.290199299	0.050419306	-0.406235764	0.005089442	0.625669534	3.33E-06	0.644899478	1.31E-06	0.818784085	3.59E-12	-0.003384319	0.982191167
ENSMOCG00000013876	darkred	-0.131574787	0.383414174	0.194383292	0.195500604	-0.544220975	9.25E-05	-0.570777554	3.44E-05	0.006942423	0.963477237	-0.029964175	0.843296769	-0.488470392	0.000572907	0.581842258	2.22E-05	0.60354105	8.99E-06	0.56329535	4.59E-05	0.231044719	0.122374679
ENSMOCG00000022761	darkred	-0.0325398	0.830017783	0.406465211	0.005062154	-0.701050813	5.78E-08	-0.82026587	3.05E-12	0.259936213	0.081057513	-0.289569766	0.050943745	-0.421277243	0.003549517	0.650958898	9.67E-07	0.690354767	1.11E-07	0.831225391	8.61E-13	0.01151301	0.939467993
ENSMOCG00000014900	darkred	-0.185985967	0.215888634	0.548587738	7.91E-05	-0.602816174	9.28E-06	-0.571040789	3.41E-05	0.448563605	0.001768722	-0.438891742	0.002278893	-0.007702066	0.959484058	0.260337556	0.080572597	0.324708671	0.027685548	0.649055735	1.07E-06	-0.33437181	0.023133742
ENSMOCG00000017134	darkred	-0.177028862	0.239215949	0.576095899	2.80E-05	-0.710445261	3.19E-08	-0.851429163	6.48E-14	0.526003148	0.0001738	-0.543220065	9.58E-05	-0.199015066	0.184857115	0.546225811	8.61E-05	0.50446609	0.000350425	0.923796278	5.83E-20	-0.232012416	0.120773441
ENSMOCG00000007322	darkred	0.125388352	0.406366237	0.442707668	0.002063858	-0.399409854	0.005962155	-0.793852361	4.65E-11	0.794740398	4.27E-11	-0.807411808	1.21E-11	0.056483783	0.709262569	0.36336192	0.013060808	0.143913851	0.339988151	0.864973302	9.15E-15	-0.451621106	0.001630033
ENSMOCG00000018719	darkred	0.236553922	0.113469388	0.327253572	0.026419972	-0.44597111	0.001894416	-0.661742569	5.51E-07	0.485971476	0.000617313	-0.479588728	0.000745089	-0.124049923	0.411433995	0.392478185	0.006978789	0.298056506	0.044233762	0.720576054	1.64E-08	-0.210822274	0.159611579
ENSMOCG00000020326	darkred	-0.05718301	0.705824531	0.450918915	0.001661	-0.554915538	6.28E-05	-0.917588166	3.06E-19	0.646089757	1.24E-06	-0.677465833	2.33E-07	-0.200111835	0.182398629	0.595771149	1.25E-05	0.392711011	0.006942347	0.975760808	1.13E-30	-0.233675406	0.118058753
ENSMOCG00000020437	darkred	-0.012197611	0.935875842	0.144530152	0.337902259	-0.383929206	0.008436841	-0.521732419	0.000200477	0.09091794	0.547898609	-0.122116817	0.418816943	-0.364810358	0.012676083	0.504338631	0.000351834	0.449279456	0.001735345	0.509782225	0.000296001	0.167876678	0.264765876
ENSMOCG00000021179	darkred	0.046573346	0.758577328	0.223055837	0.136211322	-0.197675533	0.187891769	-0.775793668	2.41E-10	0.703960857	4.82E-08	-0.749415102	2.07E-09	-0.092046033	0.542922436	0.491569963	0.000521826	0.098741499	0.513843083	0.812084421	7.42E-12	-0.226881648	0.129446373
ENSMOCG00000020764	darkred	0.111219535	0.46181854	0.577216819	2.68E-05	-0.656102616	7.42E-07	-0.668240829	3.89E-07	0.516248672	0.000240159	-0.507461701	0.000318741	0.028368382	0.851545976	0.246843914	0.098167036	0.379670415	0.00925651	0.727709361	1.01E-08	-0.43760527	0.002355727
ENSMOCG00000007788	darkred	-0.171994343	0.253054675	0.438669139	0.002292027	-0.315030602	0.032968262	-0.770888464	3.68E-10	0.818854665	3.57E-12	-0.845361381	1.46E-13	0.059112847	0.696365907	0.390682372	0.007265485	0.056776902	0.707820625	0.84839991	9.78E-14	-0.408470117	0.004829088
ENSMOCG00000006969	darkred	-0.143972292	0.339790014	0.095327341	0.528572906	-0.307003422	0.03795818	-0.375880617	0.010042694	-0.017218212	0.909575425	-0.007120117	0.96254308	-0.362592404	0.013269226	0.424116466	0.003310021	0.420740894	0.003596429	0.36721235	0.01205942	0.189307861	0.207653615
ENSMOCG00000008867	darkred	0.226890967	0.129430209	0.157313062	0.296437006	-0.277742283	0.061643062	-0.380532447	0.009085276	0.161972357	0.282178577	-0.155503663	0.302097398	-0.13287679	0.37868325	0.222977847	0.136351916	0.281488388	0.058075853	0.357884205	0.0146072	-0.079057408	0.601492293
ENSMOCG00000022107	darkred	0.019245871	0.898979017	0.464577198	0.001143548	-0.536029685	0.000123357	-0.805593144	1.46E-11	0.626940702	3.14E-06	-0.641995131	1.52E-06	-0.087707727	0.562177228	0.440618483	0.00217925	0.327720249	0.026193212	0.860206818	1.87E-14	-0.333899589	0.023340587
ENSMOCG00000013682	darkred	0.134983565	0.371102016	0.045187442	0.765555028	-0.148097157	0.325986019	-0.436422891	0.002428354	0.297648329	0.044539096	-0.322488019	0.028830727	-0.125896158	0.404452962	0.318029926	0.031248765	0.140486053	0.351734555	0.446582056	0.001864103	-0.052162488	0.730634655
ENSMOCG00000007408	darkred	-0.272940875	0.066468847	0.535349206	0.000126304	-0.661447666	5.60E-07	-0.832530195	7.36E-13	0.4756118	0.000836221	-0.503473562	0.000361533	-0.265588708	0.074435321	0.602203709	9.53E-06	0.507379859	0.000319571	0.902039011	1.17E-17	-0.129823671	0.389831789
[truncated: 9,745 more rows]
