# Supplementary material for: Comparative neurotranscriptomics reveal widespread species differences associated with bonding
Source: BMC Genomics. 2021 May 31;22:399. doi: 10.1186/s12864-021-07720-0 (PMC8165761; doi:10.1186/s12864-021-07720-0)
Supplement: Supplementary file 8 — Additional file 8: Supplementary Table 8. Statistics for prairie vole WGCNA modules with significant correlations. [file 12864_2021_7720_MOESM8_ESM.csv]

Module	Correlated Trait	Pearson r	p-value
green	AMY	0.96	2.1*10-26
greenyellow	AMY	-0.97	1.4*10-28
brown	AMY	-0.49	0.00053
magenta	AMY	-0.58	2.4*10-5
tan	AMY	-0.52	0.00017
cyan	AMY	0.39	0.0065
black	AMY	0.47	0.00081
red	AMY	0.43	0.0028
salmon	AMY	-0.47	0.00074
turquoise	AMY	0.54	9.6*10-5
turquoise	HT	0.98	3.9*10-35
yellow	HT	-0.96	1.1*10-25
blue	HT	-0.45	0.0016
purple	HT	-0.6	6.7*10-6
greenyellow	HT	0.47	9.0*10-4
magenta	HT	-0.42	0.0034
pink	HT	0.37	0.01
green	HT	-0.58	2.4*10-5
red	HT	0.56	4.5*10-5
salmon	HT	0.65	7.1*10-7
magenta	VP/NAc	0.99	4.3*10-37
red	VP/NAc	-0.98	2.5*10-31
purple	VP/NAc	0.61	5.3*10-6
yellow	VP/NAc	0.69	8.9*10-8
greenyellow	VP/NAc	0.51	0.00028
tan	VP/NAc	0.62	3.9*10-6
pink	VP/NAc	-0.66	5.8*10-7
green	VP/NAc	-0.39	0.0062
black	VP/NAc	-0.61	5.4*10-6
turquoise	VP/NAc	-0.43	0.0026
cyan	Mated	0.54	9.9*10-5
pink	Mated	0.42	0.0031
brown	Mated	0.39	0.0064
blue	Mated	-0.52	0.00021
salmon	Mated	-0.38	0.0091
midnightblue	Mated	-0.33	0.025
grey	Time	-0.31	0.033
grey	12 hr	-0.32	0.028
cyan	0.5 hr	0.33	0.024
blue	0.5 hr	-0.32	0.031
