# Supplementary material for: Comparative neurotranscriptomics reveal widespread species differences associated with bonding
Source: BMC Genomics. 2021 May 31;22:399. doi: 10.1186/s12864-021-07720-0 (PMC8165761; doi:10.1186/s12864-021-07720-0)
Supplement: Supplementary file 9 — Additional file 9: Supplementary Table 9. Statistics for meadow vole WGCNA modules with significant correlations. [file 12864_2021_7720_MOESM9_ESM.csv]

Module	Correlated Trait	Pearson r	p-value
darkorchid	AMY	0.98	3.6*10-36
tomato	AMY	-0.82	3.6*10-12
ghostwhite	AMY	-0.37	0.011
orange	AMY	0.36	0.015
seagreen	AMY	-0.51	0.00033
darkred	AMY	0.48	8.0*10-4
plum	AMY	0.59	1.6*10-5
gold	AMY	-0.37	0.012
navyblue	AMY	-0.66	4.8*10-7
seagreen	HT	0.95	3.6*10-24
darkred	HT	-0.99	9.4*10-37
orange	HT	0.6	1.3*10-5
tomato	HT	0.62	4.3*10-6
darkorchid	HT	-0.51	0.00032
plum	HT	-0.65	1.2*10-6
deeppink	HT	0.43	0.0028
gold	HT	-0.56	4.5*10-5
gold	VP/NAc	0.94	4.8*10-22
orange	VP/NAc	-0.96	1.6*10-25
ghostwhite	VP/NAc	-0.55	6.9*10-5
seagreen	VP/NAc	-0.44	0.0024
darkorchid	VP/NAc	-0.49	5.0*10-4
darkred	VP/NAc	0.5	0.00037
navyblue	VP/NAc	0.39	0.0076
grey	Time	-0.54	9.6*10-5
grey	12 hr	-0.53	0.00017
grey	0.5 hr	0.31	0.034
